# Supplementary material for: Nature’s Master of Ceremony: The Populus Circadian Clock as Orchestrator of Tree Growth and Phenology
Source: NPJ Biol Timing Sleep. 2025 Apr 7;2:16. doi: 10.1038/s44323-025-00034-4 (PMC11976295; doi:10.1038/s44323-025-00034-4)
Supplement: Supplementary file 3 — Supplementary information [file 44323_2025_34_MOESM3_ESM.zip]

Archive with 51 entries (47 files):
- Natures_MC_data_and_scripts/
- Natures_MC_data_and_scripts/CSV_datasets/
- Natures_MC_data_and_scripts/CSV_datasets/AOS_Bud_burst.csv
- Natures_MC_data_and_scripts/CSV_datasets/AOS_Bud_set.csv
- Natures_MC_data_and_scripts/CSV_datasets/AOS_height.csv
- Natures_MC_data_and_scripts/CSV_datasets/Aspar_16_4_rate_ME1508_version2.csv
- Natures_MC_data_and_scripts/CSV_datasets/ATGA20OX_bud_burst.csv
- Natures_MC_data_and_scripts/CSV_datasets/ATGA20OX_bud_set.csv
- Natures_MC_data_and_scripts/CSV_datasets/ATGA20OX_height.csv
- Natures_MC_data_and_scripts/CSV_datasets/Bud_set_Ingrid.xlsx
- Natures_MC_data_and_scripts/CSV_datasets/Bud_set_Ingrid2.csv
- Natures_MC_data_and_scripts/CSV_datasets/Daily_growth_150128_Naoki_version2.csv
- Natures_MC_data_and_scripts/CSV_datasets/E4_PIPPA_version1.csv
- Natures_MC_data_and_scripts/CSV_datasets/E4_PIPPA_version2.csv
- Natures_MC_data_and_scripts/CSV_datasets/Elite_Bud_burst.csv
- Natures_MC_data_and_scripts/CSV_datasets/Elite_Bud_set.csv
- Natures_MC_data_and_scripts/CSV_datasets/Elite_Height_Diameter.csv
- Natures_MC_data_and_scripts/CSV_datasets/Field_trials_growth_Ingrid.csv
- Natures_MC_data_and_scripts/CSV_datasets/Field_trials_growth_Maria.csv
- Natures_MC_data_and_scripts/CSV_datasets/forBertoldversion2.csv
- Natures_MC_data_and_scripts/CSV_datasets/Harvest_data_April_2014_E4_trial_version1.csv
- Natures_MC_data_and_scripts/CSV_datasets/Ingrid_CHL.csv
- Natures_MC_data_and_scripts/CSV_datasets/OPR_height_buds_2015_Ingrid_buds.csv
- Natures_MC_data_and_scripts/CSV_datasets/OPR_height_buds_2015_Ingrid_Height.csv
- Natures_MC_data_and_scripts/CSV_datasets/OPR_height_buds_2015_Ingrid_height.xlsx
- Natures_MC_data_and_scripts/CSV_datasets/Summary_BRASS_data_version1.csv
- Natures_MC_data_and_scripts/CSV_datasets/Summary_BRASS_data_version2.csv
- Natures_MC_data_and_scripts/CSV_datasets/_for_Bertold_version2_cleaned_data.csv
- Natures_MC_data_and_scripts/Growth/
- Natures_MC_data_and_scripts/Growth/FE!_diameter.html
- Natures_MC_data_and_scripts/Growth/FE1_height.html
- Natures_MC_data_and_scripts/Growth/FE2_diameter.html
- Natures_MC_data_and_scripts/Growth/FE2_height.html
- Natures_MC_data_and_scripts/Growth/GCE1_diameter.html
- Natures_MC_data_and_scripts/Growth/GCE1_height.html
- Natures_MC_data_and_scripts/Growth/GCE2_height.html
- Natures_MC_data_and_scripts/Growth/GCE3_height.html
- Natures_MC_data_and_scripts/Growth/GCE4_diameter.html
- Natures_MC_data_and_scripts/Growth/GCE4_height.html
- Natures_MC_data_and_scripts/Growth/GCE5_height.html
- Natures_MC_data_and_scripts/Growth/PPE_diameter.html
- Natures_MC_data_and_scripts/Growth/PPE_height.html
- Natures_MC_data_and_scripts/Phenology/
- Natures_MC_data_and_scripts/Phenology/FE1_bud_set.html
- Natures_MC_data_and_scripts/Phenology/FE1_CCI.html
- Natures_MC_data_and_scripts/Phenology/GCE3_ap_bud_burst.html
- Natures_MC_data_and_scripts/Phenology/GCE3_bud_set.html
- Natures_MC_data_and_scripts/Phenology/GCE3_lat_bud_burst.html
- Natures_MC_data_and_scripts/Phenology/GCE4_ap_bud_burst.html
- Natures_MC_data_and_scripts/Phenology/GCE4_budset.html
- Natures_MC_data_and_scripts/Phenology/GCE4_lat_bud_burst.html
