# Supplementary material for: Nature’s Master of Ceremony: The Populus Circadian Clock as Orchestrator of Tree Growth and Phenology
Source: NPJ Biol Timing Sleep. 2025 Apr 7;2:16. doi: 10.1038/s44323-025-00034-4 (PMC11976295; doi:10.1038/s44323-025-00034-4)
Supplement: Supplementary file 3 — Supplementary information [file 44323_2025_34_MOESM3_ESM.zip › Natures_MC_data_and_scripts/CSV_datasets/AOS_Bud_burst.csv]

Genotype	Individual	Date	Doy	Bud burst (apical)	Bud burst (lateral)
WT (T89)	1	2016-01-22	22	0	0
WT (T89)	2	2016-01-22	22	NA	NA
WT (T89)	3	2016-01-22	22	0	1
WT (T89)	4	2016-01-22	22	0	0
WT (T89)	5	2016-01-22	22	NA	NA
WT (T89)	6	2016-01-22	22	NA	NA
WT (T89)	7	2016-01-22	22	0	0
WT (T89)	8	2016-01-22	22	NA	NA
WT (T89)	9	2016-01-22	22	NA	NA
ft-16	1	2016-01-22	22	NA	NA
ft-16	2	2016-01-22	22	NA	NA
ft-16	3	2016-01-22	22	0	0
ft-16	4	2016-01-22	22	0	0
ft-16	5	2016-01-22	22	NA	NA
ft-16	6	2016-01-22	22	NA	NA
ft-16	7	2016-01-22	22	NA	NA
ft-16	8	2016-01-22	22	0	0
ft-16	9	2016-01-22	22	NA	NA
aos_ft-1	1	2016-01-22	22	0	0
aos_ft-1	2	2016-01-22	22	0	0
aos_ft-1	3	2016-01-22	22	0	0
aos_ft-1	4	2016-01-22	22	0	0
aos_ft-1	5	2016-01-22	22	0	0
aos_ft-1	6	2016-01-22	22	0	0
aos_ft-1	7	2016-01-22	22	0	0
aos_ft-1	8	2016-01-22	22	0	0
aos_ft-1	9	2016-01-22	22	0	0
aos_ft-10	1	2016-01-22	22	0	0
aos_ft-10	2	2016-01-22	22	0	0
aos_ft-10	3	2016-01-22	22	0	0
aos_ft-10	4	2016-01-22	22	0	0
aos_ft-10	5	2016-01-22	22	0	0
aos_ft-10	6	2016-01-22	22	0	0
aos_ft-10	7	2016-01-22	22	0	0
aos_ft-10	8	2016-01-22	22	0	0
aos_ft-10	9	2016-01-22	22	0	0
aos_ft-13	1	2016-01-22	22	0	0
aos_ft-13	2	2016-01-22	22	0	0
aos_ft-13	3	2016-01-22	22	0	0
aos_ft-13	4	2016-01-22	22	NA	NA
aos_ft-13	5	2016-01-22	22	0	0
aos_ft-13	6	2016-01-22	22	0	0
aos_ft-13	7	2016-01-22	22	0	0
aos_ft-13	8	2016-01-22	22	NA	NA
aos_ft-13	9	2016-01-22	22	NA	NA
aos-1	1	2016-01-22	22	NA	NA
aos-1	2	2016-01-22	22	NA	NA
aos-1	3	2016-01-22	22	NA	NA
aos-1	4	2016-01-22	22	NA	NA
aos-1	5	2016-01-22	22	NA	NA
aos-1	6	2016-01-22	22	NA	NA
aos-1	7	2016-01-22	22	NA	NA
aos-1	8	2016-01-22	22	0	0
aos-1	9	2016-01-22	22	NA	NA
aos-10	1	2016-01-22	22	0	0
aos-10	2	2016-01-22	22	0	0
aos-10	3	2016-01-22	22	0	0
aos-10	4	2016-01-22	22	NA	NA
aos-10	5	2016-01-22	22	NA	NA
aos-10	6	2016-01-22	22	NA	NA
aos-10	7	2016-01-22	22	0	0
aos-10	8	2016-01-22	22	0	0
aos-10	9	2016-01-22	22	NA	NA
aos-13	1	2016-01-22	22	0	0
aos-13	2	2016-01-22	22	0	0
aos-13	3	2016-01-22	22	1	0
aos-13	4	2016-01-22	22	0	0
aos-13	5	2016-01-22	22	1	0
aos-13	6	2016-01-22	22	0	0
aos-13	7	2016-01-22	22	1	0
aos-13	8	2016-01-22	22	0	0
aos-13	9	2016-01-22	22	0	0
WT (T89)	1	2016-01-29	29	3	4
WT (T89)	2	2016-01-29	29	NA	NA
WT (T89)	3	2016-01-29	29	3	1
WT (T89)	4	2016-01-29	29	3	2
WT (T89)	5	2016-01-29	29	NA	NA
WT (T89)	6	2016-01-29	29	NA	NA
WT (T89)	7	2016-01-29	29	5	4
WT (T89)	8	2016-01-29	29	NA	NA
WT (T89)	9	2016-01-29	29	NA	NA
ft-16	1	2016-01-29	29	NA	NA
ft-16	2	2016-01-29	29	NA	NA
ft-16	3	2016-01-29	29	0	3
ft-16	4	2016-01-29	29	1	2
ft-16	5	2016-01-29	29	NA	NA
ft-16	6	2016-01-29	29	NA	NA
ft-16	7	2016-01-29	29	NA	NA
ft-16	8	2016-01-29	29	0	2
ft-16	9	2016-01-29	29	NA	NA
aos_ft-1	1	2016-01-29	29	0	4
aos_ft-1	2	2016-01-29	29	3	1
aos_ft-1	3	2016-01-29	29	2	2
aos_ft-1	4	2016-01-29	29	5	0
aos_ft-1	5	2016-01-29	29	5	2
aos_ft-1	6	2016-01-29	29	2	1
aos_ft-1	7	2016-01-29	29	5	1
aos_ft-1	8	2016-01-29	29	5	2
aos_ft-1	9	2016-01-29	29	5	1
aos_ft-10	1	2016-01-29	29	0	1
aos_ft-10	2	2016-01-29	29	1	0
aos_ft-10	3	2016-01-29	29	0	1
aos_ft-10	4	2016-01-29	29	2	1
aos_ft-10	5	2016-01-29	29	5	1
aos_ft-10	6	2016-01-29	29	0	1
aos_ft-10	7	2016-01-29	29	3	1
aos_ft-10	8	2016-01-29	29	5	1
aos_ft-10	9	2016-01-29	29	4	1
aos_ft-13	1	2016-01-29	29	3	1
aos_ft-13	2	2016-01-29	29	3	3
aos_ft-13	3	2016-01-29	29	3	3
aos_ft-13	4	2016-01-29	29	NA	1
aos_ft-13	5	2016-01-29	29	1	1
aos_ft-13	6	2016-01-29	29	0	2
aos_ft-13	7	2016-01-29	29	4	4
aos_ft-13	8	2016-01-29	29	0	1
aos_ft-13	9	2016-01-29	29	NA	NA
aos-1	1	2016-01-29	29	NA	NA
aos-1	2	2016-01-29	29	NA	NA
aos-1	3	2016-01-29	29	NA	NA
aos-1	4	2016-01-29	29	NA	NA
aos-1	5	2016-01-29	29	NA	NA
aos-1	6	2016-01-29	29	NA	NA
aos-1	7	2016-01-29	29	NA	NA
aos-1	8	2016-01-29	29	3	1
aos-1	9	2016-01-29	29	NA	NA
aos-10	1	2016-01-29	29	5	3
aos-10	2	2016-01-29	29	5	2
aos-10	3	2016-01-29	29	0	2
aos-10	4	2016-01-29	29	NA	NA
aos-10	5	2016-01-29	29	NA	NA
aos-10	6	2016-01-29	29	NA	NA
aos-10	7	2016-01-29	29	2	1
aos-10	8	2016-01-29	29	2	2
aos-10	9	2016-01-29	29	NA	NA
aos-13	1	2016-01-29	29	3	3
aos-13	2	2016-01-29	29	3	4
aos-13	3	2016-01-29	29	5	5
aos-13	4	2016-01-29	29	3	1
aos-13	5	2016-01-29	29	5	4
aos-13	6	2016-01-29	29	1	2
aos-13	7	2016-01-29	29	5	1
aos-13	8	2016-01-29	29	5	2
aos-13	9	2016-01-29	29	5	4
WT (T89)	1	2016-02-05	36	5	5
WT (T89)	2	2016-02-05	36	NA	NA
WT (T89)	3	2016-02-05	36	5	5
WT (T89)	4	2016-02-05	36	5	5
WT (T89)	5	2016-02-05	36	NA	NA
WT (T89)	6	2016-02-05	36	NA	NA
WT (T89)	7	2016-02-05	36	5	5
WT (T89)	8	2016-02-05	36	NA	NA
WT (T89)	9	2016-02-05	36	NA	NA
ft-16	1	2016-02-05	36	NA	NA
ft-16	2	2016-02-05	36	NA	NA
ft-16	3	2016-02-05	36	0	5
ft-16	4	2016-02-05	36	5	5
ft-16	5	2016-02-05	36	NA	NA
ft-16	6	2016-02-05	36	NA	NA
ft-16	7	2016-02-05	36	NA	NA
ft-16	8	2016-02-05	36	5	5
ft-16	9	2016-02-05	36	NA	NA
aos_ft-1	1	2016-02-05	36	0	3
aos_ft-1	2	2016-02-05	36	5	3
aos_ft-1	3	2016-02-05	36	3	4
aos_ft-1	4	2016-02-05	36	5	4
aos_ft-1	5	2016-02-05	36	5	5
aos_ft-1	6	2016-02-05	36	3	2
aos_ft-1	7	2016-02-05	36	5	3
aos_ft-1	8	2016-02-05	36	5	4
aos_ft-1	9	2016-02-05	36	5	3
aos_ft-10	1	2016-02-05	36	5	3
aos_ft-10	2	2016-02-05	36	5	1
aos_ft-10	3	2016-02-05	36	4	1
aos_ft-10	4	2016-02-05	36	3	2
aos_ft-10	5	2016-02-05	36	5	2
aos_ft-10	6	2016-02-05	36	4	4
aos_ft-10	7	2016-02-05	36	5	2
aos_ft-10	8	2016-02-05	36	5	1
aos_ft-10	9	2016-02-05	36	5	1
aos_ft-13	1	2016-02-05	36	2	5
aos_ft-13	2	2016-02-05	36	5	1
aos_ft-13	3	2016-02-05	36	5	2
aos_ft-13	4	2016-02-05	36	0	2
aos_ft-13	5	2016-02-05	36	5	4
aos_ft-13	6	2016-02-05	36	0	5
aos_ft-13	7	2016-02-05	36	5	2
aos_ft-13	8	2016-02-05	36	0	5
aos_ft-13	9	2016-02-05	36	NA	NA
aos-1	1	2016-02-05	36	NA	NA
aos-1	2	2016-02-05	36	NA	NA
aos-1	3	2016-02-05	36	NA	NA
aos-1	4	2016-02-05	36	NA	NA
aos-1	5	2016-02-05	36	NA	NA
aos-1	6	2016-02-05	36	NA	NA
aos-1	7	2016-02-05	36	NA	NA
aos-1	8	2016-02-05	36	5	5
aos-1	9	2016-02-05	36	NA	NA
aos-10	1	2016-02-05	36	5	5
aos-10	2	2016-02-05	36	5	5
aos-10	3	2016-02-05	36	0	5
aos-10	4	2016-02-05	36	NA	NA
aos-10	5	2016-02-05	36	NA	NA
aos-10	6	2016-02-05	36	NA	NA
aos-10	7	2016-02-05	36	5	5
aos-10	8	2016-02-05	36	4	5
aos-10	9	2016-02-05	36	NA	NA
aos-13	1	2016-02-05	36	5	5
aos-13	2	2016-02-05	36	5	5
aos-13	3	2016-02-05	36	5	5
aos-13	4	2016-02-05	36	5	5
aos-13	5	2016-02-05	36	5	5
aos-13	6	2016-02-05	36	5	5
aos-13	7	2016-02-05	36	5	5
aos-13	8	2016-02-05	36	5	5
aos-13	9	2016-02-05	36	5	5
WT (T89)	1	2016-02-12	43	5	5
WT (T89)	2	2016-02-12	43	NA	NA
WT (T89)	3	2016-02-12	43	5	5
WT (T89)	4	2016-02-12	43	5	5
WT (T89)	5	2016-02-12	43	NA	NA
WT (T89)	6	2016-02-12	43	NA	NA
WT (T89)	7	2016-02-12	43	5	5
WT (T89)	8	2016-02-12	43	NA	NA
WT (T89)	9	2016-02-12	43	NA	NA
ft-16	1	2016-02-12	43	NA	NA
ft-16	2	2016-02-12	43	NA	NA
ft-16	3	2016-02-12	43	0	5
ft-16	4	2016-02-12	43	5	5
ft-16	5	2016-02-12	43	NA	NA
ft-16	6	2016-02-12	43	NA	NA
ft-16	7	2016-02-12	43	NA	NA
ft-16	8	2016-02-12	43	5	5
ft-16	9	2016-02-12	43	NA	NA
aos_ft-1	1	2016-02-12	43	0	5
aos_ft-1	2	2016-02-12	43	5	5
aos_ft-1	3	2016-02-12	43	5	5
aos_ft-1	4	2016-02-12	43	5	5
aos_ft-1	5	2016-02-12	43	5	5
aos_ft-1	6	2016-02-12	43	5	3
aos_ft-1	7	2016-02-12	43	5	4
aos_ft-1	8	2016-02-12	43	5	5
aos_ft-1	9	2016-02-12	43	5	5
aos_ft-10	1	2016-02-12	43	5	5
aos_ft-10	2	2016-02-12	43	5	3
aos_ft-10	3	2016-02-12	43	5	3
aos_ft-10	4	2016-02-12	43	5	3
aos_ft-10	5	2016-02-12	43	5	5
aos_ft-10	6	2016-02-12	43	5	5
aos_ft-10	7	2016-02-12	43	5	4
aos_ft-10	8	2016-02-12	43	5	3
aos_ft-10	9	2016-02-12	43	5	3
aos_ft-13	1	2016-02-12	43	5	5
aos_ft-13	2	2016-02-12	43	5	2
aos_ft-13	3	2016-02-12	43	5	4
aos_ft-13	4	2016-02-12	43	NA	NA
aos_ft-13	5	2016-02-12	43	5	4
aos_ft-13	6	2016-02-12	43	0	5
aos_ft-13	7	2016-02-12	43	5	3
aos_ft-13	8	2016-02-12	43	5	5
aos_ft-13	9	2016-02-12	43	NA	NA
aos-1	1	2016-02-12	43	NA	NA
aos-1	2	2016-02-12	43	NA	NA
aos-1	3	2016-02-12	43	NA	NA
aos-1	4	2016-02-12	43	NA	NA
aos-1	5	2016-02-12	43	NA	NA
aos-1	6	2016-02-12	43	NA	NA
aos-1	7	2016-02-12	43	NA	NA
aos-1	8	2016-02-12	43	5	5
aos-1	9	2016-02-12	43	NA	NA
aos-10	1	2016-02-12	43	5	5
aos-10	2	2016-02-12	43	5	5
aos-10	3	2016-02-12	43	0	5
aos-10	4	2016-02-12	43	NA	NA
aos-10	5	2016-02-12	43	NA	NA
aos-10	6	2016-02-12	43	NA	NA
aos-10	7	2016-02-12	43	5	5
aos-10	8	2016-02-12	43	5	5
aos-10	9	2016-02-12	43	NA	NA
aos-13	1	2016-02-12	43	5	5
aos-13	2	2016-02-12	43	5	5
aos-13	3	2016-02-12	43	5	5
aos-13	4	2016-02-12	43	5	5
aos-13	5	2016-02-12	43	5	5
aos-13	6	2016-02-12	43	5	5
aos-13	7	2016-02-12	43	5	5
aos-13	8	2016-02-12	43	5	5
aos-13	9	2016-02-12	43	5	5
WT (T89)	1	2016-02-19	50	5	5
WT (T89)	2	2016-02-19	50	NA	NA
WT (T89)	3	2016-02-19	50	5	5
WT (T89)	4	2016-02-19	50	5	5
WT (T89)	5	2016-02-19	50	NA	NA
WT (T89)	6	2016-02-19	50	NA	NA
WT (T89)	7	2016-02-19	50	5	5
WT (T89)	8	2016-02-19	50	NA	NA
WT (T89)	9	2016-02-19	50	NA	NA
ft-16	1	2016-02-19	50	NA	NA
ft-16	2	2016-02-19	50	NA	NA
ft-16	3	2016-02-19	50	NA	5
ft-16	4	2016-02-19	50	5	5
ft-16	5	2016-02-19	50	NA	NA
ft-16	6	2016-02-19	50	NA	NA
ft-16	7	2016-02-19	50	NA	NA
ft-16	8	2016-02-19	50	5	5
ft-16	9	2016-02-19	50	NA	NA
aos_ft-1	1	2016-02-19	50	NA	5
aos_ft-1	2	2016-02-19	50	5	5
aos_ft-1	3	2016-02-19	50	5	5
aos_ft-1	4	2016-02-19	50	5	5
aos_ft-1	5	2016-02-19	50	5	5
aos_ft-1	6	2016-02-19	50	5	5
aos_ft-1	7	2016-02-19	50	5	5
aos_ft-1	8	2016-02-19	50	5	5
aos_ft-1	9	2016-02-19	50	5	5
aos_ft-10	1	2016-02-19	50	5	5
aos_ft-10	2	2016-02-19	50	5	4
aos_ft-10	3	2016-02-19	50	5	5
aos_ft-10	4	2016-02-19	50	5	4
aos_ft-10	5	2016-02-19	50	5	5
aos_ft-10	6	2016-02-19	50	5	5
aos_ft-10	7	2016-02-19	50	5	4
aos_ft-10	8	2016-02-19	50	5	5
aos_ft-10	9	2016-02-19	50	5	5
aos_ft-13	1	2016-02-19	50	5	5
aos_ft-13	2	2016-02-19	50	3	5
aos_ft-13	3	2016-02-19	50	5	4
aos_ft-13	4	2016-02-19	50	NA	NA
aos_ft-13	5	2016-02-19	50	5	4
aos_ft-13	6	2016-02-19	50	NA	5
aos_ft-13	7	2016-02-19	50	5	4
aos_ft-13	8	2016-02-19	50	5	5
aos_ft-13	9	2016-02-19	50	NA	NA
aos-1	1	2016-02-19	50	NA	NA
aos-1	2	2016-02-19	50	NA	NA
aos-1	3	2016-02-19	50	NA	NA
aos-1	4	2016-02-19	50	NA	NA
aos-1	5	2016-02-19	50	NA	NA
aos-1	6	2016-02-19	50	NA	NA
aos-1	7	2016-02-19	50	NA	NA
aos-1	8	2016-02-19	50	5	5
aos-1	9	2016-02-19	50	NA	NA
aos-10	1	2016-02-19	50	5	5
aos-10	2	2016-02-19	50	5	5
aos-10	3	2016-02-19	50	3	5
aos-10	4	2016-02-19	50	NA	NA
aos-10	5	2016-02-19	50	NA	NA
aos-10	6	2016-02-19	50	NA	NA
aos-10	7	2016-02-19	50	5	5
aos-10	8	2016-02-19	50	5	5
aos-10	9	2016-02-19	50	NA	NA
aos-13	1	2016-02-19	50	5	5
aos-13	2	2016-02-19	50	5	5
aos-13	3	2016-02-19	50	5	5
aos-13	4	2016-02-19	50	5	5
aos-13	5	2016-02-19	50	5	5
aos-13	6	2016-02-19	50	5	5
aos-13	7	2016-02-19	50	5	5
aos-13	8	2016-02-19	50	5	5
aos-13	9	2016-02-19	50	5	5
