# Supplementary material for: Nature’s Master of Ceremony: The Populus Circadian Clock as Orchestrator of Tree Growth and Phenology
Source: NPJ Biol Timing Sleep. 2025 Apr 7;2:16. doi: 10.1038/s44323-025-00034-4 (PMC11976295; doi:10.1038/s44323-025-00034-4)
Supplement: Supplementary file 3 — Supplementary information [file 44323_2025_34_MOESM3_ESM.zip › Natures_MC_data_and_scripts/CSV_datasets/AOS_Bud_set.csv]

Genotype	Individual	Date	Doy	Bud set
WT (T89)	1	2015-10-01	274	3
WT (T89)	2	2015-10-01	274	3
WT (T89)	3	2015-10-01	274	3
WT (T89)	4	2015-10-01	274	3
WT (T89)	5	2015-10-01	274	3
WT (T89)	6	2015-10-01	274	3
WT (T89)	7	2015-10-01	274	3
WT (T89)	8	2015-10-01	274	3
WT (T89)	9	2015-10-01	274	3
ft-16	1	2015-10-01	274	3
ft-16	2	2015-10-01	274	3
ft-16	3	2015-10-01	274	2
ft-16	4	2015-10-01	274	3
ft-16	5	2015-10-01	274	3
ft-16	6	2015-10-01	274	3
ft-16	7	2015-10-01	274	3
ft-16	8	2015-10-01	274	3
ft-16	9	2015-10-01	274	1
aos_ft-1	1	2015-10-01	274	3
aos_ft-1	2	2015-10-01	274	3
aos_ft-1	3	2015-10-01	274	2
aos_ft-1	4	2015-10-01	274	3
aos_ft-1	5	2015-10-01	274	2
aos_ft-1	6	2015-10-01	274	3
aos_ft-1	7	2015-10-01	274	3
aos_ft-1	8	2015-10-01	274	3
aos_ft-1	9	2015-10-01	274	2
aos_ft-10	1	2015-10-01	274	3
aos_ft-10	2	2015-10-01	274	3
aos_ft-10	3	2015-10-01	274	3
aos_ft-10	4	2015-10-01	274	3
aos_ft-10	5	2015-10-01	274	3
aos_ft-10	6	2015-10-01	274	3
aos_ft-10	7	2015-10-01	274	3
aos_ft-10	8	2015-10-01	274	3
aos_ft-10	9	2015-10-01	274	3
aos_ft-13	1	2015-10-01	274	3
aos_ft-13	2	2015-10-01	274	3
aos_ft-13	3	2015-10-01	274	3
aos_ft-13	4	2015-10-01	274	3
aos_ft-13	5	2015-10-01	274	3
aos_ft-13	6	2015-10-01	274	2
aos_ft-13	7	2015-10-01	274	3
aos_ft-13	8	2015-10-01	274	3
aos_ft-13	9	2015-10-01	274
aos-1	1	2015-10-01	274	3
aos-1	2	2015-10-01	274	3
aos-1	3	2015-10-01	274	3
aos-1	4	2015-10-01	274	3
aos-1	5	2015-10-01	274	3
aos-1	6	2015-10-01	274
aos-1	7	2015-10-01	274	3
aos-1	8	2015-10-01	274	3
aos-1	9	2015-10-01	274	3
aos-10	1	2015-10-01	274	3
aos-10	2	2015-10-01	274	3
aos-10	3	2015-10-01	274	3
aos-10	4	2015-10-01	274
aos-10	5	2015-10-01	274	3
aos-10	6	2015-10-01	274	3
aos-10	7	2015-10-01	274	3
aos-10	8	2015-10-01	274	3
aos-10	9	2015-10-01	274	3
aos-13	1	2015-10-01	274	3
aos-13	2	2015-10-01	274	3
aos-13	3	2015-10-01	274	3
aos-13	4	2015-10-01	274	3
aos-13	5	2015-10-01	274	3
aos-13	6	2015-10-01	274	3
aos-13	7	2015-10-01	274	3
aos-13	8	2015-10-01	274	3
aos-13	9	2015-10-01	274	3
WT (T89)	1	2015-10-08	281	3
WT (T89)	2	2015-10-08	281	3
WT (T89)	3	2015-10-08	281	3
WT (T89)	4	2015-10-08	281	3
WT (T89)	5	2015-10-08	281	3
WT (T89)	6	2015-10-08	281	3
WT (T89)	7	2015-10-08	281	3
WT (T89)	8	2015-10-08	281	3
WT (T89)	9	2015-10-08	281	3
ft-16	1	2015-10-08	281	2
ft-16	2	2015-10-08	281	1
ft-16	3	2015-10-08	281	1
ft-16	4	2015-10-08	281	1
ft-16	5	2015-10-08	281	3
ft-16	6	2015-10-08	281	3
ft-16	7	2015-10-08	281	3
ft-16	8	2015-10-08	281	1
ft-16	9	2015-10-08	281	1
aos_ft-1	1	2015-10-08	281	3
aos_ft-1	2	2015-10-08	281	3
aos_ft-1	3	2015-10-08	281	2
aos_ft-1	4	2015-10-08	281	3
aos_ft-1	5	2015-10-08	281	3
aos_ft-1	6	2015-10-08	281	3
aos_ft-1	7	2015-10-08	281	3
aos_ft-1	8	2015-10-08	281	3
aos_ft-1	9	2015-10-08	281	3
aos_ft-10	1	2015-10-08	281	1
aos_ft-10	2	2015-10-08	281	3
aos_ft-10	3	2015-10-08	281	3
aos_ft-10	4	2015-10-08	281	1
aos_ft-10	5	2015-10-08	281	3
aos_ft-10	6	2015-10-08	281	2
aos_ft-10	7	2015-10-08	281	2
aos_ft-10	8	2015-10-08	281	2
aos_ft-10	9	2015-10-08	281	NA
aos_ft-13	1	2015-10-08	281	3
aos_ft-13	2	2015-10-08	281	3
aos_ft-13	3	2015-10-08	281	3
aos_ft-13	4	2015-10-08	281	3
aos_ft-13	5	2015-10-08	281	3
aos_ft-13	6	2015-10-08	281	3
aos_ft-13	7	2015-10-08	281	3
aos_ft-13	8	2015-10-08	281	3
aos_ft-13	9	2015-10-08	281
aos-1	1	2015-10-08	281	3
aos-1	2	2015-10-08	281	2
aos-1	3	2015-10-08	281	2
aos-1	4	2015-10-08	281	2
aos-1	5	2015-10-08	281	3
aos-1	6	2015-10-08	281
aos-1	7	2015-10-08	281	3
aos-1	8	2015-10-08	281	3
aos-1	9	2015-10-08	281	3
aos-10	1	2015-10-08	281	3
aos-10	2	2015-10-08	281	3
aos-10	3	2015-10-08	281	3
aos-10	4	2015-10-08	281
aos-10	5	2015-10-08	281	3
aos-10	6	2015-10-08	281	NA
aos-10	7	2015-10-08	281	3
aos-10	8	2015-10-08	281	3
aos-10	9	2015-10-08	281	3
aos-13	1	2015-10-08	281	3
aos-13	2	2015-10-08	281	3
aos-13	3	2015-10-08	281	3
aos-13	4	2015-10-08	281	3
aos-13	5	2015-10-08	281	3
aos-13	6	2015-10-08	281	3
aos-13	7	2015-10-08	281	3
aos-13	8	2015-10-08	281	3
aos-13	9	2015-10-08	281	3
WT (T89)	1	2015-10-15	288	3
WT (T89)	2	2015-10-15	288	NA
WT (T89)	3	2015-10-15	288	3
WT (T89)	4	2015-10-15	288	3
WT (T89)	5	2015-10-15	288	3
WT (T89)	6	2015-10-15	288	3
WT (T89)	7	2015-10-15	288	3
WT (T89)	8	2015-10-15	288	NA
WT (T89)	9	2015-10-15	288	3
ft-16	1	2015-10-15	288	NA
ft-16	2	2015-10-15	288	0
ft-16	3	2015-10-15	288	0
ft-16	4	2015-10-15	288	0
ft-16	5	2015-10-15	288	NA
ft-16	6	2015-10-15	288	NA
ft-16	7	2015-10-15	288	1
ft-16	8	2015-10-15	288	0
ft-16	9	2015-10-15	288	0
aos_ft-1	1	2015-10-15	288	2
aos_ft-1	2	2015-10-15	288	2
aos_ft-1	3	2015-10-15	288	2
aos_ft-1	4	2015-10-15	288	2
aos_ft-1	5	2015-10-15	288	3
aos_ft-1	6	2015-10-15	288	2
aos_ft-1	7	2015-10-15	288	2
aos_ft-1	8	2015-10-15	288	2
aos_ft-1	9	2015-10-15	288	2
aos_ft-10	1	2015-10-15	288	1
aos_ft-10	2	2015-10-15	288	2
aos_ft-10	3	2015-10-15	288	2
aos_ft-10	4	2015-10-15	288	1
aos_ft-10	5	2015-10-15	288	1
aos_ft-10	6	2015-10-15	288	2
aos_ft-10	7	2015-10-15	288	1
aos_ft-10	8	2015-10-15	288	2
aos_ft-10	9	2015-10-15	288	0
aos_ft-13	1	2015-10-15	288	3
aos_ft-13	2	2015-10-15	288	2
aos_ft-13	3	2015-10-15	288	2
aos_ft-13	4	2015-10-15	288	2
aos_ft-13	5	2015-10-15	288	2
aos_ft-13	6	2015-10-15	288	2
aos_ft-13	7	2015-10-15	288	2
aos_ft-13	8	2015-10-15	288	2
aos_ft-13	9	2015-10-15	288
aos-1	1	2015-10-15	288	NA
aos-1	2	2015-10-15	288	2
aos-1	3	2015-10-15	288	3
aos-1	4	2015-10-15	288	NA
aos-1	5	2015-10-15	288	2
aos-1	6	2015-10-15	288
aos-1	7	2015-10-15	288	2
aos-1	8	2015-10-15	288	2
aos-1	9	2015-10-15	288	3
aos-10	1	2015-10-15	288	2
aos-10	2	2015-10-15	288	2
aos-10	3	2015-10-15	288	3
aos-10	4	2015-10-15	288
aos-10	5	2015-10-15	288	2
aos-10	6	2015-10-15	288	NA
aos-10	7	2015-10-15	288	3
aos-10	8	2015-10-15	288	3
aos-10	9	2015-10-15	288	2
aos-13	1	2015-10-15	288	2
aos-13	2	2015-10-15	288	3
aos-13	3	2015-10-15	288	2
aos-13	4	2015-10-15	288	2
aos-13	5	2015-10-15	288	3
aos-13	6	2015-10-15	288	2
aos-13	7	2015-10-15	288	2
aos-13	8	2015-10-15	288	3
aos-13	9	2015-10-15	288	2
WT (T89)	1	2015-10-21	294	1
WT (T89)	2	2015-10-21	294	NA
WT (T89)	3	2015-10-21	294	2
WT (T89)	4	2015-10-21	294	1
WT (T89)	5	2015-10-21	294	NA
WT (T89)	6	2015-10-21	294	2
WT (T89)	7	2015-10-21	294	1
WT (T89)	8	2015-10-21	294	NA
WT (T89)	9	2015-10-21	294	NA
ft-16	1	2015-10-21	294	0
ft-16	2	2015-10-21	294	0
ft-16	3	2015-10-21	294	0
ft-16	4	2015-10-21	294	0
ft-16	5	2015-10-21	294	NA
ft-16	6	2015-10-21	294	NA
ft-16	7	2015-10-21	294	1
ft-16	8	2015-10-21	294	0
ft-16	9	2015-10-21	294	0
aos_ft-1	1	2015-10-21	294	1
aos_ft-1	2	2015-10-21	294	1
aos_ft-1	3	2015-10-21	294	1
aos_ft-1	4	2015-10-21	294	0
aos_ft-1	5	2015-10-21	294	1
aos_ft-1	6	2015-10-21	294	0
aos_ft-1	7	2015-10-21	294	0
aos_ft-1	8	2015-10-21	294	0
aos_ft-1	9	2015-10-21	294	0
aos_ft-10	1	2015-10-21	294	0
aos_ft-10	2	2015-10-21	294	0
aos_ft-10	3	2015-10-21	294	0
aos_ft-10	4	2015-10-21	294	0
aos_ft-10	5	2015-10-21	294	0
aos_ft-10	6	2015-10-21	294	0
aos_ft-10	7	2015-10-21	294	0
aos_ft-10	8	2015-10-21	294	1
aos_ft-10	9	2015-10-21	294	0
aos_ft-13	1	2015-10-21	294	0
aos_ft-13	2	2015-10-21	294	0
aos_ft-13	3	2015-10-21	294	0
aos_ft-13	4	2015-10-21	294	1
aos_ft-13	5	2015-10-21	294	0
aos_ft-13	6	2015-10-21	294	1
aos_ft-13	7	2015-10-21	294	1
aos_ft-13	8	2015-10-21	294	1
aos_ft-13	9	2015-10-21	294
aos-1	1	2015-10-21	294	NA
aos-1	2	2015-10-21	294	NA
aos-1	3	2015-10-21	294	3
aos-1	4	2015-10-21	294	NA
aos-1	5	2015-10-21	294	3
aos-1	6	2015-10-21	294
aos-1	7	2015-10-21	294	NA
aos-1	8	2015-10-21	294	3
aos-1	9	2015-10-21	294	3
aos-10	1	2015-10-21	294	1
aos-10	2	2015-10-21	294	1
aos-10	3	2015-10-21	294	3
aos-10	4	2015-10-21	294
aos-10	5	2015-10-21	294	1
aos-10	6	2015-10-21	294	NA
aos-10	7	2015-10-21	294	1
aos-10	8	2015-10-21	294	1
aos-10	9	2015-10-21	294	1
aos-13	1	2015-10-21	294	1
aos-13	2	2015-10-21	294	1
aos-13	3	2015-10-21	294	1
aos-13	4	2015-10-21	294	2
aos-13	5	2015-10-21	294	1
aos-13	6	2015-10-21	294	1
aos-13	7	2015-10-21	294	2
aos-13	8	2015-10-21	294	2
aos-13	9	2015-10-21	294	2
WT (T89)	1	2015-10-29	302	1
WT (T89)	2	2015-10-29	302	NA
WT (T89)	3	2015-10-29	302	2
WT (T89)	4	2015-10-29	302	1
WT (T89)	5	2015-10-29	302	NA
WT (T89)	6	2015-10-29	302	NA
WT (T89)	7	2015-10-29	302	0
WT (T89)	8	2015-10-29	302	NA
WT (T89)	9	2015-10-29	302	NA
ft-16	1	2015-10-29	302	0
ft-16	2	2015-10-29	302	0
ft-16	3	2015-10-29	302	0
ft-16	4	2015-10-29	302	0
ft-16	5	2015-10-29	302	NA
ft-16	6	2015-10-29	302	NA
ft-16	7	2015-10-29	302	NA
ft-16	8	2015-10-29	302	0
ft-16	9	2015-10-29	302	0
aos_ft-1	1	2015-10-29	302	1
aos_ft-1	2	2015-10-29	302	0
aos_ft-1	3	2015-10-29	302	0
aos_ft-1	4	2015-10-29	302	0
aos_ft-1	5	2015-10-29	302	0
aos_ft-1	6	2015-10-29	302	0
aos_ft-1	7	2015-10-29	302	0
aos_ft-1	8	2015-10-29	302	0
aos_ft-1	9	2015-10-29	302	0
aos_ft-10	1	2015-10-29	302	0
aos_ft-10	2	2015-10-29	302	0
aos_ft-10	3	2015-10-29	302	0
aos_ft-10	4	2015-10-29	302	0
aos_ft-10	5	2015-10-29	302	0
aos_ft-10	6	2015-10-29	302	0
aos_ft-10	7	2015-10-29	302	0
aos_ft-10	8	2015-10-29	302	0
aos_ft-10	9	2015-10-29	302	0
aos_ft-13	1	2015-10-29	302	0
aos_ft-13	2	2015-10-29	302	0
aos_ft-13	3	2015-10-29	302	0
aos_ft-13	4	2015-10-29	302	NA
aos_ft-13	5	2015-10-29	302	0
aos_ft-13	6	2015-10-29	302	0
aos_ft-13	7	2015-10-29	302	0
aos_ft-13	8	2015-10-29	302	0
aos_ft-13	9	2015-10-29	302	NA
aos-1	1	2015-10-29	302	NA
aos-1	2	2015-10-29	302	NA
aos-1	3	2015-10-29	302	NA
aos-1	4	2015-10-29	302	NA
aos-1	5	2015-10-29	302	NA
aos-1	6	2015-10-29	302
aos-1	7	2015-10-29	302	NA
aos-1	8	2015-10-29	302	0
aos-1	9	2015-10-29	302	NA
aos-10	1	2015-10-29	302	1
aos-10	2	2015-10-29	302	1
aos-10	3	2015-10-29	302	2
aos-10	4	2015-10-29	302
aos-10	5	2015-10-29	302	1
aos-10	6	2015-10-29	302	NA
aos-10	7	2015-10-29	302	1
aos-10	8	2015-10-29	302	1
aos-10	9	2015-10-29	302	NA
aos-13	1	2015-10-29	302	0
aos-13	2	2015-10-29	302	0
aos-13	3	2015-10-29	302	2
aos-13	4	2015-10-29	302	2
aos-13	5	2015-10-29	302	1
aos-13	6	2015-10-29	302	1
aos-13	7	2015-10-29	302	2
aos-13	8	2015-10-29	302	3
aos-13	9	2015-10-29	302	2
WT (T89)	1	2015-11-05	309	1
WT (T89)	2	2015-11-05	309	NA
WT (T89)	3	2015-11-05	309	1
WT (T89)	4	2015-11-05	309	1
WT (T89)	5	2015-11-05	309	NA
WT (T89)	6	2015-11-05	309	NA
WT (T89)	7	2015-11-05	309	0
WT (T89)	8	2015-11-05	309	NA
WT (T89)	9	2015-11-05	309	NA
ft-16	1	2015-11-05	309	0
ft-16	2	2015-11-05	309	0
ft-16	3	2015-11-05	309	0
ft-16	4	2015-11-05	309	0
ft-16	5	2015-11-05	309	NA
ft-16	6	2015-11-05	309	NA
ft-16	7	2015-11-05	309	NA
ft-16	8	2015-11-05	309	0
ft-16	9	2015-11-05	309	0
aos_ft-1	1	2015-11-05	309	0
aos_ft-1	2	2015-11-05	309	0
aos_ft-1	3	2015-11-05	309	0
aos_ft-1	4	2015-11-05	309	0
aos_ft-1	5	2015-11-05	309	0
aos_ft-1	6	2015-11-05	309	0
aos_ft-1	7	2015-11-05	309	0
aos_ft-1	8	2015-11-05	309	0
aos_ft-1	9	2015-11-05	309	0
aos_ft-10	1	2015-11-05	309	0
aos_ft-10	2	2015-11-05	309	0
aos_ft-10	3	2015-11-05	309	0
aos_ft-10	4	2015-11-05	309	0
aos_ft-10	5	2015-11-05	309	0
aos_ft-10	6	2015-11-05	309	0
aos_ft-10	7	2015-11-05	309	0
aos_ft-10	8	2015-11-05	309	0
aos_ft-10	9	2015-11-05	309	0
aos_ft-13	1	2015-11-05	309	0
aos_ft-13	2	2015-11-05	309	0
aos_ft-13	3	2015-11-05	309	0
aos_ft-13	4	2015-11-05	309	NA
aos_ft-13	5	2015-11-05	309	0
aos_ft-13	6	2015-11-05	309	0
aos_ft-13	7	2015-11-05	309	0
aos_ft-13	8	2015-11-05	309	0
aos_ft-13	9	2015-11-05	309	NA
aos-1	1	2015-11-05	309	NA
aos-1	2	2015-11-05	309	NA
aos-1	3	2015-11-05	309	NA
aos-1	4	2015-11-05	309	NA
aos-1	5	2015-11-05	309	NA
aos-1	6	2015-11-05	309	NA
aos-1	7	2015-11-05	309	NA
aos-1	8	2015-11-05	309	0
aos-1	9	2015-11-05	309	NA
aos-10	1	2015-11-05	309	1
aos-10	2	2015-11-05	309	2
aos-10	3	2015-11-05	309	2
aos-10	4	2015-11-05	309
aos-10	5	2015-11-05	309	2
aos-10	6	2015-11-05	309	NA
aos-10	7	2015-11-05	309	0
aos-10	8	2015-11-05	309	0
aos-10	9	2015-11-05	309	NA
aos-13	1	2015-11-05	309	0
aos-13	2	2015-11-05	309	0
aos-13	3	2015-11-05	309	2
aos-13	4	2015-11-05	309	2
aos-13	5	2015-11-05	309	2
aos-13	6	2015-11-05	309	2
aos-13	7	2015-11-05	309	2
aos-13	8	2015-11-05	309	2
aos-13	9	2015-11-05	309	2
