# Supplementary material for: Nature’s Master of Ceremony: The Populus Circadian Clock as Orchestrator of Tree Growth and Phenology
Source: NPJ Biol Timing Sleep. 2025 Apr 7;2:16. doi: 10.1038/s44323-025-00034-4 (PMC11976295; doi:10.1038/s44323-025-00034-4)
Supplement: Supplementary file 3 — Supplementary information [file 44323_2025_34_MOESM3_ESM.zip › Natures_MC_data_and_scripts/CSV_datasets/AOS_height.csv]

Genotype	Individual	Date	Doy	Height (cm)
WT (T89)	1	2015-07-17	198	10.3
WT (T89)	2	2015-07-17	198	8.0
WT (T89)	3	2015-07-17	198	7.8
WT (T89)	4	2015-07-17	198	7.5
WT (T89)	5	2015-07-17	198	8.0
WT (T89)	6	2015-07-17	198	12.5
WT (T89)	7	2015-07-17	198	10.0
WT (T89)	8	2015-07-17	198	9.0
WT (T89)	9	2015-07-17	198	8.0
ft-16	1	2015-07-17	198	11.5
ft-16	2	2015-07-17	198	9.5
ft-16	3	2015-07-17	198	10.0
ft-16	4	2015-07-17	198	11.0
ft-16	5	2015-07-17	198	10.0
ft-16	6	2015-07-17	198	10.5
ft-16	7	2015-07-17	198	9.0
ft-16	8	2015-07-17	198	11.0
ft-16	9	2015-07-17	198	9.0
aos_ft-1	1	2015-07-17	198	11.2
aos_ft-1	2	2015-07-17	198	11.0
aos_ft-1	3	2015-07-17	198	12.0
aos_ft-1	4	2015-07-17	198	10.3
aos_ft-1	5	2015-07-17	198	10.0
aos_ft-1	6	2015-07-17	198	9.5
aos_ft-1	7	2015-07-17	198	9.0
aos_ft-1	8	2015-07-17	198	12.5
aos_ft-1	9	2015-07-17	198	12.0
aos_ft-10	1	2015-07-17	198	9.0
aos_ft-10	2	2015-07-17	198	9.5
aos_ft-10	3	2015-07-17	198	9.0
aos_ft-10	4	2015-07-17	198	9.0
aos_ft-10	5	2015-07-17	198	9.5
aos_ft-10	6	2015-07-17	198	10.0
aos_ft-10	7	2015-07-17	198	11.5
aos_ft-10	8	2015-07-17	198	10.0
aos_ft-10	9	2015-07-17	198	8.0
aos_ft-13	1	2015-07-17	198	9.0
aos_ft-13	2	2015-07-17	198	11.0
aos_ft-13	3	2015-07-17	198	10.0
aos_ft-13	4	2015-07-17	198	12.0
aos_ft-13	5	2015-07-17	198	9.0
aos_ft-13	6	2015-07-17	198	10.0
aos_ft-13	7	2015-07-17	198	11.0
aos_ft-13	8	2015-07-17	198	10.5
aos_ft-13	9	2015-07-17	198	7.2
aos-1	1	2015-07-17	198	12.5
aos-1	2	2015-07-17	198	9.0
aos-1	3	2015-07-17	198	13.0
aos-1	4	2015-07-17	198	10.8
aos-1	5	2015-07-17	198	13.0
aos-1	6	2015-07-17	198	11.0
aos-1	7	2015-07-17	198	10.5
aos-1	8	2015-07-17	198	11.0
aos-1	9	2015-07-17	198	10.5
aos-10	1	2015-07-17	198	12.5
aos-10	2	2015-07-17	198	10.5
aos-10	3	2015-07-17	198	10.0
aos-10	4	2015-07-17	198	10.7
aos-10	5	2015-07-17	198	9.8
aos-10	6	2015-07-17	198	8.5
aos-10	7	2015-07-17	198	12.5
aos-10	8	2015-07-17	198	12.0
aos-10	9	2015-07-17	198	11.0
aos-13	1	2015-07-17	198	8.5
aos-13	2	2015-07-17	198	14.0
aos-13	3	2015-07-17	198	8.5
aos-13	4	2015-07-17	198	13.5
aos-13	5	2015-07-17	198	8.5
aos-13	6	2015-07-17	198	9.5
aos-13	7	2015-07-17	198	11.5
aos-13	8	2015-07-17	198	12.7
aos-13	9	2015-07-17	198	8.5
WT (T89)	1	2015-08-05	217	19.5
WT (T89)	2	2015-08-05	217	21.5
WT (T89)	3	2015-08-05	217	21.0
WT (T89)	4	2015-08-05	217	18.5
WT (T89)	5	2015-08-05	217	18.5
WT (T89)	6	2015-08-05	217	18.5
WT (T89)	7	2015-08-05	217	25.0
WT (T89)	8	2015-08-05	217	20.7
WT (T89)	9	2015-08-05	217	16.5
ft-16	1	2015-08-05	217	22.0
ft-16	2	2015-08-05	217	23.4
ft-16	3	2015-08-05	217	13.8
ft-16	4	2015-08-05	217	23.5
ft-16	5	2015-08-05	217	28.0
ft-16	6	2015-08-05	217	23.6
ft-16	7	2015-08-05	217	20.4
ft-16	8	2015-08-05	217	25.4
ft-16	9	2015-08-05	217	24.5
aos_ft-1	1	2015-08-05	217	20.6
aos_ft-1	2	2015-08-05	217	18.2
aos_ft-1	3	2015-08-05	217	13.0
aos_ft-1	4	2015-08-05	217	22.6
aos_ft-1	5	2015-08-05	217	17.2
aos_ft-1	6	2015-08-05	217	19.2
aos_ft-1	7	2015-08-05	217	20.5
aos_ft-1	8	2015-08-05	217	28.8
aos_ft-1	9	2015-08-05	217	17.0
aos_ft-10	1	2015-08-05	217	21.0
aos_ft-10	2	2015-08-05	217	20.0
aos_ft-10	3	2015-08-05	217	19.5
aos_ft-10	4	2015-08-05	217	21.0
aos_ft-10	5	2015-08-05	217	26.5
aos_ft-10	6	2015-08-05	217	22.5
aos_ft-10	7	2015-08-05	217	27.0
aos_ft-10	8	2015-08-05	217	23.0
aos_ft-10	9	2015-08-05	217	20.7
aos_ft-13	1	2015-08-05	217	14.4
aos_ft-13	2	2015-08-05	217	18.0
aos_ft-13	3	2015-08-05	217	20.0
aos_ft-13	4	2015-08-05	217	23.3
aos_ft-13	5	2015-08-05	217	18.0
aos_ft-13	6	2015-08-05	217	16.0
aos_ft-13	7	2015-08-05	217	22.0
aos_ft-13	8	2015-08-05	217	21.0
aos_ft-13	9	2015-08-05	217	11.4
aos-1	1	2015-08-05	217	25.7
aos-1	2	2015-08-05	217	21.3
aos-1	3	2015-08-05	217	25.0
aos-1	4	2015-08-05	217	24.0
aos-1	5	2015-08-05	217	21.8
aos-1	6	2015-08-05	217	NA
aos-1	7	2015-08-05	217	22.2
aos-1	8	2015-08-05	217	24.3
aos-1	9	2015-08-05	217	14.0
aos-10	1	2015-08-05	217	20.0
aos-10	2	2015-08-05	217	19.5
aos-10	3	2015-08-05	217	18.0
aos-10	4	2015-08-05	217	NA
aos-10	5	2015-08-05	217	14.5
aos-10	6	2015-08-05	217	21.5
aos-10	7	2015-08-05	217	21.5
aos-10	8	2015-08-05	217	22.5
aos-10	9	2015-08-05	217	18.5
aos-13	1	2015-08-05	217	13.0
aos-13	2	2015-08-05	217	23.4
aos-13	3	2015-08-05	217	17.5
aos-13	4	2015-08-05	217	25.7
aos-13	5	2015-08-05	217	15.0
aos-13	6	2015-08-05	217	20.8
aos-13	7	2015-08-05	217	24.0
aos-13	8	2015-08-05	217	21.5
aos-13	9	2015-08-05	217	18.0
WT (T89)	1	2015-08-12	224	32.5
WT (T89)	2	2015-08-12	224	34.0
WT (T89)	3	2015-08-12	224	35.7
WT (T89)	4	2015-08-12	224	28.3
WT (T89)	5	2015-08-12	224	30.5
WT (T89)	6	2015-08-12	224	34.0
WT (T89)	7	2015-08-12	224	36.5
WT (T89)	8	2015-08-12	224	36.5
WT (T89)	9	2015-08-12	224	29.0
ft-16	1	2015-08-12	224	32.2
ft-16	2	2015-08-12	224	39.6
ft-16	3	2015-08-12	224	22.8
ft-16	4	2015-08-12	224	36.9
ft-16	5	2015-08-12	224	46.5
ft-16	6	2015-08-12	224	40.9
ft-16	7	2015-08-12	224	37.6
ft-16	8	2015-08-12	224	43.5
ft-16	9	2015-08-12	224	41.4
aos_ft-1	1	2015-08-12	224	35.2
aos_ft-1	2	2015-08-12	224	29.8
aos_ft-1	3	2015-08-12	224	20.2
aos_ft-1	4	2015-08-12	224	37.5
aos_ft-1	5	2015-08-12	224	29.5
aos_ft-1	6	2015-08-12	224	34.9
aos_ft-1	7	2015-08-12	224	32.4
aos_ft-1	8	2015-08-12	224	46.5
aos_ft-1	9	2015-08-12	224	26.6
aos_ft-10	1	2015-08-12	224	37.0
aos_ft-10	2	2015-08-12	224	31.6
aos_ft-10	3	2015-08-12	224	34.5
aos_ft-10	4	2015-08-12	224	37.6
aos_ft-10	5	2015-08-12	224	44.2
aos_ft-10	6	2015-08-12	224	39.0
aos_ft-10	7	2015-08-12	224	43.4
aos_ft-10	8	2015-08-12	224	40.4
aos_ft-10	9	2015-08-12	224	38.2
aos_ft-13	1	2015-08-12	224	28.0
aos_ft-13	2	2015-08-12	224	33.0
aos_ft-13	3	2015-08-12	224	34.7
aos_ft-13	4	2015-08-12	224	41.2
aos_ft-13	5	2015-08-12	224	31.2
aos_ft-13	6	2015-08-12	224	30.3
aos_ft-13	7	2015-08-12	224	32.9
aos_ft-13	8	2015-08-12	224	35.2
aos_ft-13	9	2015-08-12	224	15.4
aos-1	1	2015-08-12	224	43.0
aos-1	2	2015-08-12	224	34.5
aos-1	3	2015-08-12	224	41.5
aos-1	4	2015-08-12	224	40.5
aos-1	5	2015-08-12	224	38.2
aos-1	6	2015-08-12	224	NA
aos-1	7	2015-08-12	224	36.4
aos-1	8	2015-08-12	224	42.2
aos-1	9	2015-08-12	224	21.6
aos-10	1	2015-08-12	224	29.7
aos-10	2	2015-08-12	224	33.2
aos-10	3	2015-08-12	224	34.2
aos-10	4	2015-08-12	224	NA
aos-10	5	2015-08-12	224	27.0
aos-10	6	2015-08-12	224	39.4
aos-10	7	2015-08-12	224	34.5
aos-10	8	2015-08-12	224	38.7
aos-10	9	2015-08-12	224	32.7
aos-13	1	2015-08-12	224	23.5
aos-13	2	2015-08-12	224	36.5
aos-13	3	2015-08-12	224	27.5
aos-13	4	2015-08-12	224	42.7
aos-13	5	2015-08-12	224	30.5
aos-13	6	2015-08-12	224	37.6
aos-13	7	2015-08-12	224	40.9
aos-13	8	2015-08-12	224	35.4
aos-13	9	2015-08-12	224	34.4
WT (T89)	1	2015-08-19	231	54.5
WT (T89)	2	2015-08-19	231	57.0
WT (T89)	3	2015-08-19	231	57.0
WT (T89)	4	2015-08-19	231	45.0
WT (T89)	5	2015-08-19	231	52.5
WT (T89)	6	2015-08-19	231	58.0
WT (T89)	7	2015-08-19	231	56.0
WT (T89)	8	2015-08-19	231	59.5
WT (T89)	9	2015-08-19	231	52.0
ft-16	1	2015-08-19	231	51.5
ft-16	2	2015-08-19	231	65.5
ft-16	3	2015-08-19	231	34.5
ft-16	4	2015-08-19	231	55.6
ft-16	5	2015-08-19	231	70.5
ft-16	6	2015-08-19	231	65.5
ft-16	7	2015-08-19	231	60.5
ft-16	8	2015-08-19	231	66.0
ft-16	9	2015-08-19	231	64.5
aos_ft-1	1	2015-08-19	231	58.0
aos_ft-1	2	2015-08-19	231	54.0
aos_ft-1	3	2015-08-19	231	33.5
aos_ft-1	4	2015-08-19	231	58.5
aos_ft-1	5	2015-08-19	231	48.5
aos_ft-1	6	2015-08-19	231	59.0
aos_ft-1	7	2015-08-19	231	56.5
aos_ft-1	8	2015-08-19	231	68.2
aos_ft-1	9	2015-08-19	231	45.0
aos_ft-10	1	2015-08-19	231	61.0
aos_ft-10	2	2015-08-19	231	54.0
aos_ft-10	3	2015-08-19	231	54.0
aos_ft-10	4	2015-08-19	231	64.0
aos_ft-10	5	2015-08-19	231	69.0
aos_ft-10	6	2015-08-19	231	62.0
aos_ft-10	7	2015-08-19	231	65.5
aos_ft-10	8	2015-08-19	231	64.5
aos_ft-10	9	2015-08-19	231	63.0
aos_ft-13	1	2015-08-19	231	49.0
aos_ft-13	2	2015-08-19	231	57.0
aos_ft-13	3	2015-08-19	231	57.5
aos_ft-13	4	2015-08-19	231	64.0
aos_ft-13	5	2015-08-19	231	52.2
aos_ft-13	6	2015-08-19	231	47.0
aos_ft-13	7	2015-08-19	231	52.5
aos_ft-13	8	2015-08-19	231	57.5
aos_ft-13	9	2015-08-19	231	23.5
aos-1	1	2015-08-19	231	66.0
aos-1	2	2015-08-19	231	55.5
aos-1	3	2015-08-19	231	64.5
aos-1	4	2015-08-19	231	65.3
aos-1	5	2015-08-19	231	60.0
aos-1	6	2015-08-19	231	NA
aos-1	7	2015-08-19	231	59.0
aos-1	8	2015-08-19	231	65.0
aos-1	9	2015-08-19	231	39.2
aos-10	1	2015-08-19	231	47.5
aos-10	2	2015-08-19	231	54.3
aos-10	3	2015-08-19	231	50.0
aos-10	4	2015-08-19	231	NA
aos-10	5	2015-08-19	231	47.0
aos-10	6	2015-08-19	231	61.0
aos-10	7	2015-08-19	231	57.0
aos-10	8	2015-08-19	231	64.5
aos-10	9	2015-08-19	231	54.0
aos-13	1	2015-08-19	231	44.0
aos-13	2	2015-08-19	231	59.0
aos-13	3	2015-08-19	231	47.0
aos-13	4	2015-08-19	231	64.0
aos-13	5	2015-08-19	231	53.0
aos-13	6	2015-08-19	231	60.0
aos-13	7	2015-08-19	231	62.0
aos-13	8	2015-08-19	231	57.5
aos-13	9	2015-08-19	231	55.5
WT (T89)	1	2015-08-26	238	79.5
WT (T89)	2	2015-08-26	238	82.5
WT (T89)	3	2015-08-26	238	84.0
WT (T89)	4	2015-08-26	238	66.0
WT (T89)	5	2015-08-26	238	79.0
WT (T89)	6	2015-08-26	238	82.7
WT (T89)	7	2015-08-26	238	80.0
WT (T89)	8	2015-08-26	238	83.0
WT (T89)	9	2015-08-26	238	76.0
ft-16	1	2015-08-26	238	75.4
ft-16	2	2015-08-26	238	92.2
ft-16	3	2015-08-26	238	50.0
ft-16	4	2015-08-26	238	79.4
ft-16	5	2015-08-26	238	97.0
ft-16	6	2015-08-26	238	91.0
ft-16	7	2015-08-26	238	84.0
ft-16	8	2015-08-26	238	89.5
ft-16	9	2015-08-26	238	94.0
aos_ft-1	1	2015-08-26	238	86.0
aos_ft-1	2	2015-08-26	238	79.0
aos_ft-1	3	2015-08-26	238	53.5
aos_ft-1	4	2015-08-26	238	86.0
aos_ft-1	5	2015-08-26	238	65.7
aos_ft-1	6	2015-08-26	238	84.5
aos_ft-1	7	2015-08-26	238	80.4
aos_ft-1	8	2015-08-26	238	87.0
aos_ft-1	9	2015-08-26	238	71.3
aos_ft-10	1	2015-08-26	238	91.0
aos_ft-10	2	2015-08-26	238	79.8
aos_ft-10	3	2015-08-26	238	74.0
aos_ft-10	4	2015-08-26	238	96.8
aos_ft-10	5	2015-08-26	238	96.8
aos_ft-10	6	2015-08-26	238	88.0
aos_ft-10	7	2015-08-26	238	94.5
aos_ft-10	8	2015-08-26	238	95.5
aos_ft-10	9	2015-08-26	238	94.3
aos_ft-13	1	2015-08-26	238	72.3
aos_ft-13	2	2015-08-26	238	84.1
aos_ft-13	3	2015-08-26	238	82.0
aos_ft-13	4	2015-08-26	238	89.0
aos_ft-13	5	2015-08-26	238	78.7
aos_ft-13	6	2015-08-26	238	56.5
aos_ft-13	7	2015-08-26	238	75.0
aos_ft-13	8	2015-08-26	238	82.0
aos_ft-13	9	2015-08-26	238	NA
aos-1	1	2015-08-26	238	94.5
aos-1	2	2015-08-26	238	83.5
aos-1	3	2015-08-26	238	90.0
aos-1	4	2015-08-26	238	94.0
aos-1	5	2015-08-26	238	89.0
aos-1	6	2015-08-26	238	NA
aos-1	7	2015-08-26	238	85.5
aos-1	8	2015-08-26	238	86.0
aos-1	9	2015-08-26	238	63.5
aos-10	1	2015-08-26	238	69.0
aos-10	2	2015-08-26	238	82.0
aos-10	3	2015-08-26	238	66.0
aos-10	4	2015-08-26	238	NA
aos-10	5	2015-08-26	238	63.5
aos-10	6	2015-08-26	238	86.2
aos-10	7	2015-08-26	238	84.3
aos-10	8	2015-08-26	238	90.0
aos-10	9	2015-08-26	238	82.5
aos-13	1	2015-08-26	238	71.0
aos-13	2	2015-08-26	238	85.0
aos-13	3	2015-08-26	238	70.0
aos-13	4	2015-08-26	238	84.5
aos-13	5	2015-08-26	238	80.0
aos-13	6	2015-08-26	238	89.2
aos-13	7	2015-08-26	238	81.7
aos-13	8	2015-08-26	238	82.0
aos-13	9	2015-08-26	238	83.5
WT (T89)	1	2015-09-09	252	128.5
WT (T89)	2	2015-09-09	252	131.0
WT (T89)	3	2015-09-09	252	134.0
WT (T89)	4	2015-09-09	252	110.0
WT (T89)	5	2015-09-09	252	132.0
WT (T89)	6	2015-09-09	252	128.5
WT (T89)	7	2015-09-09	252	133.0
WT (T89)	8	2015-09-09	252	129.5
WT (T89)	9	2015-09-09	252	120.0
ft-16	1	2015-09-09	252	128.0
ft-16	2	2015-09-09	252	144.5
ft-16	3	2015-09-09	252	96.0
ft-16	4	2015-09-09	252	125.5
ft-16	5	2015-09-09	252	146.4
ft-16	6	2015-09-09	252	139.0
ft-16	7	2015-09-09	252	128.0
ft-16	8	2015-09-09	252	145.2
ft-16	9	2015-09-09	252	153.5
aos_ft-1	1	2015-09-09	252	138.0
aos_ft-1	2	2015-09-09	252	132.0
aos_ft-1	3	2015-09-09	252	92.0
aos_ft-1	4	2015-09-09	252	141.5
aos_ft-1	5	2015-09-09	252	109.0
aos_ft-1	6	2015-09-09	252	134.0
aos_ft-1	7	2015-09-09	252	132.0
aos_ft-1	8	2015-09-09	252	140.3
aos_ft-1	9	2015-09-09	252	127.4
aos_ft-10	1	2015-09-09	252	148.5
aos_ft-10	2	2015-09-09	252	130.7
aos_ft-10	3	2015-09-09	252	122.0
aos_ft-10	4	2015-09-09	252	152.4
aos_ft-10	5	2015-09-09	252	147.6
aos_ft-10	6	2015-09-09	252	137.0
aos_ft-10	7	2015-09-09	252	148.5
aos_ft-10	8	2015-09-09	252	151.3
aos_ft-10	9	2015-09-09	252	149.5
aos_ft-13	1	2015-09-09	252	125.2
aos_ft-13	2	2015-09-09	252	138.0
aos_ft-13	3	2015-09-09	252	130.0
aos_ft-13	4	2015-09-09	252	139.2
aos_ft-13	5	2015-09-09	252	135.0
aos_ft-13	6	2015-09-09	252	92.0
aos_ft-13	7	2015-09-09	252	123.5
aos_ft-13	8	2015-09-09	252	129.5
aos_ft-13	9	2015-09-09	252	NA
aos-1	1	2015-09-09	252	150.0
aos-1	2	2015-09-09	252	138.5
aos-1	3	2015-09-09	252	139.5
aos-1	4	2015-09-09	252	144.0
aos-1	5	2015-09-09	252	143.0
aos-1	6	2015-09-09	252	NA
aos-1	7	2015-09-09	252	138.2
aos-1	8	2015-09-09	252	130.0
aos-1	9	2015-09-09	252	117.5
aos-10	1	2015-09-09	252	110.4
aos-10	2	2015-09-09	252	135.5
aos-10	3	2015-09-09	252	112.0
aos-10	4	2015-09-09	252	NA
aos-10	5	2015-09-09	252	110.6
aos-10	6	2015-09-09	252	137.5
aos-10	7	2015-09-09	252	140.5
aos-10	8	2015-09-09	252	145.0
aos-10	9	2015-09-09	252	138.5
aos-13	1	2015-09-09	252	126.0
aos-13	2	2015-09-09	252	134.0
aos-13	3	2015-09-09	252	115.0
aos-13	4	2015-09-09	252	131.5
aos-13	5	2015-09-09	252	137.8
aos-13	6	2015-09-09	252	141.6
aos-13	7	2015-09-09	252	124.0
aos-13	8	2015-09-09	252	125.2
aos-13	9	2015-09-09	252	136.0
WT (T89)	1	2015-09-17	260	151.5
WT (T89)	2	2015-09-17	260	155.0
WT (T89)	3	2015-09-17	260	160.0
WT (T89)	4	2015-09-17	260	133.5
WT (T89)	5	2015-09-17	260	158.0
WT (T89)	6	2015-09-17	260	156.6
WT (T89)	7	2015-09-17	260	162.0
WT (T89)	8	2015-09-17	260	155.5
WT (T89)	9	2015-09-17	260	148.0
ft-16	1	2015-09-17	260	156.5
ft-16	2	2015-09-17	260	171.6
ft-16	3	2015-09-17	260	121.0
ft-16	4	2015-09-17	260	153.2
ft-16	5	2015-09-17	260	168.0
ft-16	6	2015-09-17	260	164.0
ft-16	7	2015-09-17	260	155.5
ft-16	8	2015-09-17	260	174.5
ft-16	9	2015-09-17	260	189.0
aos_ft-1	1	2015-09-17	260	159.0
aos_ft-1	2	2015-09-17	260	156.5
aos_ft-1	3	2015-09-17	260	113.5
aos_ft-1	4	2015-09-17	260	168.0
aos_ft-1	5	2015-09-17	260	134.0
aos_ft-1	6	2015-09-17	260	163.7
aos_ft-1	7	2015-09-17	260	158.0
aos_ft-1	8	2015-09-17	260	168.0
aos_ft-1	9	2015-09-17	260	155.2
aos_ft-10	1	2015-09-17	260	175.0
aos_ft-10	2	2015-09-17	260	157.0
aos_ft-10	3	2015-09-17	260	145.7
aos_ft-10	4	2015-09-17	260	181.5
aos_ft-10	5	2015-09-17	260	175.0
aos_ft-10	6	2015-09-17	260	162.3
aos_ft-10	7	2015-09-17	260	176.2
aos_ft-10	8	2015-09-17	260	178.5
aos_ft-10	9	2015-09-17	260	182.0
aos_ft-13	1	2015-09-17	260	155.5
aos_ft-13	2	2015-09-17	260	165.0
aos_ft-13	3	2015-09-17	260	156.5
aos_ft-13	4	2015-09-17	260	164.5
aos_ft-13	5	2015-09-17	260	164.0
aos_ft-13	6	2015-09-17	260	110.5
aos_ft-13	7	2015-09-17	260	144.0
aos_ft-13	8	2015-09-17	260	155.0
aos_ft-13	9	2015-09-17	260	NA
aos-1	1	2015-09-17	260	180.0
aos-1	2	2015-09-17	260	164.1
aos-1	3	2015-09-17	260	165.5
aos-1	4	2015-09-17	260	169.5
aos-1	5	2015-09-17	260	171.0
aos-1	6	2015-09-17	260	NA
aos-1	7	2015-09-17	260	164.8
aos-1	8	2015-09-17	260	154.5
aos-1	9	2015-09-17	260	148.5
aos-10	1	2015-09-17	260	133.5
aos-10	2	2015-09-17	260	160.5
aos-10	3	2015-09-17	260	136.5
aos-10	4	2015-09-17	260	NA
aos-10	5	2015-09-17	260	135.0
aos-10	6	2015-09-17	260	166.0
aos-10	7	2015-09-17	260	166.5
aos-10	8	2015-09-17	260	169.0
aos-10	9	2015-09-17	260	164.5
aos-13	1	2015-09-17	260	153.0
aos-13	2	2015-09-17	260	157.0
aos-13	3	2015-09-17	260	139.0
aos-13	4	2015-09-17	260	156.5
aos-13	5	2015-09-17	260	155.6
aos-13	6	2015-09-17	260	166.8
aos-13	7	2015-09-17	260	146.0
aos-13	8	2015-09-17	260	147.5
aos-13	9	2015-09-17	260	161.3
WT (T89)	1	2015-09-24	267	164.5
WT (T89)	2	2015-09-24	267	169.0
WT (T89)	3	2015-09-24	267	170.3
WT (T89)	4	2015-09-24	267	151.0
WT (T89)	5	2015-09-24	267	170.2
WT (T89)	6	2015-09-24	267	172.3
WT (T89)	7	2015-09-24	267	174.5
WT (T89)	8	2015-09-24	267	169.2
WT (T89)	9	2015-09-24	267	163.4
ft-16	1	2015-09-24	267	169.3
ft-16	2	2015-09-24	267	183.0
ft-16	3	2015-09-24	267	134.0
ft-16	4	2015-09-24	267	167.3
ft-16	5	2015-09-24	267	184.0
ft-16	6	2015-09-24	267	178.5
ft-16	7	2015-09-24	267	173.2
ft-16	8	2015-09-24	267	188.5
ft-16	9	2015-09-24	267	204.5
aos_ft-1	1	2015-09-24	267	173.5
aos_ft-1	2	2015-09-24	267	168.2
aos_ft-1	3	2015-09-24	267	123.0
aos_ft-1	4	2015-09-24	267	182.0
aos_ft-1	5	2015-09-24	267	151.3
aos_ft-1	6	2015-09-24	267	179.3
aos_ft-1	7	2015-09-24	267	169.7
aos_ft-1	8	2015-09-24	267	181.2
aos_ft-1	9	2015-09-24	267	166.0
aos_ft-10	1	2015-09-24	267	191.0
aos_ft-10	2	2015-09-24	267	174.0
aos_ft-10	3	2015-09-24	267	165.5
aos_ft-10	4	2015-09-24	267	198.0
aos_ft-10	5	2015-09-24	267	191.0
aos_ft-10	6	2015-09-24	267	178.4
aos_ft-10	7	2015-09-24	267	190.3
aos_ft-10	8	2015-09-24	267	195.5
aos_ft-10	9	2015-09-24	267	198.0
aos_ft-13	1	2015-09-24	267	172.9
aos_ft-13	2	2015-09-24	267	178.5
aos_ft-13	3	2015-09-24	267	171.8
aos_ft-13	4	2015-09-24	267	178.2
aos_ft-13	5	2015-09-24	267	177.5
aos_ft-13	6	2015-09-24	267	126.5
aos_ft-13	7	2015-09-24	267	156.8
aos_ft-13	8	2015-09-24	267	167.2
aos_ft-13	9	2015-09-24	267	NA
aos-1	1	2015-09-24	267	193.5
aos-1	2	2015-09-24	267	177.0
aos-1	3	2015-09-24	267	178.3
aos-1	4	2015-09-24	267	183.0
aos-1	5	2015-09-24	267	183.5
aos-1	6	2015-09-24	267	NA
aos-1	7	2015-09-24	267	178.5
aos-1	8	2015-09-24	267	165.5
aos-1	9	2015-09-24	267	164.0
aos-10	1	2015-09-24	267	147.5
aos-10	2	2015-09-24	267	173.5
aos-10	3	2015-09-24	267	148.5
aos-10	4	2015-09-24	267	NA
aos-10	5	2015-09-24	267	155.0
aos-10	6	2015-09-24	267	189.0
aos-10	7	2015-09-24	267	189.0
aos-10	8	2015-09-24	267	181.5
aos-10	9	2015-09-24	267	177.0
aos-13	1	2015-09-24	267	166.9
aos-13	2	2015-09-24	267	168.0
aos-13	3	2015-09-24	267	151.5
aos-13	4	2015-09-24	267	170.5
aos-13	5	2015-09-24	267	176.4
aos-13	6	2015-09-24	267	180.0
aos-13	7	2015-09-24	267	161.5
aos-13	8	2015-09-24	267	166.2
aos-13	9	2015-09-24	267	173.0
WT (T89)	1	2015-10-01	274	181.5
WT (T89)	2	2015-10-01	274	188.0
WT (T89)	3	2015-10-01	274	185.5
WT (T89)	4	2015-10-01	274	166.5
WT (T89)	5	2015-10-01	274	188.5
WT (T89)	6	2015-10-01	274	193.0
WT (T89)	7	2015-10-01	274	191.0
WT (T89)	8	2015-10-01	274	187.5
WT (T89)	9	2015-10-01	274	182.5
ft-16	1	2015-10-01	274	185.5
ft-16	2	2015-10-01	274	200.5
ft-16	3	2015-10-01	274	143.0
ft-16	4	2015-10-01	274	182.0
ft-16	5	2015-10-01	274	200.1
ft-16	6	2015-10-01	274	194.5
ft-16	7	2015-10-01	274	188.5
ft-16	8	2015-10-01	274	200.3
ft-16	9	2015-10-01	274	201.8
aos_ft-1	1	2015-10-01	274	188.0
aos_ft-1	2	2015-10-01	274	183.0
aos_ft-1	3	2015-10-01	274	133.5
aos_ft-1	4	2015-10-01	274	191.5
aos_ft-1	5	2015-10-01	274	161.0
aos_ft-1	6	2015-10-01	274	187.0
aos_ft-1	7	2015-10-01	274	181.5
aos_ft-1	8	2015-10-01	274	190.0
aos_ft-1	9	2015-10-01	274	180.0
aos_ft-10	1	2015-10-01	274	200.5
aos_ft-10	2	2015-10-01	274	192.0
aos_ft-10	3	2015-10-01	274	178.5
aos_ft-10	4	2015-10-01	274	201.0
aos_ft-10	5	2015-10-01	274	200.8
aos_ft-10	6	2015-10-01	274	195.5
aos_ft-10	7	2015-10-01	274	200.5
aos_ft-10	8	2015-10-01	274	200.7
aos_ft-10	9	2015-10-01	274	200.8
aos_ft-13	1	2015-10-01	274	188.0
aos_ft-13	2	2015-10-01	274	194.0
aos_ft-13	3	2015-10-01	274	187.0
aos_ft-13	4	2015-10-01	274	195.5
aos_ft-13	5	2015-10-01	274	192.0
aos_ft-13	6	2015-10-01	274	140.0
aos_ft-13	7	2015-10-01	274	174.5
aos_ft-13	8	2015-10-01	274	185.5
aos_ft-13	9	2015-10-01	274	NA
aos-1	1	2015-10-01	274	200.7
aos-1	2	2015-10-01	274	190.5
aos-1	3	2015-10-01	274	191.2
aos-1	4	2015-10-01	274	199.0
aos-1	5	2015-10-01	274	198.5
aos-1	6	2015-10-01	274	NA
aos-1	7	2015-10-01	274	193.0
aos-1	8	2015-10-01	274	181.0
aos-1	9	2015-10-01	274	179.5
aos-10	1	2015-10-01	274	164.5
aos-10	2	2015-10-01	274	193.0
aos-10	3	2015-10-01	274	164.5
aos-10	4	2015-10-01	274	NA
aos-10	5	2015-10-01	274	169.5
aos-10	6	2015-10-01	274	197.5
aos-10	7	2015-10-01	274	194.0
aos-10	8	2015-10-01	274	195.0
aos-10	9	2015-10-01	274	192.0
aos-13	1	2015-10-01	274	183.0
aos-13	2	2015-10-01	274	184.0
aos-13	3	2015-10-01	274	168.0
aos-13	4	2015-10-01	274	186.0
aos-13	5	2015-10-01	274	189.0
aos-13	6	2015-10-01	274	194.0
aos-13	7	2015-10-01	274	180.5
aos-13	8	2015-10-01	274	180.0
aos-13	9	2015-10-01	274	186.5
WT (T89)	1	2015-10-08	281	193.3
WT (T89)	2	2015-10-08	281	203.0
WT (T89)	3	2015-10-08	281	202.0
WT (T89)	4	2015-10-08	281	179.0
WT (T89)	5	2015-10-08	281	204.5
WT (T89)	6	2015-10-08	281	205.0
WT (T89)	7	2015-10-08	281	209.0
WT (T89)	8	2015-10-08	281	200.0
WT (T89)	9	2015-10-08	281	193.0
ft-16	1	2015-10-08	281	205.0
ft-16	2	2015-10-08	281	211.0
ft-16	3	2015-10-08	281	149.5
ft-16	4	2015-10-08	281	191.5
ft-16	5	2015-10-08	281	211.5
ft-16	6	2015-10-08	281	207.5
ft-16	7	2015-10-08	281	197.5
ft-16	8	2015-10-08	281	215.0
ft-16	9	2015-10-08	281	226.0
aos_ft-1	1	2015-10-08	281	195.5
aos_ft-1	2	2015-10-08	281	194.5
aos_ft-1	3	2015-10-08	281	141.3
aos_ft-1	4	2015-10-08	281	195.0
aos_ft-1	5	2015-10-08	281	169.5
aos_ft-1	6	2015-10-08	281	190.0
aos_ft-1	7	2015-10-08	281	190.0
aos_ft-1	8	2015-10-08	281	198.5
aos_ft-1	9	2015-10-08	281	192.0
aos_ft-10	1	2015-10-08	281	214.0
aos_ft-10	2	2015-10-08	281	205.0
aos_ft-10	3	2015-10-08	281	193.0
aos_ft-10	4	2015-10-08	281	217.0
aos_ft-10	5	2015-10-08	281	214.0
aos_ft-10	6	2015-10-08	281	205.0
aos_ft-10	7	2015-10-08	281	215.0
aos_ft-10	8	2015-10-08	281	214.0
aos_ft-10	9	2015-10-08	281	211.0
aos_ft-13	1	2015-10-08	281	198.5
aos_ft-13	2	2015-10-08	281	199.5
aos_ft-13	3	2015-10-08	281	196.5
aos_ft-13	4	2015-10-08	281	203.0
aos_ft-13	5	2015-10-08	281	198.5
aos_ft-13	6	2015-10-08	281	147.5
aos_ft-13	7	2015-10-08	281	183.5
aos_ft-13	8	2015-10-08	281	192.5
aos_ft-13	9	2015-10-08	281	NA
aos-1	1	2015-10-08	281	217.5
aos-1	2	2015-10-08	281	204.0
aos-1	3	2015-10-08	281	200.0
aos-1	4	2015-10-08	281	210.5
aos-1	5	2015-10-08	281	215.0
aos-1	6	2015-10-08	281	NA
aos-1	7	2015-10-08	281	202.5
aos-1	8	2015-10-08	281	195.5
aos-1	9	2015-10-08	281	191.5
aos-10	1	2015-10-08	281	175.5
aos-10	2	2015-10-08	281	204.0
aos-10	3	2015-10-08	281	180.5
aos-10	4	2015-10-08	281	NA
aos-10	5	2015-10-08	281	181.0
aos-10	6	2015-10-08	281	213.0
aos-10	7	2015-10-08	281	206.5
aos-10	8	2015-10-08	281	212.0
aos-10	9	2015-10-08	281	202.5
aos-13	1	2015-10-08	281	193.0
aos-13	2	2015-10-08	281	195.5
aos-13	3	2015-10-08	281	179.5
aos-13	4	2015-10-08	281	193.5
aos-13	5	2015-10-08	281	203.5
aos-13	6	2015-10-08	281	199.5
aos-13	7	2015-10-08	281	189.5
aos-13	8	2015-10-08	281	186.5
aos-13	9	2015-10-08	281	196.5
WT (T89)	1	2015-10-15	288	204.5
WT (T89)	2	2015-10-15	288	215.0
WT (T89)	3	2015-10-15	288	219.0
WT (T89)	4	2015-10-15	288	186.0
WT (T89)	5	2015-10-15	288	212.0
WT (T89)	6	2015-10-15	288	217.0
WT (T89)	7	2015-10-15	288	216.0
WT (T89)	8	2015-10-15	288	212.5
WT (T89)	9	2015-10-15	288	202.0
ft-16	1	2015-10-15	288	212.0
ft-16	2	2015-10-15	288	213.0
ft-16	3	2015-10-15	288	153.5
ft-16	4	2015-10-15	288	196.5
ft-16	5	2015-10-15	288	210.5
ft-16	6	2015-10-15	288	209.5
ft-16	7	2015-10-15	288	211.0
ft-16	8	2015-10-15	288	216.0
ft-16	9	2015-10-15	288	224.0
aos_ft-1	1	2015-10-15	288	206.5
aos_ft-1	2	2015-10-15	288	205.0
aos_ft-1	3	2015-10-15	288	147.0
aos_ft-1	4	2015-10-15	288	199.0
aos_ft-1	5	2015-10-15	288	178.0
aos_ft-1	6	2015-10-15	288	195.0
aos_ft-1	7	2015-10-15	288	199.0
aos_ft-1	8	2015-10-15	288	204.5
aos_ft-1	9	2015-10-15	288	197.0
aos_ft-10	1	2015-10-15	288	215.0
aos_ft-10	2	2015-10-15	288	211.5
aos_ft-10	3	2015-10-15	288	195.0
aos_ft-10	4	2015-10-15	288	217.0
aos_ft-10	5	2015-10-15	288	217.0
aos_ft-10	6	2015-10-15	288	209.5
aos_ft-10	7	2015-10-15	288	216.5
aos_ft-10	8	2015-10-15	288	223.0
aos_ft-10	9	2015-10-15	288	212.0
aos_ft-13	1	2015-10-15	288	205.0
aos_ft-13	2	2015-10-15	288	200.0
aos_ft-13	3	2015-10-15	288	202.0
aos_ft-13	4	2015-10-15	288	206.0
aos_ft-13	5	2015-10-15	288	203.0
aos_ft-13	6	2015-10-15	288	150.5
aos_ft-13	7	2015-10-15	288	190.0
aos_ft-13	8	2015-10-15	288	201.0
aos_ft-13	9	2015-10-15	288	NA
aos-1	1	2015-10-15	288	226.0
aos-1	2	2015-10-15	288	212.0
aos-1	3	2015-10-15	288	210.5
aos-1	4	2015-10-15	288	212.0
aos-1	5	2015-10-15	288	217.5
aos-1	6	2015-10-15	288	NA
aos-1	7	2015-10-15	288	212.5
aos-1	8	2015-10-15	288	207.0
aos-1	9	2015-10-15	288	203.5
aos-10	1	2015-10-15	288	186.3
aos-10	2	2015-10-15	288	212.0
aos-10	3	2015-10-15	288	195.5
aos-10	4	2015-10-15	288	NA
aos-10	5	2015-10-15	288	184.0
aos-10	6	2015-10-15	288	213.0
aos-10	7	2015-10-15	288	219.0
aos-10	8	2015-10-15	288	221.0
aos-10	9	2015-10-15	288	204.0
aos-13	1	2015-10-15	288	205.5
aos-13	2	2015-10-15	288	204.5
aos-13	3	2015-10-15	288	191.3
aos-13	4	2015-10-15	288	208.5
aos-13	5	2015-10-15	288	214.0
aos-13	6	2015-10-15	288	209.5
aos-13	7	2015-10-15	288	199.5
aos-13	8	2015-10-15	288	196.5
aos-13	9	2015-10-15	288	206.5
WT (T89)	1	2015-10-21	294	210.0
WT (T89)	2	2015-10-21	294	215.0
WT (T89)	3	2015-10-21	294	225.0
WT (T89)	4	2015-10-21	294	189.5
WT (T89)	5	2015-10-21	294	212.0
WT (T89)	6	2015-10-21	294	223.0
WT (T89)	7	2015-10-21	294	227.0
WT (T89)	8	2015-10-21	294	212.5
WT (T89)	9	2015-10-21	294	202.0
ft-16	1	2015-10-21	294	212.0
ft-16	2	2015-10-21	294	213.0
ft-16	3	2015-10-21	294	153.5
ft-16	4	2015-10-21	294	196.5
ft-16	5	2015-10-21	294	210.5
ft-16	6	2015-10-21	294	209.5
ft-16	7	2015-10-21	294	221.0
ft-16	8	2015-10-21	294	216.0
ft-16	9	2015-10-21	294	224.0
aos_ft-1	1	2015-10-21	294	210.0
aos_ft-1	2	2015-10-21	294	207.0
aos_ft-1	3	2015-10-21	294	147.0
aos_ft-1	4	2015-10-21	294	203.0
aos_ft-1	5	2015-10-21	294	181.0
aos_ft-1	6	2015-10-21	294	198.0
aos_ft-1	7	2015-10-21	294	205.0
aos_ft-1	8	2015-10-21	294	206.0
aos_ft-1	9	2015-10-21	294	197.5
aos_ft-10	1	2015-10-21	294	216.0
aos_ft-10	2	2015-10-21	294	212.0
aos_ft-10	3	2015-10-21	294	196.0
aos_ft-10	4	2015-10-21	294	217.0
aos_ft-10	5	2015-10-21	294	217.0
aos_ft-10	6	2015-10-21	294	210.0
aos_ft-10	7	2015-10-21	294	217.0
aos_ft-10	8	2015-10-21	294	225.0
aos_ft-10	9	2015-10-21	294	212.0
aos_ft-13	1	2015-10-21	294	214.0
aos_ft-13	2	2015-10-21	294	200.0
aos_ft-13	3	2015-10-21	294	204.0
aos_ft-13	4	2015-10-21	294	209.0
aos_ft-13	5	2015-10-21	294	206.0
aos_ft-13	6	2015-10-21	294	151.0
aos_ft-13	7	2015-10-21	294	195.0
aos_ft-13	8	2015-10-21	294	208.0
aos_ft-13	9	2015-10-21	294	NA
aos-1	1	2015-10-21	294	226.0
aos-1	2	2015-10-21	294	212.0
aos-1	3	2015-10-21	294	221.0
aos-1	4	2015-10-21	294	212.0
aos-1	5	2015-10-21	294	221.0
aos-1	6	2015-10-21	294	NA
aos-1	7	2015-10-21	294	212.5
aos-1	8	2015-10-21	294	210.0
aos-1	9	2015-10-21	294	219.5
aos-10	1	2015-10-21	294	192.0
aos-10	2	2015-10-21	294	219.0
aos-10	3	2015-10-21	294	207.0
aos-10	4	2015-10-21	294	NA
aos-10	5	2015-10-21	294	190.0
aos-10	6	2015-10-21	294	213.0
aos-10	7	2015-10-21	294	227.0
aos-10	8	2015-10-21	294	230.0
aos-10	9	2015-10-21	294	205.0
aos-13	1	2015-10-21	294	213.0
aos-13	2	2015-10-21	294	211.0
aos-13	3	2015-10-21	294	199.0
aos-13	4	2015-10-21	294	220.0
aos-13	5	2015-10-21	294	219.0
aos-13	6	2015-10-21	294	220.0
aos-13	7	2015-10-21	294	207.0
aos-13	8	2015-10-21	294	204.0
aos-13	9	2015-10-21	294	215.0
WT (T89)	1	2015-10-29	302	221.0
WT (T89)	2	2015-10-29	302	215.0
WT (T89)	3	2015-10-29	302	234.0
WT (T89)	4	2015-10-29	302	193.0
WT (T89)	5	2015-10-29	302	212.0
WT (T89)	6	2015-10-29	302	223.0
WT (T89)	7	2015-10-29	302	233.5
WT (T89)	8	2015-10-29	302	212.5
WT (T89)	9	2015-10-29	302	202.0
ft-16	1	2015-10-29	302	212.0
ft-16	2	2015-10-29	302	213.0
ft-16	3	2015-10-29	302	153.5
ft-16	4	2015-10-29	302	196.5
ft-16	5	2015-10-29	302	210.5
ft-16	6	2015-10-29	302	209.5
ft-16	7	2015-10-29	302	221.0
ft-16	8	2015-10-29	302	216.0
ft-16	9	2015-10-29	302	224.0
aos_ft-1	1	2015-10-29	302	214.0
aos_ft-1	2	2015-10-29	302	210.0
aos_ft-1	3	2015-10-29	302	149.5
aos_ft-1	4	2015-10-29	302	203.0
aos_ft-1	5	2015-10-29	302	183.5
aos_ft-1	6	2015-10-29	302	198.0
aos_ft-1	7	2015-10-29	302	205.0
aos_ft-1	8	2015-10-29	302	206.0
aos_ft-1	9	2015-10-29	302	197.5
aos_ft-10	1	2015-10-29	302	216.0
aos_ft-10	2	2015-10-29	302	212.0
aos_ft-10	3	2015-10-29	302	196.0
aos_ft-10	4	2015-10-29	302	217.0
aos_ft-10	5	2015-10-29	302	217.0
aos_ft-10	6	2015-10-29	302	210.0
aos_ft-10	7	2015-10-29	302	217.0
aos_ft-10	8	2015-10-29	302	226.0
aos_ft-10	9	2015-10-29	302	212.0
aos_ft-13	1	2015-10-29	302	214.0
aos_ft-13	2	2015-10-29	302	200.0
aos_ft-13	3	2015-10-29	302	204.0
aos_ft-13	4	2015-10-29	302	209.0
aos_ft-13	5	2015-10-29	302	206.0
aos_ft-13	6	2015-10-29	302	151.0
aos_ft-13	7	2015-10-29	302	197.0
aos_ft-13	8	2015-10-29	302	211.0
aos_ft-13	9	2015-10-29	302	NA
aos-1	1	2015-10-29	302	226.0
aos-1	2	2015-10-29	302	212.0
aos-1	3	2015-10-29	302	221.0
aos-1	4	2015-10-29	302	212.0
aos-1	5	2015-10-29	302	221.0
aos-1	6	2015-10-29	302	NA
aos-1	7	2015-10-29	302	NA
aos-1	8	2015-10-29	302	212.0
aos-1	9	2015-10-29	302	219.5
aos-10	1	2015-10-29	302	197.0
aos-10	2	2015-10-29	302	227.0
aos-10	3	2015-10-29	302	215.0
aos-10	4	2015-10-29	302	NA
aos-10	5	2015-10-29	302	190.0
aos-10	6	2015-10-29	302	213.0
aos-10	7	2015-10-29	302	234.0
aos-10	8	2015-10-29	302	230.0
aos-10	9	2015-10-29	302	205.0
aos-13	1	2015-10-29	302	218.0
aos-13	2	2015-10-29	302	217.0
aos-13	3	2015-10-29	302	210.0
aos-13	4	2015-10-29	302	223.0
aos-13	5	2015-10-29	302	227.0
aos-13	6	2015-10-29	302	230.0
aos-13	7	2015-10-29	302	213.0
aos-13	8	2015-10-29	302	208.0
aos-13	9	2015-10-29	302	215.0
WT (T89)	1	2015-11-05	309	221.0
WT (T89)	2	2015-11-05	309	215.0
WT (T89)	3	2015-11-05	309	240.0
WT (T89)	4	2015-11-05	309	193.0
WT (T89)	5	2015-11-05	309	212.0
WT (T89)	6	2015-11-05	309	223.0
WT (T89)	7	2015-11-05	309	233.5
WT (T89)	8	2015-11-05	309	212.5
WT (T89)	9	2015-11-05	309	202.0
ft-16	1	2015-11-05	309	212.0
ft-16	2	2015-11-05	309	213.0
ft-16	3	2015-11-05	309	153.5
ft-16	4	2015-11-05	309	196.5
ft-16	5	2015-11-05	309	210.5
ft-16	6	2015-11-05	309	209.5
ft-16	7	2015-11-05	309	221.0
ft-16	8	2015-11-05	309	216.0
ft-16	9	2015-11-05	309	224.0
aos_ft-1	1	2015-11-05	309	216.0
aos_ft-1	2	2015-11-05	309	210.0
aos_ft-1	3	2015-11-05	309	149.5
aos_ft-1	4	2015-11-05	309	203.0
aos_ft-1	5	2015-11-05	309	183.5
aos_ft-1	6	2015-11-05	309	198.0
aos_ft-1	7	2015-11-05	309	205.0
aos_ft-1	8	2015-11-05	309	206.0
aos_ft-1	9	2015-11-05	309	197.5
aos_ft-10	1	2015-11-05	309	216.0
aos_ft-10	2	2015-11-05	309	212.0
aos_ft-10	3	2015-11-05	309	196.0
aos_ft-10	4	2015-11-05	309	217.0
aos_ft-10	5	2015-11-05	309	217.0
aos_ft-10	6	2015-11-05	309	210.0
aos_ft-10	7	2015-11-05	309	217.0
aos_ft-10	8	2015-11-05	309	226.0
aos_ft-10	9	2015-11-05	309	212.0
aos_ft-13	1	2015-11-05	309	214.0
aos_ft-13	2	2015-11-05	309	200.0
aos_ft-13	3	2015-11-05	309	204.0
aos_ft-13	4	2015-11-05	309	209.0
aos_ft-13	5	2015-11-05	309	206.0
aos_ft-13	6	2015-11-05	309	151.0
aos_ft-13	7	2015-11-05	309	197.0
aos_ft-13	8	2015-11-05	309	211.0
aos_ft-13	9	2015-11-05	309	NA
aos-1	1	2015-11-05	309	226.0
aos-1	2	2015-11-05	309	212.0
aos-1	3	2015-11-05	309	221.0
aos-1	4	2015-11-05	309	212.0
aos-1	5	2015-11-05	309	221.0
aos-1	6	2015-11-05	309	NA
aos-1	7	2015-11-05	309	NA
aos-1	8	2015-11-05	309	212.0
aos-1	9	2015-11-05	309	219.5
aos-10	1	2015-11-05	309	199.0
aos-10	2	2015-11-05	309	228.0
aos-10	3	2015-11-05	309	221.0
aos-10	4	2015-11-05	309	NA
aos-10	5	2015-11-05	309	191.5
aos-10	6	2015-11-05	309	213.0
aos-10	7	2015-11-05	309	234.0
aos-10	8	2015-11-05	309	230.0
aos-10	9	2015-11-05	309	205.0
aos-13	1	2015-11-05	309	218.0
aos-13	2	2015-11-05	309	217.0
aos-13	3	2015-11-05	309	210.0
aos-13	4	2015-11-05	309	223.0
aos-13	5	2015-11-05	309	232.0
aos-13	6	2015-11-05	309	236.0
aos-13	7	2015-11-05	309	219.0
aos-13	8	2015-11-05	309	218.0
aos-13	9	2015-11-05	309	215.0
