# Supplementary material for: Nature’s Master of Ceremony: The Populus Circadian Clock as Orchestrator of Tree Growth and Phenology
Source: NPJ Biol Timing Sleep. 2025 Apr 7;2:16. doi: 10.1038/s44323-025-00034-4 (PMC11976295; doi:10.1038/s44323-025-00034-4)
Supplement: Supplementary file 3 — Supplementary information [file 44323_2025_34_MOESM3_ESM.zip › Natures_MC_data_and_scripts/CSV_datasets/Aspar_16_4_rate_ME1508_version2.csv]

Date	Day	Genotype	Individual	Length (cm)	Diameter (cm)	Harvested_length (cm)	Harvested_wet_weight (g)	Harvested_dry_weight (g)	Harvested_Internodes	Harvested_sample_#
2012-03-21	0	WT	1	11	NA	NA	NA	NA	NA	NA
2012-03-26	5	WT	1	13.5	NA	NA	NA	NA	NA	NA
2012-03-31	10	WT	1	16.5	NA	NA	NA	NA	NA	NA
2012-04-05	15	WT	1	21	NA	NA	NA	NA	NA	NA
2012-04-10	20	WT	1	25.5	NA	NA	NA	NA	NA	NA
2012-04-15	25	WT	1	30.5	NA	NA	NA	NA	NA	NA
2012-04-20	30	WT	1	37	NA	NA	NA	NA	NA	NA
2012-04-25	35	WT	1	42	NA	NA	NA	NA	NA	NA
2012-04-30	40	WT	1	47.5	NA	NA	NA	NA	NA	NA
2012-05-05	45	WT	1	50.5	NA	NA	NA	NA	NA	NA
2012-05-10	50	WT	1	55	5.3	NA	NA	NA	NA	NA
2012-05-15	55	WT	1	60.5	5.7	NA	NA	NA	NA	NA
2012-05-20	60	WT	1	64.5	6	NA	NA	NA	NA	NA
2012-05-25	65	WT	1	70	6.3	NA	NA	NA	NA	NA
2012-05-30	70	WT	1	75.5	6.5	NA	NA	NA	NA	NA
2012-06-04	75	WT	1	79.5	6.7	NA	NA	NA	NA	NA
2012-03-21	0	WT	2	10	NA	NA	NA	NA	NA	NA
2012-03-26	5	WT	2	11	NA	NA	NA	NA	NA	NA
2012-03-31	10	WT	2	13.5	NA	NA	NA	NA	NA	NA
2012-04-05	15	WT	2	16	NA	NA	NA	NA	NA	NA
2012-04-10	20	WT	2	19.5	NA	NA	NA	NA	NA	NA
2012-04-15	25	WT	2	23.5	NA	NA	NA	NA	NA	NA
2012-04-20	30	WT	2	28	NA	NA	NA	NA	NA	NA
2012-04-25	35	WT	2	32	NA	NA	NA	NA	NA	NA
2012-04-30	40	WT	2	37.5	NA	NA	NA	NA	NA	NA
2012-05-05	45	WT	2	42	NA	NA	NA	NA	NA	NA
2012-05-10	50	WT	2	47.5	4.8	NA	NA	NA	NA	NA
2012-05-15	55	WT	2	50.5	5	NA	NA	NA	NA	NA
2012-05-20	60	WT	2	56	NA	NA	NA	NA	NA	NA
2012-05-25	65	WT	2	61	5.3	NA	NA	NA	NA	NA
2012-05-30	70	WT	2	65.5	NA	NA	NA	NA	NA	NA
2012-06-04	75	WT	2	70.5	5.5	NA	NA	NA	NA	NA
2012-03-21	0	WT	3	NA	NA	NA	NA	NA	NA	NA
2012-03-26	5	WT	3	NA	NA	NA	NA	NA	NA	NA
2012-03-31	10	WT	3	NA	NA	NA	NA	NA	NA	NA
2012-04-05	15	WT	3	NA	NA	NA	NA	NA	NA	NA
2012-04-10	20	WT	3	NA	NA	NA	NA	NA	NA	NA
2012-04-15	25	WT	3	NA	NA	NA	NA	NA	NA	NA
2012-04-20	30	WT	3	NA	NA	NA	NA	NA	NA	NA
2012-04-25	35	WT	3	NA	NA	NA	NA	NA	NA	NA
2012-04-30	40	WT	3	NA	NA	NA	NA	NA	NA	NA
2012-05-05	45	WT	3	NA	NA	NA	NA	NA	NA	NA
2012-05-10	50	WT	3	NA	NA	NA	NA	NA	NA	NA
2012-05-15	55	WT	3	NA	NA	NA	NA	NA	NA	NA
2012-05-20	60	WT	3	NA	NA	NA	NA	NA	NA	NA
2012-05-25	65	WT	3	NA	NA	NA	NA	NA	NA	NA
2012-05-30	70	WT	3	NA	NA	NA	NA	NA	NA	NA
2012-06-04	75	WT	3	NA	NA	NA	NA	NA	NA	NA
2012-03-21	0	WT	4	11	NA	NA	NA	NA	NA	NA
2012-03-26	5	WT	4	14	NA	NA	NA	NA	NA	NA
2012-03-31	10	WT	4	17	NA	NA	NA	NA	NA	NA
2012-04-05	15	WT	4	20	NA	NA	NA	NA	NA	NA
2012-04-10	20	WT	4	25	NA	NA	NA	NA	NA	NA
2012-04-15	25	WT	4	30	NA	NA	NA	NA	NA	NA
2012-04-20	30	WT	4	36	NA	NA	NA	NA	NA	NA
2012-04-25	35	WT	4	40.5	NA	NA	NA	NA	NA	NA
2012-04-30	40	WT	4	43	NA	NA	NA	NA	NA	NA
2012-05-05	45	WT	4	46.5	NA	NA	NA	NA	NA	NA
2012-05-10	50	WT	4	52.5	4.8	NA	NA	NA	NA	NA
2012-05-15	55	WT	4	56.5	5	NA	NA	NA	NA	NA
2012-05-20	60	WT	4	60.5	5.4	NA	NA	NA	NA	NA
2012-05-25	65	WT	4	65	5.5	NA	NA	NA	NA	NA
2012-05-30	70	WT	4	70	5.7	NA	NA	NA	NA	NA
2012-06-04	75	WT	4	74	5.8	NA	NA	NA	NA	NA
2012-03-21	0	WT	5	11.5	NA	NA	NA	NA	NA	NA
2012-03-26	5	WT	5	13.5	NA	NA	NA	NA	NA	NA
2012-03-31	10	WT	5	17	NA	NA	NA	NA	NA	NA
2012-04-05	15	WT	5	21.5	NA	NA	NA	NA	NA	NA
2012-04-10	20	WT	5	26	NA	NA	NA	NA	NA	NA
2012-04-15	25	WT	5	32	NA	NA	NA	NA	NA	NA
2012-04-20	30	WT	5	37.5	NA	NA	NA	NA	NA	NA
2012-04-25	35	WT	5	43	NA	NA	NA	NA	NA	NA
2012-04-30	40	WT	5	49.5	NA	NA	NA	NA	NA	NA
2012-05-05	45	WT	5	54.5	NA	NA	NA	NA	NA	NA
2012-05-10	50	WT	5	60	5.8	NA	NA	NA	NA	NA
2012-05-15	55	WT	5	62.5	5.8	NA	NA	NA	NA	NA
2012-05-20	60	WT	5	68	6.1	NA	NA	NA	NA	NA
2012-05-25	65	WT	5	72	6.3	NA	NA	NA	NA	NA
2012-05-30	70	WT	5	78	6.3	NA	NA	NA	NA	NA
2012-06-04	75	WT	5	81	6.5	NA	NA	NA	NA	NA
2012-03-21	0	WT	6	14	NA	NA	NA	NA	NA	NA
2012-03-26	5	WT	6	16.5	NA	NA	NA	NA	NA	NA
2012-03-31	10	WT	6	20	NA	NA	NA	NA	NA	NA
2012-04-05	15	WT	6	23	NA	NA	NA	NA	NA	NA
2012-04-10	20	WT	6	28	NA	NA	NA	NA	NA	NA
2012-04-15	25	WT	6	32	NA	NA	NA	NA	NA	NA
2012-04-20	30	WT	6	37	NA	NA	NA	NA	NA	NA
2012-04-25	35	WT	6	43	NA	NA	NA	NA	NA	NA
2012-04-30	40	WT	6	49	NA	NA	NA	NA	NA	NA
2012-05-05	45	WT	6	53	NA	NA	NA	NA	NA	NA
2012-05-10	50	WT	6	58	6	NA	NA	NA	NA	NA
2012-05-15	55	WT	6	61	6.1	NA	NA	NA	NA	NA
2012-05-20	60	WT	6	66.5	6.3	NA	NA	NA	NA	NA
2012-05-25	65	WT	6	71.5	NA	NA	NA	NA	NA	NA
2012-05-30	70	WT	6	77	6.5	NA	NA	NA	NA	NA
2012-06-04	75	WT	6	81	6.8	NA	NA	NA	NA	NA
2012-03-21	0	WT	7	12.5	NA	NA	NA	NA	NA	NA
2012-03-26	5	WT	7	16	NA	NA	NA	NA	NA	NA
2012-03-31	10	WT	7	18.5	NA	NA	NA	NA	NA	NA
2012-04-05	15	WT	7	22	NA	NA	NA	NA	NA	NA
2012-04-10	20	WT	7	27	NA	NA	NA	NA	NA	NA
2012-04-15	25	WT	7	32	NA	NA	NA	NA	NA	NA
2012-04-20	30	WT	7	37	NA	NA	NA	NA	NA	NA
2012-04-25	35	WT	7	42.5	NA	NA	NA	NA	NA	NA
2012-04-30	40	WT	7	47.5	NA	NA	NA	NA	NA	NA
2012-05-05	45	WT	7	52.5	NA	NA	NA	NA	NA	NA
2012-05-10	50	WT	7	59	5.2	NA	NA	NA	NA	NA
2012-05-15	55	WT	7	64	5.9	NA	NA	NA	NA	NA
2012-05-20	60	WT	7	70	6	NA	NA	NA	NA	NA
2012-05-25	65	WT	7	75	6.2	NA	NA	NA	NA	NA
2012-05-30	70	WT	7	81	6.6	NA	NA	NA	NA	NA
2012-06-04	75	WT	7	85	6.7	NA	NA	NA	NA	NA
2012-03-21	0	WT	8	15	NA	NA	NA	NA	NA	NA
2012-03-26	5	WT	8	17.5	NA	NA	NA	NA	NA	NA
2012-03-31	10	WT	8	20.5	NA	NA	NA	NA	NA	NA
2012-04-05	15	WT	8	23.5	NA	NA	NA	NA	NA	NA
2012-04-10	20	WT	8	28	NA	NA	NA	NA	NA	NA
2012-04-15	25	WT	8	33	NA	NA	NA	NA	NA	NA
2012-04-20	30	WT	8	37.5	NA	NA	NA	NA	NA	NA
2012-04-25	35	WT	8	42	NA	NA	NA	NA	NA	NA
2012-04-30	40	WT	8	47	NA	NA	NA	NA	NA	NA
2012-05-05	45	WT	8	51.5	NA	NA	NA	NA	NA	NA
2012-05-10	50	WT	8	58	6.1	NA	NA	NA	NA	NA
2012-05-15	55	WT	8	62.5	6.3	NA	NA	NA	NA	NA
2012-05-20	60	WT	8	67	6.4	NA	NA	NA	NA	NA
2012-05-25	65	WT	8	71	6.5	NA	NA	NA	NA	NA
2012-05-30	70	WT	8	77	NA	NA	NA	NA	NA	NA
2012-06-04	75	WT	8	79.5	6.6	NA	NA	NA	NA	NA
2012-03-21	0	WT	9	13	NA	NA	NA	NA	NA	NA
2012-03-26	5	WT	9	14.5	NA	NA	NA	NA	NA	NA
2012-03-31	10	WT	9	17	NA	NA	NA	NA	NA	NA
2012-04-05	15	WT	9	NA	NA	NA	NA	NA	NA	NA
2012-04-10	20	WT	9	24	NA	NA	NA	NA	NA	NA
2012-04-15	25	WT	9	29.5	NA	NA	NA	NA	NA	NA
2012-04-20	30	WT	9	35	NA	NA	NA	NA	NA	NA
2012-04-25	35	WT	9	39	NA	NA	NA	NA	NA	NA
2012-04-30	40	WT	9	43.5	NA	NA	NA	NA	NA	NA
2012-05-05	45	WT	9	47	NA	NA	NA	NA	NA	NA
2012-05-10	50	WT	9	52.5	4.7	NA	NA	NA	NA	NA
2012-05-15	55	WT	9	57.5	4.9	NA	NA	NA	NA	NA
2012-05-20	60	WT	9	61.5	5.1	NA	NA	NA	NA	NA
2012-05-25	65	WT	9	66	5.4	NA	NA	NA	NA	NA
2012-05-30	70	WT	9	71	5.5	NA	NA	NA	NA	NA
2012-06-04	75	WT	9	75	5.6	NA	NA	NA	NA	NA
2012-03-21	0	WT	10	10	NA	NA	NA	NA	NA	NA
2012-03-26	5	WT	10	12	NA	NA	NA	NA	NA	NA
2012-03-31	10	WT	10	16	NA	NA	NA	NA	NA	NA
2012-04-05	15	WT	10	19	NA	NA	NA	NA	NA	NA
2012-04-10	20	WT	10	22	NA	NA	NA	NA	NA	NA
2012-04-15	25	WT	10	25	NA	NA	NA	NA	NA	NA
2012-04-20	30	WT	10	28.5	NA	NA	NA	NA	NA	NA
2012-04-25	35	WT	10	34	NA	NA	NA	NA	NA	NA
2012-04-30	40	WT	10	38	NA	NA	NA	NA	NA	NA
2012-05-05	45	WT	10	41.5	NA	NA	NA	NA	NA	NA
2012-05-10	50	WT	10	45	3.9	NA	NA	NA	NA	NA
2012-05-15	55	WT	10	50	BA	NA	NA	NA	NA	NA
2012-05-20	60	WT	10	53.5	4	NA	NA	NA	NA	NA
2012-05-25	65	WT	10	56	NA	NA	NA	NA	NA	NA
2012-05-30	70	WT	10	63	NA	NA	NA	NA	NA	NA
2012-06-04	75	WT	10	66.5	4.1	NA	NA	NA	NA	NA
2012-03-21	0	WT	11	12	NA	NA	NA	NA	NA	NA
2012-03-26	5	WT	11	13.5	NA	NA	NA	NA	NA	NA
2012-03-31	10	WT	11	16.5	NA	NA	NA	NA	NA	NA
2012-04-05	15	WT	11	18.5	NA	NA	NA	NA	NA	NA
2012-04-10	20	WT	11	23	NA	NA	NA	NA	NA	NA
2012-04-15	25	WT	11	27	NA	NA	NA	NA	NA	NA
2012-04-20	30	WT	11	30	NA	NA	NA	NA	NA	NA
2012-04-25	35	WT	11	34	NA	NA	NA	NA	NA	NA
2012-04-30	40	WT	11	39.5	NA	NA	NA	NA	NA	NA
2012-05-05	45	WT	11	44	NA	NA	NA	NA	NA	NA
2012-05-10	50	WT	11	50	5.1	NA	NA	NA	NA	NA
2012-05-15	55	WT	11	54	5.4	NA	NA	NA	NA	NA
2012-05-20	60	WT	11	58	5.9	NA	NA	NA	NA	NA
2012-05-25	65	WT	11	61	6.1	NA	NA	NA	NA	NA
2012-05-30	70	WT	11	66.5	NA	NA	NA	NA	NA	NA
2012-06-04	75	WT	11	70.5	6.3	NA	NA	NA	NA	NA
2012-03-21	0	WT	12	9.5	NA	NA	NA	NA	NA	NA
2012-03-26	5	WT	12	12.5	NA	NA	NA	NA	NA	NA
2012-03-31	10	WT	12	17	NA	NA	NA	NA	NA	NA
2012-04-05	15	WT	12	20	NA	NA	NA	NA	NA	NA
2012-04-10	20	WT	12	24	NA	NA	NA	NA	NA	NA
2012-04-15	25	WT	12	29	NA	NA	NA	NA	NA	NA
2012-04-20	30	WT	12	35	NA	NA	NA	NA	NA	NA
2012-04-25	35	WT	12	40	NA	NA	NA	NA	NA	NA
2012-04-30	40	WT	12	45.5	NA	NA	NA	NA	NA	NA
2012-05-05	45	WT	12	50	NA	NA	NA	NA	NA	NA
2012-05-10	50	WT	12	56	5.6	NA	NA	NA	NA	NA
2012-05-15	55	WT	12	61	6	NA	NA	NA	NA	NA
2012-05-20	60	WT	12	67	6	NA	NA	NA	NA	NA
2012-05-25	65	WT	12	70.5	6.3	NA	NA	NA	NA	NA
2012-05-30	70	WT	12	76	6.3	NA	NA	NA	NA	NA
2012-06-04	75	WT	12	80.5	6.5	NA	NA	NA	NA	NA
2012-03-21	0	WT	13	10	NA	NA	NA	NA	NA	NA
2012-03-26	5	WT	13	12	NA	NA	NA	NA	NA	NA
2012-03-31	10	WT	13	15	NA	NA	NA	NA	NA	NA
2012-04-05	15	WT	13	19.5	NA	NA	NA	NA	NA	NA
2012-04-10	20	WT	13	24	NA	NA	NA	NA	NA	NA
2012-04-15	25	WT	13	29	NA	NA	NA	NA	NA	NA
2012-04-20	30	WT	13	34	NA	NA	NA	NA	NA	NA
2012-04-25	35	WT	13	39	NA	NA	NA	NA	NA	NA
2012-04-30	40	WT	13	46	NA	NA	NA	NA	NA	NA
2012-05-05	45	WT	13	50	NA	NA	NA	NA	NA	NA
2012-05-10	50	WT	13	55.5	5.5	NA	NA	NA	NA	NA
2012-05-15	55	WT	13	60	5.9	NA	NA	NA	NA	NA
2012-05-20	60	WT	13	65	6.2	NA	NA	NA	NA	NA
2012-05-25	65	WT	13	70	6.3	NA	NA	NA	NA	NA
2012-05-30	70	WT	13	77	6.7	NA	NA	NA	NA	NA
2012-06-04	75	WT	13	80.5	6.8	NA	NA	NA	NA	NA
2012-03-21	0	WT	14	11	NA	NA	NA	NA	NA	NA
2012-03-26	5	WT	14	13	NA	NA	NA	NA	NA	NA
2012-03-31	10	WT	14	16.5	NA	NA	NA	NA	NA	NA
2012-04-05	15	WT	14	20	NA	NA	NA	NA	NA	NA
2012-04-10	20	WT	14	24	NA	NA	NA	NA	NA	NA
2012-04-15	25	WT	14	28.5	NA	NA	NA	NA	NA	NA
2012-04-20	30	WT	14	33	NA	NA	NA	NA	NA	NA
2012-04-25	35	WT	14	37	NA	NA	NA	NA	NA	NA
2012-04-30	40	WT	14	41	NA	NA	NA	NA	NA	NA
2012-05-05	45	WT	14	46	NA	NA	NA	NA	NA	NA
2012-05-10	50	WT	14	52	4.6	NA	NA	NA	NA	NA
2012-05-15	55	WT	14	56.5	4.8	NA	NA	NA	NA	NA
2012-05-20	60	WT	14	61	4.9	NA	NA	NA	NA	NA
2012-05-25	65	WT	14	66	5.3	NA	NA	NA	NA	NA
2012-05-30	70	WT	14	72	5.6	NA	NA	NA	NA	NA
2012-06-04	75	WT	14	75.5	5.7	NA	NA	NA	NA	NA
2012-03-21	0	WT	15	10.5	NA	NA	NA	NA	NA	NA
2012-03-26	5	WT	15	12.5	NA	NA	NA	NA	NA	NA
2012-03-31	10	WT	15	15	NA	NA	NA	NA	NA	NA
2012-04-05	15	WT	15	18.5	NA	NA	NA	NA	NA	NA
2012-04-10	20	WT	15	23	NA	NA	NA	NA	NA	NA
2012-04-15	25	WT	15	28	NA	NA	NA	NA	NA	NA
2012-04-20	30	WT	15	33.5	NA	NA	NA	NA	NA	NA
2012-04-25	35	WT	15	39	NA	NA	NA	NA	NA	NA
2012-04-30	40	WT	15	44.5	NA	NA	NA	NA	NA	NA
2012-05-05	45	WT	15	48.5	NA	NA	NA	NA	NA	NA
2012-05-10	50	WT	15	54	5.3	NA	NA	NA	NA	NA
2012-05-15	55	WT	15	56.5	5.3	NA	NA	NA	NA	NA
2012-05-20	60	WT	15	60.5	5.4	NA	NA	NA	NA	NA
2012-05-25	65	WT	15	64.5	NA	NA	NA	NA	NA	NA
2012-05-30	70	WT	15	70	NA	NA	NA	NA	NA	NA
2012-06-04	75	WT	15	73	5.5	NA	NA	NA	NA	NA
2012-03-21	0	lhy-10	1	NA	NA	NA	NA	NA	NA	NA
2012-03-26	5	lhy-10	1	NA	NA	NA	NA	NA	NA	NA
2012-03-31	10	lhy-10	1	NA	NA	NA	NA	NA	NA	NA
2012-04-05	15	lhy-10	1	NA	NA	NA	NA	NA	NA	NA
2012-04-10	20	lhy-10	1	NA	NA	NA	NA	NA	NA	NA
2012-04-15	25	lhy-10	1	NA	NA	NA	NA	NA	NA	NA
2012-04-20	30	lhy-10	1	NA	NA	NA	NA	NA	NA	NA
2012-04-25	35	lhy-10	1	NA	NA	NA	NA	NA	NA	NA
2012-04-30	40	lhy-10	1	NA	NA	NA	NA	NA	NA	NA
2012-05-05	45	lhy-10	1	NA	NA	NA	NA	NA	NA	NA
2012-05-10	50	lhy-10	1	NA	NA	NA	NA	NA	NA	NA
2012-05-15	55	lhy-10	1	NA	NA	NA	NA	NA	NA	NA
2012-05-20	60	lhy-10	1	NA	NA	NA	NA	NA	NA	NA
2012-05-25	65	lhy-10	1	NA	NA	NA	NA	NA	NA	NA
2012-05-30	70	lhy-10	1	NA	NA	NA	NA	NA	NA	NA
2012-06-04	75	lhy-10	1	NA	NA	NA	NA	NA	NA	NA
2012-03-21	0	lhy-10	2	8.5	NA	NA	NA	NA	NA	NA
2012-03-26	5	lhy-10	2	11.5	NA	NA	NA	NA	NA	NA
2012-03-31	10	lhy-10	2	14	NA	NA	NA	NA	NA	NA
2012-04-05	15	lhy-10	2	17.5	NA	NA	NA	NA	NA	NA
2012-04-10	20	lhy-10	2	21	NA	NA	NA	NA	NA	NA
2012-04-15	25	lhy-10	2	25	NA	NA	NA	NA	NA	NA
2012-04-20	30	lhy-10	2	28.5	NA	NA	NA	NA	NA	NA
2012-04-25	35	lhy-10	2	32	NA	NA	NA	NA	NA	NA
2012-04-30	40	lhy-10	2	35	NA	NA	NA	NA	NA	NA
2012-05-05	45	lhy-10	2	38	NA	NA	NA	NA	NA	NA
2012-05-10	50	lhy-10	2	42.5	4.2	NA	NA	NA	NA	NA
2012-05-15	55	lhy-10	2	44	NA	NA	NA	NA	NA	NA
2012-05-20	60	lhy-10	2	46.5	4.5	NA	NA	NA	NA	NA
2012-05-25	65	lhy-10	2	51	4.6	NA	NA	NA	NA	NA
2012-05-30	70	lhy-10	2	53.5	4.7	NA	NA	NA	NA	NA
2012-06-04	75	lhy-10	2	58	4.8	NA	NA	NA	NA	NA
2012-03-21	0	lhy-10	3	11.5	NA	NA	NA	NA	NA	NA
2012-03-26	5	lhy-10	3	14	NA	NA	NA	NA	NA	NA
2012-03-31	10	lhy-10	3	15.5	NA	NA	NA	NA	NA	NA
2012-04-05	15	lhy-10	3	19	NA	NA	NA	NA	NA	NA
2012-04-10	20	lhy-10	3	23.5	NA	NA	NA	NA	NA	NA
2012-04-15	25	lhy-10	3	28	NA	NA	NA	NA	NA	NA
2012-04-20	30	lhy-10	3	32.5	NA	NA	NA	NA	NA	NA
2012-04-25	35	lhy-10	3	35	NA	NA	NA	NA	NA	NA
2012-04-30	40	lhy-10	3	40.5	NA	NA	NA	NA	NA	NA
2012-05-05	45	lhy-10	3	45	NA	NA	NA	NA	NA	NA
2012-05-10	50	lhy-10	3	48.5	5.1	NA	NA	NA	NA	NA
2012-05-15	55	lhy-10	3	53	5.3	NA	NA	NA	NA	NA
2012-05-20	60	lhy-10	3	57	5.7	NA	NA	NA	NA	NA
2012-05-25	65	lhy-10	3	60	NA	NA	NA	NA	NA	NA
2012-05-30	70	lhy-10	3	66	5.8	NA	NA	NA	NA	NA
2012-06-04	75	lhy-10	3	69	6	NA	NA	NA	NA	NA
2012-03-21	0	lhy-10	4	NA	NA	NA	NA	NA	NA	NA
2012-03-26	5	lhy-10	4	NA	NA	NA	NA	NA	NA	NA
2012-03-31	10	lhy-10	4	NA	NA	NA	NA	NA	NA	NA
2012-04-05	15	lhy-10	4	NA	NA	NA	NA	NA	NA	NA
2012-04-10	20	lhy-10	4	NA	NA	NA	NA	NA	NA	NA
2012-04-15	25	lhy-10	4	NA	NA	NA	NA	NA	NA	NA
2012-04-20	30	lhy-10	4	NA	NA	NA	NA	NA	NA	NA
2012-04-25	35	lhy-10	4	NA	NA	NA	NA	NA	NA	NA
2012-04-30	40	lhy-10	4	NA	NA	NA	NA	NA	NA	NA
2012-05-05	45	lhy-10	4	NA	NA	NA	NA	NA	NA	NA
2012-05-10	50	lhy-10	4	NA	NA	NA	NA	NA	NA	NA
2012-05-15	55	lhy-10	4	NA	NA	NA	NA	NA	NA	NA
2012-05-20	60	lhy-10	4	NA	NA	NA	NA	NA	NA	NA
2012-05-25	65	lhy-10	4	NA	NA	NA	NA	NA	NA	NA
2012-05-30	70	lhy-10	4	NA	NA	NA	NA	NA	NA	NA
2012-06-04	75	lhy-10	4	NA	NA	NA	NA	NA	NA	NA
2012-03-21	0	lhy-10	5	NA	NA	NA	NA	NA	NA	NA
2012-03-26	5	lhy-10	5	NA	NA	NA	NA	NA	NA	NA
2012-03-31	10	lhy-10	5	NA	NA	NA	NA	NA	NA	NA
2012-04-05	15	lhy-10	5	NA	NA	NA	NA	NA	NA	NA
2012-04-10	20	lhy-10	5	NA	NA	NA	NA	NA	NA	NA
2012-04-15	25	lhy-10	5	NA	NA	NA	NA	NA	NA	NA
2012-04-20	30	lhy-10	5	NA	NA	NA	NA	NA	NA	NA
2012-04-25	35	lhy-10	5	NA	NA	NA	NA	NA	NA	NA
2012-04-30	40	lhy-10	5	NA	NA	NA	NA	NA	NA	NA
2012-05-05	45	lhy-10	5	NA	NA	NA	NA	NA	NA	NA
2012-05-10	50	lhy-10	5	NA	NA	NA	NA	NA	NA	NA
2012-05-15	55	lhy-10	5	NA	NA	NA	NA	NA	NA	NA
2012-05-20	60	lhy-10	5	NA	NA	NA	NA	NA	NA	NA
2012-05-25	65	lhy-10	5	NA	NA	NA	NA	NA	NA	NA
2012-05-30	70	lhy-10	5	NA	NA	NA	NA	NA	NA	NA
2012-06-04	75	lhy-10	5	NA	NA	NA	NA	NA	NA	NA
2012-03-21	0	lhy-10	6	7	NA	NA	NA	NA	NA	NA
2012-03-26	5	lhy-10	6	7.5	NA	NA	NA	NA	NA	NA
2012-03-31	10	lhy-10	6	9	NA	NA	NA	NA	NA	NA
2012-04-05	15	lhy-10	6	11	NA	NA	NA	NA	NA	NA
2012-04-10	20	lhy-10	6	14	NA	NA	NA	NA	NA	NA
2012-04-15	25	lhy-10	6	17.5	NA	NA	NA	NA	NA	NA
2012-04-20	30	lhy-10	6	21.5	NA	NA	NA	NA	NA	NA
2012-04-25	35	lhy-10	6	24.5	NA	NA	NA	NA	NA	NA
2012-04-30	40	lhy-10	6	30	NA	NA	NA	NA	NA	NA
2012-05-05	45	lhy-10	6	33.5	NA	NA	NA	NA	NA	NA
2012-05-10	50	lhy-10	6	38	3.9	NA	NA	NA	NA	NA
2012-05-15	55	lhy-10	6	41	4	NA	NA	NA	NA	NA
2012-05-20	60	lhy-10	6	45	NA	NA	NA	NA	NA	NA
2012-05-25	65	lhy-10	6	48	NA	NA	NA	NA	NA	NA
2012-05-30	70	lhy-10	6	51	4.5	NA	NA	NA	NA	NA
2012-06-04	75	lhy-10	6	54	4.6	NA	NA	NA	NA	NA
2012-03-21	0	lhy-10	7	11	NA	NA	NA	NA	NA	NA
2012-03-26	5	lhy-10	7	NA	NA	NA	NA	NA	NA	NA
2012-03-31	10	lhy-10	7	NA	NA	NA	NA	NA	NA	NA
2012-04-05	15	lhy-10	7	NA	NA	NA	NA	NA	NA	NA
2012-04-10	20	lhy-10	7	NA	NA	NA	NA	NA	NA	NA
2012-04-15	25	lhy-10	7	NA	NA	NA	NA	NA	NA	NA
2012-04-20	30	lhy-10	7	NA	NA	NA	NA	NA	NA	NA
2012-04-25	35	lhy-10	7	NA	NA	NA	NA	NA	NA	NA
2012-04-30	40	lhy-10	7	NA	NA	NA	NA	NA	NA	NA
2012-05-05	45	lhy-10	7	NA	NA	NA	NA	NA	NA	NA
2012-05-10	50	lhy-10	7	NA	NA	NA	NA	NA	NA	NA
2012-05-15	55	lhy-10	7	NA	NA	NA	NA	NA	NA	NA
2012-05-20	60	lhy-10	7	NA	NA	NA	NA	NA	NA	NA
2012-05-25	65	lhy-10	7	NA	NA	NA	NA	NA	NA	NA
2012-05-30	70	lhy-10	7	NA	NA	NA	NA	NA	NA	NA
2012-06-04	75	lhy-10	7	NA	NA	NA	NA	NA	NA	NA
2012-03-21	0	lhy-10	8	9.5	NA	NA	NA	NA	NA	NA
2012-03-26	5	lhy-10	8	11	NA	NA	NA	NA	NA	NA
2012-03-31	10	lhy-10	8	14	NA	NA	NA	NA	NA	NA
2012-04-05	15	lhy-10	8	17	NA	NA	NA	NA	NA	NA
2012-04-10	20	lhy-10	8	21	NA	NA	NA	NA	NA	NA
2012-04-15	25	lhy-10	8	25	NA	NA	NA	NA	NA	NA
2012-04-20	30	lhy-10	8	30	NA	NA	NA	NA	NA	NA
2012-04-25	35	lhy-10	8	34	NA	NA	NA	NA	NA	NA
2012-04-30	40	lhy-10	8	35.5	NA	NA	NA	NA	NA	NA
2012-05-05	45	lhy-10	8	39	NA	NA	NA	NA	NA	NA
2012-05-10	50	lhy-10	8	43.5	4.1	NA	NA	NA	NA	NA
2012-05-15	55	lhy-10	8	47	4.3	NA	NA	NA	NA	NA
2012-05-20	60	lhy-10	8	51	4.6	NA	NA	NA	NA	NA
2012-05-25	65	lhy-10	8	54.5	NA	NA	NA	NA	NA	NA
2012-05-30	70	lhy-10	8	59	4.7	NA	NA	NA	NA	NA
2012-06-04	75	lhy-10	8	62.5	4.8	NA	NA	NA	NA	NA
2012-03-21	0	lhy-10	9	10	NA	NA	NA	NA	NA	NA
2012-03-26	5	lhy-10	9	11.5	NA	NA	NA	NA	NA	NA
2012-03-31	10	lhy-10	9	14	NA	NA	NA	NA	NA	NA
2012-04-05	15	lhy-10	9	17	NA	NA	NA	NA	NA	NA
2012-04-10	20	lhy-10	9	21	NA	NA	NA	NA	NA	NA
2012-04-15	25	lhy-10	9	26	NA	NA	NA	NA	NA	NA
2012-04-20	30	lhy-10	9	30.5	NA	NA	NA	NA	NA	NA
2012-04-25	35	lhy-10	9	35	NA	NA	NA	NA	NA	NA
2012-04-30	40	lhy-10	9	39.5	NA	NA	NA	NA	NA	NA
2012-05-05	45	lhy-10	9	43	NA	NA	NA	NA	NA	NA
2012-05-10	50	lhy-10	9	47	4.9	NA	NA	NA	NA	NA
2012-05-15	55	lhy-10	9	50.5	5	NA	NA	NA	NA	NA
2012-05-20	60	lhy-10	9	53.5	NA	NA	NA	NA	NA	NA
2012-05-25	65	lhy-10	9	58	5.3	NA	NA	NA	NA	NA
2012-05-30	70	lhy-10	9	62.5	5.5	NA	NA	NA	NA	NA
2012-06-04	75	lhy-10	9	66.5	5.6	NA	NA	NA	NA	NA
2012-03-21	0	lhy-10	10	7	NA	NA	NA	NA	NA	NA
2012-03-26	5	lhy-10	10	8.5	NA	NA	NA	NA	NA	NA
2012-03-31	10	lhy-10	10	11	NA	NA	NA	NA	NA	NA
2012-04-05	15	lhy-10	10	14.5	NA	NA	NA	NA	NA	NA
2012-04-10	20	lhy-10	10	18	NA	NA	NA	NA	NA	NA
2012-04-15	25	lhy-10	10	22.5	NA	NA	NA	NA	NA	NA
2012-04-20	30	lhy-10	10	26	NA	NA	NA	NA	NA	NA
2012-04-25	35	lhy-10	10	30	NA	NA	NA	NA	NA	NA
2012-04-30	40	lhy-10	10	35.5	NA	NA	NA	NA	NA	NA
2012-05-05	45	lhy-10	10	38	NA	NA	NA	NA	NA	NA
2012-05-10	50	lhy-10	10	41	4.3	NA	NA	NA	NA	NA
2012-05-15	55	lhy-10	10	42	NA	NA	NA	NA	NA	NA
2012-05-20	60	lhy-10	10	45.5	4.7	NA	NA	NA	NA	NA
2012-05-25	65	lhy-10	10	50	5	NA	NA	NA	NA	NA
2012-05-30	70	lhy-10	10	54.5	5.1	NA	NA	NA	NA	NA
2012-06-04	75	lhy-10	10	57.5	5.2	NA	NA	NA	NA	NA
2012-03-21	0	lhy-10	11	10.5	NA	NA	NA	NA	NA	NA
2012-03-26	5	lhy-10	11	12.5	NA	NA	NA	NA	NA	NA
2012-03-31	10	lhy-10	11	16	NA	NA	NA	NA	NA	NA
2012-04-05	15	lhy-10	11	19	NA	NA	NA	NA	NA	NA
2012-04-10	20	lhy-10	11	24.5	NA	NA	NA	NA	NA	NA
2012-04-15	25	lhy-10	11	29	NA	NA	NA	NA	NA	NA
2012-04-20	30	lhy-10	11	34	NA	NA	NA	NA	NA	NA
2012-04-25	35	lhy-10	11	38.5	NA	NA	NA	NA	NA	NA
2012-04-30	40	lhy-10	11	44	NA	NA	NA	NA	NA	NA
2012-05-05	45	lhy-10	11	46.5	NA	NA	NA	NA	NA	NA
2012-05-10	50	lhy-10	11	49.5	5.3	NA	NA	NA	NA	NA
2012-05-15	55	lhy-10	11	53.5	NA	NA	NA	NA	NA	NA
2012-05-20	60	lhy-10	11	58	5.5	NA	NA	NA	NA	NA
2012-05-25	65	lhy-10	11	62	5.9	NA	NA	NA	NA	NA
2012-05-30	70	lhy-10	11	66	6	NA	NA	NA	NA	NA
2012-06-04	75	lhy-10	11	70.5	6.1	NA	NA	NA	NA	NA
2012-03-21	0	lhy-10	12	11.5	NA	NA	NA	NA	NA	NA
2012-03-26	5	lhy-10	12	13.5	NA	NA	NA	NA	NA	NA
2012-03-31	10	lhy-10	12	16.5	NA	NA	NA	NA	NA	NA
2012-04-05	15	lhy-10	12	19	NA	NA	NA	NA	NA	NA
2012-04-10	20	lhy-10	12	23.5	NA	NA	NA	NA	NA	NA
2012-04-15	25	lhy-10	12	28.5	NA	NA	NA	NA	NA	NA
2012-04-20	30	lhy-10	12	33	NA	NA	NA	NA	NA	NA
2012-04-25	35	lhy-10	12	36.5	NA	NA	NA	NA	NA	NA
2012-04-30	40	lhy-10	12	42	NA	NA	NA	NA	NA	NA
2012-05-05	45	lhy-10	12	45	NA	NA	NA	NA	NA	NA
2012-05-10	50	lhy-10	12	48.5	5.1	NA	NA	NA	NA	NA
2012-05-15	55	lhy-10	12	52	5.4	NA	NA	NA	NA	NA
2012-05-20	60	lhy-10	12	56.5	NA	NA	NA	NA	NA	NA
2012-05-25	65	lhy-10	12	60	5.5	NA	NA	NA	NA	NA
2012-05-30	70	lhy-10	12	65	5.7	NA	NA	NA	NA	NA
2012-06-04	75	lhy-10	12	69	5.8	NA	NA	NA	NA	NA
2012-03-21	0	lhy-10	13	10.5	NA	NA	NA	NA	NA	NA
2012-03-26	5	lhy-10	13	12	NA	NA	NA	NA	NA	NA
2012-03-31	10	lhy-10	13	15	NA	NA	NA	NA	NA	NA
2012-04-05	15	lhy-10	13	17.5	NA	NA	NA	NA	NA	NA
2012-04-10	20	lhy-10	13	21	NA	NA	NA	NA	NA	NA
2012-04-15	25	lhy-10	13	24.5	NA	NA	NA	NA	NA	NA
2012-04-20	30	lhy-10	13	28.5	NA	NA	NA	NA	NA	NA
2012-04-25	35	lhy-10	13	30	NA	NA	NA	NA	NA	NA
2012-04-30	40	lhy-10	13	31	NA	NA	NA	NA	NA	NA
2012-05-05	45	lhy-10	13	NA	NA	NA	NA	NA	NA	NA
2012-05-10	50	lhy-10	13	NA	NA	NA	NA	NA	NA	NA
2012-05-15	55	lhy-10	13	NA	NA	NA	NA	NA	NA	NA
2012-05-20	60	lhy-10	13	NA	NA	NA	NA	NA	NA	NA
2012-05-25	65	lhy-10	13	NA	NA	NA	NA	NA	NA	NA
2012-05-30	70	lhy-10	13	NA	NA	NA	NA	NA	NA	NA
2012-06-04	75	lhy-10	13	NA	NA	NA	NA	NA	NA	NA
2012-03-21	0	lhy-10	14	8.5	NA	NA	NA	NA	NA	NA
2012-03-26	5	lhy-10	14	11	NA	NA	NA	NA	NA	NA
2012-03-31	10	lhy-10	14	13	NA	NA	NA	NA	NA	NA
2012-04-05	15	lhy-10	14	16.5	NA	NA	NA	NA	NA	NA
2012-04-10	20	lhy-10	14	21	NA	NA	NA	NA	NA	NA
2012-04-15	25	lhy-10	14	24	NA	NA	NA	NA	NA	NA
2012-04-20	30	lhy-10	14	28	NA	NA	NA	NA	NA	NA
2012-04-25	35	lhy-10	14	32	NA	NA	NA	NA	NA	NA
2012-04-30	40	lhy-10	14	36.5	NA	NA	NA	NA	NA	NA
2012-05-05	45	lhy-10	14	40.5	NA	NA	NA	NA	NA	NA
2012-05-10	50	lhy-10	14	45	4.2	NA	NA	NA	NA	NA
2012-05-15	55	lhy-10	14	48	4.6	NA	NA	NA	NA	NA
2012-05-20	60	lhy-10	14	51	4.9	NA	NA	NA	NA	NA
2012-05-25	65	lhy-10	14	55	5.1	NA	NA	NA	NA	NA
2012-05-30	70	lhy-10	14	59	NA	NA	NA	NA	NA	NA
2012-06-04	75	lhy-10	14	62.5	5.4	NA	NA	NA	NA	NA
2012-03-21	0	lhy-10	15	8	NA	NA	NA	NA	NA	NA
2012-03-26	5	lhy-10	15	9.5	NA	NA	NA	NA	NA	NA
2012-03-31	10	lhy-10	15	12.5	NA	NA	NA	NA	NA	NA
2012-04-05	15	lhy-10	15	16	NA	NA	NA	NA	NA	NA
2012-04-10	20	lhy-10	15	20	NA	NA	NA	NA	NA	NA
2012-04-15	25	lhy-10	15	24.5	NA	NA	NA	NA	NA	NA
2012-04-20	30	lhy-10	15	28.5	NA	NA	NA	NA	NA	NA
2012-04-25	35	lhy-10	15	32	NA	NA	NA	NA	NA	NA
2012-04-30	40	lhy-10	15	37	NA	NA	NA	NA	NA	NA
2012-05-05	45	lhy-10	15	40	NA	NA	NA	NA	NA	NA
2012-05-10	50	lhy-10	15	44	4.2	NA	NA	NA	NA	NA
2012-05-15	55	lhy-10	15	47.5	4.6	NA	NA	NA	NA	NA
2012-05-20	60	lhy-10	15	51	4.8	NA	NA	NA	NA	NA
2012-05-25	65	lhy-10	15	56	4.9	NA	NA	NA	NA	NA
2012-05-30	70	lhy-10	15	60	NA	NA	NA	NA	NA	NA
2012-06-04	75	lhy-10	15	63	5.2	NA	NA	NA	NA	NA
2012-03-21	0	ztl	1	NA	NA	NA	NA	NA	NA	NA
2012-03-26	5	ztl	1	NA	NA	NA	NA	NA	NA	NA
2012-03-31	10	ztl	1	NA	NA	NA	NA	NA	NA	NA
2012-04-05	15	ztl	1	NA	NA	NA	NA	NA	NA	NA
2012-04-10	20	ztl	1	NA	NA	NA	NA	NA	NA	NA
2012-04-15	25	ztl	1	NA	NA	NA	NA	NA	NA	NA
2012-04-20	30	ztl	1	NA	NA	NA	NA	NA	NA	NA
2012-04-25	35	ztl	1	NA	NA	NA	NA	NA	NA	NA
2012-04-30	40	ztl	1	NA	NA	NA	NA	NA	NA	NA
2012-05-05	45	ztl	1	NA	NA	NA	NA	NA	NA	NA
2012-05-10	50	ztl	1	NA	NA	NA	NA	NA	NA	NA
2012-05-15	55	ztl	1	NA	NA	NA	NA	NA	NA	NA
2012-05-20	60	ztl	1	NA	NA	NA	NA	NA	NA	NA
2012-05-25	65	ztl	1	NA	NA	NA	NA	NA	NA	NA
2012-05-30	70	ztl	1	NA	NA	NA	NA	NA	NA	NA
2012-06-04	75	ztl	1	NA	NA	NA	NA	NA	NA	NA
2012-03-21	0	ztl	2	12.5	NA	NA	NA	NA	NA	NA
2012-03-26	5	ztl	2	15.5	NA	NA	NA	NA	NA	NA
2012-03-31	10	ztl	2	18.5	NA	NA	NA	NA	NA	NA
2012-04-05	15	ztl	2	23.5	NA	NA	NA	NA	NA	NA
2012-04-10	20	ztl	2	28.5	NA	NA	NA	NA	NA	NA
2012-04-15	25	ztl	2	32.5	NA	NA	NA	NA	NA	NA
2012-04-20	30	ztl	2	36.5	NA	NA	NA	NA	NA	NA
2012-04-25	35	ztl	2	42	NA	NA	NA	NA	NA	NA
2012-04-30	40	ztl	2	47.5	NA	NA	NA	NA	NA	NA
2012-05-05	45	ztl	2	52	NA	NA	NA	NA	NA	NA
2012-05-10	50	ztl	2	55.5	5.1	NA	NA	NA	NA	NA
2012-05-15	55	ztl	2	58	5.2	NA	NA	NA	NA	NA
2012-05-20	60	ztl	2	62	NA	NA	NA	NA	NA	NA
2012-05-25	65	ztl	2	65.5	5.4	NA	NA	NA	NA	NA
2012-05-30	70	ztl	2	70	5.6	NA	NA	NA	NA	NA
2012-06-04	75	ztl	2	74.5	5.8	NA	NA	NA	NA	NA
2012-03-21	0	ztl	3	14	NA	NA	NA	NA	NA	NA
2012-03-26	5	ztl	3	17.5	NA	NA	NA	NA	NA	NA
2012-03-31	10	ztl	3	21	NA	NA	NA	NA	NA	NA
2012-04-05	15	ztl	3	25	NA	NA	NA	NA	NA	NA
2012-04-10	20	ztl	3	30	NA	NA	NA	NA	NA	NA
2012-04-15	25	ztl	3	36	NA	NA	NA	NA	NA	NA
2012-04-20	30	ztl	3	41.5	NA	NA	NA	NA	NA	NA
2012-04-25	35	ztl	3	45.5	NA	NA	NA	NA	NA	NA
2012-04-30	40	ztl	3	51.5	NA	NA	NA	NA	NA	NA
2012-05-05	45	ztl	3	55	NA	NA	NA	NA	NA	NA
2012-05-10	50	ztl	3	61	5.7	NA	NA	NA	NA	NA
2012-05-15	55	ztl	3	64.5	NA	NA	NA	NA	NA	NA
2012-05-20	60	ztl	3	69	6	NA	NA	NA	NA	NA
2012-05-25	65	ztl	3	73	6.2	NA	NA	NA	NA	NA
2012-05-30	70	ztl	3	79.5	6.3	NA	NA	NA	NA	NA
2012-06-04	75	ztl	3	83.5	6.5	NA	NA	NA	NA	NA
2012-03-21	0	ztl	4	12.5	NA	NA	NA	NA	NA	NA
2012-03-26	5	ztl	4	16.5	NA	NA	NA	NA	NA	NA
2012-03-31	10	ztl	4	20	NA	NA	NA	NA	NA	NA
2012-04-05	15	ztl	4	24.5	NA	NA	NA	NA	NA	NA
2012-04-10	20	ztl	4	29.5	NA	NA	NA	NA	NA	NA
2012-04-15	25	ztl	4	35	NA	NA	NA	NA	NA	NA
2012-04-20	30	ztl	4	40	NA	NA	NA	NA	NA	NA
2012-04-25	35	ztl	4	46	NA	NA	NA	NA	NA	NA
2012-04-30	40	ztl	4	52	NA	NA	NA	NA	NA	NA
2012-05-05	45	ztl	4	58	NA	NA	NA	NA	NA	NA
2012-05-10	50	ztl	4	64	6	NA	NA	NA	NA	NA
2012-05-15	55	ztl	4	69.5	NA	NA	NA	NA	NA	NA
2012-05-20	60	ztl	4	74	6.2	NA	NA	NA	NA	NA
2012-05-25	65	ztl	4	79	NA	NA	NA	NA	NA	NA
2012-05-30	70	ztl	4	85	6.5	NA	NA	NA	NA	NA
2012-06-04	75	ztl	4	89	6.6	NA	NA	NA	NA	NA
2012-03-21	0	ztl	5	13.5	NA	NA	NA	NA	NA	NA
2012-03-26	5	ztl	5	16.5	NA	NA	NA	NA	NA	NA
2012-03-31	10	ztl	5	20.5	NA	NA	NA	NA	NA	NA
2012-04-05	15	ztl	5	25	NA	NA	NA	NA	NA	NA
2012-04-10	20	ztl	5	30.5	NA	NA	NA	NA	NA	NA
2012-04-15	25	ztl	5	37	NA	NA	NA	NA	NA	NA
2012-04-20	30	ztl	5	43	NA	NA	NA	NA	NA	NA
2012-04-25	35	ztl	5	49.5	NA	NA	NA	NA	NA	NA
2012-04-30	40	ztl	5	56.5	NA	NA	NA	NA	NA	NA
2012-05-05	45	ztl	5	61.5	NA	NA	NA	NA	NA	NA
2012-05-10	50	ztl	5	66	6.3	NA	NA	NA	NA	NA
2012-05-15	55	ztl	5	71	6.6	NA	NA	NA	NA	NA
2012-05-20	60	ztl	5	75	NA	NA	NA	NA	NA	NA
2012-05-25	65	ztl	5	79	6.7	NA	NA	NA	NA	NA
2012-05-30	70	ztl	5	83	6.9	NA	NA	NA	NA	NA
2012-06-04	75	ztl	5	86	7.2	NA	NA	NA	NA	NA
2012-03-21	0	ztl	6	15	NA	NA	NA	NA	NA	NA
2012-03-26	5	ztl	6	18	NA	NA	NA	NA	NA	NA
2012-03-31	10	ztl	6	21	NA	NA	NA	NA	NA	NA
2012-04-05	15	ztl	6	26	NA	NA	NA	NA	NA	NA
2012-04-10	20	ztl	6	30.5	NA	NA	NA	NA	NA	NA
2012-04-15	25	ztl	6	37	NA	NA	NA	NA	NA	NA
2012-04-20	30	ztl	6	41.5	NA	NA	NA	NA	NA	NA
2012-04-25	35	ztl	6	46.5	NA	NA	NA	NA	NA	NA
2012-04-30	40	ztl	6	51	NA	NA	NA	NA	NA	NA
2012-05-05	45	ztl	6	NA	NA	NA	NA	NA	NA	NA
2012-05-10	50	ztl	6	53	5.5	NA	NA	NA	NA	NA
2012-05-15	55	ztl	6	55.5	NA	NA	NA	NA	NA	NA
2012-05-20	60	ztl	6	58.5	5.7	NA	NA	NA	NA	NA
2012-05-25	65	ztl	6	63.5	6	NA	NA	NA	NA	NA
2012-05-30	70	ztl	6	69	6.3	NA	NA	NA	NA	NA
2012-06-04	75	ztl	6	72.5	6.4	NA	NA	NA	NA	NA
2012-03-21	0	ztl	7	10	NA	NA	NA	NA	NA	NA
2012-03-26	5	ztl	7	12	NA	NA	NA	NA	NA	NA
2012-03-31	10	ztl	7	15.5	NA	NA	NA	NA	NA	NA
2012-04-05	15	ztl	7	19.5	NA	NA	NA	NA	NA	NA
2012-04-10	20	ztl	7	24	NA	NA	NA	NA	NA	NA
2012-04-15	25	ztl	7	30	NA	NA	NA	NA	NA	NA
2012-04-20	30	ztl	7	35.5	NA	NA	NA	NA	NA	NA
2012-04-25	35	ztl	7	41	NA	NA	NA	NA	NA	NA
2012-04-30	40	ztl	7	47.5	NA	NA	NA	NA	NA	NA
2012-05-05	45	ztl	7	50.5	NA	NA	NA	NA	NA	NA
2012-05-10	50	ztl	7	55	5.1	NA	NA	NA	NA	NA
2012-05-15	55	ztl	7	60.5	5.3	NA	NA	NA	NA	NA
2012-05-20	60	ztl	7	64.5	5.5	NA	NA	NA	NA	NA
2012-05-25	65	ztl	7	69	5.8	NA	NA	NA	NA	NA
2012-05-30	70	ztl	7	75	NA	NA	NA	NA	NA	NA
2012-06-04	75	ztl	7	80	6	NA	NA	NA	NA	NA
2012-03-21	0	ztl	8	12.5	NA	NA	NA	NA	NA	NA
2012-03-26	5	ztl	8	16	NA	NA	NA	NA	NA	NA
2012-03-31	10	ztl	8	20	NA	NA	NA	NA	NA	NA
2012-04-05	15	ztl	8	23.5	NA	NA	NA	NA	NA	NA
2012-04-10	20	ztl	8	28	NA	NA	NA	NA	NA	NA
2012-04-15	25	ztl	8	34	NA	NA	NA	NA	NA	NA
2012-04-20	30	ztl	8	38.5	NA	NA	NA	NA	NA	NA
2012-04-25	35	ztl	8	43	NA	NA	NA	NA	NA	NA
2012-04-30	40	ztl	8	48.5	NA	NA	NA	NA	NA	NA
2012-05-05	45	ztl	8	53	NA	NA	NA	NA	NA	NA
2012-05-10	50	ztl	8	59	5.2	NA	NA	NA	NA	NA
2012-05-15	55	ztl	8	63	5.7	NA	NA	NA	NA	NA
2012-05-20	60	ztl	8	67.5	6	NA	NA	NA	NA	NA
2012-05-25	65	ztl	8	72	6.3	NA	NA	NA	NA	NA
2012-05-30	70	ztl	8	76	6.6	NA	NA	NA	NA	NA
2012-06-04	75	ztl	8	80	6.8	NA	NA	NA	NA	NA
2012-03-21	0	ztl	9	10	NA	NA	NA	NA	NA	NA
2012-03-26	5	ztl	9	12.5	NA	NA	NA	NA	NA	NA
2012-03-31	10	ztl	9	16	NA	NA	NA	NA	NA	NA
2012-04-05	15	ztl	9	19.5	NA	NA	NA	NA	NA	NA
2012-04-10	20	ztl	9	23	NA	NA	NA	NA	NA	NA
2012-04-15	25	ztl	9	28	NA	NA	NA	NA	NA	NA
2012-04-20	30	ztl	9	32	NA	NA	NA	NA	NA	NA
2012-04-25	35	ztl	9	36	NA	NA	NA	NA	NA	NA
2012-04-30	40	ztl	9	41	NA	NA	NA	NA	NA	NA
2012-05-05	45	ztl	9	44	NA	NA	NA	NA	NA	NA
2012-05-10	50	ztl	9	46	4.9	NA	NA	NA	NA	NA
2012-05-15	55	ztl	9	50.5	NA	NA	NA	NA	NA	NA
2012-05-20	60	ztl	9	54	5.3	NA	NA	NA	NA	NA
2012-05-25	65	ztl	9	58	5.7	NA	NA	NA	NA	NA
2012-05-30	70	ztl	9	63	5.8	NA	NA	NA	NA	NA
2012-06-04	75	ztl	9	67.5	5.9	NA	NA	NA	NA	NA
2012-03-21	0	ztl	10	13.5	NA	NA	NA	NA	NA	NA
2012-03-26	5	ztl	10	15	NA	NA	NA	NA	NA	NA
2012-03-31	10	ztl	10	19	NA	NA	NA	NA	NA	NA
2012-04-05	15	ztl	10	22.5	NA	NA	NA	NA	NA	NA
2012-04-10	20	ztl	10	27.5	NA	NA	NA	NA	NA	NA
2012-04-15	25	ztl	10	33.5	NA	NA	NA	NA	NA	NA
2012-04-20	30	ztl	10	39.5	NA	NA	NA	NA	NA	NA
2012-04-25	35	ztl	10	44	NA	NA	NA	NA	NA	NA
2012-04-30	40	ztl	10	51.5	NA	NA	NA	NA	NA	NA
2012-05-05	45	ztl	10	56.5	NA	NA	NA	NA	NA	NA
2012-05-10	50	ztl	10	61	6.5	NA	NA	NA	NA	NA
2012-05-15	55	ztl	10	65	6.6	NA	NA	NA	NA	NA
2012-05-20	60	ztl	10	70.5	6.9	NA	NA	NA	NA	NA
2012-05-25	65	ztl	10	74.5	7.2	NA	NA	NA	NA	NA
2012-05-30	70	ztl	10	80	7.5	NA	NA	NA	NA	NA
2012-06-04	75	ztl	10	85	7.7	NA	NA	NA	NA	NA
2012-03-21	0	ztl	11	NA	NA	NA	NA	NA	NA	NA
2012-03-26	5	ztl	11	NA	NA	NA	NA	NA	NA	NA
2012-03-31	10	ztl	11	NA	NA	NA	NA	NA	NA	NA
2012-04-05	15	ztl	11	NA	NA	NA	NA	NA	NA	NA
2012-04-10	20	ztl	11	NA	NA	NA	NA	NA	NA	NA
2012-04-15	25	ztl	11	NA	NA	NA	NA	NA	NA	NA
2012-04-20	30	ztl	11	NA	NA	NA	NA	NA	NA	NA
2012-04-25	35	ztl	11	NA	NA	NA	NA	NA	NA	NA
2012-04-30	40	ztl	11	NA	NA	NA	NA	NA	NA	NA
2012-05-05	45	ztl	11	NA	NA	NA	NA	NA	NA	NA
2012-05-10	50	ztl	11	NA	NA	NA	NA	NA	NA	NA
2012-05-15	55	ztl	11	NA	NA	NA	NA	NA	NA	NA
2012-05-20	60	ztl	11	NA	NA	NA	NA	NA	NA	NA
2012-05-25	65	ztl	11	NA	NA	NA	NA	NA	NA	NA
2012-05-30	70	ztl	11	NA	NA	NA	NA	NA	NA	NA
2012-06-04	75	ztl	11	NA	NA	NA	NA	NA	NA	NA
2012-03-21	0	ztl	12	11.5	NA	NA	NA	NA	NA	NA
2012-03-26	5	ztl	12	13	NA	NA	NA	NA	NA	NA
2012-03-31	10	ztl	12	17	NA	NA	NA	NA	NA	NA
2012-04-05	15	ztl	12	20.5	NA	NA	NA	NA	NA	NA
2012-04-10	20	ztl	12	25	NA	NA	NA	NA	NA	NA
2012-04-15	25	ztl	12	31.5	NA	NA	NA	NA	NA	NA
2012-04-20	30	ztl	12	37.5	NA	NA	NA	NA	NA	NA
2012-04-25	35	ztl	12	42	NA	NA	NA	NA	NA	NA
2012-04-30	40	ztl	12	49	NA	NA	NA	NA	NA	NA
2012-05-05	45	ztl	12	54	NA	NA	NA	NA	NA	NA
2012-05-10	50	ztl	12	58.8	5.5	NA	NA	NA	NA	NA
2012-05-15	55	ztl	12	63	NA	NA	NA	NA	NA	NA
2012-05-20	60	ztl	12	68	5.6	NA	NA	NA	NA	NA
2012-05-25	65	ztl	12	73	5.7	NA	NA	NA	NA	NA
2012-05-30	70	ztl	12	79	5.8	NA	NA	NA	NA	NA
2012-06-04	75	ztl	12	83.5	5.9	NA	NA	NA	NA	NA
2012-03-21	0	ztl	13	NA	NA	NA	NA	NA	NA	NA
2012-03-26	5	ztl	13	NA	NA	NA	NA	NA	NA	NA
2012-03-31	10	ztl	13	NA	NA	NA	NA	NA	NA	NA
2012-04-05	15	ztl	13	NA	NA	NA	NA	NA	NA	NA
2012-04-10	20	ztl	13	NA	NA	NA	NA	NA	NA	NA
2012-04-15	25	ztl	13	NA	NA	NA	NA	NA	NA	NA
2012-04-20	30	ztl	13	NA	NA	NA	NA	NA	NA	NA
2012-04-25	35	ztl	13	NA	NA	NA	NA	NA	NA	NA
2012-04-30	40	ztl	13	NA	NA	NA	NA	NA	NA	NA
2012-05-05	45	ztl	13	NA	NA	NA	NA	NA	NA	NA
2012-05-10	50	ztl	13	NA	NA	NA	NA	NA	NA	NA
2012-05-15	55	ztl	13	NA	NA	NA	NA	NA	NA	NA
2012-05-20	60	ztl	13	NA	NA	NA	NA	NA	NA	NA
2012-05-25	65	ztl	13	NA	NA	NA	NA	NA	NA	NA
2012-05-30	70	ztl	13	NA	NA	NA	NA	NA	NA	NA
2012-06-04	75	ztl	13	NA	NA	NA	NA	NA	NA	NA
2012-03-21	0	ztl	14	13	NA	NA	NA	NA	NA	NA
2012-03-26	5	ztl	14	15.5	NA	NA	NA	NA	NA	NA
2012-03-31	10	ztl	14	20	NA	NA	NA	NA	NA	NA
2012-04-05	15	ztl	14	23.5	NA	NA	NA	NA	NA	NA
2012-04-10	20	ztl	14	27.5	NA	NA	NA	NA	NA	NA
2012-04-15	25	ztl	14	32	NA	NA	NA	NA	NA	NA
2012-04-20	30	ztl	14	35.5	NA	NA	NA	NA	NA	NA
2012-04-25	35	ztl	14	38	NA	NA	NA	NA	NA	NA
2012-04-30	40	ztl	14	43.5	NA	NA	NA	NA	NA	NA
2012-05-05	45	ztl	14	47	NA	NA	NA	NA	NA	NA
2012-05-10	50	ztl	14	52	3.9	NA	NA	NA	NA	NA
2012-05-15	55	ztl	14	55.5	4.1	NA	NA	NA	NA	NA
2012-05-20	60	ztl	14	59	4.3	NA	NA	NA	NA	NA
2012-05-25	65	ztl	14	63	4.5	NA	NA	NA	NA	NA
2012-05-30	70	ztl	14	69	NA	NA	NA	NA	NA	NA
2012-06-04	75	ztl	14	72.5	4.6	NA	NA	NA	NA	NA
2012-03-21	0	ztl	15	10	NA	NA	NA	NA	NA	NA
2012-03-26	5	ztl	15	12.5	NA	NA	NA	NA	NA	NA
2012-03-31	10	ztl	15	16	NA	NA	NA	NA	NA	NA
2012-04-05	15	ztl	15	19	NA	NA	NA	NA	NA	NA
2012-04-10	20	ztl	15	24	NA	NA	NA	NA	NA	NA
2012-04-15	25	ztl	15	29	NA	NA	NA	NA	NA	NA
2012-04-20	30	ztl	15	34.5	NA	NA	NA	NA	NA	NA
2012-04-25	35	ztl	15	38.5	NA	NA	NA	NA	NA	NA
2012-04-30	40	ztl	15	45.5	NA	NA	NA	NA	NA	NA
2012-05-05	45	ztl	15	51	NA	NA	NA	NA	NA	NA
2012-05-10	50	ztl	15	57	4.7	NA	NA	NA	NA	NA
2012-05-15	55	ztl	15	63	4.9	NA	NA	NA	NA	NA
2012-05-20	60	ztl	15	67.5	5.2	NA	NA	NA	NA	NA
2012-05-25	65	ztl	15	73	5.3	NA	NA	NA	NA	NA
2012-05-30	70	ztl	15	78.5	5.7	NA	NA	NA	NA	NA
2012-06-04	75	ztl	15	83.5	5.9	NA	NA	NA	NA	NA
2012-06-05	76	WT	1	NA	NA	NA	NA	NA	NA	NA
2012-06-05	76	WT	2	NA	NA	NA	NA	NA	NA	NA
2012-06-05	76	WT	3	NA	NA	NA	NA	NA	NA	NA
2012-06-05	76	WT	4	NA	NA	NA	NA	NA	NA	NA
2012-06-05	76	WT	5	NA	NA	NA	NA	NA	NA	NA
2012-06-05	76	WT	6	NA	NA	NA	NA	NA	NA	NA
2012-06-05	76	WT	7	NA	NA	86.5	38.4	16.8	51	1. 2
2012-06-05	76	WT	8	NA	NA	NA	NA	NA	NA	NA
2012-06-05	76	WT	9	NA	NA	76	40.2	9.3	41	3. 4
2012-06-05	76	WT	10	NA	NA	NA	NA	NA	NA	NA
2012-06-05	76	WT	11	NA	NA	71.5	37	10.3	39	5. 6
2012-06-05	76	WT	12	NA	NA	81	49.3	12.9	43	7. 8
2012-06-05	76	WT	13	NA	NA	81	57.8	13	45	9. 10
2012-06-05	76	WT	14	NA	NA	76	46.1	12.1	41	11. 12
2012-06-05	76	WT	15	NA	NA	74	35.9	10.2	41	13. 14
2012-06-05	76	lhy-10	1	NA	NA	NA	NA	NA	NA	NA
2012-06-05	76	lhy-10	2	NA	NA	NA	NA	NA	NA	NA
2012-06-05	76	lhy-10	3	NA	NA	70	44.4	11	40	15. 16
2012-06-05	76	lhy-10	4	NA	NA	NA	NA	NA	NA	NA
2012-06-05	76	lhy-10	5	NA	NA	NA	NA	NA	NA	NA
2012-06-05	76	lhy-10	6	NA	NA	NA	NA	NA	NA	NA
2012-06-05	76	lhy-10	7	NA	NA	NA	NA	NA	NA	NA
2012-06-05	76	lhy-10	8	NA	NA	63	25.8	6.3	36	17. 18
2012-06-05	76	lhy-10	9	NA	NA	67.5	44.3	8	40	19. 20
2012-06-05	76	lhy-10	10	NA	NA	58.5	26.1	6	36	21. 22
2012-06-05	76	lhy-10	11	NA	NA	NA	NA	NA	NA	NA
2012-06-05	76	lhy-10	12	NA	NA	70	36.8	8.7	40	23. 24
2012-06-05	76	lhy-10	13	NA	NA	NA	NA	NA	NA	NA
2012-06-05	76	lhy-10	14	NA	NA	63	30.5	6.7	37	25. 26
2012-06-05	76	lhy-10	15	NA	NA	64	36.9	7.8	40	27. 28
2012-06-05	76	ztl	1	NA	NA	NA	NA	NA	NA	NA
2012-06-05	76	ztl	2	NA	NA	NA	NA	NA	NA	NA
2012-06-05	76	ztl	3	NA	NA	NA	NA	NA	NA	NA
2012-06-05	76	ztl	4	NA	NA	89.5	85.7	26.3	50	29. 30
2012-06-05	76	ztl	5	NA	NA	87.5	67.7	18.8	48	31. 32
2012-06-05	76	ztl	6	NA	NA	NA	NA	NA	NA	NA
2012-06-05	76	ztl	7	NA	NA	80.5	49.6	12.8	44	33. 34
2012-06-05	76	ztl	8	NA	NA	81.5	50.2	14.2	45	35. 36
2012-06-05	76	ztl	9	NA	NA	68.5	37.6	9.4	43	37. 38
2012-06-05	76	ztl	10	NA	NA	NA	NA	NA	NA	NA
2012-06-05	76	ztl	11	NA	NA	NA	NA	NA	NA	NA
2012-06-05	76	ztl	12	NA	NA	NA	NA	NA	NA	NA
2012-06-05	76	ztl	13	NA	NA	NA	NA	NA	NA	NA
2012-06-05	76	ztl	14	NA	NA	73.5	34.1	8.6	39	39. 40
2012-06-05	76	ztl	15	NA	NA	84	57.6	14.4	45	41. 42
