# Supplementary material for: Nature’s Master of Ceremony: The Populus Circadian Clock as Orchestrator of Tree Growth and Phenology
Source: NPJ Biol Timing Sleep. 2025 Apr 7;2:16. doi: 10.1038/s44323-025-00034-4 (PMC11976295; doi:10.1038/s44323-025-00034-4)
Supplement: Supplementary file 3 — Supplementary information [file 44323_2025_34_MOESM3_ESM.zip › Natures_MC_data_and_scripts/CSV_datasets/ATGA20OX_bud_burst.csv]

Genotype	Individual	Date	Doy	Bud burst
WT (T89)	1	2014-10-11	284	0
WT (T89)	2	2014-10-12	285	0
WT (T89)	3	2014-10-13	286	0
WT (T89)	4	2014-10-14	287	0
WT (T89)	5	2014-10-15	288	0
WT (T89)	6	2014-10-16	289	0
WT (T89)	7	2014-10-17	290	0
WT (T89)	8	2014-10-18	291	0
WT (T89)	9	2014-10-19	292	0
WT (T89)	10	2014-10-20	293	0
WT (T89)	11	2014-10-21	294	0
WT (T89)	12	2014-10-22	295	0
WT (Elite-884056)	1	2014-10-23	296	0
WT (Elite-884056)	2	2014-10-24	297	0
WT (Elite-884056)	3	2014-10-25	298	0
WT (Elite-884056)	4	2014-10-26	299	0
WT (Elite-884056)	5	2014-10-27	300	0
WT (Elite-884056)	6	2014-10-28	301	0
WT (Elite-884056)	7	2014-10-29	302	0
WT (Elite-884056)	8	2014-10-30	303	0
WT (Elite-884056)	9	2014-10-31	304	0
WT (Elite-884056)	10	2014-11-01	305	0
WT (Elite-884056)	11	2014-11-02	306	0
WT (Elite-884056)	12	2014-11-03	307	0
WT (Elite)	1	2014-11-04	308	0
WT (Elite)	2	2014-11-05	309	0
WT (Elite)	3	2014-11-06	310	0
WT (Elite)	4	2014-11-07	311	0
WT (Elite)	5	2014-11-08	312	0
WT (Elite)	6	2014-11-09	313	0
WT (Elite)	7	2014-11-10	314	0
WT (Elite)	8	2014-11-11	315	0
WT (Elite)	9	2014-11-12	316	0
WT (Elite)	10	2014-11-13	317	0
WT (Elite)	11	2014-11-14	318	0
WT (Elite)	12	2014-11-15	319	0
WT (T89)	1	2014-11-17	321	0
WT (T89)	2	2014-11-17	321	0
WT (T89)	3	2014-11-17	321	0
WT (T89)	4	2014-11-17	321	0
WT (T89)	5	2014-11-17	321	0
WT (T89)	6	2014-11-17	321	0
WT (T89)	7	2014-11-17	321	0
WT (T89)	8	2014-11-17	321	0
WT (T89)	9	2014-11-17	321	0
WT (T89)	10	2014-11-17	321	0
WT (T89)	11	2014-11-17	321	0
WT (T89)	12	2014-11-17	321	0
WT (Elite-884056)	1	2014-11-17	321	0
WT (Elite-884056)	2	2014-11-17	321	0
WT (Elite-884056)	3	2014-11-17	321	0
WT (Elite-884056)	4	2014-11-17	321	0
WT (Elite-884056)	5	2014-11-17	321	0
WT (Elite-884056)	6	2014-11-17	321	0
WT (Elite-884056)	7	2014-11-17	321	0
WT (Elite-884056)	8	2014-11-17	321	0
WT (Elite-884056)	9	2014-11-17	321	0
WT (Elite-884056)	10	2014-11-17	321	0
WT (Elite-884056)	11	2014-11-17	321	0
WT (Elite-884056)	12	2014-11-17	321	NA
WT (Elite)	1	2014-11-17	321	0
WT (Elite)	2	2014-11-17	321	0
WT (Elite)	3	2014-11-17	321	0
WT (Elite)	4	2014-11-17	321	0
WT (Elite)	5	2014-11-17	321	0
WT (Elite)	6	2014-11-17	321	0
WT (Elite)	7	2014-11-17	321	0
WT (Elite)	8	2014-11-17	321	0
WT (Elite)	9	2014-11-17	321	0
WT (Elite)	10	2014-11-17	321	0
WT (Elite)	11	2014-11-17	321	0
WT (Elite)	12	2014-11-17	321	0
WT (T89)	1	2014-11-24	328	1
WT (T89)	2	2014-11-24	328	1
WT (T89)	3	2014-11-24	328	NA
WT (T89)	4	2014-11-24	328	1
WT (T89)	5	2014-11-24	328	0
WT (T89)	6	2014-11-24	328	0
WT (T89)	7	2014-11-24	328	0
WT (T89)	8	2014-11-24	328	NA
WT (T89)	9	2014-11-24	328	1
WT (T89)	10	2014-11-24	328	0
WT (T89)	11	2014-11-24	328	1
WT (T89)	12	2014-11-24	328	NA
WT (Elite-884056)	1	2014-11-24	328	0
WT (Elite-884056)	2	2014-11-24	328	0
WT (Elite-884056)	3	2014-11-24	328	0
WT (Elite-884056)	4	2014-11-24	328	0
WT (Elite-884056)	5	2014-11-24	328	0
WT (Elite-884056)	6	2014-11-24	328	0
WT (Elite-884056)	7	2014-11-24	328	0
WT (Elite-884056)	8	2014-11-24	328	0
WT (Elite-884056)	9	2014-11-24	328	0
WT (Elite-884056)	10	2014-11-24	328	0
WT (Elite-884056)	11	2014-11-24	328	0
WT (Elite-884056)	12	2014-11-24	328	NA
WT (Elite)	1	2014-11-24	328	0
WT (Elite)	2	2014-11-24	328	0
WT (Elite)	3	2014-11-24	328	0
WT (Elite)	4	2014-11-24	328	0
WT (Elite)	5	2014-11-24	328	0
WT (Elite)	6	2014-11-24	328	0
WT (Elite)	7	2014-11-24	328	0
WT (Elite)	8	2014-11-24	328	0
WT (Elite)	9	2014-11-24	328	0
WT (Elite)	10	2014-11-24	328	0
WT (Elite)	11	2014-11-24	328	0
WT (Elite)	12	2014-11-24	328	0
WT (T89)	1	2014-11-27	331	1
WT (T89)	2	2014-11-27	331	1
WT (T89)	3	2014-11-27	331	NA
WT (T89)	4	2014-11-27	331	1
WT (T89)	5	2014-11-27	331	0
WT (T89)	6	2014-11-27	331	1
WT (T89)	7	2014-11-27	331	1
WT (T89)	8	2014-11-27	331	NA
WT (T89)	9	2014-11-27	331	1
WT (T89)	10	2014-11-27	331	0
WT (T89)	11	2014-11-27	331	1
WT (T89)	12	2014-11-27	331	NA
WT (Elite-884056)	1	2014-11-27	331	0
WT (Elite-884056)	2	2014-11-27	331	0
WT (Elite-884056)	3	2014-11-27	331	0
WT (Elite-884056)	4	2014-11-27	331	0
WT (Elite-884056)	5	2014-11-27	331	0
WT (Elite-884056)	6	2014-11-27	331	0
WT (Elite-884056)	7	2014-11-27	331	0
WT (Elite-884056)	8	2014-11-27	331	0
WT (Elite-884056)	9	2014-11-27	331	0
WT (Elite-884056)	10	2014-11-27	331	0
WT (Elite-884056)	11	2014-11-27	331	0
WT (Elite-884056)	12	2014-11-27	331	NA
WT (Elite)	1	2014-11-27	331	0
WT (Elite)	2	2014-11-27	331	0
WT (Elite)	3	2014-11-27	331	0
WT (Elite)	4	2014-11-27	331	0
WT (Elite)	5	2014-11-27	331	0
WT (Elite)	6	2014-11-27	331	0
WT (Elite)	7	2014-11-27	331	0
WT (Elite)	8	2014-11-27	331	0
WT (Elite)	9	2014-11-27	331	0
WT (Elite)	10	2014-11-27	331	0
WT (Elite)	11	2014-11-27	331	0
WT (Elite)	12	2014-11-27	331	0
WT (T89)	1	2014-11-29	333	2
WT (T89)	2	2014-11-29	333	2
WT (T89)	3	2014-11-29	333	NA
WT (T89)	4	2014-11-29	333	1
WT (T89)	5	2014-11-29	333	1
WT (T89)	6	2014-11-29	333	1
WT (T89)	7	2014-11-29	333	2
WT (T89)	8	2014-11-29	333	NA
WT (T89)	9	2014-11-29	333	2
WT (T89)	10	2014-11-29	333	0
WT (T89)	11	2014-11-29	333	1
WT (T89)	12	2014-11-29	333	NA
WT (Elite-884056)	1	2014-11-29	333	0
WT (Elite-884056)	2	2014-11-29	333	0
WT (Elite-884056)	3	2014-11-29	333	0
WT (Elite-884056)	4	2014-11-29	333	0
WT (Elite-884056)	5	2014-11-29	333	0
WT (Elite-884056)	6	2014-11-29	333	0
WT (Elite-884056)	7	2014-11-29	333	0
WT (Elite-884056)	8	2014-11-29	333	0
WT (Elite-884056)	9	2014-11-29	333	0
WT (Elite-884056)	10	2014-11-29	333	0
WT (Elite-884056)	11	2014-11-29	333	0
WT (Elite-884056)	12	2014-11-29	333	NA
WT (Elite)	1	2014-11-29	333	0
WT (Elite)	2	2014-11-29	333	0
WT (Elite)	3	2014-11-29	333	0
WT (Elite)	4	2014-11-29	333	0
WT (Elite)	5	2014-11-29	333	0
WT (Elite)	6	2014-11-29	333	0
WT (Elite)	7	2014-11-29	333	0
WT (Elite)	8	2014-11-29	333	0
WT (Elite)	9	2014-11-29	333	0
WT (Elite)	10	2014-11-29	333	0
WT (Elite)	11	2014-11-29	333	0
WT (Elite)	12	2014-11-29	333	0
WT (T89)	1	2014-01-12	12	3
WT (T89)	2	2014-01-12	12	3
WT (T89)	3	2014-01-12	12	NA
WT (T89)	4	2014-01-12	12	2
WT (T89)	5	2014-01-12	12	2
WT (T89)	6	2014-01-12	12	2
WT (T89)	7	2014-01-12	12	2
WT (T89)	8	2014-01-12	12	NA
WT (T89)	9	2014-01-12	12	3
WT (T89)	10	2014-01-12	12	2
WT (T89)	11	2014-01-12	12	2
WT (T89)	12	2014-01-12	12	NA
WT (Elite-884056)	1	2014-01-12	12	0
WT (Elite-884056)	2	2014-01-12	12	0
WT (Elite-884056)	3	2014-01-12	12	0
WT (Elite-884056)	4	2014-01-12	12	0
WT (Elite-884056)	5	2014-01-12	12	0
WT (Elite-884056)	6	2014-01-12	12	0
WT (Elite-884056)	7	2014-01-12	12	0
WT (Elite-884056)	8	2014-01-12	12	0
WT (Elite-884056)	9	2014-01-12	12	0
WT (Elite-884056)	10	2014-01-12	12	0
WT (Elite-884056)	11	2014-01-12	12	0
WT (Elite-884056)	12	2014-01-12	12	NA
WT (Elite)	1	2014-01-12	12	0
WT (Elite)	2	2014-01-12	12	0
WT (Elite)	3	2014-01-12	12	0
WT (Elite)	4	2014-01-12	12	0
WT (Elite)	5	2014-01-12	12	0
WT (Elite)	6	2014-01-12	12	0
WT (Elite)	7	2014-01-12	12	0
WT (Elite)	8	2014-01-12	12	0
WT (Elite)	9	2014-01-12	12	0
WT (Elite)	10	2014-01-12	12	0
WT (Elite)	11	2014-01-12	12	0
WT (Elite)	12	2014-01-12	12	0
WT (T89)	1	2014-03-12	71	5
WT (T89)	2	2014-03-12	71	5
WT (T89)	3	2014-03-12	71	NA
WT (T89)	4	2014-03-12	71	3
WT (T89)	5	2014-03-12	71	3
WT (T89)	6	2014-03-12	71	3
WT (T89)	7	2014-03-12	71	3
WT (T89)	8	2014-03-12	71	NA
WT (T89)	9	2014-03-12	71	5
WT (T89)	10	2014-03-12	71	3
WT (T89)	11	2014-03-12	71	4
WT (T89)	12	2014-03-12	71	NA
WT (Elite-884056)	1	2014-03-12	71	0
WT (Elite-884056)	2	2014-03-12	71	0
WT (Elite-884056)	3	2014-03-12	71	0
WT (Elite-884056)	4	2014-03-12	71	0
WT (Elite-884056)	5	2014-03-12	71	0
WT (Elite-884056)	6	2014-03-12	71	0
WT (Elite-884056)	7	2014-03-12	71	0
WT (Elite-884056)	8	2014-03-12	71	0
WT (Elite-884056)	9	2014-03-12	71	0
WT (Elite-884056)	10	2014-03-12	71	0
WT (Elite-884056)	11	2014-03-12	71	0
WT (Elite-884056)	12	2014-03-12	71	NA
WT (Elite)	1	2014-03-12	71	0
WT (Elite)	2	2014-03-12	71	0
WT (Elite)	3	2014-03-12	71	0
WT (Elite)	4	2014-03-12	71	0
WT (Elite)	5	2014-03-12	71	0
WT (Elite)	6	2014-03-12	71	0
WT (Elite)	7	2014-03-12	71	0
WT (Elite)	8	2014-03-12	71	0
WT (Elite)	9	2014-03-12	71	0
WT (Elite)	10	2014-03-12	71	0
WT (Elite)	11	2014-03-12	71	0
WT (Elite)	12	2014-03-12	71	0
WT (T89)	1	2014-05-12	132	5
WT (T89)	2	2014-05-12	132	5
WT (T89)	3	2014-05-12	132	NA
WT (T89)	4	2014-05-12	132	4
WT (T89)	5	2014-05-12	132	5
WT (T89)	6	2014-05-12	132	4
WT (T89)	7	2014-05-12	132	5
WT (T89)	8	2014-05-12	132	NA
WT (T89)	9	2014-05-12	132	5
WT (T89)	10	2014-05-12	132	5
WT (T89)	11	2014-05-12	132	5
WT (T89)	12	2014-05-12	132	NA
WT (Elite-884056)	1	2014-05-12	132	0
WT (Elite-884056)	2	2014-05-12	132	0
WT (Elite-884056)	3	2014-05-12	132	0
WT (Elite-884056)	4	2014-05-12	132	0
WT (Elite-884056)	5	2014-05-12	132	0
WT (Elite-884056)	6	2014-05-12	132	0
WT (Elite-884056)	7	2014-05-12	132	0
WT (Elite-884056)	8	2014-05-12	132	0
WT (Elite-884056)	9	2014-05-12	132	0
WT (Elite-884056)	10	2014-05-12	132	0
WT (Elite-884056)	11	2014-05-12	132	1
WT (Elite-884056)	12	2014-05-12	132	NA
WT (Elite)	1	2014-05-12	132	0
WT (Elite)	2	2014-05-12	132	0
WT (Elite)	3	2014-05-12	132	0
WT (Elite)	4	2014-05-12	132	0
WT (Elite)	5	2014-05-12	132	0
WT (Elite)	6	2014-05-12	132	0
WT (Elite)	7	2014-05-12	132	0
WT (Elite)	8	2014-05-12	132	0
WT (Elite)	9	2014-05-12	132	0
WT (Elite)	10	2014-05-12	132	0
WT (Elite)	11	2014-05-12	132	0
WT (Elite)	12	2014-05-12	132	0
WT (T89)	1	2014-12-12	346	5
WT (T89)	2	2014-12-12	346	5
WT (T89)	3	2014-12-12	346	NA
WT (T89)	4	2014-12-12	346	5
WT (T89)	5	2014-12-12	346	5
WT (T89)	6	2014-12-12	346	5
WT (T89)	7	2014-12-12	346	5
WT (T89)	8	2014-12-12	346	NA
WT (T89)	9	2014-12-12	346	5
WT (T89)	10	2014-12-12	346	5
WT (T89)	11	2014-12-12	346	5
WT (T89)	12	2014-12-12	346	NA
WT (Elite-884056)	1	2014-12-12	346	0
WT (Elite-884056)	2	2014-12-12	346	0
WT (Elite-884056)	3	2014-12-12	346	0
WT (Elite-884056)	4	2014-12-12	346	0
WT (Elite-884056)	5	2014-12-12	346	1
WT (Elite-884056)	6	2014-12-12	346	0
WT (Elite-884056)	7	2014-12-12	346	0
WT (Elite-884056)	8	2014-12-12	346	0
WT (Elite-884056)	9	2014-12-12	346	0
WT (Elite-884056)	10	2014-12-12	346	0
WT (Elite-884056)	11	2014-12-12	346	3
WT (Elite-884056)	12	2014-12-12	346	NA
WT (Elite)	1	2014-12-12	346	0
WT (Elite)	2	2014-12-12	346	0
WT (Elite)	3	2014-12-12	346	0
WT (Elite)	4	2014-12-12	346	0
WT (Elite)	5	2014-12-12	346	0
WT (Elite)	6	2014-12-12	346	0
WT (Elite)	7	2014-12-12	346	0
WT (Elite)	8	2014-12-12	346	0
WT (Elite)	9	2014-12-12	346	0
WT (Elite)	10	2014-12-12	346	0
WT (Elite)	11	2014-12-12	346	0
WT (Elite)	12	2014-12-12	346	0
WT (T89)	1	2014-12-14	348	5
WT (T89)	2	2014-12-14	348	5
WT (T89)	3	2014-12-14	348	NA
WT (T89)	4	2014-12-14	348	5
WT (T89)	5	2014-12-14	348	5
WT (T89)	6	2014-12-14	348	5
WT (T89)	7	2014-12-14	348	5
WT (T89)	8	2014-12-14	348	NA
WT (T89)	9	2014-12-14	348	5
WT (T89)	10	2014-12-14	348	5
WT (T89)	11	2014-12-14	348	5
WT (T89)	12	2014-12-14	348	NA
WT (Elite-884056)	1	2014-12-14	348	0
WT (Elite-884056)	2	2014-12-14	348	1
WT (Elite-884056)	3	2014-12-14	348	2
WT (Elite-884056)	4	2014-12-14	348	0
WT (Elite-884056)	5	2014-12-14	348	3
WT (Elite-884056)	6	2014-12-14	348	0
WT (Elite-884056)	7	2014-12-14	348	0
WT (Elite-884056)	8	2014-12-14	348	0
WT (Elite-884056)	9	2014-12-14	348	0
WT (Elite-884056)	10	2014-12-14	348	0
WT (Elite-884056)	11	2014-12-14	348	5
WT (Elite-884056)	12	2014-12-14	348	NA
WT (Elite)	1	2014-12-14	348	0
WT (Elite)	2	2014-12-14	348	0
WT (Elite)	3	2014-12-14	348	0
WT (Elite)	4	2014-12-14	348	0
WT (Elite)	5	2014-12-14	348	0
WT (Elite)	6	2014-12-14	348	0
WT (Elite)	7	2014-12-14	348	0
WT (Elite)	8	2014-12-14	348	0
WT (Elite)	9	2014-12-14	348	0
WT (Elite)	10	2014-12-14	348	0
WT (Elite)	11	2014-12-14	348	0
WT (Elite)	12	2014-12-14	348	0
WT (T89)	1	2014-12-16	350	5
WT (T89)	2	2014-12-16	350	5
WT (T89)	3	2014-12-16	350	NA
WT (T89)	4	2014-12-16	350	5
WT (T89)	5	2014-12-16	350	5
WT (T89)	6	2014-12-16	350	5
WT (T89)	7	2014-12-16	350	5
WT (T89)	8	2014-12-16	350	NA
WT (T89)	9	2014-12-16	350	5
WT (T89)	10	2014-12-16	350	5
WT (T89)	11	2014-12-16	350	5
WT (T89)	12	2014-12-16	350	NA
WT (Elite-884056)	1	2014-12-16	350	1
WT (Elite-884056)	2	2014-12-16	350	1
WT (Elite-884056)	3	2014-12-16	350	3
WT (Elite-884056)	4	2014-12-16	350	0
WT (Elite-884056)	5	2014-12-16	350	5
WT (Elite-884056)	6	2014-12-16	350	0
WT (Elite-884056)	7	2014-12-16	350	0
WT (Elite-884056)	8	2014-12-16	350	0
WT (Elite-884056)	9	2014-12-16	350	0
WT (Elite-884056)	10	2014-12-16	350	0
WT (Elite-884056)	11	2014-12-16	350	5
WT (Elite-884056)	12	2014-12-16	350	NA
WT (Elite)	1	2014-12-16	350	0
WT (Elite)	2	2014-12-16	350	0
WT (Elite)	3	2014-12-16	350	0
WT (Elite)	4	2014-12-16	350	0
WT (Elite)	5	2014-12-16	350	0
WT (Elite)	6	2014-12-16	350	0
WT (Elite)	7	2014-12-16	350	0
WT (Elite)	8	2014-12-16	350	0
WT (Elite)	9	2014-12-16	350	0
WT (Elite)	10	2014-12-16	350	0
WT (Elite)	11	2014-12-16	350	0
WT (Elite)	12	2014-12-16	350	0
WT (T89)	1	2014-12-19	353	5
WT (T89)	2	2014-12-19	353	5
WT (T89)	3	2014-12-19	353	NA
WT (T89)	4	2014-12-19	353	5
WT (T89)	5	2014-12-19	353	5
WT (T89)	6	2014-12-19	353	5
WT (T89)	7	2014-12-19	353	5
WT (T89)	8	2014-12-19	353	NA
WT (T89)	9	2014-12-19	353	5
WT (T89)	10	2014-12-19	353	5
WT (T89)	11	2014-12-19	353	5
WT (T89)	12	2014-12-19	353	NA
WT (Elite-884056)	1	2014-12-19	353	2
WT (Elite-884056)	2	2014-12-19	353	2
WT (Elite-884056)	3	2014-12-19	353	5
WT (Elite-884056)	4	2014-12-19	353	0
WT (Elite-884056)	5	2014-12-19	353	5
WT (Elite-884056)	6	2014-12-19	353	0
WT (Elite-884056)	7	2014-12-19	353	1
WT (Elite-884056)	8	2014-12-19	353	1
WT (Elite-884056)	9	2014-12-19	353	1
WT (Elite-884056)	10	2014-12-19	353	1
WT (Elite-884056)	11	2014-12-19	353	5
WT (Elite-884056)	12	2014-12-19	353	NA
WT (Elite)	1	2014-12-19	353	0
WT (Elite)	2	2014-12-19	353	0
WT (Elite)	3	2014-12-19	353	0
WT (Elite)	4	2014-12-19	353	0
WT (Elite)	5	2014-12-19	353	0
WT (Elite)	6	2014-12-19	353	0
WT (Elite)	7	2014-12-19	353	0
WT (Elite)	8	2014-12-19	353	0
WT (Elite)	9	2014-12-19	353	0
WT (Elite)	10	2014-12-19	353	0
WT (Elite)	11	2014-12-19	353	0
WT (Elite)	12	2014-12-19	353	0
WT (T89)	1	2014-12-22	356	5
WT (T89)	2	2014-12-22	356	5
WT (T89)	3	2014-12-22	356	NA
WT (T89)	4	2014-12-22	356	5
WT (T89)	5	2014-12-22	356	5
WT (T89)	6	2014-12-22	356	5
WT (T89)	7	2014-12-22	356	5
WT (T89)	8	2014-12-22	356	NA
WT (T89)	9	2014-12-22	356	5
WT (T89)	10	2014-12-22	356	5
WT (T89)	11	2014-12-22	356	5
WT (T89)	12	2014-12-22	356	NA
WT (Elite-884056)	1	2014-12-22	356	4
WT (Elite-884056)	2	2014-12-22	356	4
WT (Elite-884056)	3	2014-12-22	356	5
WT (Elite-884056)	4	2014-12-22	356	1
WT (Elite-884056)	5	2014-12-22	356	5
WT (Elite-884056)	6	2014-12-22	356	2
WT (Elite-884056)	7	2014-12-22	356	3
WT (Elite-884056)	8	2014-12-22	356	3
WT (Elite-884056)	9	2014-12-22	356	3
WT (Elite-884056)	10	2014-12-22	356	2
WT (Elite-884056)	11	2014-12-22	356	5
WT (Elite-884056)	12	2014-12-22	356	NA
WT (Elite)	1	2014-12-22	356	0
WT (Elite)	2	2014-12-22	356	0
WT (Elite)	3	2014-12-22	356	0
WT (Elite)	4	2014-12-22	356	0
WT (Elite)	5	2014-12-22	356	0
WT (Elite)	6	2014-12-22	356	0
WT (Elite)	7	2014-12-22	356	0
WT (Elite)	8	2014-12-22	356	0
WT (Elite)	9	2014-12-22	356	0
WT (Elite)	10	2014-12-22	356	0
WT (Elite)	11	2014-12-22	356	0
WT (Elite)	12	2014-12-22	356	0
WT (T89)	1	2014-12-28	362	5
WT (T89)	2	2014-12-28	362	5
WT (T89)	3	2014-12-28	362	NA
WT (T89)	4	2014-12-28	362	5
WT (T89)	5	2014-12-28	362	5
WT (T89)	6	2014-12-28	362	5
WT (T89)	7	2014-12-28	362	5
WT (T89)	8	2014-12-28	362	NA
WT (T89)	9	2014-12-28	362	5
WT (T89)	10	2014-12-28	362	5
WT (T89)	11	2014-12-28	362	5
WT (T89)	12	2014-12-28	362	NA
WT (Elite-884056)	1	2014-12-28	362	5
WT (Elite-884056)	2	2014-12-28	362	5
WT (Elite-884056)	3	2014-12-28	362	5
WT (Elite-884056)	4	2014-12-28	362	4
WT (Elite-884056)	5	2014-12-28	362	5
WT (Elite-884056)	6	2014-12-28	362	5
WT (Elite-884056)	7	2014-12-28	362	5
WT (Elite-884056)	8	2014-12-28	362	5
WT (Elite-884056)	9	2014-12-28	362	5
WT (Elite-884056)	10	2014-12-28	362	5
WT (Elite-884056)	11	2014-12-28	362	5
WT (Elite-884056)	12	2014-12-28	362	NA
WT (Elite)	1	2014-12-28	362	0
WT (Elite)	2	2014-12-28	362	0
WT (Elite)	3	2014-12-28	362	0
WT (Elite)	4	2014-12-28	362	0
WT (Elite)	5	2014-12-28	362	0
WT (Elite)	6	2014-12-28	362	0
WT (Elite)	7	2014-12-28	362	0
WT (Elite)	8	2014-12-28	362	0
WT (Elite)	9	2014-12-28	362	0
WT (Elite)	10	2014-12-28	362	0
WT (Elite)	11	2014-12-28	362	0
WT (Elite)	12	2014-12-28	362	0
WT (T89)	1	2015-01-03	3	5
WT (T89)	2	2015-01-03	3	5
WT (T89)	3	2015-01-03	3	NA
WT (T89)	4	2015-01-03	3	5
WT (T89)	5	2015-01-03	3	5
WT (T89)	6	2015-01-03	3	5
WT (T89)	7	2015-01-03	3	5
WT (T89)	8	2015-01-03	3	NA
WT (T89)	9	2015-01-03	3	5
WT (T89)	10	2015-01-03	3	5
WT (T89)	11	2015-01-03	3	5
WT (T89)	12	2015-01-03	3	NA
WT (Elite-884056)	1	2015-01-03	3	5
WT (Elite-884056)	2	2015-01-03	3	5
WT (Elite-884056)	3	2015-01-03	3	5
WT (Elite-884056)	4	2015-01-03	3	5
WT (Elite-884056)	5	2015-01-03	3	5
WT (Elite-884056)	6	2015-01-03	3	5
WT (Elite-884056)	7	2015-01-03	3	5
WT (Elite-884056)	8	2015-01-03	3	5
WT (Elite-884056)	9	2015-01-03	3	5
WT (Elite-884056)	10	2015-01-03	3	5
WT (Elite-884056)	11	2015-01-03	3	5
WT (Elite-884056)	12	2015-01-03	3	NA
WT (Elite)	1	2015-01-03	3	0
WT (Elite)	2	2015-01-03	3	0
WT (Elite)	3	2015-01-03	3	0
WT (Elite)	4	2015-01-03	3	0
WT (Elite)	5	2015-01-03	3	0
WT (Elite)	6	2015-01-03	3	0
WT (Elite)	7	2015-01-03	3	0
WT (Elite)	8	2015-01-03	3	0
WT (Elite)	9	2015-01-03	3	0
WT (Elite)	10	2015-01-03	3	0
WT (Elite)	11	2015-01-03	3	0
WT (Elite)	12	2015-01-03	3	0
WT (T89)	1	2015-01-08	8	5
WT (T89)	2	2015-01-08	8	5
WT (T89)	3	2015-01-08	8	NA
WT (T89)	4	2015-01-08	8	5
WT (T89)	5	2015-01-08	8	5
WT (T89)	6	2015-01-08	8	5
WT (T89)	7	2015-01-08	8	5
WT (T89)	8	2015-01-08	8	NA
WT (T89)	9	2015-01-08	8	5
WT (T89)	10	2015-01-08	8	5
WT (T89)	11	2015-01-08	8	5
WT (T89)	12	2015-01-08	8	NA
WT (Elite-884056)	1	2015-01-08	8	NA
WT (Elite-884056)	2	2015-01-08	8	NA
WT (Elite-884056)	3	2015-01-08	8	NA
WT (Elite-884056)	4	2015-01-08	8	NA
WT (Elite-884056)	5	2015-01-08	8	NA
WT (Elite-884056)	6	2015-01-08	8	NA
WT (Elite-884056)	7	2015-01-08	8	NA
WT (Elite-884056)	8	2015-01-08	8	NA
WT (Elite-884056)	9	2015-01-08	8	NA
WT (Elite-884056)	10	2015-01-08	8	NA
WT (Elite-884056)	11	2015-01-08	8	NA
WT (Elite-884056)	12	2015-01-08	8	NA
WT (Elite)	1	2015-01-08	8	0
WT (Elite)	2	2015-01-08	8	0
WT (Elite)	3	2015-01-08	8	0
WT (Elite)	4	2015-01-08	8	0
WT (Elite)	5	2015-01-08	8	0
WT (Elite)	6	2015-01-08	8	0
WT (Elite)	7	2015-01-08	8	0
WT (Elite)	8	2015-01-08	8	0
WT (Elite)	9	2015-01-08	8	0
WT (Elite)	10	2015-01-08	8	0
WT (Elite)	11	2015-01-08	8	0
WT (Elite)	12	2015-01-08	8	0
WT (T89)	1	2015-01-13	13	5
WT (T89)	2	2015-01-13	13	5
WT (T89)	3	2015-01-13	13	NA
WT (T89)	4	2015-01-13	13	5
WT (T89)	5	2015-01-13	13	5
WT (T89)	6	2015-01-13	13	5
WT (T89)	7	2015-01-13	13	5
WT (T89)	8	2015-01-13	13	NA
WT (T89)	9	2015-01-13	13	5
WT (T89)	10	2015-01-13	13	5
WT (T89)	11	2015-01-13	13	5
WT (T89)	12	2015-01-13	13	NA
WT (Elite-884056)	1	2015-01-13	13	NA
WT (Elite-884056)	2	2015-01-13	13	NA
WT (Elite-884056)	3	2015-01-13	13	NA
WT (Elite-884056)	4	2015-01-13	13	NA
WT (Elite-884056)	5	2015-01-13	13	NA
WT (Elite-884056)	6	2015-01-13	13	NA
WT (Elite-884056)	7	2015-01-13	13	NA
WT (Elite-884056)	8	2015-01-13	13	NA
WT (Elite-884056)	9	2015-01-13	13	NA
WT (Elite-884056)	10	2015-01-13	13	NA
WT (Elite-884056)	11	2015-01-13	13	NA
WT (Elite-884056)	12	2015-01-13	13	NA
WT (Elite)	1	2015-01-13	13	0
WT (Elite)	2	2015-01-13	13	0
WT (Elite)	3	2015-01-13	13	0
WT (Elite)	4	2015-01-13	13	0
WT (Elite)	5	2015-01-13	13	0
WT (Elite)	6	2015-01-13	13	0
WT (Elite)	7	2015-01-13	13	0
WT (Elite)	8	2015-01-13	13	0
WT (Elite)	9	2015-01-13	13	0
WT (Elite)	10	2015-01-13	13	0
WT (Elite)	11	2015-01-13	13	0
WT (Elite)	12	2015-01-13	13	0
WT (T89)	1	2015-01-21	21	5
WT (T89)	2	2015-01-21	21	5
WT (T89)	3	2015-01-21	21	NA
WT (T89)	4	2015-01-21	21	5
WT (T89)	5	2015-01-21	21	5
WT (T89)	6	2015-01-21	21	5
WT (T89)	7	2015-01-21	21	5
WT (T89)	8	2015-01-21	21	NA
WT (T89)	9	2015-01-21	21	5
WT (T89)	10	2015-01-21	21	5
WT (T89)	11	2015-01-21	21	5
WT (T89)	12	2015-01-21	21	NA
WT (Elite-884056)	1	2015-01-21	21	NA
WT (Elite-884056)	2	2015-01-21	21	NA
WT (Elite-884056)	3	2015-01-21	21	NA
WT (Elite-884056)	4	2015-01-21	21	NA
WT (Elite-884056)	5	2015-01-21	21	NA
WT (Elite-884056)	6	2015-01-21	21	NA
WT (Elite-884056)	7	2015-01-21	21	NA
WT (Elite-884056)	8	2015-01-21	21	NA
WT (Elite-884056)	9	2015-01-21	21	NA
WT (Elite-884056)	10	2015-01-21	21	NA
WT (Elite-884056)	11	2015-01-21	21	NA
WT (Elite-884056)	12	2015-01-21	21	NA
WT (Elite)	1	2015-01-21	21	0
WT (Elite)	2	2015-01-21	21	0
WT (Elite)	3	2015-01-21	21	0
WT (Elite)	4	2015-01-21	21	0
WT (Elite)	5	2015-01-21	21	0
WT (Elite)	6	2015-01-21	21	0
WT (Elite)	7	2015-01-21	21	0
WT (Elite)	8	2015-01-21	21	0
WT (Elite)	9	2015-01-21	21	0
WT (Elite)	10	2015-01-21	21	0
WT (Elite)	11	2015-01-21	21	0
WT (Elite)	12	2015-01-21	21	0
