# Supplementary material for: Nature’s Master of Ceremony: The Populus Circadian Clock as Orchestrator of Tree Growth and Phenology
Source: NPJ Biol Timing Sleep. 2025 Apr 7;2:16. doi: 10.1038/s44323-025-00034-4 (PMC11976295; doi:10.1038/s44323-025-00034-4)
Supplement: Supplementary file 3 — Supplementary information [file 44323_2025_34_MOESM3_ESM.zip › Natures_MC_data_and_scripts/CSV_datasets/ATGA20OX_bud_set.csv]

Genotype	Individual	Date	Doy	Bud set
WT (T89)	1	2014-07-14	195	3
WT (T89)	2	2014-07-14	195	3
WT (T89)	3	2014-07-14	195	NA
WT (T89)	4	2014-07-14	195	3
WT (T89)	5	2014-07-14	195	3
WT (T89)	6	2014-07-14	195	3
WT (T89)	7	2014-07-14	195	3
WT (T89)	8	2014-07-14	195	NA
WT (T89)	9	2014-07-14	195	3
WT (T89)	10	2014-07-14	195	3
WT (T89)	11	2014-07-14	195	3
WT (T89)	12	2014-07-14	195	3
WT (Elite-884056)	1	2014-07-14	195	3
WT (Elite-884056)	2	2014-07-14	195	3
WT (Elite-884056)	3	2014-07-14	195	3
WT (Elite-884056)	4	2014-07-14	195	3
WT (Elite-884056)	5	2014-07-14	195	3
WT (Elite-884056)	6	2014-07-14	195	3
WT (Elite-884056)	7	2014-07-14	195	3
WT (Elite-884056)	8	2014-07-14	195	3
WT (Elite-884056)	9	2014-07-14	195	3
WT (Elite-884056)	10	2014-07-14	195	3
WT (Elite-884056)	11	2014-07-14	195	3
WT (Elite-884056)	12	2014-07-14	195	3
WT (Elite)	1	2014-07-14	195	3
WT (Elite)	2	2014-07-14	195	3
WT (Elite)	3	2014-07-14	195	3
WT (Elite)	4	2014-07-14	195	3
WT (Elite)	5	2014-07-14	195	3
WT (Elite)	6	2014-07-14	195	3
WT (Elite)	7	2014-07-14	195	3
WT (Elite)	8	2014-07-14	195	3
WT (Elite)	9	2014-07-14	195	3
WT (Elite)	10	2014-07-14	195	3
WT (Elite)	11	2014-07-14	195	3
WT (Elite)	12	2014-07-14	195	3
PtGID1.1 m.2	1	2014-07-14	195	3
PtGID1.1 m.2	2	2014-07-14	195	3
PtGID1.1 m.2	3	2014-07-14	195	3
PtGID1.1 m.2	4	2014-07-14	195	3
PtGID1.1 m.2	5	2014-07-14	195	3
PtGID1.1 m.2	6	2014-07-14	195	3
PtGID1.1 m.2	7	2014-07-14	195	3
PtGID1.1 m.2	8	2014-07-14	195	3
PtGID1.1 m.2	9	2014-07-14	195	3
PtGID1.1 m.2	10	2014-07-14	195	3
PtGID1.1 m.2	11	2014-07-14	195	3
PtGID1.1 m.2	12	2014-07-14	195	3
AtGA20ox	1	2014-07-14	195	3
AtGA20ox	2	2014-07-14	195	3
AtGA20ox	3	2014-07-14	195	3
AtGA20ox	4	2014-07-14	195	3
AtGA20ox	5	2014-07-14	195	3
AtGA20ox	6	2014-07-14	195	3
AtGA20ox	7	2014-07-14	195	3
AtGA20ox	8	2014-07-14	195	3
AtGA20ox	9	2014-07-14	195	3
AtGA20ox	10	2014-07-14	195	NA
AtGA20ox	11	2014-07-14	195	3
AtGA20ox	12	2014-07-14	195	NA
AtGA20ox	13	2014-07-14	195	3
AtGA20ox	14	2014-07-14	195	3
AtGA20ox	15	2014-07-14	195	3
WT (T89)	1	2014-07-21	202	3
WT (T89)	2	2014-07-21	202	3
WT (T89)	3	2014-07-21	202	NA
WT (T89)	4	2014-07-21	202	3
WT (T89)	5	2014-07-21	202	3
WT (T89)	6	2014-07-21	202	3
WT (T89)	7	2014-07-21	202	3
WT (T89)	8	2014-07-21	202	NA
WT (T89)	9	2014-07-21	202	3
WT (T89)	10	2014-07-21	202	3
WT (T89)	11	2014-07-21	202	3
WT (T89)	12	2014-07-21	202	3
WT (Elite-884056)	1	2014-07-21	202	3
WT (Elite-884056)	2	2014-07-21	202	3
WT (Elite-884056)	3	2014-07-21	202	3
WT (Elite-884056)	4	2014-07-21	202	3
WT (Elite-884056)	5	2014-07-21	202	3
WT (Elite-884056)	6	2014-07-21	202	3
WT (Elite-884056)	7	2014-07-21	202	3
WT (Elite-884056)	8	2014-07-21	202	3
WT (Elite-884056)	9	2014-07-21	202	3
WT (Elite-884056)	10	2014-07-21	202	3
WT (Elite-884056)	11	2014-07-21	202	3
WT (Elite-884056)	12	2014-07-21	202	3
WT (Elite)	1	2014-07-21	202	3
WT (Elite)	2	2014-07-21	202	3
WT (Elite)	3	2014-07-21	202	3
WT (Elite)	4	2014-07-21	202	3
WT (Elite)	5	2014-07-21	202	3
WT (Elite)	6	2014-07-21	202	3
WT (Elite)	7	2014-07-21	202	3
WT (Elite)	8	2014-07-21	202	3
WT (Elite)	9	2014-07-21	202	3
WT (Elite)	10	2014-07-21	202	3
WT (Elite)	11	2014-07-21	202	3
WT (Elite)	12	2014-07-21	202	3
PtGID1.1 m.2	1	2014-07-21	202	3
PtGID1.1 m.2	2	2014-07-21	202	3
PtGID1.1 m.2	3	2014-07-21	202	3
PtGID1.1 m.2	4	2014-07-21	202	3
PtGID1.1 m.2	5	2014-07-21	202	3
PtGID1.1 m.2	6	2014-07-21	202	3
PtGID1.1 m.2	7	2014-07-21	202	3
PtGID1.1 m.2	8	2014-07-21	202	3
PtGID1.1 m.2	9	2014-07-21	202	3
PtGID1.1 m.2	10	2014-07-21	202	3
PtGID1.1 m.2	11	2014-07-21	202	3
PtGID1.1 m.2	12	2014-07-21	202	3
AtGA20ox	1	2014-07-21	202	3
AtGA20ox	2	2014-07-21	202	3
AtGA20ox	3	2014-07-21	202	3
AtGA20ox	4	2014-07-21	202	3
AtGA20ox	5	2014-07-21	202	3
AtGA20ox	6	2014-07-21	202	3
AtGA20ox	7	2014-07-21	202	3
AtGA20ox	8	2014-07-21	202	3
AtGA20ox	9	2014-07-21	202	3
AtGA20ox	10	2014-07-21	202	NA
AtGA20ox	11	2014-07-21	202	3
AtGA20ox	12	2014-07-21	202	NA
AtGA20ox	13	2014-07-21	202	3
AtGA20ox	14	2014-07-21	202	3
AtGA20ox	15	2014-07-21	202	3
WT (T89)	1	2014-07-28	209	3
WT (T89)	2	2014-07-28	209	3
WT (T89)	3	2014-07-28	209	NA
WT (T89)	4	2014-07-28	209	3
WT (T89)	5	2014-07-28	209	3
WT (T89)	6	2014-07-28	209	3
WT (T89)	7	2014-07-28	209	3
WT (T89)	8	2014-07-28	209	NA
WT (T89)	9	2014-07-28	209	3
WT (T89)	10	2014-07-28	209	3
WT (T89)	11	2014-07-28	209	3
WT (T89)	12	2014-07-28	209	3
WT (Elite-884056)	1	2014-07-28	209	2
WT (Elite-884056)	2	2014-07-28	209	2
WT (Elite-884056)	3	2014-07-28	209	2
WT (Elite-884056)	4	2014-07-28	209	2
WT (Elite-884056)	5	2014-07-28	209	2
WT (Elite-884056)	6	2014-07-28	209	2
WT (Elite-884056)	7	2014-07-28	209	2
WT (Elite-884056)	8	2014-07-28	209	2
WT (Elite-884056)	9	2014-07-28	209	2
WT (Elite-884056)	10	2014-07-28	209	2
WT (Elite-884056)	11	2014-07-28	209	2
WT (Elite-884056)	12	2014-07-28	209	2
WT (Elite)	1	2014-07-28	209	2
WT (Elite)	2	2014-07-28	209	2
WT (Elite)	3	2014-07-28	209	2
WT (Elite)	4	2014-07-28	209	2
WT (Elite)	5	2014-07-28	209	2
WT (Elite)	6	2014-07-28	209	2
WT (Elite)	7	2014-07-28	209	2
WT (Elite)	8	2014-07-28	209	2
WT (Elite)	9	2014-07-28	209	2
WT (Elite)	10	2014-07-28	209	2
WT (Elite)	11	2014-07-28	209	2
WT (Elite)	12	2014-07-28	209	2
PtGID1.1 m.2	1	2014-07-28	209	3
PtGID1.1 m.2	2	2014-07-28	209	3
PtGID1.1 m.2	3	2014-07-28	209	3
PtGID1.1 m.2	4	2014-07-28	209	3
PtGID1.1 m.2	5	2014-07-28	209	3
PtGID1.1 m.2	6	2014-07-28	209	3
PtGID1.1 m.2	7	2014-07-28	209	3
PtGID1.1 m.2	8	2014-07-28	209	3
PtGID1.1 m.2	9	2014-07-28	209	3
PtGID1.1 m.2	10	2014-07-28	209	3
PtGID1.1 m.2	11	2014-07-28	209	3
PtGID1.1 m.2	12	2014-07-28	209	3
AtGA20ox	1	2014-07-28	209	3
AtGA20ox	2	2014-07-28	209	3
AtGA20ox	3	2014-07-28	209	3
AtGA20ox	4	2014-07-28	209	3
AtGA20ox	5	2014-07-28	209	3
AtGA20ox	6	2014-07-28	209	3
AtGA20ox	7	2014-07-28	209	3
AtGA20ox	8	2014-07-28	209	3
AtGA20ox	9	2014-07-28	209	3
AtGA20ox	10	2014-07-28	209	NA
AtGA20ox	11	2014-07-28	209	3
AtGA20ox	12	2014-07-28	209	NA
AtGA20ox	13	2014-07-28	209	3
AtGA20ox	14	2014-07-28	209	3
AtGA20ox	15	2014-07-28	209	3
WT (T89)	1	2014-08-04	216	3
WT (T89)	2	2014-08-04	216	3
WT (T89)	3	2014-08-04	216	NA
WT (T89)	4	2014-08-04	216	3
WT (T89)	5	2014-08-04	216	3
WT (T89)	6	2014-08-04	216	3
WT (T89)	7	2014-08-04	216	3
WT (T89)	8	2014-08-04	216	NA
WT (T89)	9	2014-08-04	216	3
WT (T89)	10	2014-08-04	216	3
WT (T89)	11	2014-08-04	216	3
WT (T89)	12	2014-08-04	216	3
WT (Elite-884056)	1	2014-08-04	216	1
WT (Elite-884056)	2	2014-08-04	216	1
WT (Elite-884056)	3	2014-08-04	216	1
WT (Elite-884056)	4	2014-08-04	216	1
WT (Elite-884056)	5	2014-08-04	216	1
WT (Elite-884056)	6	2014-08-04	216	1
WT (Elite-884056)	7	2014-08-04	216	1
WT (Elite-884056)	8	2014-08-04	216	1
WT (Elite-884056)	9	2014-08-04	216	1
WT (Elite-884056)	10	2014-08-04	216	1
WT (Elite-884056)	11	2014-08-04	216	1
WT (Elite-884056)	12	2014-08-04	216	1
WT (Elite)	1	2014-08-04	216	1
WT (Elite)	2	2014-08-04	216	1
WT (Elite)	3	2014-08-04	216	1
WT (Elite)	4	2014-08-04	216	1
WT (Elite)	5	2014-08-04	216	1
WT (Elite)	6	2014-08-04	216	1
WT (Elite)	7	2014-08-04	216	1
WT (Elite)	8	2014-08-04	216	1
WT (Elite)	9	2014-08-04	216	1
WT (Elite)	10	2014-08-04	216	1
WT (Elite)	11	2014-08-04	216	1
WT (Elite)	12	2014-08-04	216	1
PtGID1.1 m.2	1	2014-08-04	216	3
PtGID1.1 m.2	2	2014-08-04	216	3
PtGID1.1 m.2	3	2014-08-04	216	3
PtGID1.1 m.2	4	2014-08-04	216	3
PtGID1.1 m.2	5	2014-08-04	216	3
PtGID1.1 m.2	6	2014-08-04	216	3
PtGID1.1 m.2	7	2014-08-04	216	3
PtGID1.1 m.2	8	2014-08-04	216	3
PtGID1.1 m.2	9	2014-08-04	216	3
PtGID1.1 m.2	10	2014-08-04	216	3
PtGID1.1 m.2	11	2014-08-04	216	3
PtGID1.1 m.2	12	2014-08-04	216	3
AtGA20ox	1	2014-08-04	216	3
AtGA20ox	2	2014-08-04	216	3
AtGA20ox	3	2014-08-04	216	3
AtGA20ox	4	2014-08-04	216	3
AtGA20ox	5	2014-08-04	216	3
AtGA20ox	6	2014-08-04	216	3
AtGA20ox	7	2014-08-04	216	3
AtGA20ox	8	2014-08-04	216	3
AtGA20ox	9	2014-08-04	216	3
AtGA20ox	10	2014-08-04	216	NA
AtGA20ox	11	2014-08-04	216	3
AtGA20ox	12	2014-08-04	216	NA
AtGA20ox	13	2014-08-04	216	3
AtGA20ox	14	2014-08-04	216	3
AtGA20ox	15	2014-08-04	216	3
WT (T89)	1	2014-08-11	223	3
WT (T89)	2	2014-08-11	223	3
WT (T89)	3	2014-08-11	223	NA
WT (T89)	4	2014-08-11	223	3
WT (T89)	5	2014-08-11	223	3
WT (T89)	6	2014-08-11	223	3
WT (T89)	7	2014-08-11	223	3
WT (T89)	8	2014-08-11	223	NA
WT (T89)	9	2014-08-11	223	3
WT (T89)	10	2014-08-11	223	3
WT (T89)	11	2014-08-11	223	3
WT (T89)	12	2014-08-11	223	3
WT (Elite-884056)	1	2014-08-11	223	1
WT (Elite-884056)	2	2014-08-11	223	1
WT (Elite-884056)	3	2014-08-11	223	1
WT (Elite-884056)	4	2014-08-11	223	1
WT (Elite-884056)	5	2014-08-11	223	1
WT (Elite-884056)	6	2014-08-11	223	1
WT (Elite-884056)	7	2014-08-11	223	1
WT (Elite-884056)	8	2014-08-11	223	1
WT (Elite-884056)	9	2014-08-11	223	1
WT (Elite-884056)	10	2014-08-11	223	1
WT (Elite-884056)	11	2014-08-11	223	1
WT (Elite-884056)	12	2014-08-11	223	1
WT (Elite)	1	2014-08-11	223	1
WT (Elite)	2	2014-08-11	223	1
WT (Elite)	3	2014-08-11	223	1
WT (Elite)	4	2014-08-11	223	1
WT (Elite)	5	2014-08-11	223	1
WT (Elite)	6	2014-08-11	223	1
WT (Elite)	7	2014-08-11	223	1
WT (Elite)	8	2014-08-11	223	1
WT (Elite)	9	2014-08-11	223	1
WT (Elite)	10	2014-08-11	223	1
WT (Elite)	11	2014-08-11	223	1
WT (Elite)	12	2014-08-11	223	1
PtGID1.1 m.2	1	2014-08-11	223	3
PtGID1.1 m.2	2	2014-08-11	223	3
PtGID1.1 m.2	3	2014-08-11	223	3
PtGID1.1 m.2	4	2014-08-11	223	3
PtGID1.1 m.2	5	2014-08-11	223	3
PtGID1.1 m.2	6	2014-08-11	223	3
PtGID1.1 m.2	7	2014-08-11	223	3
PtGID1.1 m.2	8	2014-08-11	223	3
PtGID1.1 m.2	9	2014-08-11	223	3
PtGID1.1 m.2	10	2014-08-11	223	3
PtGID1.1 m.2	11	2014-08-11	223	3
PtGID1.1 m.2	12	2014-08-11	223	3
AtGA20ox	1	2014-08-11	223	3
AtGA20ox	2	2014-08-11	223	3
AtGA20ox	3	2014-08-11	223	3
AtGA20ox	4	2014-08-11	223	3
AtGA20ox	5	2014-08-11	223	3
AtGA20ox	6	2014-08-11	223	3
AtGA20ox	7	2014-08-11	223	3
AtGA20ox	8	2014-08-11	223	3
AtGA20ox	9	2014-08-11	223	3
AtGA20ox	10	2014-08-11	223	NA
AtGA20ox	11	2014-08-11	223	3
AtGA20ox	12	2014-08-11	223	NA
AtGA20ox	13	2014-08-11	223	3
AtGA20ox	14	2014-08-11	223	3
AtGA20ox	15	2014-08-11	223	3
WT (T89)	1	2014-08-19	231	3
WT (T89)	2	2014-08-19	231	3
WT (T89)	3	2014-08-19	231	NA
WT (T89)	4	2014-08-19	231	3
WT (T89)	5	2014-08-19	231	3
WT (T89)	6	2014-08-19	231	3
WT (T89)	7	2014-08-19	231	3
WT (T89)	8	2014-08-19	231	3
WT (T89)	9	2014-08-19	231	3
WT (T89)	10	2014-08-19	231	3
WT (T89)	11	2014-08-19	231	2
WT (T89)	12	2014-08-19	231	3
WT (Elite-884056)	1	2014-08-19	231	1
WT (Elite-884056)	2	2014-08-19	231	1
WT (Elite-884056)	3	2014-08-19	231	1
WT (Elite-884056)	4	2014-08-19	231	1
WT (Elite-884056)	5	2014-08-19	231	1
WT (Elite-884056)	6	2014-08-19	231	1
WT (Elite-884056)	7	2014-08-19	231	1
WT (Elite-884056)	8	2014-08-19	231	1
WT (Elite-884056)	9	2014-08-19	231	1
WT (Elite-884056)	10	2014-08-19	231	1
WT (Elite-884056)	11	2014-08-19	231	1
WT (Elite-884056)	12	2014-08-19	231	1
WT (Elite)	1	2014-08-19	231	1
WT (Elite)	2	2014-08-19	231	1
WT (Elite)	3	2014-08-19	231	1
WT (Elite)	4	2014-08-19	231	1
WT (Elite)	5	2014-08-19	231	1
WT (Elite)	6	2014-08-19	231	1
WT (Elite)	7	2014-08-19	231	1
WT (Elite)	8	2014-08-19	231	1
WT (Elite)	9	2014-08-19	231	1
WT (Elite)	10	2014-08-19	231	1
WT (Elite)	11	2014-08-19	231	1
WT (Elite)	12	2014-08-19	231	1
PtGID1.1 m.2	1	2014-08-19	231	3
PtGID1.1 m.2	2	2014-08-19	231	2
PtGID1.1 m.2	3	2014-08-19	231	3
PtGID1.1 m.2	4	2014-08-19	231	3
PtGID1.1 m.2	5	2014-08-19	231	2
PtGID1.1 m.2	6	2014-08-19	231	2
PtGID1.1 m.2	7	2014-08-19	231	2
PtGID1.1 m.2	8	2014-08-19	231	3
PtGID1.1 m.2	9	2014-08-19	231	NA
PtGID1.1 m.2	10	2014-08-19	231	3
PtGID1.1 m.2	11	2014-08-19	231	NA
PtGID1.1 m.2	12	2014-08-19	231	2
AtGA20ox	1	2014-08-19	231	3
AtGA20ox	2	2014-08-19	231	3
AtGA20ox	3	2014-08-19	231	3
AtGA20ox	4	2014-08-19	231	3
AtGA20ox	5	2014-08-19	231	3
AtGA20ox	6	2014-08-19	231	3
AtGA20ox	7	2014-08-19	231	3
AtGA20ox	8	2014-08-19	231	3
AtGA20ox	9	2014-08-19	231	3
AtGA20ox	10	2014-08-19	231	NA
AtGA20ox	11	2014-08-19	231	3
AtGA20ox	12	2014-08-19	231	NA
AtGA20ox	13	2014-08-19	231	3
AtGA20ox	14	2014-08-19	231	3
AtGA20ox	15	2014-08-19	231	3
WT (T89)	1	2014-08-26	238	2
WT (T89)	2	2014-08-26	238	2
WT (T89)	3	2014-08-26	238	NA
WT (T89)	4	2014-08-26	238	2
WT (T89)	5	2014-08-26	238	2
WT (T89)	6	2014-08-26	238	2
WT (T89)	7	2014-08-26	238	2
WT (T89)	8	2014-08-26	238	2
WT (T89)	9	2014-08-26	238	2
WT (T89)	10	2014-08-26	238	2
WT (T89)	11	2014-08-26	238	2
WT (T89)	12	2014-08-26	238	3
WT (Elite-884056)	1	2014-08-26	238	0
WT (Elite-884056)	2	2014-08-26	238	0
WT (Elite-884056)	3	2014-08-26	238	0
WT (Elite-884056)	4	2014-08-26	238	0
WT (Elite-884056)	5	2014-08-26	238	0
WT (Elite-884056)	6	2014-08-26	238	0
WT (Elite-884056)	7	2014-08-26	238	0
WT (Elite-884056)	8	2014-08-26	238	0
WT (Elite-884056)	9	2014-08-26	238	0
WT (Elite-884056)	10	2014-08-26	238	0
WT (Elite-884056)	11	2014-08-26	238	0
WT (Elite-884056)	12	2014-08-26	238	0
WT (Elite)	1	2014-08-26	238	0
WT (Elite)	2	2014-08-26	238	0
WT (Elite)	3	2014-08-26	238	0
WT (Elite)	4	2014-08-26	238	0
WT (Elite)	5	2014-08-26	238	0
WT (Elite)	6	2014-08-26	238	0
WT (Elite)	7	2014-08-26	238	0
WT (Elite)	8	2014-08-26	238	0
WT (Elite)	9	2014-08-26	238	0
WT (Elite)	10	2014-08-26	238	0
WT (Elite)	11	2014-08-26	238	0
WT (Elite)	12	2014-08-26	238	0
PtGID1.1 m.2	1	2014-08-26	238	2
PtGID1.1 m.2	2	2014-08-26	238	2
PtGID1.1 m.2	3	2014-08-26	238	2
PtGID1.1 m.2	4	2014-08-26	238	1
PtGID1.1 m.2	5	2014-08-26	238	1
PtGID1.1 m.2	6	2014-08-26	238	2
PtGID1.1 m.2	7	2014-08-26	238	2
PtGID1.1 m.2	8	2014-08-26	238	2
PtGID1.1 m.2	9	2014-08-26	238	NA
PtGID1.1 m.2	10	2014-08-26	238	1
PtGID1.1 m.2	11	2014-08-26	238	NA
PtGID1.1 m.2	12	2014-08-26	238	2
AtGA20ox	1	2014-08-26	238	3
AtGA20ox	2	2014-08-26	238	3
AtGA20ox	3	2014-08-26	238	3
AtGA20ox	4	2014-08-26	238	3
AtGA20ox	5	2014-08-26	238	3
AtGA20ox	6	2014-08-26	238	3
AtGA20ox	7	2014-08-26	238	3
AtGA20ox	8	2014-08-26	238	3
AtGA20ox	9	2014-08-26	238	3
AtGA20ox	10	2014-08-26	238	NA
AtGA20ox	11	2014-08-26	238	3
AtGA20ox	12	2014-08-26	238	NA
AtGA20ox	13	2014-08-26	238	3
AtGA20ox	14	2014-08-26	238	3
AtGA20ox	15	2014-08-26	238	3
WT (T89)	1	2014-09-04	247	1
WT (T89)	2	2014-09-04	247	1
WT (T89)	3	2014-09-04	247	NA
WT (T89)	4	2014-09-04	247	1
WT (T89)	5	2014-09-04	247	1
WT (T89)	6	2014-09-04	247	1
WT (T89)	7	2014-09-04	247	2
WT (T89)	8	2014-09-04	247	1
WT (T89)	9	2014-09-04	247	1
WT (T89)	10	2014-09-04	247	1
WT (T89)	11	2014-09-04	247	1
WT (T89)	12	2014-09-04	247	1
WT (Elite-884056)	1	2014-09-04	247	0
WT (Elite-884056)	2	2014-09-04	247	0
WT (Elite-884056)	3	2014-09-04	247	0
WT (Elite-884056)	4	2014-09-04	247	0
WT (Elite-884056)	5	2014-09-04	247	0
WT (Elite-884056)	6	2014-09-04	247	0
WT (Elite-884056)	7	2014-09-04	247	0
WT (Elite-884056)	8	2014-09-04	247	0
WT (Elite-884056)	9	2014-09-04	247	0
WT (Elite-884056)	10	2014-09-04	247	0
WT (Elite-884056)	11	2014-09-04	247	0
WT (Elite-884056)	12	2014-09-04	247	0
WT (Elite)	1	2014-09-04	247	0
WT (Elite)	2	2014-09-04	247	0
WT (Elite)	3	2014-09-04	247	0
WT (Elite)	4	2014-09-04	247	0
WT (Elite)	5	2014-09-04	247	0
WT (Elite)	6	2014-09-04	247	0
WT (Elite)	7	2014-09-04	247	0
WT (Elite)	8	2014-09-04	247	0
WT (Elite)	9	2014-09-04	247	0
WT (Elite)	10	2014-09-04	247	0
WT (Elite)	11	2014-09-04	247	0
WT (Elite)	12	2014-09-04	247	0
PtGID1.1 m.2	1	2014-09-04	247	1
PtGID1.1 m.2	2	2014-09-04	247	1
PtGID1.1 m.2	3	2014-09-04	247	2
PtGID1.1 m.2	4	2014-09-04	247	1
PtGID1.1 m.2	5	2014-09-04	247	0
PtGID1.1 m.2	6	2014-09-04	247	1
PtGID1.1 m.2	7	2014-09-04	247	1
PtGID1.1 m.2	8	2014-09-04	247	1
PtGID1.1 m.2	9	2014-09-04	247	NA
PtGID1.1 m.2	10	2014-09-04	247	1
PtGID1.1 m.2	11	2014-09-04	247	NA
PtGID1.1 m.2	12	2014-09-04	247	1
AtGA20ox	1	2014-09-04	247	3
AtGA20ox	2	2014-09-04	247	3
AtGA20ox	3	2014-09-04	247	3
AtGA20ox	4	2014-09-04	247	3
AtGA20ox	5	2014-09-04	247	3
AtGA20ox	6	2014-09-04	247	3
AtGA20ox	7	2014-09-04	247	3
AtGA20ox	8	2014-09-04	247	3
AtGA20ox	9	2014-09-04	247	3
AtGA20ox	10	2014-09-04	247	NA
AtGA20ox	11	2014-09-04	247	3
AtGA20ox	12	2014-09-04	247	NA
AtGA20ox	13	2014-09-04	247	3
AtGA20ox	14	2014-09-04	247	3
AtGA20ox	15	2014-09-04	247	3
WT (T89)	1	2014-09-10	253	0
WT (T89)	2	2014-09-10	253	0
WT (T89)	3	2014-09-10	253	NA
WT (T89)	4	2014-09-10	253	0
WT (T89)	5	2014-09-10	253	0
WT (T89)	6	2014-09-10	253	0
WT (T89)	7	2014-09-10	253	0
WT (T89)	8	2014-09-10	253	0
WT (T89)	9	2014-09-10	253	0
WT (T89)	10	2014-09-10	253	0
WT (T89)	11	2014-09-10	253	0
WT (T89)	12	2014-09-10	253	1
WT (Elite-884056)	1	2014-09-10	253	0
WT (Elite-884056)	2	2014-09-10	253	0
WT (Elite-884056)	3	2014-09-10	253	0
WT (Elite-884056)	4	2014-09-10	253	0
WT (Elite-884056)	5	2014-09-10	253	0
WT (Elite-884056)	6	2014-09-10	253	0
WT (Elite-884056)	7	2014-09-10	253	0
WT (Elite-884056)	8	2014-09-10	253	0
WT (Elite-884056)	9	2014-09-10	253	0
WT (Elite-884056)	10	2014-09-10	253	0
WT (Elite-884056)	11	2014-09-10	253	0
WT (Elite-884056)	12	2014-09-10	253	0
WT (Elite)	1	2014-09-10	253	0
WT (Elite)	2	2014-09-10	253	0
WT (Elite)	3	2014-09-10	253	0
WT (Elite)	4	2014-09-10	253	0
WT (Elite)	5	2014-09-10	253	0
WT (Elite)	6	2014-09-10	253	0
WT (Elite)	7	2014-09-10	253	0
WT (Elite)	8	2014-09-10	253	0
WT (Elite)	9	2014-09-10	253	0
WT (Elite)	10	2014-09-10	253	0
WT (Elite)	11	2014-09-10	253	0
WT (Elite)	12	2014-09-10	253	0
PtGID1.1 m.2	1	2014-09-10	253	1
PtGID1.1 m.2	2	2014-09-10	253	1
PtGID1.1 m.2	3	2014-09-10	253	1
PtGID1.1 m.2	4	2014-09-10	253	0
PtGID1.1 m.2	5	2014-09-10	253	0
PtGID1.1 m.2	6	2014-09-10	253	1
PtGID1.1 m.2	7	2014-09-10	253	1
PtGID1.1 m.2	8	2014-09-10	253	1
PtGID1.1 m.2	9	2014-09-10	253	NA
PtGID1.1 m.2	10	2014-09-10	253	1
PtGID1.1 m.2	11	2014-09-10	253	NA
PtGID1.1 m.2	12	2014-09-10	253	0
AtGA20ox	1	2014-09-10	253	3
AtGA20ox	2	2014-09-10	253	3
AtGA20ox	3	2014-09-10	253	3
AtGA20ox	4	2014-09-10	253	3
AtGA20ox	5	2014-09-10	253	3
AtGA20ox	6	2014-09-10	253	3
AtGA20ox	7	2014-09-10	253	3
AtGA20ox	8	2014-09-10	253	3
AtGA20ox	9	2014-09-10	253	3
AtGA20ox	10	2014-09-10	253	NA
AtGA20ox	11	2014-09-10	253	3
AtGA20ox	12	2014-09-10	253	NA
AtGA20ox	13	2014-09-10	253	3
AtGA20ox	14	2014-09-10	253	3
AtGA20ox	15	2014-09-10	253	3
WT (T89)	1	2014-09-15	258	0
WT (T89)	2	2014-09-15	258	0
WT (T89)	3	2014-09-15	258	NA
WT (T89)	4	2014-09-15	258	0
WT (T89)	5	2014-09-15	258	0
WT (T89)	6	2014-09-15	258	0
WT (T89)	7	2014-09-15	258	0
WT (T89)	8	2014-09-15	258	0
WT (T89)	9	2014-09-15	258	0
WT (T89)	10	2014-09-15	258	0
WT (T89)	11	2014-09-15	258	0
WT (T89)	12	2014-09-15	258	1
WT (Elite-884056)	1	2014-09-15	258	0
WT (Elite-884056)	2	2014-09-15	258	0
WT (Elite-884056)	3	2014-09-15	258	0
WT (Elite-884056)	4	2014-09-15	258	0
WT (Elite-884056)	5	2014-09-15	258	0
WT (Elite-884056)	6	2014-09-15	258	0
WT (Elite-884056)	7	2014-09-15	258	0
WT (Elite-884056)	8	2014-09-15	258	0
WT (Elite-884056)	9	2014-09-15	258	0
WT (Elite-884056)	10	2014-09-15	258	0
WT (Elite-884056)	11	2014-09-15	258	0
WT (Elite-884056)	12	2014-09-15	258	0
WT (Elite)	1	2014-09-15	258	0
WT (Elite)	2	2014-09-15	258	0
WT (Elite)	3	2014-09-15	258	0
WT (Elite)	4	2014-09-15	258	0
WT (Elite)	5	2014-09-15	258	0
WT (Elite)	6	2014-09-15	258	0
WT (Elite)	7	2014-09-15	258	0
WT (Elite)	8	2014-09-15	258	0
WT (Elite)	9	2014-09-15	258	0
WT (Elite)	10	2014-09-15	258	0
WT (Elite)	11	2014-09-15	258	0
WT (Elite)	12	2014-09-15	258	0
PtGID1.1 m.2	1	2014-09-15	258	1
PtGID1.1 m.2	2	2014-09-15	258	1
PtGID1.1 m.2	3	2014-09-15	258	1
PtGID1.1 m.2	4	2014-09-15	258	0
PtGID1.1 m.2	5	2014-09-15	258	0
PtGID1.1 m.2	6	2014-09-15	258	1
PtGID1.1 m.2	7	2014-09-15	258	1
PtGID1.1 m.2	8	2014-09-15	258	0
PtGID1.1 m.2	9	2014-09-15	258	NA
PtGID1.1 m.2	10	2014-09-15	258	1
PtGID1.1 m.2	11	2014-09-15	258	NA
PtGID1.1 m.2	12	2014-09-15	258	0
AtGA20ox	1	2014-09-15	258	3
AtGA20ox	2	2014-09-15	258	3
AtGA20ox	3	2014-09-15	258	3
AtGA20ox	4	2014-09-15	258	3
AtGA20ox	5	2014-09-15	258	3
AtGA20ox	6	2014-09-15	258	3
AtGA20ox	7	2014-09-15	258	3
AtGA20ox	8	2014-09-15	258	3
AtGA20ox	9	2014-09-15	258	3
AtGA20ox	10	2014-09-15	258	NA
AtGA20ox	11	2014-09-15	258	3
AtGA20ox	12	2014-09-15	258	NA
AtGA20ox	13	2014-09-15	258	3
AtGA20ox	14	2014-09-15	258	3
AtGA20ox	15	2014-09-15	258	3
