# Supplementary material for: Nature’s Master of Ceremony: The Populus Circadian Clock as Orchestrator of Tree Growth and Phenology
Source: NPJ Biol Timing Sleep. 2025 Apr 7;2:16. doi: 10.1038/s44323-025-00034-4 (PMC11976295; doi:10.1038/s44323-025-00034-4)
Supplement: Supplementary file 3 — Supplementary information [file 44323_2025_34_MOESM3_ESM.zip › Natures_MC_data_and_scripts/CSV_datasets/ATGA20OX_height.csv]

Genotype	Individual	Date	Doy	Height (cm)
WT (T89)	1	06-02-14	37	7
WT (T89)	2	06-02-14	37	8
WT (T89)	3	06-02-14	37	8
WT (T89)	4	06-02-14	37	9
WT (T89)	5	06-02-14	37	8
WT (T89)	6	06-02-14	37	7.5
WT (T89)	7	06-02-14	37	7.5
WT (T89)	8	06-02-14	37	NA
WT (T89)	9	06-02-14	37	7
WT (T89)	10	06-02-14	37	7.5
WT (T89)	11	06-02-14	37	6.5
WT (T89)	12	06-02-14	37	NA
WT (Elite-884056)	1	06-02-14	37	8
WT (Elite-884056)	2	06-02-14	37	7.5
WT (Elite-884056)	3	06-02-14	37	8
WT (Elite-884056)	4	06-02-14	37	7.5
WT (Elite-884056)	5	06-02-14	37	7.5
WT (Elite-884056)	6	06-02-14	37	6.5
WT (Elite-884056)	7	06-02-14	37	8
WT (Elite-884056)	8	06-02-14	37	8
WT (Elite-884056)	9	06-02-14	37	7.5
WT (Elite-884056)	10	06-02-14	37	7
WT (Elite-884056)	11	06-02-14	37	9
WT (Elite-884056)	12	06-02-14	37	7.5
WT (Elite)	1	06-02-14	37	5
WT (Elite)	2	06-02-14	37	5
WT (Elite)	3	06-02-14	37	4.5
WT (Elite)	4	06-02-14	37	5.5
WT (Elite)	5	06-02-14	37	5.5
WT (Elite)	6	06-02-14	37	5
WT (Elite)	7	06-02-14	37	5
WT (Elite)	8	06-02-14	37	5
WT (Elite)	9	06-02-14	37	5
WT (Elite)	10	06-02-14	37	5
WT (Elite)	11	06-02-14	37	5
WT (Elite)	12	06-02-14	37	4.5
PtGID1.1 m.2	1	06-02-14	37	9
PtGID1.1 m.2	2	06-02-14	37	11
PtGID1.1 m.2	3	06-02-14	37	8.5
PtGID1.1 m.2	4	06-02-14	37	10
PtGID1.1 m.2	5	06-02-14	37	9.5
PtGID1.1 m.2	6	06-02-14	37	11
PtGID1.1 m.2	7	06-02-14	37	11
PtGID1.1 m.2	8	06-02-14	37	8.5
PtGID1.1 m.2	9	06-02-14	37	11
PtGID1.1 m.2	10	06-02-14	37	9.5
PtGID1.1 m.2	11	06-02-14	37	11
PtGID1.1 m.2	12	06-02-14	37	9
AtGA20ox1	1	06-02-14	37	13.5
AtGA20ox1	2	06-02-14	37	12.5
AtGA20ox1	3	06-02-14	37	12
AtGA20ox1	4	06-02-14	37	11
AtGA20ox1	5	06-02-14	37	13
AtGA20ox1	6	06-02-14	37	14
AtGA20ox1	7	06-02-14	37	9.5
AtGA20ox1	8	06-02-14	37	13
AtGA20ox1	9	06-02-14	37	12
AtGA20ox1	10	06-02-14	37	NA
AtGA20ox1	11	06-02-14	37	11
AtGA20ox1	12	06-02-14	37	13
AtGA20ox1	10	06-02-14	37	12
AtGA20ox1	11	06-02-14	37	13
AtGA20ox1	12	06-02-14	37	12
WT (T89)	1	16-06-14	167	10.5
WT (T89)	2	16-06-14	167	12
WT (T89)	3	16-06-14	167	NA
WT (T89)	4	16-06-14	167	12
WT (T89)	5	16-06-14	167	13
WT (T89)	6	16-06-14	167	10.5
WT (T89)	7	16-06-14	167	11
WT (T89)	8	16-06-14	167	NA
WT (T89)	9	16-06-14	167	11.5
WT (T89)	10	16-06-14	167	10.5
WT (T89)	11	16-06-14	167	12.5
WT (T89)	12	16-06-14	167	NA
WT (Elite-884056)	1	16-06-14	167	16.5
WT (Elite-884056)	2	16-06-14	167	15
WT (Elite-884056)	3	16-06-14	167	14.5
WT (Elite-884056)	4	16-06-14	167	15.5
WT (Elite-884056)	5	16-06-14	167	15
WT (Elite-884056)	6	16-06-14	167	14
WT (Elite-884056)	7	16-06-14	167	17.5
WT (Elite-884056)	8	16-06-14	167	17
WT (Elite-884056)	9	16-06-14	167	15.5
WT (Elite-884056)	10	16-06-14	167	16
WT (Elite-884056)	11	16-06-14	167	18
WT (Elite-884056)	12	16-06-14	167	15
WT (Elite)	1	16-06-14	167	11
WT (Elite)	2	16-06-14	167	14
WT (Elite)	3	16-06-14	167	12.5
WT (Elite)	4	16-06-14	167	11
WT (Elite)	5	16-06-14	167	13.5
WT (Elite)	6	16-06-14	167	10.5
WT (Elite)	7	16-06-14	167	12.5
WT (Elite)	8	16-06-14	167	13
WT (Elite)	9	16-06-14	167	10.5
WT (Elite)	10	16-06-14	167	13
WT (Elite)	11	16-06-14	167	11
WT (Elite)	12	16-06-14	167	10.5
PtGID1.1 m.2	1	16-06-14	167	11
PtGID1.1 m.2	2	16-06-14	167	17
PtGID1.1 m.2	3	16-06-14	167	11
PtGID1.1 m.2	4	16-06-14	167	13
PtGID1.1 m.2	5	16-06-14	167	14
PtGID1.1 m.2	6	16-06-14	167	19
PtGID1.1 m.2	7	16-06-14	167	17.5
PtGID1.1 m.2	8	16-06-14	167	11.5
PtGID1.1 m.2	9	16-06-14	167	15.5
PtGID1.1 m.2	10	16-06-14	167	14.5
PtGID1.1 m.2	11	16-06-14	167	18.5
PtGID1.1 m.2	12	16-06-14	167	13
AtGA20ox1	1	16-06-14	167	17.5
AtGA20ox1	2	16-06-14	167	17
AtGA20ox1	3	16-06-14	167	16
AtGA20ox1	4	16-06-14	167	13
AtGA20ox1	5	16-06-14	167	20
AtGA20ox1	6	16-06-14	167	17
AtGA20ox1	7	16-06-14	167	13.5
AtGA20ox1	8	16-06-14	167	18
AtGA20ox1	9	16-06-14	167	16
AtGA20ox1	10	16-06-14	167	NA
AtGA20ox1	11	16-06-14	167	14.5
AtGA20ox1	12	16-06-14	167	18
AtGA20ox1	13	16-06-14	167	17
AtGA20ox1	14	16-06-14	167	17
AtGA20ox1	15	16-06-14	167	15
WT (T89)	1	23-06-14	174	18.5
WT (T89)	2	23-06-14	174	19
WT (T89)	3	23-06-14	174	NA
WT (T89)	4	23-06-14	174	20
WT (T89)	5	23-06-14	174	22.5
WT (T89)	6	23-06-14	174	18.5
WT (T89)	7	23-06-14	174	16
WT (T89)	8	23-06-14	174	NA
WT (T89)	9	23-06-14	174	19.5
WT (T89)	10	23-06-14	174	20
WT (T89)	11	23-06-14	174	22.5
WT (T89)	12	23-06-14	174	NA
WT (Elite-884056)	1	23-06-14	174	29.5
WT (Elite-884056)	2	23-06-14	174	27
WT (Elite-884056)	3	23-06-14	174	27
WT (Elite-884056)	4	23-06-14	174	26.5
WT (Elite-884056)	5	23-06-14	174	26
WT (Elite-884056)	6	23-06-14	174	26
WT (Elite-884056)	7	23-06-14	174	33
WT (Elite-884056)	8	23-06-14	174	29.5
WT (Elite-884056)	9	23-06-14	174	27
WT (Elite-884056)	10	23-06-14	174	28.5
WT (Elite-884056)	11	23-06-14	174	30
WT (Elite-884056)	12	23-06-14	174	26.5
WT (Elite)	1	23-06-14	174	23.5
WT (Elite)	2	23-06-14	174	26
WT (Elite)	3	23-06-14	174	23.5
WT (Elite)	4	23-06-14	174	22
WT (Elite)	5	23-06-14	174	24.5
WT (Elite)	6	23-06-14	174	22
WT (Elite)	7	23-06-14	174	22.5
WT (Elite)	8	23-06-14	174	22.5
WT (Elite)	9	23-06-14	174	21
WT (Elite)	10	23-06-14	174	24
WT (Elite)	11	23-06-14	174	20
WT (Elite)	12	23-06-14	174	20.5
PtGID1.1 m.2	1	23-06-14	174	16.5
PtGID1.1 m.2	2	23-06-14	174	26
PtGID1.1 m.2	3	23-06-14	174	16.5
PtGID1.1 m.2	4	23-06-14	174	22
PtGID1.1 m.2	5	23-06-14	174	20.5
PtGID1.1 m.2	6	23-06-14	174	31
PtGID1.1 m.2	7	23-06-14	174	28
PtGID1.1 m.2	8	23-06-14	174	15
PtGID1.1 m.2	9	23-06-14	174	24
PtGID1.1 m.2	10	23-06-14	174	23
PtGID1.1 m.2	11	23-06-14	174	29.5
PtGID1.1 m.2	12	23-06-14	174	22.5
AtGA20ox1	1	23-06-14	174	19
AtGA20ox1	2	23-06-14	174	23.5
AtGA20ox1	3	23-06-14	174	22
AtGA20ox1	4	23-06-14	174	18
AtGA20ox1	5	23-06-14	174	27.5
AtGA20ox1	6	23-06-14	174	23.5
AtGA20ox1	7	23-06-14	174	20
AtGA20ox1	8	23-06-14	174	21
AtGA20ox1	9	23-06-14	174	25
AtGA20ox1	10	23-06-14	174	NA
AtGA20ox1	11	23-06-14	174	20.5
AtGA20ox1	12	23-06-14	174	26
AtGA20ox1	13	23-06-14	174	26
AtGA20ox1	14	23-06-14	174	24
AtGA20ox1	15	23-06-14	174	23
WT (T89)	1	01-07-14	182	31
WT (T89)	2	01-07-14	182	33
WT (T89)	3	01-07-14	182	NA
WT (T89)	4	01-07-14	182	36.5
WT (T89)	5	01-07-14	182	40
WT (T89)	6	01-07-14	182	33
WT (T89)	7	01-07-14	182	28
WT (T89)	8	01-07-14	182	NA
WT (T89)	9	01-07-14	182	34
WT (T89)	10	01-07-14	182	37.5
WT (T89)	11	01-07-14	182	39
WT (T89)	12	01-07-14	182	NA
WT (Elite-884056)	1	01-07-14	182	49
WT (Elite-884056)	2	01-07-14	182	44.5
WT (Elite-884056)	3	01-07-14	182	49.5
WT (Elite-884056)	4	01-07-14	182	46.5
WT (Elite-884056)	5	01-07-14	182	45.5
WT (Elite-884056)	6	01-07-14	182	45
WT (Elite-884056)	7	01-07-14	182	55.5
WT (Elite-884056)	8	01-07-14	182	52
WT (Elite-884056)	9	01-07-14	182	48
WT (Elite-884056)	10	01-07-14	182	51
WT (Elite-884056)	11	01-07-14	182	49.5
WT (Elite-884056)	12	01-07-14	182	46.5
WT (Elite)	1	01-07-14	182	41.5
WT (Elite)	2	01-07-14	182	48
WT (Elite)	3	01-07-14	182	45
WT (Elite)	4	01-07-14	182	40.5
WT (Elite)	5	01-07-14	182	42
WT (Elite)	6	01-07-14	182	41
WT (Elite)	7	01-07-14	182	42
WT (Elite)	8	01-07-14	182	40.5
WT (Elite)	9	01-07-14	182	40
WT (Elite)	10	01-07-14	182	44.5
WT (Elite)	11	01-07-14	182	41
WT (Elite)	12	01-07-14	182	37.5
PtGID1.1 m.2	1	01-07-14	182	NA
PtGID1.1 m.2	2	01-07-14	182	45
PtGID1.1 m.2	3	01-07-14	182	27
PtGID1.1 m.2	4	01-07-14	182	40.5
PtGID1.1 m.2	5	01-07-14	182	35
PtGID1.1 m.2	6	01-07-14	182	53
PtGID1.1 m.2	7	01-07-14	182	47
PtGID1.1 m.2	8	01-07-14	182	27.5
PtGID1.1 m.2	9	01-07-14	182	41
PtGID1.1 m.2	10	01-07-14	182	42
PtGID1.1 m.2	11	01-07-14	182	50
PtGID1.1 m.2	12	01-07-14	182	40.5
AtGA20ox1	1	01-07-14	182	31
AtGA20ox1	2	01-07-14	182	36
AtGA20ox1	3	01-07-14	182	32.5
AtGA20ox1	4	01-07-14	182	30
AtGA20ox1	5	01-07-14	182	38
AtGA20ox1	6	01-07-14	182	31.5
AtGA20ox1	7	01-07-14	182	33
AtGA20ox1	8	01-07-14	182	34.5
AtGA20ox1	9	01-07-14	182	38.5
AtGA20ox1	10	01-07-14	182	NA
AtGA20ox1	11	01-07-14	182	32.5
AtGA20ox1	12	01-07-14	182	38
AtGA20ox1	13	01-07-14	182	39
AtGA20ox1	14	01-07-14	182	33.5
AtGA20ox1	15	01-07-14	182	34
WT (T89)	1	08-07-14	189	40
WT (T89)	2	08-07-14	189	41.5
WT (T89)	3	08-07-14	189	NA
WT (T89)	4	08-07-14	189	45.5
WT (T89)	5	08-07-14	189	49.5
WT (T89)	6	08-07-14	189	43.5
WT (T89)	7	08-07-14	189	34
WT (T89)	8	08-07-14	189	NA
WT (T89)	9	08-07-14	189	42.5
WT (T89)	10	08-07-14	189	47
WT (T89)	11	08-07-14	189	47
WT (T89)	12	08-07-14	189	NA
WT (Elite-884056)	1	08-07-14	189	63.5
WT (Elite-884056)	2	08-07-14	189	59.5
WT (Elite-884056)	3	08-07-14	189	62
WT (Elite-884056)	4	08-07-14	189	57
WT (Elite-884056)	5	08-07-14	189	57
WT (Elite-884056)	6	08-07-14	189	58
WT (Elite-884056)	7	08-07-14	189	68.5
WT (Elite-884056)	8	08-07-14	189	64
WT (Elite-884056)	9	08-07-14	189	59.5
WT (Elite-884056)	10	08-07-14	189	63
WT (Elite-884056)	11	08-07-14	189	58.5
WT (Elite-884056)	12	08-07-14	189	59
WT (Elite)	1	08-07-14	189	54.5
WT (Elite)	2	08-07-14	189	62
WT (Elite)	3	08-07-14	189	58.5
WT (Elite)	4	08-07-14	189	51.5
WT (Elite)	5	08-07-14	189	53.5
WT (Elite)	6	08-07-14	189	54.5
WT (Elite)	7	08-07-14	189	53.5
WT (Elite)	8	08-07-14	189	54.5
WT (Elite)	9	08-07-14	189	53
WT (Elite)	10	08-07-14	189	59.5
WT (Elite)	11	08-07-14	189	53.5
WT (Elite)	12	08-07-14	189	50
PtGID1.1 m.2	1	08-07-14	189	43
PtGID1.1 m.2	2	08-07-14	189	57.5
PtGID1.1 m.2	3	08-07-14	189	36.5
PtGID1.1 m.2	4	08-07-14	189	55.5
PtGID1.1 m.2	5	08-07-14	189	49
PtGID1.1 m.2	6	08-07-14	189	64
PtGID1.1 m.2	7	08-07-14	189	62.5
PtGID1.1 m.2	8	08-07-14	189	36
PtGID1.1 m.2	9	08-07-14	189	53.5
PtGID1.1 m.2	10	08-07-14	189	56
PtGID1.1 m.2	11	08-07-14	189	66.5
PtGID1.1 m.2	12	08-07-14	189	55.5
AtGA20ox1	1	08-07-14	189	35
AtGA20ox1	2	08-07-14	189	43
AtGA20ox1	3	08-07-14	189	39
AtGA20ox1	4	08-07-14	189	37.5
AtGA20ox1	5	08-07-14	189	44
AtGA20ox1	6	08-07-14	189	39
AtGA20ox1	7	08-07-14	189	41
AtGA20ox1	8	08-07-14	189	41
AtGA20ox1	9	08-07-14	189	47
AtGA20ox1	10	08-07-14	189	NA
AtGA20ox1	11	08-07-14	189	41
AtGA20ox1	12	08-07-14	189	46
AtGA20ox1	13	08-07-14	189	47
AtGA20ox1	14	08-07-14	189	41
AtGA20ox1	15	08-07-14	189	41.5
WT (T89)	1	14-07-14	195	51
WT (T89)	2	14-07-14	195	52
WT (T89)	3	14-07-14	195	NA
WT (T89)	4	14-07-14	195	56
WT (T89)	5	14-07-14	195	60.5
WT (T89)	6	14-07-14	195	55
WT (T89)	7	14-07-14	195	43
WT (T89)	8	14-07-14	195	NA
WT (T89)	9	14-07-14	195	56
WT (T89)	10	14-07-14	195	62
WT (T89)	11	14-07-14	195	60
WT (T89)	12	14-07-14	195	NA
WT (Elite-884056)	1	14-07-14	195	77.5
WT (Elite-884056)	2	14-07-14	195	75
WT (Elite-884056)	3	14-07-14	195	77
WT (Elite-884056)	4	14-07-14	195	71
WT (Elite-884056)	5	14-07-14	195	69.5
WT (Elite-884056)	6	14-07-14	195	75
WT (Elite-884056)	7	14-07-14	195	82
WT (Elite-884056)	8	14-07-14	195	75.5
WT (Elite-884056)	9	14-07-14	195	73.5
WT (Elite-884056)	10	14-07-14	195	77
WT (Elite-884056)	11	14-07-14	195	64
WT (Elite-884056)	12	14-07-14	195	74
WT (Elite)	1	14-07-14	195	66.5
WT (Elite)	2	14-07-14	195	78
WT (Elite)	3	14-07-14	195	77
WT (Elite)	4	14-07-14	195	65
WT (Elite)	5	14-07-14	195	69.5
WT (Elite)	6	14-07-14	195	66
WT (Elite)	7	14-07-14	195	68
WT (Elite)	8	14-07-14	195	73
WT (Elite)	9	14-07-14	195	71.5
WT (Elite)	10	14-07-14	195	78.5
WT (Elite)	11	14-07-14	195	68
WT (Elite)	12	14-07-14	195	68.5
PtGID1.1 m.2	1	14-07-14	195	58.5
PtGID1.1 m.2	2	14-07-14	195	75
PtGID1.1 m.2	3	14-07-14	195	47.5
PtGID1.1 m.2	4	14-07-14	195	73
PtGID1.1 m.2	5	14-07-14	195	67.5
PtGID1.1 m.2	6	14-07-14	195	73
PtGID1.1 m.2	7	14-07-14	195	76.5
PtGID1.1 m.2	8	14-07-14	195	48
PtGID1.1 m.2	9	14-07-14	195	70
PtGID1.1 m.2	10	14-07-14	195	71
PtGID1.1 m.2	11	14-07-14	195	85
PtGID1.1 m.2	12	14-07-14	195	73
AtGA20ox1	1	14-07-14	195	43
AtGA20ox1	2	14-07-14	195	53
AtGA20ox1	3	14-07-14	195	49
AtGA20ox1	4	14-07-14	195	46
AtGA20ox1	5	14-07-14	195	54.5
AtGA20ox1	6	14-07-14	195	46.5
AtGA20ox1	7	14-07-14	195	50
AtGA20ox1	8	14-07-14	195	50.5
AtGA20ox1	9	14-07-14	195	55.5
AtGA20ox1	10	14-07-14	195	NA
AtGA20ox1	11	14-07-14	195	50.5
AtGA20ox1	12	14-07-14	195	50.5
AtGA20ox1	13	14-07-14	195	55.5
AtGA20ox1	14	14-07-14	195	51
AtGA20ox1	15	14-07-14	195	50.5
WT (T89)	1	21-07-14	202	65
WT (T89)	2	21-07-14	202	64
WT (T89)	3	21-07-14	202	NA
WT (T89)	4	21-07-14	202	67.5
WT (T89)	5	21-07-14	202	72
WT (T89)	6	21-07-14	202	66.5
WT (T89)	7	21-07-14	202	56
WT (T89)	8	21-07-14	202	NA
WT (T89)	9	21-07-14	202	72.5
WT (T89)	10	21-07-14	202	76.5
WT (T89)	11	21-07-14	202	72
WT (T89)	12	21-07-14	202	NA
WT (Elite-884056)	1	21-07-14	202	93.5
WT (Elite-884056)	2	21-07-14	202	93.5
WT (Elite-884056)	3	21-07-14	202	96
WT (Elite-884056)	4	21-07-14	202	86.5
WT (Elite-884056)	5	21-07-14	202	85
WT (Elite-884056)	6	21-07-14	202	93.5
WT (Elite-884056)	7	21-07-14	202	97
WT (Elite-884056)	8	21-07-14	202	91
WT (Elite-884056)	9	21-07-14	202	91
WT (Elite-884056)	10	21-07-14	202	93
WT (Elite-884056)	11	21-07-14	202	72
WT (Elite-884056)	12	21-07-14	202	91
WT (Elite)	1	21-07-14	202	87
WT (Elite)	2	21-07-14	202	94.5
WT (Elite)	3	21-07-14	202	98
WT (Elite)	4	21-07-14	202	84.5
WT (Elite)	5	21-07-14	202	92
WT (Elite)	6	21-07-14	202	78.5
WT (Elite)	7	21-07-14	202	85
WT (Elite)	8	21-07-14	202	88.5
WT (Elite)	9	21-07-14	202	95
WT (Elite)	10	21-07-14	202	98.5
WT (Elite)	11	21-07-14	202	86.5
WT (Elite)	12	21-07-14	202	88
PtGID1.1 m.2	1	21-07-14	202	74.5
PtGID1.1 m.2	2	21-07-14	202	94
PtGID1.1 m.2	3	21-07-14	202	50.5
PtGID1.1 m.2	4	21-07-14	202	93
PtGID1.1 m.2	5	21-07-14	202	88.5
PtGID1.1 m.2	6	21-07-14	202	81.5
PtGID1.1 m.2	7	21-07-14	202	87.5
PtGID1.1 m.2	8	21-07-14	202	63
PtGID1.1 m.2	9	21-07-14	202	91
PtGID1.1 m.2	10	21-07-14	202	91
PtGID1.1 m.2	11	21-07-14	202	101.5
PtGID1.1 m.2	12	21-07-14	202	91
AtGA20ox1	1	21-07-14	202	53.5
AtGA20ox1	2	21-07-14	202	63.5
AtGA20ox1	3	21-07-14	202	59
AtGA20ox1	4	21-07-14	202	55.5
AtGA20ox1	5	21-07-14	202	64
AtGA20ox1	6	21-07-14	202	56.5
AtGA20ox1	7	21-07-14	202	60
AtGA20ox1	8	21-07-14	202	60
AtGA20ox1	9	21-07-14	202	65
AtGA20ox1	10	21-07-14	202	NA
AtGA20ox1	11	21-07-14	202	63
AtGA20ox1	12	21-07-14	202	NA
AtGA20ox1	13	21-07-14	202	66.5
AtGA20ox1	14	21-07-14	202	61.5
AtGA20ox1	15	21-07-14	202	60.5
WT (T89)	1	28-07-14	209	80
WT (T89)	2	28-07-14	209	80.5
WT (T89)	3	28-07-14	209	NA
WT (T89)	4	28-07-14	209	82
WT (T89)	5	28-07-14	209	88.5
WT (T89)	6	28-07-14	209	81.5
WT (T89)	7	28-07-14	209	71.5
WT (T89)	8	28-07-14	209	NA
WT (T89)	9	28-07-14	209	92
WT (T89)	10	28-07-14	209	93
WT (T89)	11	28-07-14	209	87
WT (T89)	12	28-07-14	209	NA
WT (Elite-884056)	1	28-07-14	209	112.5
WT (Elite-884056)	2	28-07-14	209	113
WT (Elite-884056)	3	28-07-14	209	114
WT (Elite-884056)	4	28-07-14	209	104
WT (Elite-884056)	5	28-07-14	209	103
WT (Elite-884056)	6	28-07-14	209	116
WT (Elite-884056)	7	28-07-14	209	116.5
WT (Elite-884056)	8	28-07-14	209	109
WT (Elite-884056)	9	28-07-14	209	109.5
WT (Elite-884056)	10	28-07-14	209	111
WT (Elite-884056)	11	28-07-14	209	82
WT (Elite-884056)	12	28-07-14	209	110
WT (Elite)	1	28-07-14	209	107
WT (Elite)	2	28-07-14	209	117.5
WT (Elite)	3	28-07-14	209	116.5
WT (Elite)	4	28-07-14	209	105.5
WT (Elite)	5	28-07-14	209	111.5
WT (Elite)	6	28-07-14	209	93.5
WT (Elite)	7	28-07-14	209	107.5
WT (Elite)	8	28-07-14	209	104.5
WT (Elite)	9	28-07-14	209	117
WT (Elite)	10	28-07-14	209	119.5
WT (Elite)	11	28-07-14	209	104
WT (Elite)	12	28-07-14	209	110
PtGID1.1 m.2	1	28-07-14	209	94
PtGID1.1 m.2	2	28-07-14	209	111.5
PtGID1.1 m.2	3	28-07-14	209	59.5
PtGID1.1 m.2	4	28-07-14	209	117
PtGID1.1 m.2	5	28-07-14	209	110.5
PtGID1.1 m.2	6	28-07-14	209	94.5
PtGID1.1 m.2	7	28-07-14	209	91
PtGID1.1 m.2	8	28-07-14	209	85
PtGID1.1 m.2	9	28-07-14	209	115.5
PtGID1.1 m.2	10	28-07-14	209	115
PtGID1.1 m.2	11	28-07-14	209	117
PtGID1.1 m.2	12	28-07-14	209	114.5
AtGA20ox1	1	28-07-14	209	65
AtGA20ox1	2	28-07-14	209	73
AtGA20ox1	3	28-07-14	209	72
AtGA20ox1	4	28-07-14	209	68
AtGA20ox1	5	28-07-14	209	75
AtGA20ox1	6	28-07-14	209	68
AtGA20ox1	7	28-07-14	209	67
AtGA20ox1	8	28-07-14	209	71
AtGA20ox1	9	28-07-14	209	75
AtGA20ox1	10	28-07-14	209	NA
AtGA20ox1	11	28-07-14	209	75
AtGA20ox1	12	28-07-14	209	NA
AtGA20ox1	13	28-07-14	209	77
AtGA20ox1	14	28-07-14	209	73
AtGA20ox1	15	28-07-14	209	64
WT (T89)	1	04-08-14	216	94.5
WT (T89)	2	04-08-14	216	84.2
WT (T89)	3	04-08-14	216	NA
WT (T89)	4	04-08-14	216	98.5
WT (T89)	5	04-08-14	216	105.5
WT (T89)	6	04-08-14	216	97.5
WT (T89)	7	04-08-14	216	85.5
WT (T89)	8	04-08-14	216	NA
WT (T89)	9	04-08-14	216	106.5
WT (T89)	10	04-08-14	216	110
WT (T89)	11	04-08-14	216	102.5
WT (T89)	12	04-08-14	216	NA
WT (Elite-884056)	1	04-08-14	216	129.5
WT (Elite-884056)	2	04-08-14	216	125.3
WT (Elite-884056)	3	04-08-14	216	128.5
WT (Elite-884056)	4	04-08-14	216	120
WT (Elite-884056)	5	04-08-14	216	120
WT (Elite-884056)	6	04-08-14	216	135.5
WT (Elite-884056)	7	04-08-14	216	132
WT (Elite-884056)	8	04-08-14	216	123
WT (Elite-884056)	9	04-08-14	216	125.5
WT (Elite-884056)	10	04-08-14	216	124
WT (Elite-884056)	11	04-08-14	216	95
WT (Elite-884056)	12	04-08-14	216	128
WT (Elite)	1	04-08-14	216	120
WT (Elite)	2	04-08-14	216	131
WT (Elite)	3	04-08-14	216	129.5
WT (Elite)	4	04-08-14	216	119
WT (Elite)	5	04-08-14	216	126
WT (Elite)	6	04-08-14	216	101.5
WT (Elite)	7	04-08-14	216	124
WT (Elite)	8	04-08-14	216	117
WT (Elite)	9	04-08-14	216	129.5
WT (Elite)	10	04-08-14	216	136.5
WT (Elite)	11	04-08-14	216	109.5
WT (Elite)	12	04-08-14	216	126
PtGID1.1 m.2	1	04-08-14	216	112.5
PtGID1.1 m.2	2	04-08-14	216	130
PtGID1.1 m.2	3	04-08-14	216	69
PtGID1.1 m.2	4	04-08-14	216	139
PtGID1.1 m.2	5	04-08-14	216	135
PtGID1.1 m.2	6	04-08-14	216	111.5
PtGID1.1 m.2	7	04-08-14	216	NA
PtGID1.1 m.2	8	04-08-14	216	103
PtGID1.1 m.2	9	04-08-14	216	139
PtGID1.1 m.2	10	04-08-14	216	138
PtGID1.1 m.2	11	04-08-14	216	123.5
PtGID1.1 m.2	12	04-08-14	216	135
AtGA20ox1	1	04-08-14	216	76.8
AtGA20ox1	2	04-08-14	216	83
AtGA20ox1	3	04-08-14	216	85.5
AtGA20ox1	4	04-08-14	216	85.5
AtGA20ox1	5	04-08-14	216	87
AtGA20ox1	6	04-08-14	216	80
AtGA20ox1	7	04-08-14	216	74.5
AtGA20ox1	8	04-08-14	216	83
AtGA20ox1	9	04-08-14	216	87
AtGA20ox1	10	04-08-14	216	NA
AtGA20ox1	11	04-08-14	216	85.8
AtGA20ox1	12	04-08-14	216	NA
AtGA20ox1	13	04-08-14	216	89
AtGA20ox1	14	04-08-14	216	85
AtGA20ox1	15	04-08-14	216	68
WT (T89)	1	11-08-14	223	109.5
WT (T89)	2	11-08-14	223	109.5
WT (T89)	3	11-08-14	223	NA
WT (T89)	4	11-08-14	223	112.5
WT (T89)	5	11-08-14	223	120.5
WT (T89)	6	11-08-14	223	114.5
WT (T89)	7	11-08-14	223	101.5
WT (T89)	8	11-08-14	223	NA
WT (T89)	9	11-08-14	223	120
WT (T89)	10	11-08-14	223	122.5
WT (T89)	11	11-08-14	223	118
WT (T89)	12	11-08-14	223	NA
WT (Elite-884056)	1	11-08-14	223	132.5
WT (Elite-884056)	2	11-08-14	223	128
WT (Elite-884056)	3	11-08-14	223	131
WT (Elite-884056)	4	11-08-14	223	126
WT (Elite-884056)	5	11-08-14	223	123.5
WT (Elite-884056)	6	11-08-14	223	144
WT (Elite-884056)	7	11-08-14	223	137
WT (Elite-884056)	8	11-08-14	223	125
WT (Elite-884056)	9	11-08-14	223	133.5
WT (Elite-884056)	10	11-08-14	223	125
WT (Elite-884056)	11	11-08-14	223	105
WT (Elite-884056)	12	11-08-14	223	NA
WT (Elite)	1	11-08-14	223	NA
WT (Elite)	2	11-08-14	223	134
WT (Elite)	3	11-08-14	223	133
WT (Elite)	4	11-08-14	223	122
WT (Elite)	5	11-08-14	223	129
WT (Elite)	6	11-08-14	223	103
WT (Elite)	7	11-08-14	223	130.5
WT (Elite)	8	11-08-14	223	121.5
WT (Elite)	9	11-08-14	223	NA
WT (Elite)	10	11-08-14	223	142
WT (Elite)	11	11-08-14	223	125
WT (Elite)	12	11-08-14	223	130
PtGID1.1 m.2	1	11-08-14	223	130.5
PtGID1.1 m.2	2	11-08-14	223	143
PtGID1.1 m.2	3	11-08-14	223	78
PtGID1.1 m.2	4	11-08-14	223	157.5
PtGID1.1 m.2	5	11-08-14	223	156
PtGID1.1 m.2	6	11-08-14	223	126
PtGID1.1 m.2	7	11-08-14	223	NA
PtGID1.1 m.2	8	11-08-14	223	119
PtGID1.1 m.2	9	11-08-14	223	157.5
PtGID1.1 m.2	10	11-08-14	223	156
PtGID1.1 m.2	11	11-08-14	223	126.5
PtGID1.1 m.2	12	11-08-14	223	150
AtGA20ox1	1	11-08-14	223	84
AtGA20ox1	2	11-08-14	223	95.5
AtGA20ox1	3	11-08-14	223	97.5
AtGA20ox1	4	11-08-14	223	92
AtGA20ox1	5	11-08-14	223	97.5
AtGA20ox1	6	11-08-14	223	92.5
AtGA20ox1	7	11-08-14	223	76
AtGA20ox1	8	11-08-14	223	94
AtGA20ox1	9	11-08-14	223	98
AtGA20ox1	10	11-08-14	223	NA
AtGA20ox1	11	11-08-14	223	96.5
AtGA20ox1	12	11-08-14	223	NA
AtGA20ox1	13	11-08-14	223	101.5
AtGA20ox1	14	11-08-14	223	97.5
AtGA20ox1	15	11-08-14	223	125.5
WT (T89)	1	19-08-14	231	122.5
WT (T89)	2	19-08-14	231	124
WT (T89)	3	19-08-14	231	NA
WT (T89)	4	19-08-14	231	124.5
WT (T89)	5	19-08-14	231	135.5
WT (T89)	6	19-08-14	231	128
WT (T89)	7	19-08-14	231	118
WT (T89)	8	19-08-14	231	NA
WT (T89)	9	19-08-14	231	133.5
WT (T89)	10	19-08-14	231	135
WT (T89)	11	19-08-14	231	133
WT (T89)	12	19-08-14	231	NA
WT (Elite-884056)	1	19-08-14	231	133
WT (Elite-884056)	2	19-08-14	231	127.5
WT (Elite-884056)	3	19-08-14	231	131
WT (Elite-884056)	4	19-08-14	231	126
WT (Elite-884056)	5	19-08-14	231	123
WT (Elite-884056)	6	19-08-14	231	143.5
WT (Elite-884056)	7	19-08-14	231	137
WT (Elite-884056)	8	19-08-14	231	126
WT (Elite-884056)	9	19-08-14	231	133.5
WT (Elite-884056)	10	19-08-14	231	125
WT (Elite-884056)	11	19-08-14	231	106.5
WT (Elite-884056)	12	19-08-14	231	133.5
WT (Elite)	1	19-08-14	231	125.5
WT (Elite)	2	19-08-14	231	133.5
WT (Elite)	3	19-08-14	231	132.5
WT (Elite)	4	19-08-14	231	122
WT (Elite)	5	19-08-14	231	129
WT (Elite)	6	19-08-14	231	102.5
WT (Elite)	7	19-08-14	231	130
WT (Elite)	8	19-08-14	231	122
WT (Elite)	9	19-08-14	231	132.5
WT (Elite)	10	19-08-14	231	141.5
WT (Elite)	11	19-08-14	231	123.5
WT (Elite)	12	19-08-14	231	130
PtGID1.1 m.2	1	19-08-14	231	150.5
PtGID1.1 m.2	2	19-08-14	231	159
PtGID1.1 m.2	3	19-08-14	231	87
PtGID1.1 m.2	4	19-08-14	231	172.5
PtGID1.1 m.2	5	19-08-14	231	173
PtGID1.1 m.2	6	19-08-14	231	142.5
PtGID1.1 m.2	7	19-08-14	231	103
PtGID1.1 m.2	8	19-08-14	231	137
PtGID1.1 m.2	9	19-08-14	231	168
PtGID1.1 m.2	10	19-08-14	231	174
PtGID1.1 m.2	11	19-08-14	231	125.5
PtGID1.1 m.2	12	19-08-14	231	162.5
AtGA20ox1	1	19-08-14	231	94
AtGA20ox1	2	19-08-14	231	108.5
AtGA20ox1	3	19-08-14	231	112.5
AtGA20ox1	4	19-08-14	231	104
AtGA20ox1	5	19-08-14	231	110
AtGA20ox1	6	19-08-14	231	106.5
AtGA20ox1	7	19-08-14	231	84.5
AtGA20ox1	8	19-08-14	231	107.5
AtGA20ox1	9	19-08-14	231	112.5
AtGA20ox1	10	19-08-14	231	NA
AtGA20ox1	11	19-08-14	231	109
AtGA20ox1	12	19-08-14	231	NA
AtGA20ox1	13	19-08-14	231	115.5
AtGA20ox1	14	19-08-14	231	112.5
AtGA20ox1	15	19-08-14	231	85
WT (T89)	1	26-08-14	238	132
WT (T89)	2	26-08-14	238	134
WT (T89)	3	26-08-14	238	NA
WT (T89)	4	26-08-14	238	135.5
WT (T89)	5	26-08-14	238	142
WT (T89)	6	26-08-14	238	137.5
WT (T89)	7	26-08-14	238	129.5
WT (T89)	8	26-08-14	238	NA
WT (T89)	9	26-08-14	238	146
WT (T89)	10	26-08-14	238	142.5
WT (T89)	11	26-08-14	238	143.5
WT (T89)	12	26-08-14	238	NA
WT (Elite-884056)	1	26-08-14	238	133
WT (Elite-884056)	2	26-08-14	238	127.5
WT (Elite-884056)	3	26-08-14	238	131
WT (Elite-884056)	4	26-08-14	238	125.5
WT (Elite-884056)	5	26-08-14	238	123
WT (Elite-884056)	6	26-08-14	238	143.5
WT (Elite-884056)	7	26-08-14	238	137
WT (Elite-884056)	8	26-08-14	238	126
WT (Elite-884056)	9	26-08-14	238	133.5
WT (Elite-884056)	10	26-08-14	238	125
WT (Elite-884056)	11	26-08-14	238	106.5
WT (Elite-884056)	12	26-08-14	238	133.5
WT (Elite)	1	26-08-14	238	125.5
WT (Elite)	2	26-08-14	238	134.5
WT (Elite)	3	26-08-14	238	133
WT (Elite)	4	26-08-14	238	122
WT (Elite)	5	26-08-14	238	129
WT (Elite)	6	26-08-14	238	102.5
WT (Elite)	7	26-08-14	238	130
WT (Elite)	8	26-08-14	238	122
WT (Elite)	9	26-08-14	238	133
WT (Elite)	10	26-08-14	238	142
WT (Elite)	11	26-08-14	238	124
WT (Elite)	12	26-08-14	238	130
PtGID1.1 m.2	1	26-08-14	238	166
PtGID1.1 m.2	2	26-08-14	238	172.5
PtGID1.1 m.2	3	26-08-14	238	94.5
PtGID1.1 m.2	4	26-08-14	238	185
PtGID1.1 m.2	5	26-08-14	238	183
PtGID1.1 m.2	6	26-08-14	238	159
PtGID1.1 m.2	7	26-08-14	238	115
PtGID1.1 m.2	8	26-08-14	238	153.5
PtGID1.1 m.2	9	26-08-14	238	166.5
PtGID1.1 m.2	10	26-08-14	238	189
PtGID1.1 m.2	11	26-08-14	238	125.5
PtGID1.1 m.2	12	26-08-14	238	172
AtGA20ox1	1	26-08-14	238	103
AtGA20ox1	2	26-08-14	238	121
AtGA20ox1	3	26-08-14	238	125.5
AtGA20ox1	4	26-08-14	238	115.5
AtGA20ox1	5	26-08-14	238	121
AtGA20ox1	6	26-08-14	238	121
AtGA20ox1	7	26-08-14	238	97.5
AtGA20ox1	8	26-08-14	238	121
AtGA20ox1	9	26-08-14	238	124.5
AtGA20ox1	10	26-08-14	238	NA
AtGA20ox1	11	26-08-14	238	120.5
AtGA20ox1	12	26-08-14	238	NA
AtGA20ox1	13	26-08-14	238	130
AtGA20ox1	14	26-08-14	238	124.5
AtGA20ox1	15	26-08-14	238	93
WT (T89)	1	04-09-14	247	141
WT (T89)	2	04-09-14	247	137
WT (T89)	3	04-09-14	247	NA
WT (T89)	4	04-09-14	247	144
WT (T89)	5	04-09-14	247	143
WT (T89)	6	04-09-14	247	141
WT (T89)	7	04-09-14	247	144
WT (T89)	8	04-09-14	247	NA
WT (T89)	9	04-09-14	247	154.5
WT (T89)	10	04-09-14	247	145
WT (T89)	11	04-09-14	247	151.5
WT (T89)	12	04-09-14	247	NA
WT (Elite-884056)	1	04-09-14	247	133
WT (Elite-884056)	2	04-09-14	247	127.5
WT (Elite-884056)	3	04-09-14	247	131
WT (Elite-884056)	4	04-09-14	247	126
WT (Elite-884056)	5	04-09-14	247	123
WT (Elite-884056)	6	04-09-14	247	143.5
WT (Elite-884056)	7	04-09-14	247	137
WT (Elite-884056)	8	04-09-14	247	126
WT (Elite-884056)	9	04-09-14	247	133.5
WT (Elite-884056)	10	04-09-14	247	125
WT (Elite-884056)	11	04-09-14	247	107
WT (Elite-884056)	12	04-09-14	247	134.5
WT (Elite)	1	04-09-14	247	125.5
WT (Elite)	2	04-09-14	247	134.5
WT (Elite)	3	04-09-14	247	133
WT (Elite)	4	04-09-14	247	122
WT (Elite)	5	04-09-14	247	129
WT (Elite)	6	04-09-14	247	102.5
WT (Elite)	7	04-09-14	247	130
WT (Elite)	8	04-09-14	247	122
WT (Elite)	9	04-09-14	247	133
WT (Elite)	10	04-09-14	247	142
WT (Elite)	11	04-09-14	247	125
WT (Elite)	12	04-09-14	247	130
PtGID1.1 m.2	1	04-09-14	247	184
PtGID1.1 m.2	2	04-09-14	247	182.5
PtGID1.1 m.2	3	04-09-14	247	110
PtGID1.1 m.2	4	04-09-14	247	187
PtGID1.1 m.2	5	04-09-14	247	182
PtGID1.1 m.2	6	04-09-14	247	173.5
PtGID1.1 m.2	7	04-09-14	247	122
PtGID1.1 m.2	8	04-09-14	247	167
PtGID1.1 m.2	9	04-09-14	247	NA
PtGID1.1 m.2	10	04-09-14	247	196
PtGID1.1 m.2	11	04-09-14	247	NA
PtGID1.1 m.2	12	04-09-14	247	183.5
AtGA20ox1	1	04-09-14	247	115.5
AtGA20ox1	2	04-09-14	247	134
AtGA20ox1	3	04-09-14	247	137.5
AtGA20ox1	4	04-09-14	247	129
AtGA20ox1	5	04-09-14	247	136
AtGA20ox1	6	04-09-14	247	138.5
AtGA20ox1	7	04-09-14	247	110
AtGA20ox1	8	04-09-14	247	134
AtGA20ox1	9	04-09-14	247	138
AtGA20ox1	10	04-09-14	247	NA
AtGA20ox1	11	04-09-14	247	133
AtGA20ox1	12	04-09-14	247	NA
AtGA20ox1	13	04-09-14	247	147
AtGA20ox1	14	04-09-14	247	141
AtGA20ox1	15	04-09-14	247	100
WT (T89)	1	10-09-14	253	141
WT (T89)	2	10-09-14	253	137
WT (T89)	3	10-09-14	253	NA
WT (T89)	4	10-09-14	253	144
WT (T89)	5	10-09-14	253	143
WT (T89)	6	10-09-14	253	141
WT (T89)	7	10-09-14	253	145
WT (T89)	8	10-09-14	253	NA
WT (T89)	9	10-09-14	253	154.5
WT (T89)	10	10-09-14	253	145
WT (T89)	11	10-09-14	253	152.5
WT (T89)	12	10-09-14	253	NA
WT (Elite-884056)	1	10-09-14	253	133
WT (Elite-884056)	2	10-09-14	253	127
WT (Elite-884056)	3	10-09-14	253	131
WT (Elite-884056)	4	10-09-14	253	126
WT (Elite-884056)	5	10-09-14	253	123.5
WT (Elite-884056)	6	10-09-14	253	143.5
WT (Elite-884056)	7	10-09-14	253	137
WT (Elite-884056)	8	10-09-14	253	126
WT (Elite-884056)	9	10-09-14	253	133
WT (Elite-884056)	10	10-09-14	253	125
WT (Elite-884056)	11	10-09-14	253	107
WT (Elite-884056)	12	10-09-14	253	134.5
WT (Elite)	1	10-09-14	253	125.5
WT (Elite)	2	10-09-14	253	134.5
WT (Elite)	3	10-09-14	253	133
WT (Elite)	4	10-09-14	253	122
WT (Elite)	5	10-09-14	253	129
WT (Elite)	6	10-09-14	253	102.5
WT (Elite)	7	10-09-14	253	130
WT (Elite)	8	10-09-14	253	122
WT (Elite)	9	10-09-14	253	133
WT (Elite)	10	10-09-14	253	142
WT (Elite)	11	10-09-14	253	125
WT (Elite)	12	10-09-14	253	130
PtGID1.1 m.2	1	10-09-14	253	192.5
PtGID1.1 m.2	2	10-09-14	253	187.5
PtGID1.1 m.2	3	10-09-14	253	119
PtGID1.1 m.2	4	10-09-14	253	187
PtGID1.1 m.2	5	10-09-14	253	182
PtGID1.1 m.2	6	10-09-14	253	178
PtGID1.1 m.2	7	10-09-14	253	125
PtGID1.1 m.2	8	10-09-14	253	169
PtGID1.1 m.2	9	10-09-14	253	NA
PtGID1.1 m.2	10	10-09-14	253	198
PtGID1.1 m.2	11	10-09-14	253	NA
PtGID1.1 m.2	12	10-09-14	253	185
AtGA20ox1	1	10-09-14	253	123
AtGA20ox1	2	10-09-14	253	141
AtGA20ox1	3	10-09-14	253	143.5
AtGA20ox1	4	10-09-14	253	138
AtGA20ox1	5	10-09-14	253	147.5
AtGA20ox1	6	10-09-14	253	150.5
AtGA20ox1	7	10-09-14	253	115.5
AtGA20ox1	8	10-09-14	253	142.5
AtGA20ox1	9	10-09-14	253	148.5
AtGA20ox1	10	10-09-14	253	NA
AtGA20ox1	11	10-09-14	253	141
AtGA20ox1	12	10-09-14	253	NA
AtGA20ox1	13	10-09-14	253	157
AtGA20ox1	14	10-09-14	253	152
AtGA20ox1	15	10-09-14	253	105
WT (T89)	1	15-09-14	258	141
WT (T89)	2	15-09-14	258	137
WT (T89)	3	15-09-14	258	NA
WT (T89)	4	15-09-14	258	144
WT (T89)	5	15-09-14	258	143
WT (T89)	6	15-09-14	258	141
WT (T89)	7	15-09-14	258	145
WT (T89)	8	15-09-14	258	NA
WT (T89)	9	15-09-14	258	154.5
WT (T89)	10	15-09-14	258	145
WT (T89)	11	15-09-14	258	152.5
WT (T89)	12	15-09-14	258	NA
WT (Elite-884056)	1	15-09-14	258	133
WT (Elite-884056)	2	15-09-14	258	127
WT (Elite-884056)	3	15-09-14	258	131
WT (Elite-884056)	4	15-09-14	258	126
WT (Elite-884056)	5	15-09-14	258	123.5
WT (Elite-884056)	6	15-09-14	258	143.5
WT (Elite-884056)	7	15-09-14	258	137
WT (Elite-884056)	8	15-09-14	258	126
WT (Elite-884056)	9	15-09-14	258	133
WT (Elite-884056)	10	15-09-14	258	125
WT (Elite-884056)	11	15-09-14	258	107
WT (Elite-884056)	12	15-09-14	258	134.5
WT (Elite)	1	15-09-14	258	125.5
WT (Elite)	2	15-09-14	258	134.5
WT (Elite)	3	15-09-14	258	133
WT (Elite)	4	15-09-14	258	122
WT (Elite)	5	15-09-14	258	129
WT (Elite)	6	15-09-14	258	102.5
WT (Elite)	7	15-09-14	258	130
WT (Elite)	8	15-09-14	258	122
WT (Elite)	9	15-09-14	258	133
WT (Elite)	10	15-09-14	258	142
WT (Elite)	11	15-09-14	258	125
WT (Elite)	12	15-09-14	258	130
PtGID1.1 m.2	1	15-09-14	258	199
PtGID1.1 m.2	2	15-09-14	258	190.5
PtGID1.1 m.2	3	15-09-14	258	126.5
PtGID1.1 m.2	4	15-09-14	258	187
PtGID1.1 m.2	5	15-09-14	258	182
PtGID1.1 m.2	6	15-09-14	258	180
PtGID1.1 m.2	7	15-09-14	258	126
PtGID1.1 m.2	8	15-09-14	258	170
PtGID1.1 m.2	9	15-09-14	258	NA
PtGID1.1 m.2	10	15-09-14	258	208
PtGID1.1 m.2	11	15-09-14	258	NA
PtGID1.1 m.2	12	15-09-14	258	185
AtGA20ox1	1	15-09-14	258	129.5
AtGA20ox1	2	15-09-14	258	147.5
AtGA20ox1	3	15-09-14	258	148
AtGA20ox1	4	15-09-14	258	145.5
AtGA20ox1	5	15-09-14	258	157
AtGA20ox1	6	15-09-14	258	160
AtGA20ox1	7	15-09-14	258	120
AtGA20ox1	8	15-09-14	258	152.5
AtGA20ox1	9	15-09-14	258	156.5
AtGA20ox1	10	15-09-14	258	NA
AtGA20ox1	11	15-09-14	258	149.5
AtGA20ox1	12	15-09-14	258	NA
AtGA20ox1	13	15-09-14	258	166.5
AtGA20ox1	14	15-09-14	258	160.5
AtGA20ox1	15	15-09-14	258	109
WT (T89)	1	13-10-14	286	NA
WT (T89)	2	13-10-14	286	NA
WT (T89)	3	13-10-14	286	NA
WT (T89)	4	13-10-14	286	NA
WT (T89)	5	13-10-14	286	NA
WT (T89)	6	13-10-14	286	NA
WT (T89)	7	13-10-14	286	NA
WT (T89)	8	13-10-14	286	NA
WT (T89)	9	13-10-14	286	NA
WT (T89)	10	13-10-14	286	NA
WT (T89)	11	13-10-14	286	NA
WT (T89)	12	13-10-14	286	NA
WT (Elite-884056)	1	13-10-14	286	NA
WT (Elite-884056)	2	13-10-14	286	NA
WT (Elite-884056)	3	13-10-14	286	NA
WT (Elite-884056)	4	13-10-14	286	NA
WT (Elite-884056)	5	13-10-14	286	NA
WT (Elite-884056)	6	13-10-14	286	NA
WT (Elite-884056)	7	13-10-14	286	NA
WT (Elite-884056)	8	13-10-14	286	NA
WT (Elite-884056)	9	13-10-14	286	NA
WT (Elite-884056)	10	13-10-14	286	NA
WT (Elite-884056)	11	13-10-14	286	NA
WT (Elite-884056)	12	13-10-14	286	NA
WT (Elite)	1	13-10-14	286	NA
WT (Elite)	2	13-10-14	286	NA
WT (Elite)	3	13-10-14	286	NA
WT (Elite)	4	13-10-14	286	NA
WT (Elite)	5	13-10-14	286	NA
WT (Elite)	6	13-10-14	286	NA
WT (Elite)	7	13-10-14	286	NA
WT (Elite)	8	13-10-14	286	NA
WT (Elite)	9	13-10-14	286	NA
WT (Elite)	10	13-10-14	286	NA
WT (Elite)	11	13-10-14	286	NA
WT (Elite)	12	13-10-14	286	NA
PtGID1.1 m.2	1	13-10-14	286	NA
PtGID1.1 m.2	2	13-10-14	286	NA
PtGID1.1 m.2	3	13-10-14	286	NA
PtGID1.1 m.2	4	13-10-14	286	NA
PtGID1.1 m.2	5	13-10-14	286	NA
PtGID1.1 m.2	6	13-10-14	286	NA
PtGID1.1 m.2	7	13-10-14	286	NA
PtGID1.1 m.2	8	13-10-14	286	NA
PtGID1.1 m.2	9	13-10-14	286	NA
PtGID1.1 m.2	10	13-10-14	286	NA
PtGID1.1 m.2	11	13-10-14	286	NA
PtGID1.1 m.2	12	13-10-14	286	NA
AtGA20ox1	1	13-10-14	286	130
AtGA20ox1	2	13-10-14	286	150
AtGA20ox1	3	13-10-14	286	149
AtGA20ox1	4	13-10-14	286	NA
AtGA20ox1	5	13-10-14	286	157
AtGA20ox1	6	13-10-14	286	161
AtGA20ox1	7	13-10-14	286	NA
AtGA20ox1	8	13-10-14	286	155.5
AtGA20ox1	9	13-10-14	286	158.5
AtGA20ox1	10	13-10-14	286	NA
AtGA20ox1	11	13-10-14	286	150.5
AtGA20ox1	12	13-10-14	286	NA
AtGA20ox1	13	13-10-14	286	171
AtGA20ox1	14	13-10-14	286	NA
AtGA20ox1	15	13-10-14	286	109
WT (T89)	1	13-10-14	286
WT (T89)	2	13-10-14	286
WT (T89)	3	13-10-14	286
WT (T89)	4	13-10-14	286
WT (T89)	5	13-10-14	286
WT (T89)	6	13-10-14	286
WT (T89)	7	13-10-14	286
WT (T89)	8	13-10-14	286
WT (T89)	9	13-10-14	286
WT (T89)	10	13-10-14	286
WT (T89)	11	13-10-14	286
WT (T89)	12	13-10-14	286
WT (Elite-884056)	1	13-10-14	286
WT (Elite-884056)	2	13-10-14	286
WT (Elite-884056)	3	13-10-14	286
WT (Elite-884056)	4	13-10-14	286
WT (Elite-884056)	5	13-10-14	286
WT (Elite-884056)	6	13-10-14	286
WT (Elite-884056)	7	13-10-14	286
WT (Elite-884056)	8	13-10-14	286
WT (Elite-884056)	9	13-10-14	286
WT (Elite-884056)	10	13-10-14	286
WT (Elite-884056)	11	13-10-14	286
WT (Elite-884056)	12	13-10-14	286
WT (Elite)	1	13-10-14	286
WT (Elite)	2	13-10-14	286
WT (Elite)	3	13-10-14	286
WT (Elite)	4	13-10-14	286
WT (Elite)	5	13-10-14	286
WT (Elite)	6	13-10-14	286
WT (Elite)	7	13-10-14	286
WT (Elite)	8	13-10-14	286
WT (Elite)	9	13-10-14	286
WT (Elite)	10	13-10-14	286
WT (Elite)	11	13-10-14	286
WT (Elite)	12	13-10-14	286
PtGID1.1 m.2	1	13-10-14	286
PtGID1.1 m.2	2	13-10-14	286
PtGID1.1 m.2	3	13-10-14	286
PtGID1.1 m.2	4	13-10-14	286
PtGID1.1 m.2	5	13-10-14	286
PtGID1.1 m.2	6	13-10-14	286
PtGID1.1 m.2	7	13-10-14	286
PtGID1.1 m.2	8	13-10-14	286
PtGID1.1 m.2	9	13-10-14	286
PtGID1.1 m.2	10	13-10-14	286
PtGID1.1 m.2	11	13-10-14	286
PtGID1.1 m.2	12	13-10-14	286
AtGA20ox1	1	13-10-14	286
AtGA20ox1	2	13-10-14	286
AtGA20ox1	3	13-10-14	286
AtGA20ox1	4	13-10-14	286
AtGA20ox1	5	13-10-14	286
AtGA20ox1	6	13-10-14	286
AtGA20ox1	7	13-10-14	286
AtGA20ox1	8	13-10-14	286
AtGA20ox1	9	13-10-14	286
AtGA20ox1	10	13-10-14	286
AtGA20ox1	11	13-10-14	286
AtGA20ox1	12	13-10-14	286
AtGA20ox1	13	13-10-14	286
AtGA20ox1	14	13-10-14	286
AtGA20ox1	15	13-10-14	286
