# Supplementary material for: Nature’s Master of Ceremony: The Populus Circadian Clock as Orchestrator of Tree Growth and Phenology
Source: NPJ Biol Timing Sleep. 2025 Apr 7;2:16. doi: 10.1038/s44323-025-00034-4 (PMC11976295; doi:10.1038/s44323-025-00034-4)
Supplement: Supplementary file 3 — Supplementary information [file 44323_2025_34_MOESM3_ESM.zip › Natures_MC_data_and_scripts/CSV_datasets/Bud_set_Ingrid.xlsx]

## Sheet: Kn_Våx151019
'Kolumn'	'Rad'	'Block'	'Klon'	'Ordning'	'05-27 Bud burst'	'05-27 Note'	'08-03 Top bud set'	'08-03 Side bud set'	'08-03 Note'	'08-10 Top bud set'	'08-10 Side bud set'	'08-10 Note'	'08-13 Top bud set'	'08-13 Side bud set'	'08-13 Note'	'08-18 Top bud set'	'08-18 Side1 bud set'	'08-18 Side2 bud set'	'08-18 Note'	'08-21 Top bud set'	'08-21 Side1 bud set'	'08-21 Side2 bud set'	'08-21 Note'	'08-24 Topp knopp'	'08-24 Sidskott lång'	'08-24 Sidskott kort'	'08-24 Ant'	'08-26 Topp knopp'	'08-26 Sidskott1 lång'	'08-26 Sidskott2 kort'	'08-26 Ant'	'08-31 Topp knopp'	'08-31 Sidskott1 lång'	'08-31 Sidskott2 kort'	'08-31 Ant'	'09-03 Topp knopp'	'09-03 Sidskott1 lång'	'09-03 Sidskott2 kort'	'09-03 Ant'	'09-07 Topp knopp'	'09-07 Sidskott1 lång'	'09-07 Sidskott2 kort'	'09-07 Ant'	'09-11 Topp knopp'	'09-11 Sidskott1 lång'	'09-11 Sidskott2 kort'	'09-11 Ant'	'09-14 Topp knopp'	'09-14 Sidskott1 lång'
1	1	1	13	1	5		3	0		3	0		3	0		3	3	0		3	3	0		3	2	0		2	1	0		2	1	0		1	1	0		1	0	0		0	0	0		0	0
1	2	1	37	2	5		3	1		3	1		3	0		3	1	0		3	0	0		3	0	0		2	0	0		2	0	0		2	0	0		1	0	0		0	0	0		0	0
1	3	1	16	3	5		3	0		3	0		2	0		2	1	0		1	0	0		1	0	0		1	0	0		1	0	0		1	0	0		0	0	0		0	0	0		0	0
1	4	1	9	4	5		3	0		3	0		3	0		3	0	0		3	0	0		3	0	0		2	0	0		2	0	0		1	0	0		1	0	0		0	0	0		0	0
1	5	1	5	5	5		3	0		3	0		3	0		3	1	0		3	0	0		3	0	0		3	0	0		2	0	0		1	0	0		1	0	0		1	0	0		0	0
1	6	1	23	6	5		3	0	11	3	4		3	4		3	2	4		3	2	4	larvangripen	3	2	4		3	2	4		2	2	4		2	1	4		2	1	4		1	1	4		1	1
1	7	1	42	7	5		3	0		3	4		3	4		3	1	4		3	1	4		3	1	4		3	0	4		3	0	4		2	0	4		1	0	4		0	0	4		0	0
1	8	3	29	8	5		3	2		3	2		3	2		3	0	1		3	0	1		2	0	1	s2 skjuter lite	2	0	1		1	0	1	s2 skjuter igen	1	0	1		0	0	1		0	0	0		0	0
1	9	3	39	9	5		3	0		3	0		3	0		3	1	0		3	0	0		3	0	0		3	0	0		2	0	0		2	0	0		1	0	0		1	0	0		0	0
1	10	3	5	10	5		3	0		3	0		3	0		3	1	0		3	1	0		3	0	0		2	0	0		1	0	0		0	0	0		0	0	0		0	0	0		0	0
1	11	3	8	11	5		2	2		2	2		2	1		2	0	4		2	0	4		1	0	4		1	0	4		0	0	4		0	0	4		0	0	4		0	0	4		0	0
1	12	3	37	12	5		1	0		1	NA		1	0		1	1	0		3	0	0		3	0	0		2	0	0		1	0	0		1	0	0		1	0	0		0	0	0		0	0
1	13	3	30	13	5		3	0	11	3	4		3	4		3	1	4		3	3	4	sidoknopp skjuter igen	2	3	4		2	3	4		1	2	4		0	1	4		0	0	4		0	0	4		0	0
1	14	3	12	14	5		3	0	11	3	4		3	4		3	1	4		3	0	4		3	0	4		2	0	4		2	0	4		2	0	4		1	0	4		1	0	4		1	0
1	15	5	30	15	5		3	0		3	NA		3	0		3	1	0		3	1	0		2	0	0		2	0	0		1	0	0		1	0	0		1	0	0		0	0	0		0	0
1	16	5	16	16	5		3	0		3	0		3	0		3	1	0		3	1	0		3	0	0		2	0	0		1	0	0		1	0	0		1	0	0		0	0	0		0	0
1	17	5	23	17	5		3	1		3	1		3	1		3	2	1		3	2	0		3	2	0		3	2	0		3	2	0		3	2	0		2	2	0		1	1	0		1	0
1	18	5	28	18	5		3	0	11	3	4		3	4		3	1	4		3	0	4		3	0	4		2	0	4		1	0	4		1	0	4		1	0	4		0	0	4		0	0
1	19	5	34	19	5		3	0		3	0		3	0		3	1	0		3	1	0		3	1	0		2	0	0		1	0	0		1	0	0		1	0	0		0	0	0		0	0
1	20	5	13	20	5		3	0		3	0		3	0		3	0	0		3	0	0		3	0	0		2	0	0		1	0	0		1	0	0		1	0	0		0	0	0		0	0
1	21	5	10	21	5		3	0		3	0		3	0		3	1	0		3	0	0		2	0	0		2	0	0		1	0	0		1	0	0		1	0	0		0	0	0		0	0
1	22	7	1	22	5		3	0		3	0		3	0		3	2	0		3	2	NA		2	2	0		2	1	0		1	0	0		1	0	0		1	0	0		0	0	0		0	0
1	23	7	3	23	5		3	0		3	0		3	0		3	3	0		3	2	0		3	1	0		3	1	0		2	1	0		2	1	0		2	1	0		2	0	0		1	0
1	24	7	41	24	5		3	0		3	0		3	0		3	1	0		3	0	0		3	NA	0		2	0	0		1	0	0		1	0	0		1	0	0		0	0	0		0	0
1	25	7	19	25	0	5	NA	NA	dod,11	4	4	5	4	4	5	4	4	4	5	4	4	4	5	4	4	4		4	4	4		4	4	4		4	4	4		4	4	4		4	4	4		4	4
1	26	7	15	26	5		2	0		1	0		1	0		0	0	0		0	0	0		0	0	0	0	0	0	0		0	0	0		0	0	0		0	0	0		0	0	0		0	0
1	27	7	24	27	5		3	0		3	0		3	0		3	1	0		2	1	0		2	0	0		1	0	0		1	0	0		0	0	0		0	0	0		0	0	0		0	0
1	28	7	17	28	5		3	NA	11	1	4		1	4		1	0	4		1	0	4		1	0	4		0	0	4		0	0	4		0	0	4		0	0	4		0	0	4		0	0
1	29	9	4	29	5		3	0		3	0		3	0		3	1	0		3	1	0		3	1	0		2	1	0		2	0	0		2	0	0		1	0	0		0	0	0		0	0
1	30	9	38	30	5		3	0		3	0		3	0		3	1	0		3	0	0		3	0	0		2	0	0		1	0	0		1	0	0		1	0	0		1	0	0		1	0
1	31	9	8	31	5		3	0		3	0		3	0		3	1	0		3	0	0		3	0	0		2	0	0		2	0	0		2	0	0		1	0	0		0	0	0		0	0
1	32	9	39	32	5		3	0		3	0		3	0		3	1	0		3	1	0		3	0	0		3	0	0		2	0	0		2	0	0		2	0	0		1	0	0		0	0
1	33	9	30	33	5		3	0		3	0		2	0		1	1	0		1	1	0		1	1	0		1	0	0		1	0	0		1	0	0		1	0	0		0	0	0		0	0
1	34	9	6	34	5		3	0		3	0		3	0		3	2	0		3	2	0		3	2	0		2	1	0		1	1	0		1	1	0		1	1	0		0	0	0		0	0
1	35	9	29	35	5		3	0		3	0		3	0		3	2	0		3	1	0		3	1	0		3	1	0		3	0	0		2	0	0		2	0	0		1	0	0		0	0
1	36	11	18	36	5		0	0		0	0		0	0		0	0	0		0	0	0		0	0	0		0	0	0		0	0	0		0	0	0		0	0	0		0	0	0		0	0
1	37	11	22	37	5		3	0		3	0		2	0		1	0	0		1	0	0		1	0	0		1	0	0		1	0	0		1	0	0		1	0	0		0	0	0		0	0
1	38	11	20	38	5		3	0		3	0		3	0		3	1	0		3	0	0		3	0	0		2	0	0		1	0	0		1	0	0		1	0	0		0	0	0		0	0
1	39	11	5	39	5		3	0		3	0		3	0		3	1	0		3	0	0		2	0	0		1	0	0		0	0	0		0	0	0		0	0	0		0	0	0		0	0
1	40	11	14	40	5		3	0		3	0		3	0		3	3	0		3	2	0		2	1	0		2	1	0		2	1	0		1	1	0		1	1	0		1	0	0		0	0
1	41	11	8	41	5		3	1		3	0		3	0		3	1	0		3	0	0		2	0	0		2	0	0		1	0	0		1	0	0		1	0	0		0	0	0		0	0
1	42	11	2	42	5		3	0		3	0		3	0		3	2	0		3	2	0		2	2	0		2	1	0		1	0	0		1	0	0		1	0	0		1	0	0		1	0
1	43	13	7	43	5		3	0		3	0		3	0		3	1	0		3	0	0		3	0	0		2	0	0		1	0	0		1	0	0		1	0	0		1	0	0		0	0
1	44	13	4	44	5		3	0		3	0		3	0		3	1	0		3	1	0		3	1	0		3	0	0		3	0	0		2	0	0		1	0	0		1	0	0		1	0
1	45	13	27	45	5		3	0		3	0		3	0		3	2	0		3	2	0		3	1	0		2	1	0		1	0	0		1	0	0		1	0	0		1	0	0		1	0
1	46	13	10	46	5		3	0		2	0		2	0		1	1	0		1	0	0		1	0	0		0	0	0		0	0	0		0	0	0		0	0	0		0	0	0		0	0
1	47	13	16	47	5		3	0		3	0		3	0		3	1	0		3	0	0		3	0	0		3	0	0		2	0	0		2	0	0		1	0	0		1	0	0		0	0
1	48	13	36	48	5		3	0		3	0		3	0		3	1	0		3	1	0		3	0	0		3	0	0		2	0	0		2	0	0		2	0	0		1	0	0		0	0
1	49	13	14	49	5		3	0		3	0		3	0		3	1	0		3	1	0		3	2	0	s1 skjuter igen	2	3	0		2	2	0		1	2	0		1	1	0		0	0	0		0	0
1	50	15	41	50	5		3	0		3	0		3	0		3	2	0		3	1	0		2	0	0		2	0	0		1	0	0		1	0	0		1	0	0		0	0	0		0	0
1	51	15	20	51	5		3	0		3	0		3	0		3	2	0		3	1	0		3	1	0		3	1	0		2	0	0		2	0	0		1	0	0		1	0	0		1	0
1	52	15	3	52	5		3	0		3	0		3	0		3	3	0		3	1	0		3	1	0		3	1	0		3	1	0		3	1	0		3	0	0		3	0	0		2	0
1	53	15	18	53	5		0	0		0	0		0	0		0	0	0		0	0	0		0	0	0		0	0	0		0	0	0		0	0	0		0	0	0		0	0	0		0	0
1	54	15	13	54	5		3	0		3	0		3	0		3	2	0		3	1	0		3	1	0		3	1	0		3	1	0		2	1	0		2	0	0		1	0	0		1	0
1	55	15	25	55	5		3	0		3	0		3	0		3	1	0		3	1	0		3	1	0		3	0	0		2	0	0		2	0	0		1	0	0		1	0	0		1	0
1	56	15	11	56	5		3	0		3	0		3	0		3	1	0		3	0	0		2	0	0		2	0	0		2	0	0		1	0	0		1	0	0		0	0	0		0	0
1	57	17	31	57	5		3	0	11	3	4		3	4		3	2	4		2	2	4	lite vissen	4	1	4	vissnar	4	0	4		4	0	4		4	0	4		4	0	4		4	0	4		4	0
1	58	17	23	58	5		3	1		3	1		3	1		3	3	1		3	2	0		3	2	0		3	1	0		3	1	0		3	1	0		2	1	0		1	0	0		1	0
1	59	17	12	59	5		3	0	11	3	4		3	4		3	1	4		3	1	4		3	0	4		3	0	4		2	0	4		2	0	4		2	0	4		1	0	4		1	0
1	60	17	19	60	5		3	0		3	0		3	0		3	1	0		2	0	0		1	0	0		1	0	0		1	0	0		4	0	0	toppknopp larväten	4	0	0		4	0	0		4	0
1	61	17	11	61	5		3	0		3	0		3	0		3	1	0		3	1	0		2	0	0		1	0	0		1	0	0		0	0	0		0	0	0		0	0	0		0	0
1	62	17	10	62	5		3	0		3	0		3	0		3	1	0		2	1	0		1	0	0		0	0	0		0	0	0		1	0	0	toppknopp skjuter lite igen	1	0	0		1	0	0		1	0
1	63	17	21	63	4		1	0		1	0		4	0	toppkn borta	4	4	0		4	4	0		4	4	0		4	4	0		4	4	0		4	4	0		4	4	0		4	4	0		4	4
2	63	17	32	64	5		3	0		3	0		3	0		3	2	0		3	1	0		3	1	0		2	1	0		2	0	0		2	0	0		1	0	0		0	0	0		0	0
2	62	17	36	65	5		3	0		2	0		1	0		1	4	0		1	4	0		1	4	0		1	4	0		1	4	0		1	4	0		1	4	0		0	4	0		0	4
2	61	17	37	66	5		3	0		3	0		3	0		3	1	0		3	1	0		3	0	0		3	0	0		2	0	0		1	0	0		1	0	0		0	0	0		0	0
2	60	17	38	67	5		3	0		3	0		3	0		3	2	0		2	1	0		2	1	0		2	1	0		1	1	0		1	0	0		1	0	0		0	0	0		0	0
2	59	17	7	68	5		3	0		3	0		3	0		3	3	0		3	2	0		3	2	0		2	1	0		1	0	0		1	0	0		1	0	0		0	0	0		0	0
2	58	17	3	69	5		3	0		3	0		3	0		3	1	0		3	1	0		3	1	0		3	0	0		2	0	0		2	0	0		2	0	0		1	0	0		1	0
2	57	17	8	70	5		3	0		3	0		3	0		3	1	0		3	1	0		3	1	0		3	0	0		2	0	0		2	0	0		1	0	0		1	0	0		1	0
2	56	15	40	71	5		3	0		3	0		3	0		3	1	0		3	1	0		3	0	0		3	0	0		2	0	0		2	0	0		2	0	0		1	0	0		1	0
2	55	15	35	72	5		3	0		3	0		3	0		3	1	0		3	1	0		3	1	0		3	0	0		2	0	0		2	0	0		1	0	0		1	0	0		1	0
2	54	15	33	73	5		3	0		3	0		3	0		3	2	0		3	2	0		3	2	0		3	2	0		2	1	0		2	1	0		1	0	0		1	0	0		1	0
2	53	15	6	74	5		3	0		3	0		3	0		3	1	0		3	1	0		3	1	0		3	1	0		2	0	0		1	0	0		1	0	0		0	0	0		0	0
2	52	15	7	75	5		3	0		3	0		3	0		3	2	0		3	1	0		3	1	0		3	1	0		2	0	0		2	0	0		1	0	0		1	0	0		0	0
2	51	15	8	76	5		3	0		3	0		3	0		3	1	0		3	1	0		3	1	0		2	0	0		1	0	0		1	0	0		1	0	0		0	0	0		0	0
2	50	15	10	77	5		3	0		3	0		3	0		3	2	0		2	2	0		2	1	0		2	1	0		1	1	0		1	0	0		1	0	0		0	0	0		0	0
2	49	13	11	78	5		3	0		3	0		3	0		3	2	0		3	1	0		2	1	0		1	1	0		1	0	0		1	0	0		1	0	0		0	0	0		0	0
2	48	13	37	79	5		3	0		3	0		3	0		3	2	0		3	2	0		2	1	0		1	1	0		1	1	0		1	0	0		1	0	0		0	0	0		0	0
2	47	13	41	80	5		3	0	11	3	4		3	4		3	1	4		3	1	4		2	1	4		2	0	4		1	0	4		1	0	4		1	0	4		0	0	4		0	0
2	46	13	2	81	5		3	0		3	0		3	0		3	3	0		3	3	0		3	2	0		3	2	0		3	1	NA		3	1	0		3	1	0		2	1	0		2	1
2	45	13	42	82	5		3	0		2	0		2	0		2	1	0		1	1	0		1	1	0		1	1	0		1	1	0		1	1	0		1	1	0		0	0	0		0	0
2	44	13	39	83	5		3	0	11	3	4		3	4		2	1	4		2	0	4		1	0	4		1	0	4		1	0	4		1	0	4		1	0	4		0	0	4		0	0
2	43	13	28	84	5		3	0	11	3	4		3	4		3	1	4		3	1	4		3	0	4		3	0	4		2	0	4		2	0	4		1	0	4		1	0	4		0	0
2	42	11	34	85	5		0	1		0	1		0	0	tror sidkn varit 0 tidigare, konstigt	0	0	0		0	0	0		0	0	0		0	0	0		0	0	0		0	0	0		0	0	0		0	0	0		0	0
2	41	11	27	86	5		3	0		3	NA		3	0		3	2	0		3	1	0		2	1	0		2	0	0		1	0	0		1	0	0		1	0	0		0	0	0		0	0
2	40	11	40	87	5		3	0		3	0		3	0		3	4	0		2	4	0		1	4	0		1	4	0		1	4	0		0	4	0		0	4	0		0	4	0		0	4
2	39	11	32	88	5		3	1		3	1		3	1		3	2	1		3	1	0		2	1	0		2	1	0		1	0	0		1	0	0		1	0	0		0	0	0		0	0
2	38	11	3	89	5		3	0	11	3	4		3	4		3	1	4		3	1	4		3	1	4		3	0	4		3	0	4		3	0	4		3	0	4		2	0	4		2	0
2	37	11	6	90	5		3	0		3	0		3	0		3	1	0		3	1	0		3	1	0		3	0	0		2	0	0		2	0	0		2	0	0		1	0	0		1	0
2	36	11	24	91	5		3	0		3	0		3	0		3	2	0		3	2	0		3	2	0		3	1	0		2	1	0		1	1	0		1	0	0		0	0	0		0	0
2	35	9	10	92	5		3	1		3	1		3	1		3	1	1		3	1	0		3	1	0		3	1	0		4	0	0	toppknopp larväten	4	0	0		4	0	0		4	0	0		4	0
2	34	9	22	93	5		3	0		3	0		3	0		3	1	0		3	1	0		3	0	0		3	0	0		2	0	0		4	0	0	toppknopp larväten	4	0	0		4	0	0		4	0
2	33	9	40	94	5		3	0		3	0		3	0		3	3	0		3	2	0		3	2	0		2	2	0		2	1	0		2	0	0		2	0	0		2	0	0		1	0
2	32	9	16	95	5		3	0		3	0		3	0		3	2	0		3	1	0		3	1	0		3	1	0		2	1	0	s1 skjuter lite	2	1	0		1	0	0		1	0	0		0	0
2	31	9	23	96	5		3	2		3	2		3	1		3	3	1		3	2	0		3	2	0		3	2	0		2	2	0		3	2	0		3	2	0		2	2	0		1	2
2	30	9	41	97	5		3	0	11	3	4		3	4		3	1	4		3	1	4		2	0	4		1	NA	4		0	0	4		0	0	4		0	0	4		0	0	4		0	0
2	29	9	36	98	5		3	0		3	0		3	0		3	1	0		3	1	0		3	1	0		2	0	0		1	0	0		1	0	0		0	0	0		0	0	0		0	0
2	28	7	23	99	5		3	1	vissen	3	2	vissen	3	2		3	2	2		3	2	2		3	2	2		3	2	2		2	1	1	s1 skjuter lite	2	4	1	döende. S1 fallit av	1	4	1		0	4	0	verkar döende	0	4
2	27	7	40	100	5		3	0		3	0		3	0		3	1	0		3	1	0		3	1	0		3	0	0		2	0	0		2	0	0		1	0	0		1	0	0		1	0
2	26	7	6	101	5		3	0		3	0		3	0		3	1	0		3	0	0		2	0	0		2	0	0		1	0	0		1	0	0		1	0	0		1	0	0		0	0
2	25	7	38	102	5		3	0		3	0		3	0		3	1	0		3	0	0		3	0	0		3	0	0		2	0	0		2	0	0		1	0	0		0	0	0		0	0
2	24	7	4	103	5		3	0		3	0		3	0		3	1	0		3	1	0		3	0	0		3	0	0		2	0	0		2	0	0		2	0	0		1	0	0		1	0
2	23	7	18	104	5		0	0		NA	0		0	0		0	0	0		0	0	0		0	0	0		0	0	0		0	0	0		0	0	0		0	0	0		0	0	0		0	0
2	22	7	37	105	5		3	1		3	1		3	1		3	1	1		3	1	0		2	1	0		2	0	0		1	0	0		1	0	0		1	0	0		0	0	0		0	0
2	21	5	24	106	5		3	0		3	0		3	0		3	2	0		3	2	0		2	2	0		2	1	0		1	1	0		1	0	0		1	0	0		0	0	0		0	0
2	20	5	25	107	5		3	1		3	1		3	1		3	1	1		3	0	0		3	0	0		2	0	0		1	0	0		1	0	0		1	0	0		0	0	0		0	0
2	19	5	14	108	5		3	0		2	0		3	0		3	3	0		3	2	0		2	2	0		1	1	0		1	1	0		1	1	0		1	1	0		1	0	0		1	0
2	18	5	11	109	5		3	0		3	0		3	0		3	2	0		3	2	0		3	1	0		2	0	0		1	0	0		1	0	0		1	NA	0		1	0	0		1	0
2	17	5	40	110	5		3	0		3	0		3	0		3	2	0		3	1	0		3	1	0		2	1	0		1	0	0		1	0	0		1	0	0		0	0	0		0	0
2	16	5	4	111	5		3	0		3	0		3	0		3	1	0		3	1	0		3	1	0		3	0	0		2	0	0		2	0	0		1	0	0		0	0	0		0	0
2	15	5	2	112	5		3	1		3	1		3	1		3	1	1		3	0	0		3	0	0		2	0	0		1	0	0		1	0	0		1	0	0		1	0	0		1	0
2	14	3	36	113	5		3	0		3	0		3	0		3	1	0		3	1	0		3	1	0		2	0	0		1	0	0		1	0	0		1	0	0		0	0	0		0	0
2	13	3	27	114	5		3	0		3	0		3	0		3	3	0		3	2	0		3	2	0		3	1	0		2	0	0		2	0	0		2	0	0		1	0	0		1	0
2	12	3	2	115	5		3	2		3	2		3	1		3	2	0		3	1	0		3	1	0		3	0	0		2	0	0		2	0	0		2	0	0		1	0	0		1	0
2	11	3	34	116	5		3	0		3	0		3	0		3	1	0		3	1	0		2	1	0		2	1	0		1	0	0		1	0	0		1	0	0		0	0	0		0	0
2	10	3	22	117	5		3	2		3	2		3	1		3	1	1		2	0	1		2	0	1		2	0	0		1	0	0		1	0	0		1	0	0		0	0	0		0	0
2	9	3	42	118	5		3	0		3	0		3	0		3	1	0		3	1	0		3	1	0		3	1	0		2	0	0		2	0	0		1	0	0		0	0	0		0	0
2	8	3	15	119	5		2	0		1	0		1	0		3	1	0		1	0	0		1	0	0		1	0	0		1	0	0		1	0	0		1	0	0		0	0	0		0	0
2	7	1	12	120	5		3	0		3	0		3	0		2	2	0		1	1	0		1	1	0		1	1	0		1	0	0		1	0	0		1	0	0		0	0	0		0	0
2	6	1	27	121	5		3	0		3	0		3	0		3	2	0		3	3	0		3	3	0		3	3	0		2	3	0		2	3	0		1	2	0		0	1	0		0	1
2	5	1	30	122	5		3	0		3	0		3	0		3	1	0		3	3	0		3	3	0		3	3	0		2	2	0		1	1	0		1	0	0		0	0	0		0	0
2	4	1	10	123	5		3	0		3	0		3	0		3	1	0		2	0	0		2	0	0		1	0	0		1	0	0		1	0	0		0	0	0		0	0	0		0	0
2	3	1	25	124	5		3	0		3	0		3	0		3	1	0		3	0	0		3	0	0		3	0	0		2	0	0		2	0	0		1	0	0		1	0	0		1	0
2	2	1	17	125	5		3	0	topp skjuter igen	1	0		1	0		0	4	0		0	4	0		0	4	0		0	4	0		0	4	0		0	4	0		0	4	0		0	4	0		0	4
2	1	1	36	126	5		3	1		3	1		3	1		3	2	1		3	2	0		3	2	0		2	1	0		2	0	0		2	0	0		1	0	0		0	0	0		0	0
3	1	1	21	127	5		0	0		0	0		0	0		0	4	0		0	4	0		0	4	0		0	4	0		0	4	0		0	4	0		0	4	0		0	4	0		0	4
3	2	1	35	128	5		3	0		3	0		3	0		3	1	0		3	1	0		2	0	0		2	0	0		1	0	0		1	0	0		1	0	0		0	0	0		0	0
3	3	1	1	129	5		3	1		3	1		3	0		2	1	0		1	1	0		1	0	0		1	0	0		1	0	0		1	0	0		0	0	0		0	0	0		0	0
3	4	1	31	130	5		3	NA		2	0		1	0		1	1	0		1	0	0		1	0	0		0	0	0		0	0	0		0	0	0		0	0	0		0	0	0		0	0
3	5	1	38	131	5		3	1		1	1		1	1		1	1	1		1	1	1		1	1	1		1	1	1		0	0	0		0	0	0		0	0	0		0	0	0		0	0
3	6	1	33	132	5		3	NA	11	3	4		3	4		3	1	4		3	1	4		3	1	4		3	0	4		2	0	4		2	0	4		1	0	4		1	0	4		1	0
3	7	1	7	133	5		3	0		3	0		3	0		3	1	0		3	1	0		3	1	0		3	0	0		2	0	0		1	0	0		1	0	0		1	0	0		0	0
3	8	3	11	134	5		3	0		3	0		3	0		3	1	0		3	0	0		2	0	0		2	0	0		1	0	0		1	0	0		1	0	0		0	0	0		0	0
3	9	3	7	135	5		3	0		3	0		3	0		3	1	0		3	1	0		2	1	0		1	1	0		1	0	0		1	0	0		1	0	0		0	0	0		0	0
3	10	3	18	136	5		NA	NA	11	NA	4		0	4		0	0	0		0	0	0		0	0	0		0	0	0		0	0	0		0	0	0		0	0	0		0	0	0		0	0
3	11	3	4	137	5		3	0		3	NA		3	0		3	1	0		3	1	0		2	0	0		2	0	0		2	0	0		2	0	0		2	0	0		1	0	0		1	0
3	12	3	17	138	5		1	0		1	0		1	0		1	0	0		0	0	0		0	0	0		0	0	0		0	0	0		0	0	0		0	0	0		0	0	0		0	0
3	13	3	32	139	5		3	1		3	1		3	1		3	1	1		3	1	0		3	0	0		2	0	0		2	0	0		2	0	0		2	0	0		1	0	0		1	0
3	14	3	41	140	5		3	NA	11	3	4		3	4		3	1	4		3	1	4		2	0	4		2	0	4		1	0	4		1	0	4		1	0	4		1	0	4		0	0
3	15	5	7	141	5		3	NA	11	3	4		3	4		3	1	4		3	1	4		2	0	4		2	0	4		1	0	4		1	0	4		1	0	4		0	0	4		0	0
3	16	5	9	142	5		3	0		3	0		3	0		3	1	0		3	1	0		3	1	0		2	0	0		2	0	0		2	0	0		1	0	0		1	0	0		1	0
3	17	5	12	143	5		3	0		3	0		3	0		3	NA	0		3	0	0		3	NA	0		2	0	0		2	0	0		2	0	0		1	0	0		1	0	0		1	0
3	18	5	39	144	5		3	0		3	0		3	0		3	0	0		3	0	0		3	0	0		2	0	0		1	0	0		1	0	0		1	0	0		1	0	0		1	0
3	19	5	15	145	5		2	1		1	0		1	0		1	1	0		0	0	0		0	0	0		0	0	0		0	0	0		0	0	0		0	0	0		0	0	0		0	0
3	20	5	36	146	5		3	NA		3	0		3	0		3	1	0		3	1	0		2	0	0		1	0	0		1	0	0		1	0	0		1	0	0		1	0	0		1	0
3	21	5	19	147	1	torr topp	3	NA	11, huvudskott dod, sidogren tar over	3	4		3	4		3	3	4		3	2	4		3	4	4	s1 vissnar	2	4	0		2	4	0		2	4	0		2	4	0		2	4	0		2	4
3	22	7	8	148	5		3	0		3	0		3	0		3	1	0		3	1	NA		3	1	0		2	0	0		2	0	0		2	0	0		2	0	0		1	0	0		1	0
3	23	7	25	149	5		3	0		3	0		3	0		3	1	0		3	1	0		3	1	0		2	1	0		2	0	0		2	0	0		1	0	0		1	0	0		0	0
3	24	7	36	150	5		3	1		3	0		3	0		3	3	0		3	2	0		2	2	0		1	1	0		1	1	0		1	1	0		0	0	0		0	0	0		0	0
3	25	7	33	151	5		3	NA		3	0		3	0		3	2	0		3	2	0		3	2	0		2	1	0		2	1	0		2	1	0		2	0	0		1	0	0		1	0
3	26	7	22	152	5		3	NA	11	3	4		3	4		3	1	4		3	0	4		3	0	4		3	0	4		2	0	4		2	0	4		1	0	4		1	0	4		0	0
3	27	7	21	153	5		2	0		1	0		1	0		1	1	0		1	0	0		0	0	0		0	0	0		0	0	0		0	0	0		0	0	0		0	0	0		0	0
3	28	7	32	154	5		3	0		3	0		3	0		3	1	0		3	1	0		2	0	0		2	0	0		1	0	0		1	0	0		1	0	0		0	0	0		0	0
3	29	9	19	155	5		3	0		3	0		3	0		3	1	0		3	1	0		3	1	0		2	0	0		2	0	0		1	0	0		1	0	0		1	0	0		4	0
3	30	9	13	156	5		3	0		3	0		3	0		3	1	0		3	0	0		2	0	0		2	0	0		1	0	0		1	0	0		1	0	0		0	0	0		0	0
3	31	9	26	157	5		2	1		2	0		2	0		2	2	0		2	1	0		1	1	0		1	1	0		0	0	0		0	0	0		0	0	0		0	0	0		0	0
3	32	9	34	158	5		3	NA		2	0		1	0		1	1	0		1	1	0		1	1	0		1	1	0		0	0	0		0	0	0		0	0	0		0	0	0		0	0
3	33	9	28	159	5		3	0		3	0		3	0		3	2	0		3	2	0		3	1	0		2	0	0		1	0	0		1	0	0		1	0	0		1	0	0		0	0
3	34	9	20	160	5		3	1		3	1		3	1		3	2	1		3	1	1		3	1	0		3	1	0		2	1	0		2	1	0		1	1	0		1	0	0		1	0
3	35	9	42	161	5		3	NA		3	0		3	0		3	1	0		3	1	0		3	0	0		3	0	0		2	0	0		1	0	0		1	0	0		0	0	0		0	0
3	36	11	31	162	5		1	0		1	0		1	0		1	1	0		1	1	0		0	0	0		0	0	0		0	0	0		0	0	0		0	0	0		0	0	0		0	0
3	37	11	1	163	5		3	0		3	0		3	0		3	1	0		3	1	0		3	1	0		3	1	0		2	0	0		2	0	0		1	0	0		0	0	0		0	0
3	38	11	42	164	5		3	NA	11	3	4		3	4		3	1	4		3	1	4		3	1	4		3	0	4		2	0	4		2	0	4		2	0	4		1	0	4		1	0
3	39	11	28	165	5		3	0		3	0		3	0		3	1	0		3	1	0		2	0	0		2	0	0		1	0	0		1	0	0		1	0	0		0	0	0		0	0
3	40	11	15	166	5		2	0		1	0		1	0		1	1	0		1	0	0		1	0	0		0	0	0		0	0	0		0	0	0		0	0	0		0	0	0		0	0
3	41	11	16	167	5		3	0		2	0		1	0		1	1	0		1	1	0		1	0	0		0	0	0		0	0	0		0	0	0		0	0	0		0	0	0		0	0
3	42	11	36	168	5		3	NA	11	3	4		3	4		3	1	4		3	0	4		2	0	4		2	0	4		1	0	4		1	0	4		0	0	4		0	0	4		0	0
3	43	13	30	169	5		3	0		3	0		3	0		3	1	0		3	3	0		3	3	0	s1 skjuter lite igen	3	3	0		2	2	0		1	1	0		1	1	NA		1	0	0		0	0
3	44	13	31	170	5		3	2		2	2		2	2		1	1	2		1	0	1		1	0	0		1	0	0		0	0	0		4	0	0	toppknopp larväten	4	0	0		4	0	0		4	0
3	45	13	18	171	5		0	NA		0	0		0	0		0	0	0		0	0	0		0	0	0		0	0	0		0	0	0		0	0	0		0	0	0		0	0	0		0	0
3	46	13	21	172	4		2	0		1	0		1	0		1	4	0		1	4	0		0	4	0		0	4	0		0	4	0		0	4	0		0	4	0		0	4	0		0	4
3	47	13	22	173	5		3	NA	11	3	4		3	4		3	1	4		3	1	4		3	1	4		3	3	4	s1 skjuter igen	3	3	4		2	2	4		1	1	4		1	0	4		0	0
3	48	13	29	174	5		3	0		3	0		3	0		3	1	0		3	1	0		2	1	0		1	1	0		1	0	0		1	0	0		1	0	0		0	0	0		0	0
3	49	13	26	175	5		3	1		3	1		3	0		3	1	0		3	1	0		3	0	0		2	0	0		1	0	0		1	0	0		1	0	0		0	0	0		0	0
3	50	15	36	176	5		3	0		3	0		3	0		3	1	0		3	1	0		3	1	0		3	0	0		3	0	0		2	0	0		1	0	0		1	0	0		1	0
3	51	15	32	177	5		3	0		3	0		3	0		3	2	0		3	1	0		3	1	0		3	1	0		2	0	0		2	0	0		1	0	0		1	0	0		1	0
3	52	15	17	178	5		NA	NA	11	0	4		0	4		0	0	4		0	0	4		0	0	4		0	0	4		0	0	4		0	0	4		0	0	4		0	0	4		0	0
3	53	15	12	179	5		3	1		3	1		3	1		3	2	1		3	1	1		3	1	0		3	1	0		3	1	0		3	1	0		2	0	0		1	0	0		1	0
3	54	15	30	180	5		3	NA		3	0		3	0		3	2	0		3	1	0		2	1	0		2	1	0		3	0	0	toppknopp skjuter lite igen	2	0	0		1	0	0		0	0	0		0	0
3	55	15	42	181	5		3	0		3	0		3	0		3	3	0		3	2	0		3	1	0		3	1	0		3	1	0		2	1	0		1	0	0		1	0	0		1	0
3	56	15	14	182	5		3	0		3	0		3	0		3	1	0		3	1	0		3	1	0		3	1	0		3	1	0		2	1	0		2	1	0		1	4	0	s1 torkat ihop fallit av	1	4
3	57	17	34	183	5		3	0		3	0		3	0		3	1	0		3	1	0		3	0	0		3	0	0		2	0	0		1	0	0		1	0	0		0	0	0		0	0
3	58	17	25	184	5		3	0		3	0		3	0		3	1	0		3	1	0		3	1	0		3	0	0		3	0	0		2	0	0		1	0	0		1	0	0		1	0
3	59	17	9	185	5		3	0		3	0		3	0		3	2	0		3	3	0		3	2	0		3	2	0		3	1	0		2	1	0		1	0	0		1	0	0		1	0
3	60	17	6	186	5		3	0		2	0		1	0		1	1	0		1	1	0		1	1	0		1	1	0		1	0	0		1	0	0		1	0	0		0	0	0		0	0
3	61	17	24	187	5		3	NA	11	3	4		3	4		2	1	4		3	0	4		2	0	4		2	0	4		1	0	4		1	0	4		1	0	4		0	0	4		0	0
3	62	17	18	188	5		0	0		0	0		0	0		0	4	0		0	4	0		0	4	0		0	4	0		0	4	0		0	4	0		0	4	0		0	4	0		0	4
3	63	17	28	189	5		2		11	2	4		2	4		1	1	4		1	1	4		1	0	4		1	0	4		1	0	4		1	0	4		1	0	4		0	0	4		0	0
4	63	17	35	190	5		3	0		3	0		3	0		3	1	0		3	1	0		2	0	0		1	0	0		1	0	0		1	0	0		1	0	0		0	0	0		0	0
4	62	17	17	191	5		1	0		1	0		0	0		0	0	0		0	0	0		0	0	0		0	0	0		0	0	0		0	0	0		0	0	0		0	0	0		0	0
4	61	17	13	192	0	torr topp	3		11, huvudskott dod, sidskott tar over	3	4		3	4		3	4	4		3	4	4		2	4	4		2	4	4		2	4	4		1	4	4		1	4	4		1	4	4		1	4
4	60	17	5	193	5		NA	0		3	0	toppkn skjuter igen	2	0		1	0	0		1	0	0		1	0	0		0	0	0		0	0	0		0	0	0		0	0	0		0	0	0		0	0
4	59	17	16	194	5		3	0		3	0		3	0		3	1	0		3	1	0		3	0	0		2	0	0		1	0	0		1	0	0		1	0	0		0	0	0		0	0
4	58	17	40	195	5		3	0		3	0		3	0		3	1	0		3	1	0		2	0	0		1	0	0		1	0	0		1	0	0		1	0	0		0	0	0		0	0
4	57	17	27	196	5		3	0		3	0		3	0		3	1	0		3	0	0		3	0	0		3	0	0		3	0	0		3	0	0		2	0	0		2	0	0		1	0
4	56	15	23	197	5		3		11	3	4		3	4	vissen i skotten	4	4	4		4	4	4		4	4	4		4	4	4		4	4	4	alla toppskott döda	4	4	4		4	4	4		4	4	4		4	4
4	55	15	29	198	5		3	0		3	0		3	0		3	1	0		3	0	0		3	0	0		2	0	0		2	0	0		1	0	0		1	0	0		0	0	0		0	0
4	54	15	34	199	5		3	0		3	0		3	0		3	1	0		3	1	0		3	1	0		3	1	0		2	0	0		1	0	0		1	0	0		0	0	0		0	0
4	53	15	19	200	5		3	0		3	0		3	0		3	3	0		3	2	0		3	2	0		3	1	0		3	1	0		2	1	0		2	0	0		1	0	0		1	0
4	52	15	5	201	5		3	0		3	0		3	0		3	1	0		3	1	0		3	1	0		3	1	0		2	0	0		1	0	0		1	0	0		0	0	0		0	0
4	51	15	16	202	5		3	NA	11	3	4		3	4		3	1	4		3	1	4		3	0	4		2	0	4		1	0	4		1	0	4		1	0	4		1	0	4		1	0
4	50	15	38	203	5		3	NA	11	3	4		3	4		3	1	4		3	3	4		3	3	4		3	3	4		3	3	4		2	2	4		1	1	4		1	0	4		0	0
4	49	13	25	204	5		3	NA	11	3	4		3	4		3	1	4		3	1	4		2	0	4		2	0	4		1	0	4		1	0	4		1	0	4		0	0	4		0	0
4	48	13	19	205	5		3	0		3	0		3	0		3	2	0		3	2	0		3	2	0		3	1	0		3	1	0		2	1	0		2	1	0		2	0	0		1	0
4	47	13	3	206	5		3	2		3	1		3	0		3	2	0		3	2	0		3	2	0		3	1	0		3	1	0		3	1	0		3	1	0		2	0	0		1	0
4	46	13	8	207	5		3	1		3	1		3	0		3	1	0		3	3	0		4	3	0	toppkn Larvaten	4	4	0	s1 knopp larväten	4	0	0		4	0	0		4	0	0		4	0	0		4	0
4	45	13	13	208	5		3	NA	11	3	4		3	4		3	1	4		3	1	4		2	0	4		1	0	4		1	0	4		1	0	4		1	0	4		0	0	4		0	0
4	44	13	35	209	5		3	NA	11	2	4		2	4		1	1	4		1	1	4		1	0	4		1	0	4		1	0	4		1	0	4		1	0	4		0	0	4		0	0
4	43	13	38	210	5		3	NA	11	2	4		2	4		1	1	4		1	1	4		1	1	4		1	1	4		1	0	4		1	0	4		1	0	4		0	0	4		0	0
4	42	11	26	211	5		3	0		3	0		3	0		3	1	0		3	1	0		3	0	0		2	0	0		2	0	0		1	0	0		1	0	0		1	0	0		1	0
4	41	11	25	212	5		3	1		3	1		3	1		3	0	1		3	0	1		3	0	0		2	0	0		1	0	0		1	0	0		1	0	0		1	0	0		0	0
4	40	11	37	213	5		3	1		3	1		3	1		3	1	0		3	1	0		2	0	0		1	0	0		1	0	0		1	0	0		1	0	0		0	0	0		0	0
4	39	11	7	214	5		2	1		3	1		3	1		3	2	1		2	2	1		2	2	0		1	1	0		1	0	0		1	0	0		1	0	0		0	0	0		0	0
4	38	11	17	215	5		1	NA		1	0		0	0		1	0	0		1	0	0		1	0	0		1	0	0		1	0	0		1	0	0		0	0	0		0	0	0		0	0
4	37	11	19	216	5		3	1		2	0		1	0		1	1	0		1	0	0		1	0	0		1	0	0		1	0	0		1	0	0		0	0	0		0	0	0		0	0
4	36	11	9	217	5		3	NA		3	0		3	0		3	1	0		3	1	0		3	0	0		3	0	0		3	0	0		2	0	0		1	0	0		1	0	0		0	0
4	35	9	3	218	5		3	0		3	0		3	0		3	2	0		3	2	0		3	2	0		3	2	0		3	2	0		3	1	0		2	1	0		2	0	0		1	0
4	34	9	21	219	5		1	0		1	0		0	0		0	4	0		0	4	0		0	4	0		0	4	0		0	4	0		0	4	0		0	4	0		0	4	0		0	4
4	33	9	12	220	5		3	0		3	0		3	0		3	3	0		2	2	0		2	1	0		1	1	0		1	0	0		1	0	0		0	0	0		0	0	0		0	0
4	32	9	25	221	5		2	0		2	0		2	0		3	3	0		3	2	0		3	2	0		2	1	0		1	1	0		1	1	0		1	1	0		0	0	0		0	0
4	31	9	37	222	5		2	1		1	1		1	0		1	3	0	s1 skjuter igen	1	3	0		0	2	0		0	2	0		0	1	0		0	0	0		0	0	0		0	0	0		0	0
4	30	9	7	223	5		3	NA		3	0		3	0		3	1	0		2	1	0		2	0	0		1	0	0		1	0	0		1	0	0		1	0	0		0	0	0		0	0
4	29	9	2	224	5		3	2		3	2		3	1		3	3	1		3	2	1		3	1	1		3	1	0		3	0	0		2	0	0		2	0	0		2	0	0		2	0
4	28	7	42	225	5		3	NA		3	0		3	0		3	1	0		3	1	0		3	0	0		3	0	0		2	0	0		2	0	0		1	0	0		1	0	0		1	0
4	27	7	14	226	5		3	0		3	0		3	0		3	1	0		3	1	0		3	1	0		3	0	0		2	0	0		2	0	0		1	0	0		1	0	0		1	0
4	26	7	29	227	5		3	0		3	0		3	0		3	3	0		3	2	0		3	2	0		3	1	0		2	1	0		2	1	0		1	1	0		1	0	0		1	0
4	25	7	27	228	5		3	NA	11	3	4		3	4		3	3	4		3	2	4		3	2	4		2	2	4		2	1	4		2	1	4		1	0	4		1	0	4		1	0
4	24	7	12	229	5		3	0		3	0		3	0		3	1	0		3	1	0		3	0	0		3	0	0		2	0	0		2	0	0		1	0	0		1	0	0		0	0
4	23	7	2	230	5		3	0		3	0		3	0		3	3	0		3	3	0		2	2	0		2	1	0		2	1	0		2	1	0		1	1	0		1	0	0		1	0
4	22	7	34	231	5		3	0		3	0		3	0		3	2	0		3	1	0		2	1	0		2	1	0		1	0	0		1	0	0		1	0	0		1	0	0		0	0
4	21	5	42	232	5		3	0		3	0		3	0		3	1	0		3	1	0		3	0	0		2	0	0		2	0	0		1	0	0		1	0	0		0	0	0		0	0
4	20	5	18	233	5		NA	0		0	0		0	0		0	0	0		0	0	0		0	0	0		0	0	0		0	0	0		0	0	0		0	0	0		0	0	0		0	0
4	19	5	22	234	5		3	0		3	0		3	0		3	1	0		3	0	0		3	0	0		2	0	0		2	0	0		2	0	0		1	0	0		1	0	0		0	0
4	18	5	17	235	5		NA	NA	11	0	4		0	4		0	0	4		0	0	4		0	0	4		0	0	4		0	0	4		0	0	4		0	0	4		0	0	4		0	0
4	17	5	26	236	5		3	1		3	0		3	0		3	1	0		3	1	0		2	0	0		2	0	0		1	0	0		1	0	0		1	0	0		0	0	0		0	0
4	16	5	29	237	5		3	0		1	0		1	0		1	1	0		1	1	0		1	0	0		1	0	0		0	0	0		0	0	0		0	0	0		0	0	0		0	0
4	15	5	6	238	5		3	0		3	0		3	0		3	1	0		3	1	0		2	1	0		2	0	0		1	0	0		1	0	0		0	0	0		0	0	0		0	0
4	14	3	38	239	5		3	0		3	0		3	0		3	1	0		3	0	0		2	0	0		2	0	0		1	0	0		1	0	0		0	0	0		0	0	0		0	0
4	13	3	3	240	5		3	0		3	0		3	0		3	3	0		3	2	0		3	2	0		3	2	0		2	1	0		3	1	0		2	1	0		1	0	0		1	0
4	12	3	25	241	5		3	0		3	0		3	0		3	2	0		3	1	0		3	1	0		2	0	0		2	0	0		2	0	0		1	0	0		1	0	0		1	0
4	11	3	33	242	5		3	2	skjuter igen	3	2		3	0	hittade battre sidkn, bytte	3	1	0		3	0	0		2	0	0		2	0	0		2	0	0		2	0	0		1	0	0		0	0	0		0	0
4	10	3	24	243	5		3	NA		3	1		3	0		3	1	0		3	1	0		3	1	0		3	0	0		2	0	0		2	0	0		1	0	0		0	0	0		0	0
4	9	3	1	244	5		3	0		3	0		3	0		3	1	0		3	0	0		3	0	0		2	0	0		1	0	0		1	0	0		1	0	0		1	0	0		1	0
4	8	3	13	245	5		3	0		3	0		3	0		3	1	0		3	0	0		3	0	0		3	0	0		2	0	0		2	0	0		1	0	0		1	0	0		1	0
4	7	1	8	246	5		3	0		3	0		3	0		3	1	0		3	1	0		3	0	0		3	0	0		2	0	0		2	0	0		1	0	0		1	0	0		1	0
4	6	1	39	247	5		3	0		3	0		3	0		3	1	0		3	0	0		2	0	0		2	0	0		1	0	0		1	0	0		1	0	0		0	0	0		0	0
4	5	1	6	248	5		3	0		3	0		3	0		3	3	0		3	2	0		3	2	0		2	1	0		2	1	0		2	1	0		1	1	0		1	0	0		1	0
4	4	1	24	249	5		3	NA	11	3	4		3	4		3	2	4		3	2	4		2	1	4		1	1	4		1	1	4		1	0	4		1	0	4		1	0	4		0	0
4	3	1	11	250	5		3	0		3	0		3	0		3	1	0		3	1	0		2	1	0		2	0	0		1	0	0		1	0	0		1	0	0		0	0	0		0	0
4	2	1	19	251	5		3	0		3	0		3	0		3	2	0		3	1	0		2	1	0		2	0	0		1	0	0		1	0	0		1	0	0		1	0	0		0	0
4	1	1	29	252	5		3	NA	11	3	4		3	4		2	1	4		2	1	4		2	0	4		1	0	4		1	0	4		1	0	4		1	0	4		0	0	4		0	0
5	1	1	18	253	5		0	NA	11	0	4		0	4		0	0	4		0	0	4		0	0	4		0	0	4		0	0	4		0	0	4		0	0	4		0	0	4		0	0
5	2	1	22	254	5		3	0		3	0		3	0		3	1	0		3	0	0		2	0	0		2	0	0		1	0	0		1	0	0		1	0	0		0	0	0		0	0
5	3	1	14	255	5		3	0		3	0		3	0		3	1	0		3	1	0		3	1	0		2	0	0		2	0	0		2	0	0		2	0	0		1	0	0		1	0
5	4	1	3	256	5		3	0		3	0		3	0		3	2	0		3	1	0		3	1	0		2	1	0		2	1	0		2	1	0		2	1	0		1	0	0		1	0
5	5	1	26	257	5		3	0		3	0		3	0		3	1	0		3	0	0		3	0	0		2	0	0		2	0	0		2	0	0		2	0	0		1	0	0		1	0
5	6	1	15	258	5		1	0		1	0		0	0		0	NA	0		0	0	0		0	0	0		0	0	0		0	0	0		0	NA	0	0	0	0	0		0	0	0		0	0
5	7	1	41	259	5		3	0		3	0		3	0		3	1	0		3	1	0		2	1	0		2	1	0		1	0	0		1	0	0		0	0	0		0	0	0		0	0
5	8	3	16	260	5		3	0		3	0		3	0		3	1	0		3	1	0		3	1	0		2	0	0		2	0	0		2	0	0		2	0	0		1	0	0		1	0
5	9	3	9	261	5		3	NA	11	3	4		3	4		3	1	4		3	1	4		2	1	4		2	1	4		1	0	4		1	0	4		1	0	4		0	0	4		0	0
5	10	3	23	262	5		3	NA	11	3	4		3	4		3	4	4		3	4	4		3	4	4		3	4	4		3	4	4		3	4	4		2	4	4		1	4	4		1	4
5	11	3	19	263	5		3	NA	11	3	4		3	4		3	1	4		3	1	4		2	1	4		2	0	4		2	0	4		2	0	4		2	0	4		1	0	4		1	0
5	12	3	28	264	5		3	0		3	0		3	0		3	1	0		3	0	0		3	0	0		2	0	0		2	0	0		2	0	0		1	0	0		1	0	0		0	0
5	13	3	21	265	5		2	0		1	0		1	0		1	1	0		0	0	0		0	0	0		0	0	0		0	0	0		0	0	0		0	0	0		0	0	0		0	0
5	14	3	26	266	5		3	0		3	0		3	0		3	1	0		2	0	0		2	0	0		1	0	0		1	0	0		1	0	0		1	0	0		0	0	0		0	0
5	15	5	38	267	5		1	1		1	1		0	1		0	0	1		0	0	0		0	0	0		0	0	0		0	0	0		0	0	0		0	0	0		0	0	0		0	0
5	16	5	3	268	5		3	NA		3	0		3	0		3	1	0		3	0	0		2	0	0		2	0	0		2	0	0		1	0	0		1	0	0		1	0	0		1	0
5	17	5	8	269	5		3	NA	11	3	4		2	4		2	1	4		2	1	4		1	0	4		1	0	4		0	0	4		0	0	4		0	0	4		0	0	4		0	0
5	18	5	41	270	5		3	0		3	0		3	0		3	1	0		2	0	0		1	0	0		1	0	0		0	0	0		0	0	0		0	0	0		0	0	0		0	0
5	19	5	20	271	5		3	0		3	0		2	0		2	1	0		2	0	0		1	0	0		1	0	0		1	0	0		1	0	0		1	0	0		0	0	0		0	0
5	20	5	37	272	5		3	0		3	0		3	0		3	1	0		3	1	0		3	1	0		2	1	0		2	0	0		2	0	0		2	0	0		1	0	0		1	0
5	21	5	5	273	5		3	0		3	0		3	0		3	1	0		3	1	0		3	1	0		2	0	0		1	0	0		1	0	0		1	0	0		1	0	0		1	0
5	22	7	13	274	5		3	0		3	0		3	0		3	1	0		3	1	0		3	1	0		3	0	0		3	0	0		2	0	0		1	0	0		1	0	0		1	0
5	23	7	30	275	5		3	1		3	0		3	0		3	1	0		3	0	0		2	0	0		2	0	0		1	0	0		1	0	0		1	0	0		0	0	0		0	0
5	24	7	5	276	5		3	NA		3	0		3	0		3	1	0		3	0	0		3	0	0		2	0	0		1	0	0		1	0	0		1	0	0		0	0	0		0	0
5	25	7	35	277	5		3	NA	11	3	4		3	4		3	1	4		3	1	4		3	1	4		3	1	4		2	1	4		2	0	4		1	0	4		1	0	4		1	0
5	26	7	28	278	5		3	0		3	0		3	0		3	1	0		3	1	0		3	1	0		2	1	0		2	0	0		2	0	0		1	0	0		1	0	0		0	0
5	27	7	9	279	5		3	0		2	0		2	0		1	1	0		1	0	0		2	0	0		1	0	0		0	0	0		0	0	0		0	0	0		0	0	0		0	0
5	28	7	7	280	5		3	0		3	0		3	0		3	1	0		3	0	0		2	0	0		2	0	0		1	0	0		1	0	0		1	0	0		0	0	0		0	0
5	29	9	27	281	5		3	1		3	1		3	0		3	3	0		3	2	0		3	1	0		2	1	0		1	1	0		1	0	0		1	0	0		1	0	0		1	0
5	30	9	15	282	5		2	1		1	0		1	0		1	1	0		0	0	0		0	0	0		0	0	0		0	0	0		0	0	0		0	0	0		0	0	0		0	0
5	31	9	35	283	5		3	NA		3	0		3	0		3	1	0		3	1	0		2	1	0		2	0	0		2	0	0		1	0	0		1	0	0		0	0	0		0	0
5	32	9	1	284	5		3	1		3	1		1	0		1	1	0		1	0	0		1	0	0		0	0	0		0	0	0		0	0	0		0	0	0		0	0	0		0	0
5	33	9	17	285	5		NA	NA	11	0	4		0	4		0	0	4		0	0	4		0	0	4		0	0	4		0	0	4		0	0	4		0	0	4		0	0	4		0	0
5	34	9	5	286	5		3	0		3	0		3	0		3	1	0		3	1	0		3	1	0		3	1	0		2	0	0		1	0	0		1	0	0		0	0	0		0	0
5	35	9	24	287	5		3	2		3	1		3	0		3	1	0		3	1	0		2	0	0		4	0	0	topp larväten	4	0	0		4	0	0		4	0	0		4	0	0		4	0
5	36	11	35	288	5		3	1		3	1		3	0		3	1	0		2	2	0		2	0	0		1	0	0		1	0	0		1	0	0		1	0	0		0	0	0		0	0
5	37	11	13	289	0	5	NA	NA	5	4	4	5	4	4	5	4	4	4	5	4	4	4	5	4	4	4	5	4	4	4		4	4	4		4	4	4		4	4	4		4	4	4		4	4
5	38	11	30	290	5		3	0		3	0		3	0		3	1	0		3	1	0		2	0	0		2	0	0		2	0	0		1	0	0		1	0	0		1	0	0		1	0
5	39	11	10	291	5		2	0	knopp skjuter igen ?	3	0		2	0		1	2	0		1	2	0		1	2	0		0	2	0		0	2	0	s1 skjuter igen	0	1	0		0	1	0		0	0	0		0	0
5	40	11	11	292	5		3	0		3	0		3	0		3	1	0		3	1	0		2	1	0		1	1	0		1	0	0		1	0	0		1	0	0		1	0	0		0	0
5	41	11	33	293	5		3	NA	11	3	4		3	4		3	1	4		3	1	4		3	0	4		2	0	4		1	0	4		1	0	4		1	0	4		0	0	4		0	0
5	42	11	23	294	5		3	2		3	2		3	2	visssnar	3	2	2		3	2	2		3	2	2		3	1	1		2	1	1		1	1	1	ser döende ut	1	0	1		1	0	0	döende	1	0
5	43	13	20	295	5		1	1		3	1		3	0		3	3	0		3	3	0		3	3	0		3	2	2	s2 skjuter igen	3	2	1		2	1	0		1	1	0		1	0	0		0	0
5	44	13	34	296	5		3	NA	11	3	4		3	4		3	2	4		3	2	4		2	2	4		1	1	4		1	0	4		0	0	4		0	0	4		0	0	4		0	0
5	45	13	33	297	5		2	1		1	1		1	1		1	1	1		1	1	0		3	0	0	toppkn skjuter igen	3	0	0		3	0	0		3	0	0		2	0	0		1	0	0		0	0
5	46	13	9	298	5		3	NA		3	0		3	0		3	1	0		3	1	0		4	1	0	toppkn Larvãten	4	0	0		4	0	0		4	0	0		4	0	0		4	0	0		4	0
5	47	13	32	299	5		3	NA	11	3	4		3	4		3	1	4		3	1	4		3	1	4		3	1	4		2	0	4		2	0	4		1	0	4		1	0	4		1	0
5	48	13	40	300	5		3	0		3	0		3	0		3	1	0		3	1	0		2	1	0		2	0	0		1	0	0		1	0	0		0	0	0		0	0	0		0	0
5	49	13	6	301	5		3	0		3	0		3	0		3	2	0		3	1	0		3	1	0		3	1	0		2	0	0		2	0	0		1	0	0		1	0	0		0	0
5	50	15	1	302	5		3	0		3	0		3	0		3	1	0		3	0	0		2	0	0		2	0	0		1	0	0		1	0	0		1	0	0		0	0	0		0	0
5	51	15	15	303	5		2	0		2	0		1	0		1	0	0		1	0	0		0	0	0		0	0	0		0	0	0		0	0	0		0	0	0		0	0	0		0	0
5	52	15	26	304	5		2	NA	11	1	4		1	4		3	3	4		3	2	4		2	2	4		1	1	4		1	0	4		1	0	4		0	0	4		0	0	4		0	0
5	53	15	27	305	5		3	0		3	0		3	0		3	3	0		3	3	0		3	2	0		3	1	0		3	1	0		2	1	0		1	1	0		1	0	0		0	0
5	54	15	4	306	5		3	0		3	0		3	0		3	2	0		3	2	0		3	1	0		3	1	0		3	1	0		2	0	0		1	0	0		1	0	0		1	0
5	55	15	28	307	5		3	0		3	0		3	0		3	1	0		3	1	0		2	1	0		1	0	0		1	0	0		1	0	0		1	0	0		0	0	0		0	0
5	56	15	37	308	5		3	NA	11	3	4		3	4		2	2	4		2	1	4		1	1	4		1	1	4		1	1	4		1	1	4		1	1	4		1	0	4		0	0
5	57	17	30	309	5		3	0		3	0		3	0		3	1	0		3	1	0		3	1	0		3	1	0		2	1	0		2	0	0		1	0	0		1	0	0		1	0
5	58	17	42	310	5		3	1		3	0		3	0		3	1	0		3	1	0		2	1	0		2	1	0		2	0	0		1	0	0		1	0	0		1	0	0		0	0
5	59	17	2	311	5		3	NA		3	0		3	0		3	3	0		3	2	0		3	2	0		3	2	0		3	1	0		2	1	0		2	1	0		2	0	0		2	0
5	60	17	33	312	5		3	0		3	0		3	0		3	3	0		3	2	0		3	1	0		3	1	0		2	1	0		2	0	0		2	0	0		1	0	0		1	0
5	61	17	4	313	5		3	0		3	0		3	0		3	1	0		3	1	0		3	1	0		3	1	0		3	1	0		2	0	0		1	0	0		1	0	0		1	0
5	62	17	39	314	5		3	0		3	0		3	0		3	1	0		3	1	0		3	0	0		3	0	0		2	0	0		1	0	0		1	0	0		0	0	0		0	0
5	63	17	22	315	5		3	0		3	0		3	0		3	1	0		3	1	0		3	0	0		2	0	0		1	0	0		1	0	0		1	0	0		1	0	0		0	0
6	63	17	26	316	5		3	NA	11	3	4		3	4		3	2	4		3	2	4		2	2	4		1	1	4		1	1	4		1	0	4		0	0	4		0	0	4		0	0
6	62	17	29	317	5		3	0		1	0		1	0		2	1	0		3	0	0		2	0	0		1	0	0		1	0	0		1	0	0		0	0	0		0	0	0		0	0
6	61	17	14	318	5		3	NA	11	3	4		3	4		3	1	4		3	1	4		3	1	4		3	3	4	s1 skjuter igen	3	3	4		3	2	4		2	1	4		1	0	4		1	0
6	60	17	20	319	5		3	NA	11	3	4		3	4		3	1	4		3	1	4		3	1	4		2	0	4		1	0	4		1	0	4		1	0	4		1	0	4		1	0
6	59	17	15	320	5		3	0		2	0		2	0		1	1	0		1	0	0		1	0	0		0	0	0		0	0	0		0	0	0		0	0	0		0	0	0		0	0
6	58	17	41	321	5		3	0		3	0		3	0		3	1	0		3	1	0		3	1	0		3	0	0		3	0	0		2	0	0		1	0	0		1	0	0		1	0
6	57	17	1	322	5		3	0		3	0		3	0		3	1	0		3	1	0		2	1	0		2	0	0		1	0	0		1	0	0		0	0	0		0	0	0		0	0
6	56	15	39	323	5		3	0		3	0		3	0		3	2	0		3	1	0		3	1	0		3	1	0		2	0	0		2	0	0		1	0	0		1	0	0		1	0
6	55	15	21	324	5		3	1		2	0		1	0		1	0	0		1	0	0		1	0	0		1	0	0		1	0	0		1	0	0		1	0	0		0	0	0		0	0
6	54	15	22	325	5		3	NA		3	2		3	1		3	2	1		2	1	0		1	1	0		1	0	0		1	0	0		0	0	0		0	0	0		0	0	0		0	0
6	53	15	9	326	5		3	0		3	0		3	0		3	1	0		3	1	0		2	1	0		2	0	0		2	0	0		1	0	0		1	0	0		0	0	0		0	0
6	52	15	2	327	5		3	0		3	0		3	0		3	2	0		3	2	0		3	2	0		3	1	0		3	1	0		3	1	0		2	0	0		2	0	0		1	0
6	51	15	24	328	5		3	1		3	1		3	0		3	1	0		3	0	0		2	0	0		2	0	0		2	0	0		2	0	0		2	0	0		1	0	0		1	0
6	50	15	31	329	5		3	1		2	1		1	1		1	1	0		1	1	0		1	1	0		0	0	0		0	0	0		0	0	0		0	0	0		0	0	0		0	0
6	49	13	17	330	5		NA	NA		0	0		0	0		0	4	0		0	4	0		0	4	0		0	4	0		0	4	0		0	4	0		0	4	0		0	4	0		0	4
6	48	13	15	331	5		1	NA	11	1	4		0	4		0	0	4		0	0	4		0	0	4		0	0	4		0	0	4		0	0	4		0	0	4		0	0	4		0	0
6	47	13	23	332	5		3	0		3	0		3	0		3	2	0		3	2	0		3	1	0		2	1	4	s1 skjuter igen. S2 död	1	1	4		1	1	4		1	0	4		1	0	4		1	0
6	46	13	24	333	5		3	NA	11	3	4		3	4		3	1	4		3	1	4		3	1	4		3	0	4		3	0	4		2	0	4		2	0	4		1	0	4	toppknopp skjuter lite igen	1	0
6	45	13	1	334	5		3	0		3	0		3	0		3	1	0		3	1	0		2	1	0		2	1	0		1	0	0		1	0	0		1	0	0		0	0	0		0	0
6	44	13	5	335	5		3	1		3	1		3	0		3	1	0		3	1	0		3	1	0		3	1	0		2	1	0		1	0	0		1	0	0		0	0	0		0	0
6	43	13	12	336	5		3	NA		3	0		3	0		3	1	0		3	1	0		3	1	0		3	1	0		2	0	0		1	0	0		1	0	0		1	0	0		1	0
6	42	11	12	337	5		3	2		2	2		1	1		2	3	1		2	2	1		2	2	0	topp larvãten	2	1	0		2	0	0	toppknopp skjuter lite igen	2	0	0		1	0	0		1	0	0		1	0
6	41	11	39	338	5		3	NA	11	3	4		3	4		3	4	4		3	4	4		3	4	4		2	4	NA		1	4	4		0	4	4		0	4	4		0	4	4		0	4
6	40	11	38	339	5		3	NA	11	3	4		2	4		2	2	4		2	1	4		2	1	4		4	0	4	toppknopp saknas	4	0	4		4	0	4		4	0	4		4	0	4		4	0
6	39	11	41	340	5		3	NA	11	3	4		3	4		3	1	4		3	1	4		2	1	4		2	1	4		1	0	4		1	0	4		1	0	4		1	0	4		1	0
6	38	11	4	341	5		3	0		3	0		3	0		3	1	0		3	0	0		3	0	0		2	0	0		2	0	0		2	0	0		1	0	0		1	0	0		1	0
6	37	11	21	342	5		NA	0		0	0		0	0		0	4	0		0	4	0		0	4	0		0	4	0		0	4	0		0	4	0		0	4	0		0	4	0		0	4
6	36	11	29	343	5		3	0		3	0		3	0		3	1	0		3	0	0		3	0	0		2	0	0		1	0	0		1	0	0		1	0	0		0	0	0		0	0
6	35	9	32	344	5		3	2		3	1		3	0		3	1	0		3	0	0		2	0	0		2	0	0		1	0	0		1	0	0		1	0	0		0	0	0		0	0
6	34	9	18	345	5		0	NA		0	0		0	0		0	0	0		0	0	0		0	0	0		0	0	0		0	0	0		0	0	0		0	0	0		0	0	0		0	0
6	33	9	31	346	5		0	0		3	0	toppkn skjuter igen	2	0		1	0	0		1	0	0		1	0	0		0	0	0		0	0	0		0	0	0		0	0	0		0	0	0		0	0
6	32	9	9	347	5		3	1		2	1		2	1		1	2	1		1	1	0		1	2	0	s1 skjuter lite igen	1	1	0		1	1	0		1	0	0		1	0	0		0	0	0		0	0
6	31	9	11	348	5		3	NA		2	0		1	0		1	4	0		1	4	0		1	4	0		1	4	0		0	4	0		0	4	0		0	4	0		0	4	0		0	4
6	30	9	14	349	5		3	1		2	0		2	0		2	4	0		2	4	0		2	4	0		1	4	0		0	4	0		0	4	0		0	4	0		0	4	0		0	4
6	29	9	33	350	5		3	NA		3	0		3	0		3	1	0		3	1	0		2	1	0		2	1	0		1	0	0		1	0	0		1	0	0		1	0	0		1	0
6	28	7	16	351	5		3	0		3	0		3	0		3	1	0		3	1	0		3	1	0		2	0	0		2	0	0		2	0	0		2	0	0		2	0	0		1	0
6	27	7	20	352	5		3	1		3	1		3	0		3	1	0		2	1	0		2	1	0		2	0	0		1	0	0		1	0	0		1	0	0		1	0	0		1	0
6	26	7	31	353	5		1	NA		1	0		0	0		0	0	0		0	0	0		0	0	0		0	0	0		0	0	0		0	0	0		0	0	0		0	0	0		0	0
6	25	7	26	354	5		2	1		1	1		1	0		2	2	0		1	1	0		1	1	0	toppkn lite svart	1	1	0		0	1	0		0	0	0		0	0	0		0	0	0		0	0
6	24	7	11	355	5		3	NA	oh torr	2	0		1	0		1	4	0		1	4	0		0	4	0		0	4	0		0	4	0		0	4	0		0	4	0		0	4	0		0	4
6	23	7	39	356	5		3	1		3	1		3	0		3	1	0		2	1	0		2	1	0		2	0	0		1	0	0		1	0	0		1	0	0		0	0	0		0	0
6	22	7	10	357	5		2	1		1	0		1	0		1	4	0		0	4	0		0	4	0		0	4	0		0	4	0		0	4	0		0	4	0		0	4	0		0	4
6	21	5	32	358	5		3	NA		3	0		3	0		3	1	0		2	1	0		2	0	0		2	0	0		1	0	0		1	0	0		1	0	0		1	0	0		0	0
6	20	5	35	359	5		3	0		3	0		3	0		3	1	0		3	1	0		2	0	0		2	0	0		1	0	0		1	0	0		1	0	0		0	0	0		0	0
6	19	5	27	360	5		3	2		3	2		3	2		3	2	2		3	2	2		2	2	1		2	2	1	s2 skjuter lite igen	1	2	1		1	2	1		1	1	1		1	0	1		1	0
6	18	5	33	361	5		3	NA	11	3	4		3	4		3	1	4		3	0	4		2	0	4		2	0	4		1	0	4		1	0	4		1	0	4		0	0	4		0	0
6	17	5	31	362	5		3	0	knopp skjuter igen ?	2	0		1	0		1	1	0		1	1	0		1	1	0		0	0	0		0	0	0		0	0	0		0	0	0		0	0	0		0	0
6	16	5	21	363	5		3	0	knopp skjuter igen ?	2	0		2	0		2	4	0		1	4	0		0	4	0		0	4	0		0	4	0		0	4	0		0	4	0		0	4	0		0	4
6	15	5	1	364	5		1	0		1	0		1	0		3	1	0		3	0	0		3	0	0		3	0	0		2	0	0		2	0	0		1	0	0		1	0	0		4	0
6	14	3	20	365	5		3	1		3	0		3	0		3	1	0		3	0	0		2	0	0		2	0	0		1	0	0		1	0	0		1	0	0		0	0	0		0	0
6	13	3	35	366	5		3	NA	11	3	4		3	4		3	1	4		3	1	4		3	1	4		3	1	4		2	0	4		2	0	4		1	0	4		1	0	4		1	0
6	12	3	40	367	5		3	0		3	0		3	0		3	1	0		3	1	0		3	1	NA	0	3	0	NA		2	0	0		1	0	0		1	0	0		1	0	NA		1	0
6	11	3	6	368	5		3	0		3	0		3	0		3	1	0		3	1	0		3	0	0		3	0	0		2	0	0		1	0	0		1	0	0		1	0	0		0	0
6	10	3	10	369	5		3	0		3	0		3	0		3	1	0		3	1	0		2	0	0		2	0	0		1	0	0		1	0	0		1	0	0		0	0	0		0	0
6	9	3	14	370	5		3	0		3	0		3	0		3	3	0		3	2	0		3	2	0		3	1	0		2	1	0		2	1	0		1	1	0		1	0	0		1	0
6	8	3	31	371	5		3	0		3	0		3	0		3	4	0		4	4	0	vissnar	4	4	0		4	4	0		4	4	0		4	4	0		4	4	0		4	4	0		4	4
6	7	1	28	372	5		2	0		2	0		1	0		1	1	0		1	1	0		1	1	0		1	1	0		1	0	0		1	0	0		1	0	0		0	0	0		0	0
6	6	1	20	373	5		3	0		3	0		3	0		3	1	0		3	1	0		3	1	0		2	0	0		2	0	0		2	0	0		2	0	0		1	0	0		1	0
6	5	1	40	374	5		3	NA	11	3	4		3	4		3	1	4		3	1	4		3	1	4		3	0	4		2	0	4		2	0	4		2	0	4		1	0	4		1	0
6	4	1	34	375	5		3	1		2	1		1	1		1	1	1		1	0	1		1	0	0		1	0	0		1	0	0		1	0	0		0	0	0		0	0	0		0	0
6	3	1	32	376	5		3	NA	11	3	4		3	4		3	1	4		3	0	4		2	0	4		2	0	4		1	0	4		1	0	4		0	0	4		0	0	4		0	0
6	2	1	4	377	5		3	0		3	0		3	0		3	1	0		3	1	0		3	1	0		2	1	0		2	1	0		2	1	0		1	1	0		1	0	0		0	0
6	1	1	2	378	5		3	1		3	1		3	1		3	2	1		3	2	1		3	2	0		3	2	0		3	1	0		2	1	0		2	1	0		1	0	0		1	0
7	1	2	30	379	5		3	0		3	0		3	0		3	1	0		3	1	0		2	1	0		1	0	0		1	0	0		1	0	0		1	0	0		0	0	0		0	0
7	2	2	34	380	5		3	0		3	0		3	0		3	1	0		3	1	0		2	1	0		2	1	0		1	1	0		1	1	0		0	0	0		0	0	0		0	0
7	3	2	36	381	5		3	0		3	0		2	0		1	1	0		1	1	0		1	0	0		1	0	0		1	0	0		1	0	0		1	0	0		0	0	0		0	0
7	4	2	23	382	5		3	NA	11	3	4		3	4		3	4	4		3	4	4		3	4	4		3	4	4		2	4	4		1	4	4		1	4	4		1	4	4		1	4
7	5	2	28	383	5		3	0		3	0		3	0		3	1	0		2	0	0		1	0	0		1	0	0		1	0	0		1	0	0		0	0	0		0	0	0		0	0
7	6	2	21	384	5		1	0		1	0		1	0		1	4	0		0	4	0		0	4	0		0	4	0		0	4	0		0	4	0		0	4	0		0	4	0		0	4
7	7	2	16	385	5		3	0		3	0		3	0		3	1	0		3	0	0		2	0	0		1	0	0		1	0	0		1	0	0		1	0	0		0	0	0		0	0
7	8	4	19	386	5		3	NA	11	3	4		3	4		3	2	4		3	1	4		2	1	4		2	1	4		2	1	4		2	1	4		2	1	4		1	0	4		1	0
7	9	4	40	387	5		3	0		3	0		3	0		3	3	0		3	1	0		3	1	0		3	1	0		2	1	0		2	1	0		2	0	0		1	0	0		1	0
7	10	4	15	388	5		1	2		0	2		0	1		0	0	1		0	0	0		0	0	0		0	0	0		0	0	0		0	0	0		0	0	0		0	0	0		0	0
7	11	4	21	389	4		3	0		2	0		2	0		2	4	0		2	4	0		1	4	0		1	4	0		1	4	0		0	4	0		0	4	0		0	4	0		0	4
7	12	4	7	390	5		3	0		3	0		3	0		3	1	0		3	0	0		2	0	0		2	0	0		2	0	0		2	0	0		1	0	0		1	0	0		0	0
7	13	4	22	391	5		2	0		1	0		1	0		1	3	0		2	3	0		3	1	0		3	1	0		3	0	0		3	0	0		4	0	0	toppknopp larväten	4	0	0		4	0
7	14	4	10	392	5		3	2		1	1		0	1		0	0	1		0	0	0		0	0	0		0	0	0		0	0	0		0	0	0		0	0	0		0	0	0		0	0
7	15	6	17	393	5		0	0		0	0		0	0		0	0	0		0	0	0		0	0	0		0	0	0		0	0	0		0	0	0		0	0	0		0	0	0		0	0
7	16	6	6	394	5		3	1		1	0		1	0		1	1	0		1	1	0		1	1	0		1	1	0	toppknopp skjuter lite igen	1	1	0	toppknopp. Och s1 skjuter lite igen	1	1	0		0	1	0	s1 skjuter lite igen	0	1	0		0	1
7	17	6	4	395	5		3	0		3	0		3	0		3	1	0		2	1	0		2	1	0		2	0	0		1	0	0		1	0	0		1	0	0		0	0	0		0	0
7	18	6	14	396	5		3	NA	11	3	4		3	4		3	1	4		3	1	4		3	1	4		3	0	4		2	0	4		2	0	4		1	0	4		1	0	4		1	0
7	19	6	12	397	5		3	0		3	0		3	0		2	1	0		2	1	0		1	1	0		1	1	0		1	0	0		1	0	0		0	0	0		0	0	0		0	0
7	20	6	41	398	5		3	1		3	1		3	1		3	1	0		2	1	0		1	1	0		1	0	0		1	0	0		1	0	0		0	0	0		0	0	0		0	0
7	21	6	39	399	5		2	0		1	0		1	0		1	1	0		1	1	0		1	0	0		1	0	0		1	0	0		1	0	0		1	0	0		1	0	0		1	0
7	22	8	41	400	5		3	NA	11	3	4		3	4		3	3	4		3	2	4		2	2	4		2	1	4		1	1	4		1	0	4		1	0	4		1	0	4		1	0
7	23	8	6	401	5		3	0		3	0		3	0		3	1	0		3	1	0		2	0	0		2	0	0		2	0	0		1	0	0		1	0	0		0	0	0		0	0
7	24	8	9	402	5		3	1		3	0		3	0		3	0	0		3	0	0		2	0	0		2	0	0		2	0	0		2	0	0		1	0	0		1	0	0		0	0
7	25	8	3	403	5		3	0		3	0		3	0		3	2	0		3	2	0		2	2	0		2	1	0		2	1	0		2	1	0		2	1	0		2	1	0		1	0
7	26	8	38	404	5		1	0		3	0		3	0		3	2	0		1	1	0		1	1	0		1	0	0		0	0	0		0	0	0		0	0	0		0	0	0		0	0
7	27	8	12	405	5		1	NA		0	4	oh torr	0	4		0	3	4		3	2	4	toppkn skjuter igen	1	1	4		1	1	4	toppknopp skjuter lite igen	1	1	4		1	0	4		0	0	4		0	0	4		0	0
7	28	8	21	406	3		1	0		1	0		1	0		1	4	0		1	4	0		1	4	0		1	4	0		1	4	0		1	4	0		0	4	0		0	4	0		0	4
7	29	10	20	407	5		3	0		3	0		3	0		3	1	0		2	0	0		2	0	0		2	0	0		1	0	0		1	0	0		1	0	0		0	0	0		0	0
7	30	10	30	408	5		3	NA	11	3	4		3	4		3	1	4		2	1	4		1	1	4		1	1	4		1	0	4		1	0	4		0	0	4		0	0	4		0	0
7	31	10	6	409	5		3	NA	11	3	4		3	4		3	1	4		3	1	4		2	1	4		2	0	4		2	0	4		2	0	4		1	0	4		0	0	4		0	0
7	32	10	17	410	5		0	0		0	0		0	0		0	0	0		0	0	0		0	0	0		0	0	0		0	0	0		0	0	0		0	0	0		0	0	0		0	0
7	33	10	21	411	5		1	0		0	0		0	0		0	4	0		0	4	0		0	4	0		0	4	0		0	4	0		0	4	0		0	4	0		0	4	0		0	4
7	34	10	31	412	5		3	2		1	1		1	1		1	0	1		1	0	1		1	0	1		0	0	0		0	0	0		0	0	0		0	0	0		0	0	0		0	0
7	35	10	23	413	5		3	NA	11	3	4		3	4		3	3	4		3	3	4		2	2	4		2	2	4		2	2	4		2	2	4		2	2	4		1	1	4		1	0
7	36	12	22	414	5		3	0		3	NA		3	0		3	1	0		3	0	0		3	0	0		3	0	0		2	0	0		1	0	0		1	0	0		0	0	0		0	0
7	37	12	28	415	5		3	NA	11	3	4		3	4		3	1	4		3	0	4		2	0	4		2	0	4		2	0	4		2	0	4		1	0	4		1	0	4		0	0
7	38	12	2	416	5		3	2		3	1		3	1		3	1	1		3	0	0		3	0	0		2	0	0		2	0	0		2	0	0		2	0	0		2	0	0		1	0
7	39	12	21	417	5		1	NA	11	1	4		1	4		1	4	4		1	4	4		0	4	4		0	4	4		0	4	4		0	4	4		0	4	4		0	4	4		0	4
7	40	12	8	418	5		3	0		3	0		3	0		3	1	0		3	1	0		3	1	0		2	1	0		1	0	0		1	0	0		1	0	0		0	0	0		0	0
7	41	12	36	419	5		3	0		1	0		1	0		1	0	0		1	0	0		1	0	0		0	0	0		0	0	0		0	0	0		0	0	0		0	0	0		0	0
7	42	12	35	420	5		NA	NA	dod?	4	4	5	4	4	5	4	4	4	5	4	4	4	5	4	4	4	5	4	4	4		4	4	4		4	4	4		4	4	4		4	4	4		4	4
7	43	14	2	421	5		3	NA	11	3	4		3	4		3	3	4		3	3	4		3	2	4		2	2	4		2	1	4		2	1	4		2	1	4		1	0	4		1	0
7	44	14	27	422	5		3	1		3	0		3	0		3	3	0		3	2	0		3	2	0		2	1	0		2	1	0		2	1	0		1	0	0		0	0	0		0	0
7	45	14	19	423	5		3	0		3	0		3	0		3	1	0		3	0	0		3	0	0		3	0	0		2	0	0		2	0	0		2	0	0		2	0	0		1	0
7	46	14	32	424	5		3	1		3	1		3	1		3	1	1		4	0	1		4	0	1		4	0	1		4	0	0		4	0	0		4	0	0		4	0	0		4	0
7	47	14	18	425	5		0	NA	11	0	4		0	4		NA	0	4		0	0	4		0	0	4		0	0	4		0	0	4		0	0	4		0	0	4		0	0	4		0	0
7	48	14	24	426	5		3	0		3	0		3	0		3	1	0		3	1	0		3	0	0		3	0	0		2	0	0		2	0	0		1	0	0		1	0	0		1	0
7	49	14	35	427	5		3	0		3	0		3	0		3	2	0		3	2	0		3	1	0		2	1	0		2	0	0		2	0	0		1	0	0		1	0	0		1	0
7	50	16	1	428	5		3	0		1	0		1	0		3	1	0		3	1	0		3	1	0		3	1	0		3	0	0		2	0	0		2	0	0		1	0	0		1	0
7	51	16	25	429	5		3	1		3	1		3	1		3	1	1		3	0	1		3	0	1		3	0	0		2	0	0		2	0	0		1	0	0		1	0	0		1	0
7	52	16	28	430	5		3	NA	11	3	4		3	4		3	1	4		3	1	4		2	1	4		2	1	4		1	0	4		1	0	4		1	0	4		0	0	4		0	0
7	53	16	35	431	5		3	NA	11	3	4		3	4		3	1	4		3	1	4		3	1	4		2	0	4		2	0	4		2	0	4		1	0	4		1	0	4		0	0
7	54	16	2	432	5		3	NA	11	3	4		3	4		3	2	4		3	3	4		3	3	4		3	3	4		3	2	4		3	2	4		2	1	4		2	0	4		2	0
7	55	16	34	433	5		3	0	11	3	0		3	0		3	3	0		3	3	0		3	2	0		3	1	0		2	1	0		1	1	0		1	0	0		0	0	0		0	0
7	56	16	15	434	5		3	NA	11	3	4		3	4		2	1	4		2	1	4		1	1	4		1	1	4		1	0	4		1	0	4		1	0	4		0	0	4		0	0
7	57	18	2	435	5		3	0		3	0		3	0		3	3	0		3	3	0		3	3	0		3	3	0		3	2	0		3	2	0		3	2	0		2	1	0		2	1
7	58	18	29	436	5		3	0		3	0		3	0		3	2	0		3	2	0		3	1	0		2	1	0		2	1	0		2	0	0		1	0	0		0	0	0		0	0
7	59	18	10	437	5		1	0		1	0		1	0		3	2	0		2	1	0		2	1	0		2	1	0		1	1	0		1	1	0		0	0	0		0	0	0		0	0
7	60	18	41	438	5		1	NA	11	1	4		3	4		3	3	4		3	3	4		3	3	4		2	2	4		1	1	4		1	1	4		0	0	4		0	0	4		0	0
7	61	18	32	439	5		3	1		3	1		3	1		3	1	1		3	1	1		3	0	1		3	0	0		3	0	0		2	0	0		1	0	0		1	0	0		0	0
7	62	18	31	440	0	5	NA	NA	5	4	4	5	4	4	5	4	4	4	5	4	4	4	5	4	4	4	5	4	4	4		4	4	4		4	4	4		4	4	4		4	4	4		4	4
7	63	18	12	441	5		3	1		3	1		3	0		3	3	NA		2	2	0		2	1	0		1	1	0		1	1	0		1	1	0		1	0	0		0	0	0		0	0
8	63	18	7	442	5		3	1		3	1		3	0		3	1	0		3	1	0		2	1	0		2	0	0		1	0	0		4	0	0	toppknopp larväten	4	0	0		4	0	0		4	0
8	62	18	13	443	5		3	NA	11	3	4		3	4		3	1	4		3	1	4		3	0	4		3	0	4		3	0	4		2	0	4		1	0	4		1	0	4		1	0
8	61	18	18	444	5		0	NA	11	0	4		0	4		0	0	4		0	0	4		0	0	4		0	0	4		0	0	4		0	0	4		0	0	4		0	0	4		0	0
8	60	18	19	445	5		3	0		3	0		3	0		3	1	0		3	0	0		3	0	0		3	0	0		3	0	0		2	0	0		2	0	0		1	0	0		1	0
8	59	18	26	446	5		3	0		3	0		3	0		3	2	0		3	1	0		3	1	0		3	1	0		3	1	0		3	0	0		2	0	0		1	0	0		1	0
8	58	18	22	447	5		3	NA	11	3	4		3	4		NA	1	4		3	0	4		2	0	4		2	0	4		2	0	4		2	0	4		1	0	4		0	0	4		0	0
8	57	18	6	448	5		3	0		3	0		3	0		3	2	0		3	2	0		3	1	0		2	1	0		2	1	0		2	1	0		1	0	0		0	0	0		0	0
8	56	16	36	449	5		3	NA	11	3	4		3	4		3	1	4		3	1	4		3	0	4		3	0	4		2	0	4		1	0	4		1	0	4		0	0	4		0	0
8	55	16	29	450	5		3	0		2	0		1	0		3	1	0		3	1	0		2	1	0		2	1	0		3	1	0		3	0	0		2	0	0		1	0	0		1	0
8	54	16	6	451	5		3	0		3	0		3	0		3	1	0		3	1	0		3	1	0		3	1	0		2	0	0		1	0	0		1	0	0		1	0	0		1	0
8	53	16	21	452	5		3	0		2	0		1	0		1	4	0		1	4	0		1	4	0		1	4	0		0	4	0		0	4	0		0	4	0		0	4	0		0	4
8	52	16	40	453	5		1	0		1	0		0	0		0	0	0		0	0	0		0	0	0		0	0	0		0	0	0		0	0	0		0	0	0		0	0	0		0	0
8	51	16	14	454	5		3	2		3	1		3	0		3	1	0		3	1	0		2	1	0		2	0	0		2	0	0		1	0	0		1	0	0		1	0	0		1	0
8	50	16	13	455	5		3	1		3	1		3	0		3	1	0		3	1	0		2	1	0		2	1	0		1	1	0		1	1	0		1	1	0		1	0	0		1	0
8	49	14	38	456	5		3	NA	11	3	4		3	4		3	1	4		2	1	4		2	1	4		2	1	4		1	0	4		1	0	4		1	0	4		0	0	4		0	0
8	48	14	39	457	5		3	NA	11	3	4		3	4		3	1	4		3	0	4		2	0	4		2	0	4		1	0	4		1	0	4		0	0	4		0	0	4		0	0
8	47	14	30	458	5		3	NA	11	3	4		3	4		3	1	4		2	2	4	s1 skjuter lite	2	1	4	s1 skjuter lite	2	1	4		2	1	4	s1 skjuter lite igen	1	1	4		0	0	4		0	0	4		0	0
8	46	14	28	459	5		NA	0	torr topp	0	0		0	0		0	4	2		0	4	2	s2 skjuter lite	0	4	2	s2 skjuter lite	0	4	2		0	4	2		0	4	1		0	4	1		0	4	0		0	4
8	45	14	23	460	5		NA	1	topp torr , vissen	4	4		4	4	vissen	4	4	4		4	4	4		4	4	4	verkar döende	4	4	4		4	4	4		4	4	4		4	4	4		4	4	4		4	4
8	44	14	15	461	5		1	1		0	0		0	0		0	0	0		0	0	0		0	0	0		0	0	0		0	0	0		0	0	0		0	0	0		0	0	0		0	0
8	43	14	14	462	5		3	NA	11	3	4		3	4		3	1	4		3	0	4		3	0	4		3	0	4		2	0	4		1	0	4		1	0	4		0	0	4		0	0
8	42	12	25	463	5		3	NA	11	3	4		3	4		3	4	4		3	4	4		2	4	4		2	4	4		1	4	4		1	4	4		1	4	4		1	4	4		1	4
8	41	12	12	464	5		3	NA	11	2	4		1	4		2	2	4		1	1	4		1	1	4	tidigare harbiten	1	1	4		1	1	4		1	1	4		0	0	4		0	0	4		0	0
8	40	12	20	465	5		3	0		3	0		3	0		3	1	0		3	0	0		2	0	0		4	0	0	toppknopp larväten	4	0	0		4	0	0		4	0	0		4	0	0		4	0
8	39	12	33	466	5		3	NA	11	1	4		1	4		1	1	4		0	0	4		0	0	4		0	0	4		0	0	4		0	0	4		0	0	4		0	0	4		0	0
8	38	12	24	467	5		3	1		3	1		3	1		3	1	1		3	1	0		2	0	0		2	0	0		2	0	0		2	0	0		2	0	0		1	0	0		1	0
8	37	12	15	468	5		3	1		3	0		3	0		3	1	0		2	0	0		2	0	0	svarta blad	4	0	0	topp död	4	0	0		4	0	0		4	0	0		4	0	0		4	0
8	36	12	9	469	5		3	NA	11	3	4		3	4		3	1	4		3	0	4		2	0	4		2	0	4		1	0	4		1	0	4		1	0	4		0	0	4		0	0
8	35	10	38	470	5		3	1		3	0		3	0		3	1	0		3	0	0		2	0	0		2	0	0		1	0	0		1	0	0		1	0	0		0	0	0		0	0
8	34	10	12	471	5		3	0		3	0		3	0		3	1	0		3	0	0		2	0	0		2	0	0		2	0	0		2	0	0		2	0	0		1	0	0		1	0
8	33	10	25	472	5		3	NA	11	3	4		3	4		3	2	4		3	2	4		3	2	4		3	1	4		2	1	4		2	1	4		1	1	4		1	0	4		1	0
8	32	10	41	473	5		3	0		2	0		1	0		1	4	0		1	4	0		1	4	0		0	4	0		0	4	0		0	4	0		0	4	0		0	4	0		0	4
8	31	10	8	474	5		3	0		3	0		3	0		3	1	0		3	0	0		2	0	0		2	0	0		1	0	0		1	0	0		1	0	0		0	0	0		0	0
8	30	10	26	475	5		3	0		3	0		3	0		3	1	0		2	0	0		1	0	0		1	0	0		0	0	0		0	0	0		0	0	0		0	0	0		0	0
8	29	10	13	476	5		3	NA	11	3	4		3	4		3	1	4		3	3	4		3	3	4		3	3	4		2	2	4		2	1	4		1	1	4		1	1	4		0	0
8	28	8	40	477	5		3	0		3	0		3	0		3	1	0		3	0	0		2	0	0		2	0	0		1	0	0		1	0	0		1	0	0		1	0	0		1	0
8	27	8	33	478	5		3	1		3	1		3	1		3	1	1		3	0	1		2	0	0		2	0	0		2	0	0		2	0	0		1	0	0		1	0	0		1	0
8	26	8	25	479	5		3	0		3	0		3	0		3	1	0		3	1	0		2	0	0		2	0	0		2	0	0		2	0	0		2	0	0		1	0	0		1	0
8	25	8	37	480	5		3	0		3	0		3	0		3	1	0		3	0	0		2	0	0		2	0	0		1	0	0		1	0	0		1	0	0		0	0	0		0	0
8	24	8	15	481	5		1	1		0	0		0	0		0	0	0		0	0	0		0	0	0		0	0	0		0	0	0		0	0	0		0	0	0		0	0	0		0	0
8	23	8	29	482	5		3	NA	11	3	4		3	4		3	1	4		3	1	4		2	0	4		2	0	4		1	0	4		1	0	4		1	0	4		1	0	4		1	0
8	22	8	4	483	5		3	NA	11	3	4		3	4		3	1	4		3	0	4		2	0	4		1	0	4		1	0	4		1	0	4		1	0	4		1	0	4		1	0
8	21	6	28	484	5		3	NA	11	3	4		3	4		3	1	4		3	1	4		2	1	4		2	1	4		1	1	4		1	0	4		1	0	4		0	0	4		0	0
8	20	6	32	485	5		3	1		3	0		3	0		3	1	0		3	1	0		3	0	0		3	0	0		2	0	0		2	0	0		1	0	0		1	0	0		1	0
8	19	6	38	486	5		3	NA	11	3	4		3	4		3	1	4		3	0	4		3	0	4		3	0	4		2	0	4		2	0	4		1	0	4		0	0	4		0	0
8	18	6	3	487	5		3	NA	11	3	4		3	4		3	3	4		3	2	4		3	2	4		3	2	4		3	2	4		3	2	4		2	1	4		2	0	4		1	0
8	17	6	37	488	5		3	NA	11	3	4		3	4		3	4	4		3	4	4		2	4	4		2	4	4		2	4	4		1	4	4		1	4	4		0	4	4		0	4
8	16	6	13	489	5		3	0		3	0		3	0		3	3	0		3	3	0		3	3	0		3	3	0		3	2	0		2	1	0		1	1	0		1	0	0		0	0
8	15	6	9	490	5		3	NA	11	3	4		3	4		3	1	4		3	0	4		2	0	4		2	0	4		1	0	4		1	0	4		1	0	4		1	0	4		0	0
8	14	4	1	491	5		3	1		3	1		4	1		4	1	1		1	0	0		4	0	NA	topp död	4	0	0		4	0	0		4	0	0		4	0	0		4	0	0		4	0
8	13	4	33	492	5		3	0		3	0		3	0		3	1	0		3	0	0		3	0	0		3	0	0		2	0	0		2	0	0		1	0	0		1	0	0		0	0
8	12	4	39	493	5		3	0		3	0		3	0		3	1	0		3	1	0		3	1	0		3	1	0		2	0	0		2	0	0		1	0	0		1	0	0		1	0
8	11	4	9	494	5		3	0		3	0		3	0		3	1	0		3	1	0		3	1	0		2	0	0		2	0	0		2	0	0		1	0	0		1	0	0		1	0
8	10	4	13	495	5		3	0		1	0		1	0		1	1	0		3	0	0		3	0	0		3	0	0		3	0	0		2	0	0		1	0	0		1	0	0		1	0
8	9	4	38	496	5		3	1		3	1		3	0		3	1	0		3	0	0		2	0	0		2	0	0		2	0	0		1	0	0		1	0	0		0	0	0		0	0
8	8	4	24	497	5		3	0		3	0		3	0		3	1	0		3	3	0		3	2	0		3	2	0		3	2	0		3	2	0		2	1	0		2	0	0		1	0
8	7	2	19	498	5		3	0		3	0		3	0		3	1	0		3	0	0		3	0	0		3	0	0		3	0	0		2	0	0		2	0	0		2	0	0		1	0
8	6	2	12	499	5		1	0		1	0		1	0		3	1	0		3	2	0	s1 skjuter lite igen	3	2	0		3	2	0		3	1	0		2	1	0		1	1	0		1	0	0		0	0
8	5	2	22	500	5		3	0		3	0		3	0		3	1	0		3	0	0		2	0	0		2	0	0		1	0	0		1	0	0		0	0	0		0	0	0		0	0
8	4	2	40	501	5		3	0		3	0		3	0		3	1	0		3	0	0		2	0	0		1	0	0		1	0	0		1	0	0		1	0	0		1	0	0		0	0
8	3	2	27	502	5		3	0		3	0		3	0		3	1	0		3	0	0		2	0	0		2	0	0		2	0	0		2	0	0		1	0	0		1	0	0		1	0
8	2	2	17	503	5		NA	0		0	0		0	0		0	0	0		0	0	0		0	0	0		0	0	0		0	0	0		0	0	0		0	0	0		0	0	0		0	0
8	1	2	42	504	5		2	0		1	0		1	0		1	1	0		3	1	0		3	1	0		3	1	0		3	0	0		3	0	0		3	0	0		2	0	0		1	0
9	1	2	11	505	5		3	0		3	0		3	0		3	1	0		3	1	0		2	1	0		2	0	0		1	0	0		1	0	0		1	0	0		0	0	0		0	0
9	2	2	15	506	5		3	0		2	0		2	0		1	4	0		1	4	0		1	4	0		0	4	0		0	4	0		0	4	0		0	4	0		0	4	0		0	4
9	3	2	9	507	5		3	0		3	0		3	0		3	1	0		3	1	0		2	0	0		2	0	0		2	0	0		1	0	0		1	0	0		1	0	0		0	0
9	4	2	10	508	5		3	1		1	1		0	0		0	0	0		0	0	0		0	0	0		0	0	0		0	0	0		0	0	0		0	0	0		0	0	0		0	0
9	5	2	6	509	5		3	0		3	0		3	0		4	1	0		4	1	0		4	0	0		4	0	0		4	0	0		4	0	0		4	0	0		4	0	0		4	0
9	6	2	3	510	5		3	0		3	0		3	0		3	1	0		3	1	0		3	1	0		3	1	0		2	1	0		2	0	0		2	0	0		1	0	0		1	0
9	7	2	13	511	5		3	NA	11	3	4		3	4		3	1	4		3	0	4		3	0	4		3	0	4		2	0	4		2	0	4		2	0	4		1	0	4		1	0
9	8	4	12	512	5		3	0		3	0		3	0		3	2	0		3	2	0		3	1	0		3	1	0		3	1	0		3	1	0		2	0	0		1	0	0		1	0
9	9	4	34	513	5		2	NA	11	1	4		1	4		1	1	4		1	1	4		1	1	4		1	1	4		1	0	4		1	0	4		1	0	4		0	0	4		0	0
9	10	4	26	514	5		3	1		3	1		3	1		3	1	0		3	1	0		2	0	0		2	0	0		2	0	0		2	0	0		1	0	0		1	0	0		1	0
9	11	4	28	515	5		1	1		1	1		0	1		0	1	0		0	1	0		0	1	0		0	0	0		0	0	0		0	0	0		0	0	0		0	0	0		0	0
9	12	4	20	516	5		3	1		3	1		3	1		3	1	0		3	1	0		3	0	0		3	0	0		3	0	0		3	0	0		2	0	0		2	0	0		2	0
9	13	4	18	517	5		NA	NA	11	0	4		0	4		0	0	4		0	0	4		0	0	4		0	0	4		0	0	4		0	0	4		0	0	4		0	0	4		0	0
9	14	4	6	518	5		3	0		3	0		3	0		3	1	0		3	1	0		2	0	0		2	0	0		1	0	0		1	0	0		1	0	0		0	0	0		0	0
9	15	6	15	519	5		3	NA	11	3	4		3	4		1	4	4		1	4	4		1	4	4		1	4	4		0	4	4		0	4	4		0	4	4		0	4	4		0	4
9	16	6	33	520	5		3	NA	11	3	4		3	4		3	1	4		3	1	4		3	1	4		3	0	4		3	0	4		2	0	4		1	0	4		1	0	4		1	0
9	17	6	18	521	5		NA	0		0	NA		0	0		0	0	0		0	0	0		0	0	0		0	0	0		0	0	0		0	0	0		0	0	0		0	0	0		0	0
9	18	6	35	522	5		3	1		3	1		3	1		3	0	1		3	0	1		3	0	1		3	0	0		2	0	0		2	0	0		1	0	0		0	0	0		0	0
9	19	6	36	523	5		3	1		3	1		3	1		3	1	1		3	1	0		3	0	0		3	0	0		2	0	0		2	0	0		2	0	0		1	0	0		4	0
9	20	6	24	524	5		3	0		3	NA		3	0		3	2	0		3	1	0		3	1	0		3	0	0		2	0	0		2	0	0		2	0	0		1	0	0		1	0
9	21	6	25	525	5		3	1		3	1		3	0		3	1	0		3	1	0		2	1	0		2	1	0		2	1	0		2	1	0		1	1	0		1	1	0		1	0
9	22	8	2	526	5		3	NA	11	3	0		3	0		3	3	0		3	2	0		2	2	0		2	1	0		2	1	0		2	0	0		2	0	0		1	0	0		1	0
9	23	8	31	527	5		1	NA	11	1	4		0	4		0	0	4		0	0	4		0	0	4		0	0	4		0	0	4		0	0	4		0	0	4		0	0	4		0	0
9	24	8	8	528	5		3	NA		3	0		3	0		3	3	0		2	2	0		2	2	0		2	1	0		1	1	0		1	0	0		1	0	0		0	0	0		0	0
9	25	8	32	529	5		1	0		1	0		0	0		0	1	0		0	1	0		0	0	0		0	0	0		0	0	0		0	0	0		0	0	0		0	0	0		0	0
9	26	8	20	530	5		3	NA	11	3	4		3	4		3	1	4		3	0	4		3	0	4		2	0	4		2	0	4		2	0	4		2	0	4		1	0	4		1	0
9	27	8	28	531	5		3	NA	11	3	4		3	4		3	1	4		3	1	4		2	0	4		2	0	4		1	0	4		1	0	4		1	0	4		0	0	4		0	0
9	28	8	14	532	5		3	NA	11	3	4		3	4		3	1	4		3	0	4		3	0	4		2	0	4		2	0	4		2	0	4		1	0	4		0	0	4		0	0
9	29	10	1	533	5		3	0		2	0		1	0		1	1	0		1	1	0		1	0	0		1	0	0		1	0	0		0	0	0		0	0	0		0	0	0		0	0
9	30	10	11	534	5		3	NA	11	3	4		3	4		3	1	4		2	0	4		2	0	4		1	0	4		0	0	4		0	0	4		0	0	4		0	0	4		0	0
9	31	10	40	535	5		3	1		3	1		3	0		3	1	0		2	1	0		1	0	0		1	0	0		1	0	0		1	0	0		1	0	0		0	0	0		0	0
9	32	10	10	536	5		3	0		3	0		3	0		3	1	0		3	0	0		2	0	0		1	0	0		1	0	0		1	0	0		1	0	0		0	0	0		0	0
9	33	10	32	537	5		3	0		3	0		3	0		3	1	0		3	0	0		2	0	0		2	0	0		2	0	0		2	0	0		1	0	0		0	0	0		0	0
9	34	10	27	538	5		3	0		3	0		3	0		3	0	0		3	0	0		3	0	0		3	0	0		2	0	0		2	0	0		2	0	0		1	0	0		1	0
9	35	10	19	539	5		3	0		2	0		1	0		1	1	0		1	0	0		1	0	0		0	0	0		0	0	0		0	0	0		0	0	0		0	0	0		0	0
9	36	12	16	540	5		3	NA	11	3	4		3	4		3	1	4		3	0	4		2	0	4		2	0	4		2	0	4		2	0	4		2	0	4		1	0	4		1	0
9	37	12	37	541	5		2	2		1	1		1	0		1	1	0		1	0	0		0	0	0		0	0	0		0	0	0		0	0	0		0	0	0		0	0	0		0	0
9	38	12	5	542	5		3	0		3	0		3	0		3	1	0		3	1	0		2	1	0		2	1	0		1	0	0		1	0	0		1	0	0		0	0	0		0	0
9	39	12	19	543	5		3	1		3	1		3	1		3	1	1		2	0	0		1	0	0		1	0	0		1	0	0		1	0	0		1	0	0		0	0	0		0	0
9	40	12	40	544	5		3	NA	11	3	4		3	4		3	1	4		3	0	4		2	0	4		2	0	4		1	0	4		1	0	4		1	0	4		0	0	4		0	0
9	41	12	17	545	5		3	NA	11	2	4		2	4		2	0	4		1	0	4		1	0	4		1	0	4		0	0	4		0	0	4		0	0	4		0	0	4		0	0
9	42	12	38	546	5		1	NA	11	1	4		1	4		1	1	1		1	0	1		0	0	0		0	0	0		0	0	0		0	0	0		0	0	0		0	0	0		0	0
9	43	14	8	547	5		3	NA	11	3	4		3	4		3	1	4		3	3	4		2	3	4		2	3	4		1	2	4		1	1	4		1	0	4		0	0	4		0	0
9	44	14	12	548	5		3	1		3	1		3	0		3	1	0		3	1	0		3	1	0		3	1	0		3	1	0		3	0	0		2	0	0		1	0	0		1	0
9	45	14	20	549	5		3	NA	11	3	4		3	4		3	1	4		3	0	4		2	0	4		2	0	4		1	0	4		1	0	4		1	0	4		1	0	4		0	0
9	46	14	36	550	5		3	1		3	0		3	0		3	1	0		3	0	0		2	0	0		2	0	0		2	0	0		1	0	0		1	0	0		1	0	0		0	0
9	47	14	1	551	5		3	NA	11	3	4		3	4		3	1	4		2	0	4		2	0	4		2	0	4		1	0	4		1	0	4		1	0	4		0	0	4		0	0
9	48	14	4	552	5		3	NA	11	1	4		1	4		1	1	4		1	1	4		1	0	4		1	0	4		0	0	4		0	0	4		0	0	4		0	0	4		0	0
9	49	14	21	553	5		2	0		1	0		1	0		1	4	0		1	4	0		0	4	0		0	4	0		0	4	0		0	4	0		0	4	0		0	4	0		0	4
9	50	16	26	554	5		3	NA	11	3	4		3	4		3	2	4		2	2	4		2	1	4		1	1	4		0	0	4		0	0	4		0	0	4		0	0	4		0	0
9	51	16	31	555	5		2	0		1	0		1	0		1	1	0		1	0	0		1	0	0		0	0	0		0	0	0		0	0	0		0	0	0		0	0	0		0	0
9	52	16	19	556	5		3	0		3	0		3	0		3	1	0		2	1	0		1	0	0		1	0	0		1	0	0		1	0	0		1	0	0		0	0	0		0	0
9	53	16	38	557	5		3	NA	11	3	4		3	4		3	1	4		3	1	4		3	1	4	s1 skjuter lite igen	3	1	4		2	1	4	s1 skjuter igen	2	1	4		1	1	4	s1 skjuter lite igen	0	1	4		0	1
9	54	16	4	558	5		3	NA	11	3	4		3	4		3	3	4		3	2	4		3	2	4		3	2	4		2	1	4		2	0	4		2	0	4		1	0	4		1	0
9	55	16	10	559	5		3	2		3	1		3	1		3	1	4		3	1	4		2	0	4		2	0	0		1	0	0		1	0	0		1	0	0		0	0	0		0	0
9	56	16	12	560	5		3	NA	11	3	4		3	4		3	1	4		3	3	4		3	3	4		3	3	4		3	3	4		3	2	4		2	1	4		1	1	4		1	1
9	57	18	42	561	5		3	0		3	0		3	0		3	2	0		3	2	0		3	2	0		3	2	0		2	1	0		1	1	0		1	0	0		0	0	0		0	0
9	58	18	11	562	5		3	0		1	0		1	0		1	1	0		0	0	0		0	0	0		0	0	0		0	0	0		0	0	0		0	0	0		0	0	0		0	0
9	59	18	14	563	5		3	1		3	1		3	1		3	1	0		3	0	0		3	0	0		3	0	0		3	0	0		3	0	NA	0	2	0	0		1	0	0		1	0
9	60	18	16	564	5		2	NA	11	1	4		1	4		1	0	4		1	2	4	s1 skjuter lite igen	1	2	4		1	2	4	s1 skjuter igen	1	2	4		1	2	4		1	1	4		1	1	4		1	0
9	61	18	36	565	5		3	NA	11	3	4		1	4		1	1	4		1	1	4		1	0	4		0	0	4		0	0	4		0	0	4		0	0	4		0	0	4		0	0
9	62	18	25	566	5		3	0		2	0		1	0		1	1	0		1	1	0		1	0	0		0	0	0		0	0	0		0	0	0		0	0	0		0	0	0		0	0
9	63	18	37	567	5		2	1		1	1		1	1		1	1	1		1	0	1		1	0	0		0	0	0		0	0	0		0	0	0		0	0	0		0	0	0		0	0
10	63	18	39	568	5		3	1		2	1		2	1		2	1	1		2	1	1		2	1	1		1	1	0		1	1	0		1	1	0		0	0	0		0	0	0		0	0
10	62	18	21	569	5		NA	NA		0	0		0	0		0	4	0		0	4	0		0	4	0		0	4	0		0	4	0		0	4	0		0	4	0		0	4	0		0	4
10	61	18	4	570	5		3	0		3	0		3	0		3	1	0		2	1	0		2	1	0		2	0	0		1	0	0		1	0	0		0	0	0		0	0	0		0	0
10	60	18	23	571	5		3	0	11 vissen	3	4		3	4	visssnar	3	4	4		3	4	4	borjar vissna	4	4	4	topp död	4	4	4		4	4	4		4	4	4		4	4	4		4	4	4		4	4
10	59	18	40	572	5		3	0		3	0		3	0		3	1	0		3	1	0		2	0	0		2	0	0		2	0	0		2	0	0		1	0	0		1	0	0		0	0
10	58	18	28	573	5		3	1		3	1		3	1		3	1	1		3	1	0		3	0	0		3	0	0		2	0	0		1	0	0		1	0	0		0	0	0		0	0
10	57	18	38	574	5		3	0		3	0		3	0		3	1	0		3	1	0		3	1	0		3	1	0		2	0	0		2	0	0		1	0	0		1	0	0		0	0
10	56	16	23	575	5		3	NA	11	3	4		3	4		3	4	4		3	4	4		3	4	4	sidogrenar vissna	3	4	4		3	4	4		3	4	4		2	4	4		1	4	4		1	4
10	55	16	27	576	5		3	0		3	0		3	0		3	3	0		3	2	0		3	2	0		3	2	0		3	1	0		3	1	0		3	0	0		2	0	0		1	0
10	54	16	24	577	5		3	1		3	1		3	1		3	2	1		3	2	0		2	1	0		2	1	0		2	1	0		2	1	0		2	1	0		1	0	0		1	0
10	53	16	42	578	5		3	1		3	1		3	0		3	1	0		3	1	0		3	1	0		3	1	0		3	1	0		3	0	0		2	0	0		2	0	0		2	0
10	52	16	37	579	5		3	2		3	1		3	1		3	1	1		3	1	1		3	1	0		3	0	0		4	0	0	toppknopp larväten	4	0	0		4	0	0		4	0	0		4	0
10	51	16	20	580	5		3	1		3	1		3	1		3	1	1		3	1	0		3	1	0	s1 skjuter igen	3	1	0		3	1	0		3	1	0		3	1	0		2	0	0		2	0
10	50	16	7	581	5		3	0		3	0		3	0		3	1	0		3	0	0		3	0	0		3	0	0		2	0	0		2	0	0		1	0	0		1	0	0		0	0
10	49	14	37	582	5		3	0		3	0		3	0		3	1	0		3	1	0		2	0	0		2	0	0		1	0	0		1	0	0		1	0	0		1	0	0		1	0
10	48	14	9	583	5		3	0		3	0		3	0		3	1	0		3	0	0		2	0	0		2	0	0		1	0	0		1	0	0		1	0	0		1	0	0		1	0
10	47	14	11	584	5		3	0		2	0		1	0		1	1	NA		1	0	0		0	0	0		0	0	0		0	0	0		0	0	0		0	0	0		0	0	0		0	0
10	46	14	42	585	5		3	0		3	0		3	0		3	3	0		3	2	0		3	1	0		3	1	0		3	1	0		2	1	0		2	0	0		2	0	0		1	0
10	45	14	29	586	5		3	0	11	3	4		3	4		3	3	4		3	2	4		3	2	4		2	1	4		2	0	4		2	0	4		2	0	4		1	0	4		1	0
10	44	14	22	587	5		3	NA	11	3	4		3	4		3	1	4		3	1	4		2	0	4		2	0	4		1	0	4		1	0	4		0	0	4		0	0	4		0	0
10	43	14	3	588	5		3	0		3	0		3	0		3	1	0		3	0	0		3	0	0		3	0	0		3	0	0		3	0	0		3	0	0		2	0	0		2	0
10	42	12	32	589	5		3	0		3	0		3	0		3	1	0		3	0	0		2	0	0		2	0	0		2	0	0		2	0	0		2	0	0		1	0	0		1	0
10	41	12	18	590	5		0	0	11	0	4		0	4		0	0	4		0	0	4		0	0	4		0	0	4		0	0	4		0	0	4		0	0	4		0	0	4		0	0
10	40	12	23	591	5		3	1		3	1		3	1		3	3	1		3	2	2		3	1	1		3	1	1		2	1	1		2	1	1	verkar döende	1	1	1		1	0	1	verkar döende	1	0
10	39	12	7	592	5		3	NA		3	0		3	0		3	1	0		4	1	0		4	1	0		4	0	0		4	0	0		4	0	0		4	0	0		4	0	0		4	0
10	38	12	27	593	5		3	1		3	1		3	0		3	2	0		3	1	0		3	1	0		3	1	0		2	0	0		2	0	0		1	0	0		1	0	0		1	0
10	37	12	13	594	5		3	0		3	0		3	0		3	2	0		3	1	0		4	1	0	topp larvãten	4	1	0		4	1	0		4	1	0		4	0	0		4	0	0		4	0
10	36	12	4	595	5		3	1		3	1		3	1		3	1	1		3	0	0		3	0	0		3	0	0		2	0	0		2	0	0		2	0	0		1	0	0		1	0
10	35	10	7	596	5		3	0		3	0		3	0		3	2	0		3	1	0		2	1	0		2	1	0		1	1	0		1	0	0		1	0	0		1	0	0		1	0
10	34	10	42	597	5		3	1		3	1		3	1		3	1	1		3	0	1		2	0	0		2	0	0		2	0	0		1	0	0		1	0	0		0	0	0		0	0
10	33	10	36	598	5		3	0		3	0		3	0		3	1	0		3	1	0		3	1	0		3	0	0		2	0	0		2	0	0		1	0	0		1	0	0		1	0
10	32	10	9	599	5		3	0		3	0		3	0		3	2	0		3	1	0		3	1	0		3	1	0		2	0	0		2	0	0		1	0	0		1	0	0		1	0
10	31	10	15	600	5		3	1		2	0		1	0		1	1	0		1	1	0		1	0	0	topp skjuter lite	1	0	0	topp skjuter lite	1	0	0		1	0	0		0	0	0		0	0	0		0	0
10	30	10	24	601	5		3	0		3	0		3	0		3	1	0		3	1	0		3	0	0		3	0	0		2	0	0		2	0	0		1	0	0		1	0	0		1	0
10	29	10	35	602	5		3	0		3	0		3	0		3	1	0		3	1	0		3	1	0		3	1	0		2	0	0		2	0	0		1	0	0		1	0	0		1	0
10	28	8	5	603	5		3	NA	11	3	4		3	4		3	1	4		3	1	4		3	0	4		3	0	4		2	0	4		2	0	4		1	0	4		1	0	4		1	0
10	27	8	30	604	5		NA	0		4	0		4	0		4	4	0		4	4	0		4	4	0		4	4	0		4	4	0		4	4	0		4	4	0		4	4	0		4	4
10	26	8	42	605	5		3	1		3	1		3	1		3	1	1		3	1	1		2	0	0		2	0	0		2	0	0		1	0	0		1	0	0		1	0	0		0	0
10	25	8	17	606	5		0	NA	11	0	4		0	4		0	0	4		0	0	4		0	0	4		0	0	4		0	0	4		0	0	4		0	0	4		0	0	4		0	0
10	24	8	11	607	5		3	0		3	0		3	0		3	1	NA		3	0	0		2	0	0		2	0	0		1	0	0		1	0	0		0	0	0		0	0	0		0	0
10	23	8	27	608	5		3	0		3	0		3	0		3	3	0		3	2	0		2	1	0		1	1	0		1	1	0		1	1	0	toppknopp skjuter lite igen	3	1	0		2	1	0		2	1
10	22	8	13	609	5		3	0		3	0		3	0		3	1	0		2	0	0		2	0	0		2	0	0		2	0	0		2	0	0		1	0	0		0	0	0		0	0
10	21	6	1	610	5		3	0		3	0		3	0		3	1	0		3	1	0		2	1	0		2	1	0		1	0	0		1	0	0		1	0	0		1	0	0		1	0
10	20	6	5	611	5		3	0		3	0		3	0		3	2	0		3	1	0		3	0	0		3	0	0		2	0	0		2	0	0		1	0	0		1	0	0		1	0
10	19	6	11	612	5		3	NA	11	3	4		3	4		3	1	4		3	0	4		2	0	4		2	0	4		1	0	4		1	0	4		0	0	4		0	0	4		0	0
10	18	6	7	613	5		3	0		3	0		3	0		3	1	0		3	0	0		2	0	0		2	0	0		1	0	0		1	0	0		1	0	0		0	0	0		0	0
10	17	6	19	614	5		1	0		1	0		1	0		1	1	0		0	1	0		0	0	0		0	0	0		0	0	0		0	0	0		0	0	0		0	0	0		0	0
10	16	6	10	615	5		3	1		2	1		2	1		2	1	1		2	0	1		2	0	0		2	0	0		1	0	0		1	0	0		0	0	0		0	0	0		0	0
10	15	6	27	616	5		3	0		3	0		3	0		3	1	0		3	1	0		2	1	0		2	1	0		2	0	0		2	0	0		2	0	0		1	0	0		1	0
10	14	4	25	617	5		2	1		1	1		1	1		2	1	1		2	0	0		2	0	0		1	0	0		0	0	0		0	0	0		0	0	0		0	0	0		0	0
10	13	4	14	618	5		3	NA		3	0		3	0		3	1	0		3	0	0		3	0	0		2	0	0		2	0	0		2	0	0		2	0	0		1	0	0		1	0
10	12	4	27	619	5		3	0		3	0		3	0		3	1	0		2	1	0		1	1	0		1	1	0		1	1	0		1	1	0		1	0	0		0	0	0		0	0
10	11	4	42	620	5		3	NA	11	3	4		3	4		3	1	4		3	0	4		2	0	4		2	0	4		1	0	4		1	0	4		0	0	4		0	0	4		0	0
10	10	4	17	621	5		1	NA	11	4	4	topp torr	4	4		0		0		0	4	0		4	0	0		4	0	0		4	0	0		4	0	0		4	0	0		4	0	0		4	0
10	9	4	4	622	5		3	0		3	0		3	0		3	1	0		3	1	0		3	1	0		3	0	0		2	0	0		2	0	0		2	0	0		1	0	0		1	0
10	8	4	8	623	5		3	NA	11	3	4		3	4		3	2	4		3	2	4		2	1	4		2	1	4		1	0	4		1	0	4		0	0	4		0	0	4		0	0
10	7	2	25	624	5		3	0		3	0		3	0		3	1	0		3	0	0		3	0	0		3	0	0		2	0	0		2	0	0		1	0	0		0	0	0		0	0
10	6	2	24	625	5		3	0		3	0		3	0		4	3	0		4	2	0		4	1	0		4	1	0		4	1	0		4	1	0		4	1	0		4	0	0		4	0
10	5	2	4	626	5		3	0		3	0		3	0		3	1	0		3	1	0		3	1	0		3	1	0		2	1	0		2	0	0		1	0	0		1	0	0		1	0
10	4	2	39	627	5		3	NA	11	2	4		1	4		3	1	4		2	1	4		2	2	4		2	2	4	s1 skjuter igen	1	2	4		1	1	4		1	1	4		1	0	4		0	0
10	3	2	18	628	5		NA	NA	11	0	4		0	4		0	0	4		0	0	4		0	0	4		0	0	4		0	0	4		0	0	4		0	0	4		0	0	4		0	0
10	2	2	20	629	5		3	0		3	0		4	0	toppskott av	4	4	0		4	4	0		4	0	0		4	0	0		4	0	0		4	0	0		4	0	0		4	0	0		4	0
10	1	2	5	630	5		3	0		3	0		3	0		3	1	0		3	0	0		3	0	0		2	0	0		2	0	0		2	0	0		1	0	0		1	0	0		1	0
11	1	2	41	631	5		3	0		3	0		4	0	toppskott av	4	1	0		4	1	0		4	0	0		4	0	0		4	0	0		4	0	0		4	0	0		4	0	0		4	0
11	2	2	8	632	5		3	0		3	0		3	0		3	1	0		3	1	0		3	0	0		3	0	0		2	0	0		1	0	0		1	0	0		1	0	0		0	0
11	3	2	32	633	5		3	0		3	0		3	0		3	1	0		3	1	0		3	1	0		3	0	0		2	0	0		2	0	0		1	0	0		1	0	0		1	0
11	4	2	2	634	5		3	0		3	0		3	0		3	3	0		3	2	0		3	2	0		3	2	0		3	2	0		3	1	0		2	1	0		2	1	0		2	1
11	5	2	26	635	5		3	1		3	0		3	0		3	2	0		3	1	0		3	1	0		3	1	0		2	1	0		2	1	0		1	0	0		1	0	0		1	0
11	6	2	31	636	5		3	NA	vissen topp	3	0		3	0		3	1	0		4	1	0	topp vissnar	4	1	0		4	0	0		4	0	0		4	0	0		4	0	0		4	0	0		4	0
11	7	2	37	637	5		3	0		3	0		3	0		3	1	0		3	0	0		3	0	0		2	0	0		1	0	0		1	0	0		1	0	0		1	0	0		0	0
11	8	4	31	638	5		3	NA	11	3	4		3	4		3	0	4		3	0	4		4	0	4	topp svart	4	0	4		4	0	4		4	0	4		4	0	4		4	0	4		4	0
11	9	4	41	639	5		3	0		2	0		2	0		2	2	0		1	1	0		1	1	0		1	0	0		1	0	0		1	0	0		1	0	0		1	0	0		1	0
11	10	4	11	640	5		3	0		3	0		3	0		3	1	0		3	1	0		3	0	0		2	0	0		2	0	0		1	0	0		1	0	0		0	0	0		0	0
11	11	4	32	641	5		3	0		3	0		3	0		3	1	0		3	0	0		3	0	0		2	0	0		2	0	0		1	0	0		1	0	0		1	0	0		0	0
11	12	4	29	642	5		3	NA	11	3	4		3	4		3	2	4		3	1	4		3	1	4		3	1	4		2	0	4		1	0	4		1	0	4		1	0	4		1	0
11	13	4	23	643	5		3	2		3	1		3	1	larvaten	3	3	1		3	2	1		3	2	1		3	2	1		2	1	1		2	1	1		1	1	0		1	1	0		1	1
11	14	4	16	644	5		3	NA		3	0		3	0		3	1	0		3	1	0		3	1	0		2	0	0		1	0	0		1	0	0		1	0	0		1	0	0		0	0
11	15	6	26	645	5		3	NA	11	3	4		3	4		3	2	4		3	2	4		3	2	4		2	1	4		1	0	4		4	0	4	toppknopp larväten	4	0	4		4	0	4		4	0
11	16	6	23	646	5			2	vissen topp	3	2		4	4	visssnar	4	4	4		4	4	4		4	4	4		4	4	4		4	4	4		4	4	4		4	4	4		4	4	4		4	4
11	17	6	42	647	5		3	NA		3	0		3	0		3	1	0		3	0	0		3	0	0		2	0	0		2	0	0		2	0	0		1	0	0		1	0	0		1	0
11	18	6	29	648	5		3	0		3	0		3	0		3	1	0		3	0	0		2	0	0		1	0	0		1	0	0		1	0	0		1	0	0		1	0	0		0	0
11	19	6	22	649	5		3	0		3	0		3	0		3	1	0		3	0	0		1	0	0		1	0	0		1	0	0		1	0	0		0	0	0		0	0	0		0	0
11	20	6	34	650	5		1	0		1	0		1	0		1	1	0		1	0	0		0	0	0		0	0	0		0	0	0		0	0	0		0	0	0		0	0	0		0	0
11	21	6	20	651	5		3	0		3	0		3	0		3	2	0		3	2	0		3	2	0		2	2	0		1	1	0		1	1	0		1	1	0		1	0	0		1	0
11	22	8	7	652	5		3	0		3	0		3	0		3	1	0		3	0	0		2	0	0		2	0	0		1	0	0		1	0	0		1	0	0		1	0	0		0	0
11	23	8	16	653	5		3	0		3	0		3	0		3	1	0		3	0	0		3	0	0		2	0	0		1	0	0		1	0	0		1	0	0		1	0	0		1	0
11	24	8	18	654	5		NA	0		0	0		0	0		0	0	0		0	0	0		0	0	0		0	0	0		0	0	0		0	0	0		0	0	0		0	0	0		0	0
11	25	8	23	655	5		3	1		3	1		3	4		3	3	4		3	2	0		3	2	0		3	2	0		2	2	0		2	2	0		2	1	0		1	1	0		1	0
11	26	8	35	656	5		3	0		3	0		3	0		3	1	0		3	0	0		2	0	0		2	0	0		1	0	0		1	0	0		0	0	0		0	0	0		0	0
11	27	8	34	657	5		3	1		2	0		2	0		3	1	0		3	0	0		3	0	0		2	0	0		1	0	0		1	0	0		1	0	0		4	0	0	toppknopp larväten	4	0
11	28	8	24	658	5		3	1		3	1		3	0		3	1	0		3	1	0		3	0	0		3	0	0		3	0	0		2	0	0		2	0	0		1	0	0		1	0
11	29	10	3	659	5		3	0		3	0		3	0		3	1	0		3	1	0		3	0	0		2	0	0		2	0	0		2	0	0		2	0	0		1	0	0		1	0
11	30	10	37	660	5		3	0		2	0		3	0		3	1	0		3	1	0		3	0	0		3	0	0		2	0	0		2	0	0		1	0	0		0	0	0		0	0
11	31	10	2	661	5		3	1		3	4		3	4		3	3	4		3	3	4		3	2	4		3	2	4		3	2	4		3	2	4		2	2	4		2	1	4		2	1
11	32	10	5	662	5		3	0		2	0		2	0		2	1	0		3	1	0		3	0	0		3	0	0		3	0	0		3	0	0		2	0	0		1	0	0		1	0
11	33	10	16	663	5		3	0		3	0		3	0		3	1	0		3	1	0		3	1	0		3	0	0		2	0	0		2	0	0		1	0	0		1	0	0		1	0
11	34	10	4	664	5		3	0		3	0		3	0		3	2	0		3	1	0		3	1	0		3	1	0		2	0	0		2	0	0		1	0	0		1	0	0		1	0
11	35	10	29	665	5		3	0		3	0		3	0		3	1	0		3	0	0		3	0	0		2	0	0		1	0	0		1	0	0		1	0	0		1	0	0		0	0
11	36	12	3	666	5		3	0		3	0		3	0		3	2	0		3	1	0		3	1	0		3	1	0		2	0	0		2	0	0		2	0	0		2	0	0		2	0
11	37	12	11	667	5		3	0		3	0		3	0		3	1	0		3	1	0		2	1	0		1	1	0		0	0	0		0	0	0		0	0	0		0	0	0		0	0
11	38	12	26	668	5		3	0		3	0		3	0		3	1	0		3	0	0		3	0	0		3	0	0		2	0	0		1	0	0		1	0	0		1	0	0		0	0
11	39	12	1	669	5		3	NA	11	3	4		3	4		3	1	4		3	1	4		3	0	4		2	0	4		2	0	4		1	0	4		1	0	4		0	0	4		0	0
11	40	12	42	670	5		3	NA	11	3	4		3	4		3	2	4		3	3	4		2	3	4		2	3	4		1	3	4		1	2	4		1	1	4		1	0	4		0	0
11	41	12	39	671	5		3	1		3	0		3	0		3	1	0		3	1	0		3	0	0		2	0	0		1	0	0		4	0	0	toppknopp larväten	4	0	0		4	0	0		4	0
11	42	12	31	672	5		3	0		3	0		3	0		3	4	0		3	4	0		2	4	0		2	4	0		2	4	0		1	4	0		1	4	0		0	4	0		0	4
11	43	14	13	673	5		3	NA	11	3	4		3	4		3	3	4		3	3	4		3	3	4		3	2	4		3	1	4		2	1	4		1	0	4		1	0	4		0	0
11	44	14	7	674	5		3	0		3	0		3	0		3	2	0		3	2	0		3	2	0		2	1	0		1	1	0		1	0	0		1	0	0		1	0	0		1	0
11	45	14	25	675	5		3	0		3	0		3	0		3	1	0		3	0	0		3	0	0		3	0	0		3	0	0		2	0	0		1	0	0		1	0	0		1	0
11	46	14	16	676	5		3	0		3	0		3	0		3	1	0		3	1	0		3	0	0		3	0	0		3	0	0		3	0	0		2	0	0		1	0	0		1	0
11	47	14	17	677	5		3	NA	11	2	4		1	4		1	0	4		0	0	4		0	0	4		0	0	4		0	0	4		0	0	4		0	0	4		0	0	4		0	0
11	48	14	10	678	5		3	0		3	0		3	0		3	1	0		3	1	0		2	1	0		2	0	0		1	0	0		1	0	0		0	0	0		0	0	0		0	0
11	49	14	40	679	5		3	NA	11	3	4		3	4		3	1	4		0	0	4		3	0	4		3	0	4		3	0	4		3	0	4		2	0	4		1	0	4		1	0
11	50	16	22	680	5		3	1		3	1		3	1		3	0	1		3	0	0		3	0	0		3	0	0		3	0	0		2	0	0		2	0	0		1	0	0		0	0
11	51	16	5	681	5		3	NA	11	3	4		3	4		3	1	4		3	0	4		3	0	4		3	0	4		4	0	4	toppknopp larväten	4	0	4		4	0	4		4	0	4		4	0
11	52	16	11	682	5		3	0		2	0		1	0		1	2	0		1	3	0		1	3	0		0	2	0		0	1	0		0	1	0		0	0	0		0	0	0		0	0
11	53	16	30	683	5		3	0		3	0		3	0		3	2	0		3	1	0		3	1	0		3	1	0		2	1	0		2	0	0		1	0	0		1	0	0		1	0
11	54	16	8	684	5		3	0		3	0		3	0		3	1	0		3	1	0		3	1	0		3	1	0		2	0	0		1	0	0		1	0	0		1	0	0		1	0
11	55	16	9	685	5		3	0		3	0		3	0		3	1	0		3	1	0		3	0	0		3	0	0		2	0	0		2	0	0		1	0	0		1	0	0		1	0
11	56	16	17	686	5		0	0		0	0		0	0		0	0	0		0	0	0		0	0	0		0	0	0		0	0	0		0	0	0		0	0	0		0	0	0		0	0
11	57	18	20	687	5		3	0		3	0		3	0		3	2	0		3	2	0		3	1	0		3	1	0		2	1	0		2	1	0		2	0	0		1	0	0		1	0
11	58	18	1	688	5		3	0		3	0		3	0		3	1	0		3	0	0		3	0	0		3	0	0		2	0	0		2	0	0		1	0	0		1	0	0		0	0
11	59	18	9	689	5		3	1		3	0		3	0		3	1	0		3	1	0		3	0	0		3	0	0		2	0	0	toppknopp delvis larväten	1	0	0		1	0	0		1	0	0		1	0
11	60	18	27	690	5		3	NA	11	2	4		1	4		1	2	4		1	2	4		1	1	4		1	1	4		1	1	4		1	0	4		1	0	4		1	0	4		1	0
11	61	18	24	691	5		2	0		2	0		1	0		1	1	0		1	1	0		1	1	0		1	1	0	toppnopp skjuter lite igen	1	0	0		0	0	0		0	0	0		0	0	0		0	0
11	62	18	8	692	5		3	1		3	1		3	1		3	2	1		2	2	0		4	1	0	larvãten	4	4	0	s1 larväten	4	4	0		4	4	0		4	4	0		4	4	0		4	4
11	63	18	35	693	5		3	1		3	1		3	1		3	1	1		3	0	1		3	0	0		4	0	0	toppknopp larväten	4	0	0		4	0	0		4	0	0		4	0	0		4	0
12	63	18	15	694	5		2	0		1	0		1	0		1	1	0		1	0	0		1	0	0		1	0	0		0	0	0		0	0	0		0	0	0		0	0	0		0	0
12	62	18	17	695	5		3	NA	11, topp dod, flera sidskott skjuter igen	2	4		1	4		1	0	4		0	0	4		0	0	4		0	0	4		0	0	4		0	0	4		0	0	4		0	0	4		0	0
12	61	18	3	696	5		1	0		2	0		2	0		3	2	0		3	2	0		3	3	0		3	3	0		3	3	0		3	2	0		2	1	0		1	1	0		1	0
12	60	18	5	697	5		3	0		3	0		3	0		3	1	0		3	1	0		3	1	0		3	1	0		2	0	0		1	0	0		1	0	0		0	0	0		0	0
12	59	18	34	698	5		3	NA	11	3	4		3	4		3	2	4		3	3	4		3	3	4		3	2	4		2	1	4		2	1	4		1	0	4		1	0	4		1	0
12	58	18	30	699	5		3	1		3	0		3	0		3	1	0		3	1	0		3	1	0		3	1	0		3	0	0		3	0	0		2	0	0		1	0	0		1	0
12	57	18	33	700	5		3	1		2	1		3	1		3	1	1		3	0	1		3	0	0		3	0	0		2	0	0		2	0	0		2	0	0		1	0	0		0	0
12	56	16	18	701	5			NA	11	0	4		0	4		0	0	4		0	0	4		0	0	4		0	0	4		0	0	4		0	0	4		0	0	4		0	0	4		0	0
12	55	16	41	702	5		3	0		2	0		3	0		3	1	0		4	0	0		4	0	0		4	0	0		4	0	0		4	0	0		4	0	0		4	0	0		4	0
12	54	16	3	703	5		3	0		3	0		3	0		3	2	0		3	3	0		3	3	0		3	3	0		3	2	0		3	2	0		2	1	0		2	0	0		2	0
12	53	16	32	704	5		3	1		3	0		3	0		3	1	0		3	0	0		2	0	0		2	0	0		1	0	0		1	0	0		1	0	0		0	0	0		0	0
12	52	16	39	705	5		3	0		3	0		3	0		3	1	0		3	1	0		3	1	0		3	1	0		2	0	0		2	0	0		2	0	0		1	0	0		1	0
12	51	16	33	706	5		3	1		3	0		3	0		3	2	0		3	3	0		3	3	0		3	3	0		3	2	0		3	2	0		2	1	0		1	0	0		1	0
12	50	16	16	707	5		3	NA	11	3	4		3	4		3	1	4		3	1	4		3	3	4	s1 skjuter igen	3	3	4		3	2	4		2	2	4		2	1	4		1	0	4		1	0
12	49	14	5	708	5		3	0		3	0		3	0		3	1	0		3	1	0		2	1	0		2	1	0	s1 skjuter lite igen	1	1	0		1	0	0		0	0	0		0	0	0		0	0
12	48	14	6	709	5		3	NA	11	3	4		3	4		3	1	4		3	3	4		3	3	4		3	3	4		3	2	4		3	1	4		2	0	4		1	0	4		1	0
12	47	14	34	710	5		2	NA	11	1	4		1	4		1	1	4		1	1	4		1	0	4		1	0	4		0	0	4		0	0	4		0	0	4		0	0	4		0	0
12	46	14	26	711	5		3	0		3	0		3	0		3	1	0		3	1	0		3	1	0		2	0	0		1	0	0		1	0	0		1	0	0		0	0	0		0	0
12	45	14	33	712	5		3	0		3	0		3	0		3	3	0		3	2	0		3	2	0		3	1	0		2	1	0		2	0	0		1	0	0		1	0	0		1	0
12	44	14	41	713	5		3	0		3	0		3	0		3	1	0		3	0	0		4	0	0		4	0	0		4	0	0		4	0	0		4	0	0		4	0	0		4	0
12	43	14	31	714	5		3	0		3	0		3	0		3	1	0		3	1	0		2	0	0		1	0	0		1	0	0		1	0	0		0	0	0		0	0	0		0	0
12	42	12	30	715	5		3	NA	11	3	4		3	4		3	1	4		3	1	4		3	1	4		3	1	4		2	1	4		2	0	4		1	0	4		1	0	4		1	0
12	41	12	41	716	5		3	1		3	1		3	1		3	1	1		3	0	0		3	0	0		2	0	0		2	0	0		2	0	0		1	0	0		1	0	0		0	0
12	40	12	10	717	5		1	0		1	0		2	0		2	1	0		2	1	0		2	1	0		2	1	0		1	0	0		0	0	0		0	0	0		0	0	0		0	0
12	39	12	29	718	5		3	0		3	0		3	0		3	2	0		3	1	0		3	1	0		3	1	0		2	1	0		2	0	0		1	0	0		1	0	0		1	0
12	38	12	6	719	5		3	0		3	0		3	0		3	2	0		3	1	0		3	1	0		3	1	0		2	1	0		2	1	0		1	0	0		1	0	0		1	0
12	37	12	34	720	5		3	1		3	1		3	1		2	1	1		1	1	0		1	1	0		1	1	0		1	1	0		1	1	0		0	0	0		0	0	0		0	0
12	36	12	14	721	5		3	0		3	0		3	0		3	1	0		3	0	0		3	0	0		3	0	0		2	0	0		2	0	0		2	0	0		1	0	0		1	0
12	35	10	22	722	5		3	0		3	0		3	0		3	1	0		2	1	0		1	1	0		1	0	0		1	0	0		1	0	0		0	0	0		0	0	0		0	0
12	34	10	34	723	5		3	0		3	0		3	0		3	1	0		3	1	0		3	1	0		2	0	0		1	0	0		1	0	0		1	0	0		0	0	0		0	0
12	33	10	14	724	5		3	NA	11	3	4		3	4		3	1	4		3	1	4		3	1	4		3	0	4		3	0	4		2	0	4		2	0	4		1	0	4		1	0
12	32	10	33	725	5		3	0		3	0		3	0		3	1	0		3	1	0		3	1	0		3	0	0		2	0	0		2	0	0		1	0	0		1	0	0		0	0
12	31	10	18	726	5		NA	NA	5	4	4	5	4	4	5	4	4	4	5	4	4	4	5	4	4	4	5	4	4	4		4	4	4		4	4	4		4	4	4		4	4	4		4	4
12	30	10	28	727	5		3	NA	11	3	4		3	4		3	3	4		3	2	4		3	2	4		3	1	4		2	1	4		2	0	4		1	0	4		1	0	4		0	0
12	29	10	39	728	5		3	NA	11	3	4		3	4		3	1	4		3	0	4		3	0	4		3	0	4		2	0	4		1	0	4		1	0	4		0	0	4		0	0
12	28	8	36	729	5		3	0		3	0		3	0		3	1	0		3	1	0		3	1	0		3	1	0		2	0	0		2	0	0		1	0	0		1	0	0		0	0
12	27	8	19	730	5		3	1		3	1		3	1		3	1	1		3	0	0		3	0	0		3	0	0		3	0	0		3	0	0		2	0	0		1	0	0		1	0
12	26	8	39	731	5		3	NA	11	3	4		3	4		3	2	4		3	1	4		3	1	4		3	1	4		2	1	4		2	0	4		1	0	4		1	0	4		0	0
12	25	8	26	732	5		3	1		3	1		3	1		3	2	1		3	1	1		2	1	1		2	1	0		1	1	0		1	0	0		1	0	0		0	0	0		0	0
12	24	8	1	733	5		3	1		3	0		3	0		3	1	0		3	0	0		2	0	0		2	0	0		1	0	0		1	0	0		1	0	0		0	0	0		0	0
12	23	8	10	734	5		1	1		1	0		1	0		1	1	0		3	0	0	toppkn skjuter igen	2	0	0		2	0	0		2	0	0		2	0	0		1	0	0		1	0	0		1	0
12	22	8	22	735	5		3	0		3	0		3	0		3	1	0		3	0	0		2	0	0		2	0	0		1	0	0		1	0	0		1	0	0		0	0	0		0	0
12	21	6	16	736	5		3	0		3	0		3	0		3	1	0		3	0	0		3	0	0		2	0	0		2	0	0		2	0	0		2	0	0		1	0	0		0	0
12	20	6	21	737	4		1	0		0	0		0	0		0	NA	0		0	4	0		0	4	0		0	4	0		0	4	0		0	4	0		0	4	0		0	4	0		0	4
12	19	6	8	738	5		3	NA	11	3	4		3	4		3	1	4		3	0	4		3	0	4		3	0	4		2	0	4		2	0	4		2	0	4		1	0	4		1	0
12	18	6	30	739	5		3	0		3	0		3	0		3	1	0		3	1	0		3	1	0		3	0	0		2	0	0		2	0	0		1	0	0		1	0	0		0	0
12	17	6	31	740	5		3	0	topp torr	4	0		4	0		4	1	0		4	0	0		4	0	0		4	0	0		4	0	0		4	0	0		4	0	0		4	0	0		4	0
12	16	6	40	741	5		3	NA	11	3	4		3	4		3	1	4		3	0	4		3	0	4		3	0	4		2	0	4		2	0	4		1	0	4		1	0	4		1	0
12	15	6	2	742	5		3	1		3	1		3	1		3	1	1		3	0	1		3	0	0		3	0	0		3	0	0		3	0	0		2	0	0		2	0	0		2	0
12	14	4	35	743	5		3	NA		3	0		3	0		3	1	0		3	0	0		3	0	0		3	0	0		4	0	0	toppknopp larväten	4	0	0		4	0	0		4	0	0		4	0
12	13	4	36	744	5		3	0		2	0		3	0		3	1	0		3	0	0		3	0	0		3	0	0		2	0	0		1	0	0		1	0	0		1	0	0		0	0
12	12	4	3	745	5		3	0		3	0		3	0		3	1	0		3	1	0		3	0	0		3	0	0		3	0	0		3	0	0		2	0	0		2	0	0		2	0
12	11	4	37	746	5		3	0		3	0		3	0		3	1	0		3	1	0		2	0	0		2	0	0		1	0	0		1	0	0		1	0	0		1	0	0		1	0
12	10	4	5	747	5		3	0		3	0		3	0		3	2	0		3	1	0		3	1	0		2	1	0		1	0	0		1	0	0		1	0	0		1	0	0		1	0
12	9	4	30	748	5		3	0		3	0		3	0		3	1	0		2	0	0		1	0	0		1	0	0		1	0	0		1	0	0		1	0	0		0	0	0		0	0
12	8	4	2	749	5		3	1		3	1		3	1		3	1	1		3	1	0		2	1	0		2	1	0		2	0	0		2	0	0		1	0	0		1	0	0		1	0
12	7	2	7	750	5		3	0		3	0		3	0		3	1	0		3	0	0		2	0	0		1	0	0		1	0	0		1	0	0		1	0	0		1	0	0		0	0
12	6	2	33	751	5		3	1		3	4		3	4		3	1	4		3	0	4		3	0	4		2	0	4		1	0	4		1	0	4		1	0	4		1	0	4		0	0
12	5	2	29	752	5		3	0		3	0		3	0		3	2	0		3	3	0		3	2	0		3	2	0		2	1	0		1	1	0		1	0	0		0	0	0		0	0
12	4	2	35	753	5		3	0		3	0		3	0		3	1	0		3	0	0		2	0	0		1	0	0		1	0	0		1	0	0		1	0	0		0	0	0		0	0
12	3	2	38	754	5		3	1		3	1		3	1		3	1	1		3	0	0		3	0	0		2	0	0		2	0	0		1	0	0		1	0	0		1	0	0		0	0
12	2	2	1	755	5		2	1		3	1		3	1		3	1	1		3	1	4		3	1	4		3	1	4		2	0	4		1	0	4		1	0	4		1	0	4		0	0
12	1	2	14	756	5		3	0		3	0		3	0		3	1	0		3	0	0		3	0	0		3	0	0		2	0	0		2	0	0		1	0	0		1	0	0		0	0
[truncated: 30 more columns]

## Sheet: bud set 2015
					212	219	222	227	230	233	235	240	242	246	250	253	256	260	263	267	274	281	288
				2015-01-01	2015-08-03	2015-08-10	2015-08-13	2015-08-18	2015-08-21	2015-08-24	2015-08-26	2015-08-31	2015-09-03	2015-09-07	2015-09-11	2015-09-14	2015-09-17	2015-09-21	2015-09-24	2015-09-28	2015-10-05	2015-10-12	2015-10-19
Col	Row	Block	Clone	Order	BS212	BS219	BS222	BS227	BS230	BS233	BS235	BS240	BS242	BS246	BS250	BS253	BS256	BS260	BS263	BS267	BS274	BS281	BS288
1	1	1	13	1	3	3	3	3	3	3	2	2	1	1	0	0	0	0	0	0	0	0	0
1	2	1	37	2	3	3	3	3	3	3	2	2	2	1	0	0	0	0	0	0	0	0	0
1	3	1	16	3	3	3	2	2	1	1	1	1	1	0	0	0	0	0	0	0	0	0	0
1	4	1	9	4	3	3	3	3	3	3	2	2	1	1	0	0	0	0	0	0	0	0	0
1	5	1	5	5	3	3	3	3	3	3	3	2	1	1	1	0	0	0	0	0	0	0	0
1	6	1	23	6	3	3	3	3	3	3	3	2	2	2	1	1	1	1	1	1	0	0	0
1	7	1	42	7	3	3	3	3	3	3	3	3	2	1	0	0	0	0	0	0	0	0	0
1	8	3	29	8	3	3	3	3	3	2	2	1	1	0	0	0	0	0	0	0	0	0	0
1	9	3	39	9	3	3	3	3	3	3	3	2	2	1	1	0	0	0	0	0	0	0	4
1	10	3	5	10	3	3	3	3	3	3	2	1	0	0	0	0	0	0	0	0	0	0	0
1	11	3	8	11	2	2	2	2	2	1	1	0	0	0	0	0	0	0	0	0	0	0	0
1	12	3	37	12	1	1	1	1	3	3	2	1	1	1	0	0	0	0	0	0	0	0	0
1	13	3	30	13	3	3	3	3	3	2	2	1	0	0	0	0	0	0	0	0	0	0	0
1	14	3	12	14	3	3	3	3	3	3	2	2	2	1	1	1	0	0	0	0	0	0	0
1	15	5	30	15	3	3	3	3	3	2	2	1	1	1	0	0	0	0	0	0	0	0	0
1	16	5	16	16	3	3	3	3	3	3	2	1	1	1	0	0	0	0	0	0	0	0	0
1	17	5	23	17	3	3	3	3	3	3	3	3	3	2	1	1	1	0	0	0	0	0	0
1	18	5	28	18	3	3	3	3	3	3	2	1	1	1	0	0	0	0	0	0	0	0	0
1	19	5	34	19	3	3	3	3	3	3	2	1	1	1	0	0	0	0	0	0	0	0	0
1	20	5	13	20	3	3	3	3	3	3	2	1	1	1	0	0	0	0	0	0	0	0	0
1	21	5	10	21	3	3	3	3	3	2	2	1	1	1	0	0	0	0	0	0	0	0	0
1	22	7	1	22	3	3	3	3	3	2	2	1	1	1	0	0	0	0	0	0	0	0	0
1	23	7	3	23	3	3	3	3	3	3	3	2	2	2	2	1	1	1	0	0	0	0	0
1	24	7	41	24	3	3	3	3	3	3	2	1	1	1	0	0	0	0	0	0	0	0	0
1	25	7	19	25		4	4	4	4	4	4	4	4	4	4	4	4	4	4	4	4	4	4
1	26	7	15	26	2	1	1	0	0	0	0	0	0	0	0	0	0	0	0	0	0	0	0
1	27	7	24	27	3	3	3	3	2	2	1	1	0	0	0	0	0	0	0	0	0	0	0
1	28	7	17	28	3	1	1	1	1	1	0	0	0	0	0	0	0	0	0	0	0	0	0
1	29	9	4	29	3	3	3	3	3	3	2	2	2	1	0	0	0	0	0	0	0	0	4
1	30	9	38	30	3	3	3	3	3	3	2	1	1	1	1	1	0	0	0	0	0	0	0
1	31	9	8	31	3	3	3	3	3	3	2	2	2	1	0	0	0	0	0	0	0	0	0
1	32	9	39	32	3	3	3	3	3	3	3	2	2	2	1	0	0	0	0	0	0	0	0
1	33	9	30	33	3	3	2	1	1	1	1	1	1	1	0	0	0	0	0	0	0	0	0
1	34	9	6	34	3	3	3	3	3	3	2	1	1	1	0	0	0	0	0	0	0	0	0
1	35	9	29	35	3	3	3	3	3	3	3	3	2	2	1	0	0	0	0	0	0	0	0
1	36	11	18	36	0	0	0	0	0	0	0	0	0	0	0	0	0	0	0	0	0	0	0
1	37	11	22	37	3	3	2	1	1	1	1	1	1	1	0	0	0	0	0	0	0	0	0
1	38	11	20	38	3	3	3	3	3	3	2	1	1	1	0	0	0	0	0	0	0	0	4
1	39	11	5	39	3	3	3	3	3	2	1	0	0	0	0	0	0	0	0	0	4	4	4
1	40	11	14	40	3	3	3	3	3	2	2	2	1	1	1	0	0	0	0	0	0	0	4
1	41	11	8	41	3	3	3	3	3	2	2	1	1	1	0	0	0	0	0	0	0	0	0
1	42	11	2	42	3	3	3	3	3	2	2	1	1	1	1	1	1	1	1	0	0	0	0
1	43	13	7	43	3	3	3	3	3	3	2	1	1	1	1	0	0	0	0	0	0	0	0
1	44	13	4	44	3	3	3	3	3	3	3	3	2	1	1	1	0	0	0	0	0	0	0
1	45	13	27	45	3	3	3	3	3	3	2	1	1	1	1	1	1	0	0	0	0	0	0
1	46	13	10	46	3	2	2	1	1	1	0	0	0	0	0	0	0	0	0	0	0	0	0
1	47	13	16	47	3	3	3	3	3	3	3	2	2	1	1	0	0	0	0	0	0	0	0
1	48	13	36	48	3	3	3	3	3	3	3	2	2	2	1	0	0	0	0	0	0	0	0
1	49	13	14	49	3	3	3	3	3	3	2	2	1	1	0	0	0	0	0	0	0	0	0
1	50	15	41	50	3	3	3	3	3	2	2	1	1	1	0	0	0	0	0	0	0	0	0
1	51	15	20	51	3	3	3	3	3	3	3	2	2	1	1	1	0	0	0	0	0	0	0
1	52	15	3	52	3	3	3	3	3	3	3	3	3	3	3	2	1	1	1	1	0	0	0
1	53	15	18	53	0	0	0	0	0	0	0	0	0	0	0	0	0	0	0	0	0	0	0
1	54	15	13	54	3	3	3	3	3	3	3	3	2	2	1	1	1	0	0	0	0	0	0
1	55	15	25	55	3	3	3	3	3	3	3	2	2	1	1	1	1	1	0	0	0	0	0
1	56	15	11	56	3	3	3	3	3	2	2	2	1	1	0	0	0	0	0	0	0	0	0
1	57	17	31	57	3	3	3	3	2	4	4	4	4	4	4	4	4	4	4	4	4	4	4
1	58	17	23	58	3	3	3	3	3	3	3	3	3	2	1	1	1	1	1	0	0	0	0
1	59	17	12	59	3	3	3	3	3	3	3	2	2	2	1	1	0	0	0	0	0	0	0
1	60	17	19	60	3	3	3	3	2	1	1	1	4	4	4	4	4	4	4	4	4	4	4
1	61	17	11	61	3	3	3	3	3	2	1	1	0	0	0	0	0	0	0	0	4	4	4
1	62	17	10	62	3	3	3	3	2	1	0	0	1	1	1	1	1	1	0	0	0	0	0
1	63	17	21	63	1	1	4	4	4	4	4	4	4	4	4	4	4	4	4	4	4	4	4
2	63	17	32	64	3	3	3	3	3	3	2	2	2	1	0	0	0	0	0	0	0	0	0
2	62	17	36	65	3	2	1	1	1	1	1	1	1	1	0	0	0	0	0	0	0	0	0
2	61	17	37	66	3	3	3	3	3	3	3	2	1	1	0	0	0	0	0	0	0	0	0
2	60	17	38	67	3	3	3	3	2	2	2	1	1	1	0	0	0	0	0	0	0	0	4
2	59	17	7	68	3	3	3	3	3	3	2	1	1	1	0	0	0	0	0	0	0	0	0
2	58	17	3	69	3	3	3	3	3	3	3	2	2	2	1	1	1	1	0	0	0	0	0
2	57	17	8	70	3	3	3	3	3	3	3	2	2	1	1	1	1	1	0	0	0	0	0
2	56	15	40	71	3	3	3	3	3	3	3	2	2	2	1	1	1	0	0	0	0	0	0
2	55	15	35	72	3	3	3	3	3	3	3	2	2	1	1	1	1	0	0	0	0	0	0
2	54	15	33	73	3	3	3	3	3	3	3	2	2	1	1	1	0	0	0	0	0	0	0
2	53	15	6	74	3	3	3	3	3	3	3	2	1	1	0	0	0	0	0	0	0	0	0
2	52	15	7	75	3	3	3	3	3	3	3	2	2	1	1	0	0	0	0	0	0	0	0
2	51	15	8	76	3	3	3	3	3	3	2	1	1	1	0	0	0	0	0	0	0	0	0
2	50	15	10	77	3	3	3	3	2	2	2	1	1	1	0	0	0	0	0	0	0	0	0
2	49	13	11	78	3	3	3	3	3	2	1	1	1	1	0	0	0	0	0	0	0	0	0
2	48	13	37	79	3	3	3	3	3	2	1	1	1	1	0	0	0	0	0	0	0	0	0
2	47	13	41	80	3	3	3	3	3	2	2	1	1	1	0	0	0	0	0	0	0	0	0
2	46	13	2	81	3	3	3	3	3	3	3	3	3	3	2	2	2	2	2	2	2	2	1
2	45	13	42	82	3	2	2	2	1	1	1	1	1	1	0	0	0	0	0	0	0	0	0
2	44	13	39	83	3	3	3	2	2	1	1	1	1	1	0	0	0	0	0	0	0	4	4
2	43	13	28	84	3	3	3	3	3	3	3	2	2	1	1	0	0	0	0	0	0	0	0
2	42	11	34	85	0	0	0	0	0	0	0	0	0	0	0	0	0	0	0	0	0	0	0
2	41	11	27	86	3	3	3	3	3	2	2	1	1	1	0	0	0	0	0	0	0	0	0
2	40	11	40	87	3	3	3	3	2	1	1	1	0	0	0	0	0	0	0	0	0	0	0
2	39	11	32	88	3	3	3	3	3	2	2	1	1	1	0	0	0	0	0	0	0	0	0
2	38	11	3	89	3	3	3	3	3	3	3	3	3	3	2	2	1	1	0	0	0	0	0
2	37	11	6	90	3	3	3	3	3	3	3	2	2	2	1	1	0	0	0	0	0	0	0
2	36	11	24	91	3	3	3	3	3	3	3	2	1	1	0	0	0	0	0	0	0	0	0
2	35	9	10	92	3	3	3	3	3	3	3	4	4	4	4	4	4	4	4	4	4	4	4
2	34	9	22	93	3	3	3	3	3	3	3	2	4	4	4	4	4	4	4	4	4	4	4
2	33	9	40	94	3	3	3	3	3	3	2	2	2	2	2	1	1	1	0	0	0	0	0
2	32	9	16	95	3	3	3	3	3	3	3	2	2	1	1	0	0	0	0	0	0	0	0
2	31	9	23	96	3	3	3	3	3	3	3	2	3	3	2	1	1	1	0	0	0	0	0
2	30	9	41	97	3	3	3	3	3	2	1	0	0	0	0	0	0	0	0	0	0	0	0
2	29	9	36	98	3	3	3	3	3	3	2	1	1	0	0	0	0	0	0	0	0	0	0
2	28	7	23	99	3	3	3	3	3	3	3	2	2	1	0	0	0	0	0	0	0	0	0
2	27	7	40	100	3	3	3	3	3	3	3	2	2	1	1	1	1	0	0	0	0	0	0
2	26	7	6	101	3	3	3	3	3	2	2	1	1	1	1	0	0	0	0	0	0	0	4
2	25	7	38	102	3	3	3	3	3	3	3	2	2	1	0	0	0	0	0	0	0	0	0
2	24	7	4	103	3	3	3	3	3	3	3	2	2	2	1	1	1	0	0	0	0	0	0
2	23	7	18	104	0		0	0	0	0	0	0	0	0	0	0	0	0	0	0	0	0	0
2	22	7	37	105	3	3	3	3	3	2	2	1	1	1	0	0	0	0	0	0	0	0	0
2	21	5	24	106	3	3	3	3	3	2	2	1	1	1	0	0	0	0	0	0	0	0	0
2	20	5	25	107	3	3	3	3	3	3	2	1	1	1	0	0	0	0	0	0	0	0	0
2	19	5	14	108	3	2	3	3	3	2	1	1	1	1	1	1	0	0	0	0	0	0	4
2	18	5	11	109	3	3	3	3	3	3	2	1	1	1	1	1	1	1	0	0	0	0	0
2	17	5	40	110	3	3	3	3	3	3	2	1	1	1	0	0	0	0	0	0	0	0	0
2	16	5	4	111	3	3	3	3	3	3	3	2	2	1	0	0	0	0	0	0	0	0	0
2	15	5	2	112	3	3	3	3	3	3	2	1	1	1	1	1	1	1	1	1	1	1	0
2	14	3	36	113	3	3	3	3	3	3	2	1	1	1	0	0	0	0	0	0	0	0	4
2	13	3	27	114	3	3	3	3	3	3	3	2	2	2	1	1	1	1	1	1	1	0	0
2	12	3	2	115	3	3	3	3	3	3	3	2	2	2	1	1	1	1	1	1	0	0	0
2	11	3	34	116	3	3	3	3	3	2	2	1	1	1	0	0	0	0	0	0	0	0	0
2	10	3	22	117	3	3	3	3	2	2	2	1	1	1	0	0	0	0	0	0	0	0	0
2	9	3	42	118	3	3	3	3	3	3	3	2	2	1	0	0	0	0	0	0	0	0	0
2	8	3	15	119	2	1	1	3	1	1	1	1	1	1	0	0	0	0	0	0	0	0	4
2	7	1	12	120	3	3	3	2	1	1	1	1	1	1	0	0	0	0	0	0	0	0	0
2	6	1	27	121	3	3	3	3	3	3	3	2	2	1	0	0	0	0	0	0	0	0	0
2	5	1	30	122	3	3	3	3	3	3	3	2	1	1	0	0	0	0	0	0	0	0	0
2	4	1	10	123	3	3	3	3	2	2	1	1	1	0	0	0	0	0	0	0	0	0	4
2	3	1	25	124	3	3	3	3	3	3	3	2	2	1	1	1	0	0	0	0	0	0	0
2	2	1	17	125	3	1	1	0	0	0	0	0	0	0	0	0	0	0	0	0	0	0	0
2	1	1	36	126	3	3	3	3	3	3	2	2	2	1	0	0	0	0	0	0	0	0	0
3	1	1	21	127	0	0	0	0	0	0	0	0	0	0	0	0	0	0	0	0	0	0	0
3	2	1	35	128	3	3	3	3	3	2	2	1	1	1	0	0	0	0	0	0	0	0	0
3	3	1	1	129	3	3	3	2	1	1	1	1	1	0	0	0	0	0	0	0	0	0	0
3	4	1	31	130	3	2	1	1	1	1	0	0	0	0	0	0	0	0	0	0	0	0	0
3	5	1	38	131	3	1	1	1	1	1	1	0	0	0	0	0	0	0	0	0	0	0	0
3	6	1	33	132	3	3	3	3	3	3	3	2	2	1	1	1	1	4	4	4	4	4	4
3	7	1	7	133	3	3	3	3	3	3	3	2	1	1	1	0	0	0	0	0	0	0	0
3	8	3	11	134	3	3	3	3	3	2	2	1	1	1	0	0	0	0	0	0	0	0	4
3	9	3	7	135	3	3	3	3	3	2	1	1	1	1	0	0	0	0	0	0	0	0	0
3	10	3	18	136			0	0	0	0	0	0	0	0	0	0	0	0	0	0	0	0	0
3	11	3	4	137	3	3	3	3	3	2	2	2	2	2	1	1	1	0	0	0	0	0	4
3	12	3	17	138	1	1	1	1	0	0	0	0	0	0	0	0	0	0	0	0	0	0	0
3	13	3	32	139	3	3	3	3	3	3	2	2	2	2	1	1	1	1	0	0	0	0	0
3	14	3	41	140	3	3	3	3	3	2	2	1	1	1	1	0	0	0	0	0	0	0	0
3	15	5	7	141	3	3	3	3	3	2	2	1	1	1	0	0	0	0	0	0	0	0	0
3	16	5	9	142	3	3	3	3	3	3	2	2	2	1	1	1	0	0	0	0	0	0	0
3	17	5	12	143	3	3	3	3	3	3	2	2	2	1	1	1	0	0	0	0	0	0	0
3	18	5	39	144	3	3	3	3	3	3	2	1	1	1	1	1	1	1	0	0	0	0	0
3	19	5	15	145	2	1	1	1	0	0	0	0	0	0	0	0	0	0	0	0	0	0	0
3	20	5	36	146	3	3	3	3	3	2	1	1	1	1	1	1	0	0	0	0	0	0	4
3	21	5	19	147	3	3	3	3	3	3	2	2	2	2	2	2	2	2	2	2	1	1	0
3	22	7	8	148	3	3	3	3	3	3	2	2	2	2	1	1	1	0	0	0	0	0	0
3	23	7	25	149	3	3	3	3	3	3	2	2	2	1	1	0	0	0	0	0	0	0	0
3	24	7	36	150	3	3	3	3	3	2	1	1	1	0	0	0	0	0	0	0	0	0	0
3	25	7	33	151	3	3	3	3	3	3	2	2	2	2	1	1	1	0	0	0	0	0	0
3	26	7	22	152	3	3	3	3	3	3	3	2	2	1	1	0	0	0	0	0	0	0	0
3	27	7	21	153	2	1	1	1	1	0	0	0	0	0	0	0	0	0	0	0	0	0	0
3	28	7	32	154	3	3	3	3	3	2	2	1	1	1	0	0	0	0	0	0	0	0	0
3	29	9	19	155	3	3	3	3	3	3	2	2	1	1	1	4	4	4	4	4	4	4	4
3	30	9	13	156	3	3	3	3	3	2	2	1	1	1	0	0	0	0	0	0	0	0	0
3	31	9	26	157	2	2	2	2	2	1	1	0	0	0	0	0	0	0	0	0	0	0	0
3	32	9	34	158	3	2	1	1	1	1	1	0	0	0	0	0	0	0	0	0	0	0	0
3	33	9	28	159	3	3	3	3	3	3	2	1	1	1	1	0	0	0	0	0	0	0	0
3	34	9	20	160	3	3	3	3	3	3	3	2	2	1	1	1	1	0	0	0	0	0	0
3	35	9	42	161	3	3	3	3	3	3	3	2	1	1	0	0	0	0	0	0	0	0	0
3	36	11	31	162	1	1	1	1	1	0	0	0	0	0	0	0	0	0	0	0	0	0	0
3	37	11	1	163	3	3	3	3	3	3	3	2	2	1	0	0	0	0	0	0	0	0	0
3	38	11	42	164	3	3	3	3	3	3	3	2	2	2	1	1	1	1	0	0	0	0	0
3	39	11	28	165	3	3	3	3	3	2	2	1	1	1	0	0	0	0	0	0	0	0	0
3	40	11	15	166	2	1	1	1	1	1	0	0	0	0	0	0	0	0	0	0	0	0	0
3	41	11	16	167	3	2	1	1	1	1	0	0	0	0	0	0	0	0	0	0	0	0	0
3	42	11	36	168	3	3	3	3	3	2	2	1	1	0	0	0	0	0	0	0	0	0	0
3	43	13	30	169	3	3	3	3	3	3	3	2	1	1	1	0	0	0	0	0	0	0	0
3	44	13	31	170	3	2	2	1	1	1	1	0	4	4	4	4	4	4	4	4	4	4	4
3	45	13	18	171	0	0	0	0	0	0	0	0	0	0	0	0	0	0	0	0	0	0	0
3	46	13	21	172	2	1	1	1	1	0	0	0	0	0	0	0	0	0	0	0	0	0	0
3	47	13	22	173	3	3	3	3	3	3	3	3	2	1	1	0	0	0	0	0	0	0	0
3	48	13	29	174	3	3	3	3	3	2	1	1	1	1	0	0	0	0	0	0	0	0	0
3	49	13	26	175	3	3	3	3	3	3	2	1	1	1	0	0	0	0	0	0	0	0	0
3	50	15	36	176	3	3	3	3	3	3	3	3	2	1	1	1	1	0	0	0	0	0	0
3	51	15	32	177	3	3	3	3	3	3	3	2	2	1	1	1	1	0	0	0	0	0	0
3	52	15	17	178		0	0	0	0	0	0	0	0	0	0	0	0	0	0	0	0	0	0
3	53	15	12	179	3	3	3	3	3	3	3	3	3	2	1	1	1	1	0	0	0	0	0
3	54	15	30	180	3	3	3	3	3	2	2	3	2	1	0	0	0	0	0	0	0	0	0
3	55	15	42	181	3	3	3	3	3	3	3	3	2	1	1	1	1	1	0	0	0	0	0
3	56	15	14	182	3	3	3	3	3	3	3	3	2	2	1	1	1	1	0	0	0	0	0
3	57	17	34	183	3	3	3	3	3	3	3	2	1	1	0	0	0	0	0	0	0	0	0
3	58	17	25	184	3	3	3	3	3	3	3	3	2	1	1	1	1	1	0	0	0	0	0
3	59	17	9	185	3	3	3	3	3	3	3	3	2	1	1	1	1	1	0	0	0	0	0
3	60	17	6	186	3	2	1	1	1	1	1	1	1	1	0	0	0	0	0	0	0	0	0
3	61	17	24	187	3	3	3	2	3	2	2	1	1	1	0	0	0	0	0	0	0	0	0
3	62	17	18	188	0	0	0	0	0	0	0	0	0	0	0	0	0	0	0	0	0	0	0
3	63	17	28	189	2	2	2	1	1	1	1	1	1	1	0	0	0	0	0	0	0	0	0
4	63	17	35	190	3	3	3	3	3	2	1	1	1	1	0	0	0	0	0	0	0	0	0
4	62	17	17	191	1	1	0	0	0	0	0	0	0	0	0	0	0	0	0	0	0	0	0
4	61	17	13	192	3	3	3	3	3	2	2	2	1	1	1	1	1	1	0	0	0	0	0
4	60	17	5	193		3	2	1	1	1	0	0	0	0	0	0	0	0	0	0	0	0	4
4	59	17	16	194	3	3	3	3	3	3	2	1	1	1	0	0	0	0	0	0	0	0	0
4	58	17	40	195	3	3	3	3	3	2	1	1	1	1	0	0	0	0	0	0	0	0	0
4	57	17	27	196	3	3	3	3	3	3	3	3	3	2	2	1	1	1	0	0	0	0	0
4	56	15	23	197	3	3	3	4	4	4	4	4	4	4	4	4	4	4	4	4	4	4	4
4	55	15	29	198	3	3	3	3	3	3	2	2	1	1	0	0	0	0	0	0	0	0	0
4	54	15	34	199	3	3	3	3	3	3	3	2	1	1	0	0	0	0	0	0	0	0	0
4	53	15	19	200	3	3	3	3	3	3	3	3	2	2	1	1	1	1	1	1	1	4	4
4	52	15	5	201	3	3	3	3	3	3	3	2	1	1	0	0	0	0	0	0	0	0	0
4	51	15	16	202	3	3	3	3	3	3	2	1	1	1	1	1	1	4	4	4	4	4	4
4	50	15	38	203	3	3	3	3	3	3	3	3	2	1	1	0	0	0	0	0	0	0	0
4	49	13	25	204	3	3	3	3	3	2	2	1	1	1	0	0	0	0	0	0	0	0	0
4	48	13	19	205	3	3	3	3	3	3	3	3	2	2	2	1	1	1	0	0	0	0	0
4	47	13	3	206	3	3	3	3	3	3	3	3	3	3	2	1	1	1	1	0	0	0	0
4	46	13	8	207	3	3	3	3	3	4	4	4	4	4	4	4	4	4	4	4	4	4	4
4	45	13	13	208	3	3	3	3	3	2	1	1	1	1	0	0	0	0	0	0	0	0	0
4	44	13	35	209	3	2	2	1	1	1	1	1	1	1	0	0	0	0	0	0	0	0	0
4	43	13	38	210	3	2	2	1	1	1	1	1	1	1	0	0	0	0	0	0	0	0	0
4	42	11	26	211	3	3	3	3	3	3	2	2	1	1	1	1	1	0	0	0	0	0	0
4	41	11	25	212	3	3	3	3	3	3	2	1	1	1	1	0	0	0	0	0	0	0	4
4	40	11	37	213	3	3	3	3	3	2	1	1	1	1	0	0	0	0	0	0	0	0	4
4	39	11	7	214	2	3	3	3	2	2	1	1	1	1	0	0	0	0	0	0	0	0	0
4	38	11	17	215	1	1	0	1	1	1	1	1	1	0	0	0	0	0	0	0	0	0	0
4	37	11	19	216	3	2	1	1	1	1	1	1	1	0	0	0	0	0	0	0	0	0	0
4	36	11	9	217	3	3	3	3	3	3	3	3	2	1	1	0	0	0	0	0	0	0	0
4	35	9	3	218	3	3	3	3	3	3	3	3	3	2	2	1	1	1	1	1	0	0	0
4	34	9	21	219	1	1	0	0	0	0	0	0	0	0	0	0	0	0	0	0	0	0	0
4	33	9	12	220	3	3	3	3	2	2	1	1	1	0	0	0	0	0	0	0	0	0	0
4	32	9	25	221	2	2	2	3	3	3	2	1	1	1	0	0	0	0	0	0	0	0	4
4	31	9	37	222	2	1	1	1	1	0	0	0	0	0	0	0	0	0	0	0	0	0	0
4	30	9	7	223	3	3	3	3	2	2	1	1	1	1	0	0	0	0	0	0	0	0	0
4	29	9	2	224	3	3	3	3	3	3	3	3	2	2	2	2	2	2	2	2	1	1	0
4	28	7	42	225	3	3	3	3	3	3	3	2	2	1	1	1	1	0	0	0	0	0	0
4	27	7	14	226	3	3	3	3	3	3	3	2	2	1	1	1	1	1	0	0	0	0	0
4	26	7	29	227	3	3	3	3	3	3	3	2	2	1	1	1	1	1	0	0	0	0	0
4	25	7	27	228	3	3	3	3	3	3	2	2	2	1	1	1	1	1	0	0	0	0	0
4	24	7	12	229	3	3	3	3	3	3	3	2	2	1	1	0	0	0	0	0	0	0	0
4	23	7	2	230	3	3	3	3	3	2	2	2	2	1	1	1	1	1	0	0	0	0	0
4	22	7	34	231	3	3	3	3	3	2	2	1	1	1	1	0	0	0	0	0	0	0	0
4	21	5	42	232	3	3	3	3	3	3	2	2	1	1	0	0	0	0	0	0	0	0	0
4	20	5	18	233		0	0	0	0	0	0	0	0	0	0	0	0	0	0	0	0	0	0
4	19	5	22	234	3	3	3	3	3	3	2	2	2	1	1	0	0	0	0	0	0	0	0
4	18	5	17	235		0	0	0	0	0	0	0	0	0	0	0	0	0	0	0	0	0	0
4	17	5	26	236	3	3	3	3	3	2	2	1	1	1	0	0	0	0	0	0	0	0	0
4	16	5	29	237	3	1	1	1	1	1	1	0	0	0	0	0	0	0	0	0	0	0	0
4	15	5	6	238	3	3	3	3	3	2	2	1	1	0	0	0	0	0	0	0	0	0	0
4	14	3	38	239	3	3	3	3	3	2	2	1	1	0	0	0	0	0	0	0	0	0	0
4	13	3	3	240	3	3	3	3	3	3	3	2	3	2	1	1	1	1	1	0	0	0	0
4	12	3	25	241	3	3	3	3	3	3	2	2	2	1	1	1	0	0	0	0	0	0	0
4	11	3	33	242	3	3	3	3	3	2	2	2	2	1	0	0	0	0	0	0	0	0	0
4	10	3	24	243	3	3	3	3	3	3	3	2	2	1	0	0	0	0	0	0	0	0	0
4	9	3	1	244	3	3	3	3	3	3	2	1	1	1	1	1	1	0	0	0	0	0	0
4	8	3	13	245	3	3	3	3	3	3	3	2	2	1	1	1	1	0	0	0	0	0	0
4	7	1	8	246	3	3	3	3	3	3	3	2	2	1	1	1	1	1	0	0	0	0	0
4	6	1	39	247	3	3	3	3	3	2	2	1	1	1	0	0	0	0	0	0	0	0	0
4	5	1	6	248	3	3	3	3	3	3	2	2	2	1	1	1	0	0	0	0	0	0	0
4	4	1	24	249	3	3	3	3	3	2	1	1	1	1	1	0	0	0	0	0	0	0	0
4	3	1	11	250	3	3	3	3	3	2	2	1	1	1	0	0	0	0	0	0	0	0	0
4	2	1	19	251	3	3	3	3	3	2	2	1	1	1	1	0	0	0	0	0	0	0	0
4	1	1	29	252	3	3	3	2	2	2	1	1	1	1	0	0	0	0	0	0	0	0	0
5	1	1	18	253	0	0	0	0	0	0	0	0	0	0	0	0	0	0	0	0	0	0	0
5	2	1	22	254	3	3	3	3	3	2	2	1	1	1	0	0	0	0	0	0	0	0	0
5	3	1	14	255	3	3	3	3	3	3	2	2	2	2	1	1	1	1	0	0	0	0	0
5	4	1	3	256	3	3	3	3	3	3	2	2	2	2	1	1	1	1	0	0	0	0	0
5	5	1	26	257	3	3	3	3	3	3	2	2	2	2	1	1	1	0	0	0	0	0	0
5	6	1	15	258	1	1	0	0	0	0	0	0	0	0	0	0	0	0	0	0	0	0	0
5	7	1	41	259	3	3	3	3	3	2	2	1	1	0	0	0	0	0	0	0	0	0	0
5	8	3	16	260	3	3	3	3	3	3	2	2	2	2	1	1	1	1	0	0	0	0	0
5	9	3	9	261	3	3	3	3	3	2	2	1	1	1	0	0	0	0	0	0	0	0	0
5	10	3	23	262	3	3	3	3	3	3	3	3	3	2	1	1	0	0	0	0	0	0	0
5	11	3	19	263	3	3	3	3	3	2	2	2	2	2	1	1	1	1	0	0	0	0	0
5	12	3	28	264	3	3	3	3	3	3	2	2	2	1	1	0	0	0	0	0	0	0	0
5	13	3	21	265	2	1	1	1	0	0	0	0	0	0	0	0	0	0	0	0	0	0	0
5	14	3	26	266	3	3	3	3	2	2	1	1	1	1	0	0	0	0	0	0	0	0	0
5	15	5	38	267	1	1	0	0	0	0	0	0	0	0	0	0	0	0	0	0	0	0	0
5	16	5	3	268	3	3	3	3	3	2	2	2	1	1	1	1	1	1	0	0	0	0	0
5	17	5	8	269	3	3	2	2	2	1	1	0	0	0	0	0	0	0	0	0	0	0	0
5	18	5	41	270	3	3	3	3	2	1	1	0	0	0	0	0	0	0	0	0	0	0	0
5	19	5	20	271	3	3	2	2	2	1	1	1	1	1	0	0	0	0	0	0	0	0	0
5	20	5	37	272	3	3	3	3	3	3	2	2	2	2	1	1	0	0	0	0	0	0	0
5	21	5	5	273	3	3	3	3	3	3	2	1	1	1	1	1	1	0	0	0	0	0	0
5	22	7	13	274	3	3	3	3	3	3	3	3	2	1	1	1	1	1	0	0	0	0	0
5	23	7	30	275	3	3	3	3	3	2	2	1	1	1	0	0	0	0	0	0	0	0	0
5	24	7	5	276	3	3	3	3	3	3	2	1	1	1	0	0	0	0	0	0	0	0	0
5	25	7	35	277	3	3	3	3	3	3	3	2	2	1	1	1	0	0	0	0	0	0	0
5	26	7	28	278	3	3	3	3	3	3	2	2	2	1	1	0	0	0	0	0	0	0	0
5	27	7	9	279	3	2	2	1	1	2	1	0	0	0	0	0	0	0	0	0	0	0	0
5	28	7	7	280	3	3	3	3	3	2	2	1	1	1	0	0	0	0	0	0	0	0	0
5	29	9	27	281	3	3	3	3	3	3	2	1	1	1	1	1	1	1	0	0	0	0	4
5	30	9	15	282	2	1	1	1	0	0	0	0	0	0	0	0	0	0	0	0	0	0	0
5	31	9	35	283	3	3	3	3	3	2	2	2	1	1	0	0	0	0	0	0	0	0	0
5	32	9	1	284	3	3	1	1	1	1	0	0	0	0	0	0	0	0	0	0	0	0	0
5	33	9	17	285		0	0	0	0	0	0	0	0	0	0	0	0	0	0	0	0	0	0
5	34	9	5	286	3	3	3	3	3	3	3	2	1	1	0	0	0	0	0	0	0	0	0
5	35	9	24	287	3	3	3	3	3	2	4	4	4	4	4	4	4	4	4	4	4	4	4
5	36	11	35	288	3	3	3	3	2	2	1	1	1	1	0	0	0	0	0	0	0	0	0
5	37	11	13	289		4	4	4	4	4	4	4	4	4	4	4	4	4	4	4	4	4	4
5	38	11	30	290	3	3	3	3	3	2	2	2	1	1	1	1	0	0	0	0	0	0	0
5	39	11	10	291	2	3	2	1	1	1	0	0	0	0	0	0	0	0	0	0	0	0	0
5	40	11	11	292	3	3	3	3	3	2	1	1	1	1	1	0	0	0	0	0	0	0	0
5	41	11	33	293	3	3	3	3	3	3	2	1	1	1	0	0	0	0	0	0	0	0	0
5	42	11	23	294	3	3	3	3	3	3	3	2	1	1	1	1	1	1	4	4	4	4	4
5	43	13	20	295	1	3	3	3	3	3	3	3	2	1	1	0	0	0	0	0	0	0	0
5	44	13	34	296	3	3	3	3	3	2	1	1	0	0	0	0	0	0	0	0	0	0	0
5	45	13	33	297	2	1	1	1	1	3	3	3	3	2	1	0	0	0	0	0	0	0	0
5	46	13	9	298	3	3	3	3	3	4	4	4	4	4	4	4	4	4	4	4	4	4	4
5	47	13	32	299	3	3	3	3	3	3	3	2	2	1	1	1	0	0	0	0	0	0	0
5	48	13	40	300	3	3	3	3	3	2	2	1	1	0	0	0	0	0	0	0	0	0	0
5	49	13	6	301	3	3	3	3	3	3	3	2	2	1	1	0	0	0	0	0	0	0	0
5	50	15	1	302	3	3	3	3	3	2	2	1	1	1	0	0	0	0	0	0	0	0	0
5	51	15	15	303	2	2	1	1	1	0	0	0	0	0	0	0	0	0	0	0	0	0	0
5	52	15	26	304	2	1	1	3	3	2	1	1	1	0	0	0	0	0	0	0	0	0	0
5	53	15	27	305	3	3	3	3	3	3	3	3	2	1	1	0	0	0	0	0	0	0	0
5	54	15	4	306	3	3	3	3	3	3	3	3	2	1	1	1	0	0	0	0	0	0	4
5	55	15	28	307	3	3	3	3	3	2	1	1	1	1	0	0	0	0	0	0	0	0	0
5	56	15	37	308	3	3	3	2	2	1	1	1	1	1	1	0	0	0	0	0	0	0	0
5	57	17	30	309	3	3	3	3	3	3	3	2	2	1	1	1	1	1	0	0	0	0	0
5	58	17	42	310	3	3	3	3	3	2	2	2	1	1	1	0	0	0	0	0	0	0	0
5	59	17	2	311	3	3	3	3	3	3	3	3	2	2	2	2	2	2	2	2	2	1	1
5	60	17	33	312	3	3	3	3	3	3	3	2	2	2	1	1	1	1	0	0	0	0	0
5	61	17	4	313	3	3	3	3	3	3	3	3	2	1	1	1	1	0	0	0	0	0	0
5	62	17	39	314	3	3	3	3	3	3	3	2	1	1	0	0	0	0	0	0	0	0	0
5	63	17	22	315	3	3	3	3	3	3	2	1	1	1	1	0	0	0	0	0	0	0	0
6	63	17	26	316	3	3	3	3	3	2	1	1	1	0	0	0	0	0	0	0	0	0	0
6	62	17	29	317	3	1	1	2	3	2	1	1	1	0	0	0	0	0	0	0	0	0	0
6	61	17	14	318	3	3	3	3	3	3	3	3	3	2	1	1	1	1	0	0	0	0	0
6	60	17	20	319	3	3	3	3	3	3	2	1	1	1	1	1	1	1	0	0	0	0	0
6	59	17	15	320	3	2	2	1	1	1	0	0	0	0	0	0	0	0	0	0	0	0	0
6	58	17	41	321	3	3	3	3	3	3	3	3	2	1	1	1	1	0	0	0	0	0	0
6	57	17	1	322	3	3	3	3	3	2	2	1	1	0	0	0	0	0	0	0	0	0	0
6	56	15	39	323	3	3	3	3	3	3	3	2	2	1	1	1	0	0	0	0	0	0	0
6	55	15	21	324	3	2	1	1	1	1	1	1	1	1	0	0	0	0	0	0	0	0	0
6	54	15	22	325	3	3	3	3	2	1	1	1	0	0	0	0	0	0	0	0	0	0	0
6	53	15	9	326	3	3	3	3	3	2	2	2	1	1	0	0	0	0	0	0	0	0	0
6	52	15	2	327	3	3	3	3	3	3	3	3	3	2	2	1	1	1	1	1	0	0	0
6	51	15	24	328	3	3	3	3	3	2	2	2	2	2	1	1	1	1	0	0	0	0	0
6	50	15	31	329	3	2	1	1	1	1	0	0	0	0	0	0	0	0	0	0	0	0	0
6	49	13	17	330		0	0	0	0	0	0	0	0	0	0	0	0	0	0	0	0	0	0
6	48	13	15	331	1	1	0	0	0	0	0	0	0	0	0	0	0	0	0	0	0	0	0
6	47	13	23	332	3	3	3	3	3	3	2	1	1	1	1	1	1	1	1	0	0	0	0
6	46	13	24	333	3	3	3	3	3	3	3	3	2	2	1	1	1	1	0	0	0	0	0
6	45	13	1	334	3	3	3	3	3	2	2	1	1	1	0	0	0	0	0	0	0	0	0
6	44	13	5	335	3	3	3	3	3	3	3	2	1	1	0	0	0	0	0	0	0	0	0
6	43	13	12	336	3	3	3	3	3	3	3	2	1	1	1	1	1	1	0	0	0	0	0
6	42	11	12	337	3	2	1	2	2	2	2	2	2	1	1	1	1	1	0	0	0	0	0
6	41	11	39	338	3	3	3	3	3	3	2	1	0	0	0	0	4	4	4	4	4	4	4
6	40	11	38	339	3	3	2	2	2	2	4	4	4	4	4	4	4	4	4	4	4	4	4
6	39	11	41	340	3	3	3	3	3	2	2	1	1	1	1	1	1	0	0	0	0	0	0
6	38	11	4	341	3	3	3	3	3	3	2	2	2	1	1	1	1	0	0	0	0	0	0
6	37	11	21	342		0	0	0	0	0	0	0	0	0	0	0	0	0	0	0	0	0	0
6	36	11	29	343	3	3	3	3	3	3	2	1	1	1	0	0	0	0	0	0	0	0	0
6	35	9	32	344	3	3	3	3	3	2	2	1	1	1	0	0	0	0	0	0	0	0	0
6	34	9	18	345	0	0	0	0	0	0	0	0	0	0	0	0	0	0	0	0	0	0	0
6	33	9	31	346	0	3	2	1	1	1	0	0	0	0	0	0	0	0	0	0	0	0	0
6	32	9	9	347	3	2	2	1	1	1	1	1	1	1	0	0	0	0	0	0	0	0	0
6	31	9	11	348	3	2	1	1	1	1	1	0	0	0	0	0	0	0	0	0	0	0	0
6	30	9	14	349	3	2	2	2	2	2	1	0	0	0	0	0	0	0	0	0	0	0	4
6	29	9	33	350	3	3	3	3	3	2	2	1	1	1	1	1	1	1	0	0	0	0	0
6	28	7	16	351	3	3	3	3	3	3	2	2	2	2	2	1	1	1	0	0	0	0	0
6	27	7	20	352	3	3	3	3	2	2	2	1	1	1	1	1	1	1	0	0	0	0	0
6	26	7	31	353	1	1	0	0	0	0	0	0	0	0	0	0	0	0	0	0	0	0	0
6	25	7	26	354	2	1	1	2	1	1	1	0	0	0	0	0	0	0	0	0	0	0	0
6	24	7	11	355	3	2	1	1	1	0	0	0	0	0	0	0	0	0	0	0	0	0	0
6	23	7	39	356	3	3	3	3	2	2	2	1	1	1	0	0	0	0	0	0	0	0	0
6	22	7	10	357	2	1	1	1	0	0	0	0	0	0	0	0	0	0	0	0	0	0	0
6	21	5	32	358	3	3	3	3	2	2	2	1	1	1	1	0	0	0	0	0	0	0	0
6	20	5	35	359	3	3	3	3	3	2	2	1	1	1	0	0	0	0	0	0	0	0	0
6	19	5	27	360	3	3	3	3	3	2	2	1	1	1	1	1	1	1	0	0	0	0	0
6	18	5	33	361	3	3	3	3	3	2	2	1	1	1	0	0	0	0	0	0	0	0	0
6	17	5	31	362	3	2	1	1	1	1	0	0	0	0	0	0	0	0	0	0	0	0	4
6	16	5	21	363	3	2	2	2	1	0	0	0	0	0	0	0	0	0	0	0	0	0	4
6	15	5	1	364	1	1	1	3	3	3	3	2	2	1	1	4	4	4	4	4	4	4	4
6	14	3	20	365	3	3	3	3	3	2	2	1	1	1	0	0	0	0	0	0	0	0	0
6	13	3	35	366	3	3	3	3	3	3	3	2	2	1	1	1	1	1	0	0	0	0	0
6	12	3	40	367	3	3	3	3	3	3	3	2	1	1	1	1	1	1	1	1	4	4	4
6	11	3	6	368	3	3	3	3	3	3	3	2	1	1	1	0	0	0	0	0	0	0	0
6	10	3	10	369	3	3	3	3	3	2	2	1	1	1	0	0	0	0	0	0	0	0	0
6	9	3	14	370	3	3	3	3	3	3	3	2	2	1	1	1	1	0	0	0	0	0	0
6	8	3	31	371	3	3	3	3	4	4	4	4	4	4	4	4	4	4	4	4	4	4	4
6	7	1	28	372	2	2	1	1	1	1	1	1	1	1	0	0	0	0	0	0	0	0	0
6	6	1	20	373	3	3	3	3	3	3	2	2	2	2	1	1	1	1	0	0	0	0	0
6	5	1	40	374	3	3	3	3	3	3	3	2	2	2	1	1	0	0	0	0	0	0	0
6	4	1	34	375	3	2	1	1	1	1	1	1	1	0	0	0	0	0	0	0	0	0	0
6	3	1	32	376	3	3	3	3	3	2	2	1	1	0	0	0	0	0	0	0	0	0	0
6	2	1	4	377	3	3	3	3	3	3	2	2	2	1	1	0	0	0	0	0	0	0	0
6	1	1	2	378	3	3	3	3	3	3	3	3	2	2	1	1	1	1	1	0	0	0	0
7	1	2	30	379	3	3	3	3	3	2	1	1	1	1	0	0	0	0	0	0	0	0	0
7	2	2	34	380	3	3	3	3	3	2	2	1	1	0	0	0	0	0	0	0	0	4	4
7	3	2	36	381	3	3	2	1	1	1	1	1	1	1	0	0	0	0	0	0	0	0	0
7	4	2	23	382	3	3	3	3	3	3	3	2	1	1	1	1	1	1	1	1	4	4	4
7	5	2	28	383	3	3	3	3	2	1	1	1	1	0	0	0	0	0	0	0	0	0	0
7	6	2	21	384	1	1	1	1	0	0	0	0	0	0	0	0	0	0	0	0	0	0	0
7	7	2	16	385	3	3	3	3	3	2	1	1	1	1	0	0	0	0	0	0	0	0	0
7	8	4	19	386	3	3	3	3	3	2	2	2	2	2	1	1	1	1	1	1	1	0	0
7	9	4	40	387	3	3	3	3	3	3	3	2	2	2	1	1	0	0	0	0	0	0	0
7	10	4	15	388	1	0	0	0	0	0	0	0	0	0	0	0	0	0	0	0	0	0	0
7	11	4	21	389	3	2	2	2	2	1	1	1	0	0	0	0	0	0	0	0	0	4	4
7	12	4	7	390	3	3	3	3	3	2	2	2	2	1	1	0	0	0	0	0	0	0	0
7	13	4	22	391	2	1	1	1	2	3	3	3	3	4	4	4	4	4	4	4	4	4	4
7	14	4	10	392	3	1	0	0	0	0	0	0	0	0	0	0	0	0	0	0	0	0	0
7	15	6	17	393	0	0	0	0	0	0	0	0	0	0	0	0	0	0	0	0	0	0	0
7	16	6	6	394	3	1	1	1	1	1	1	1	1	0	0	0	0	0	0	0	0	0	0
7	17	6	4	395	3	3	3	3	2	2	2	1	1	1	0	0	0	0	0	0	0	0	0
7	18	6	14	396	3	3	3	3	3	3	3	2	2	1	1	1	0	0	0	0	0	0	0
7	19	6	12	397	3	3	3	2	2	1	1	1	1	0	0	0	0	0	0	0	0	0	0
7	20	6	41	398	3	3	3	3	2	1	1	1	1	0	0	0	0	0	0	0	0	0	0
7	21	6	39	399	2	1	1	1	1	1	1	1	1	1	1	1	0	0	0	0	0	0	0
7	22	8	41	400	3	3	3	3	3	2	2	1	1	1	1	1	1	1	0	0	0	0	0
7	23	8	6	401	3	3	3	3	3	2	2	2	1	1	0	0	0	0	0	0	0	0	0
7	24	8	9	402	3	3	3	3	3	2	2	2	2	1	1	0	0	0	0	0	0	0	0
7	25	8	3	403	3	3	3	3	3	2	2	2	2	2	2	1	1	1	1	1	0	0	0
7	26	8	38	404	1	3	3	3	1	1	1	0	0	0	0	0	0	0	0	0	0	0	0
7	27	8	12	405	1	0	0	0	3	1	1	1	1	0	0	0	0	0	0	0	0	0	0
7	28	8	21	406	1	1	1	1	1	1	1	1	1	0	0	0	0	0	0	0	0	0	0
7	29	10	20	407	3	3	3	3	2	2	2	1	1	1	0	0	0	0	0	0	0	0	0
7	30	10	30	408	3	3	3	3	2	1	1	1	1	0	0	0	0	0	0	0	0	0	0
7	31	10	6	409	3	3	3	3	3	2	2	2	2	1	0	0	0	0	0	0	0	4	4
7	32	10	17	410	0	0	0	0	0	0	0	0	0	0	0	0	0	0	0	0	0	0	0
7	33	10	21	411	1	0	0	0	0	0	0	0	0	0	0	0	0	0	0	0	0	0	0
7	34	10	31	412	3	1	1	1	1	1	0	0	0	0	0	0	0	0	0	0	0	0	0
7	35	10	23	413	3	3	3	3	3	2	2	2	2	2	1	1	1	1	1	1	0	0	0
7	36	12	22	414	3	3	3	3	3	3	3	2	1	1	0	0	0	0	0	0	0	0	0
7	37	12	28	415	3	3	3	3	3	2	2	2	2	1	1	0	0	0	0	0	0	0	0
7	38	12	2	416	3	3	3	3	3	3	2	2	2	2	2	1	1	1	1	1	1	1	0
7	39	12	21	417	1	1	1	1	1	0	0	0	0	0	0	0	0	0	0	0	0	0	0
7	40	12	8	418	3	3	3	3	3	3	2	1	1	1	0	0	0	0	0	0	0	0	0
7	41	12	36	419	3	1	1	1	1	1	0	0	0	0	0	0	0	0	0	0	0	0	0
7	42	12	35	420		4	4	4	4	4	4	4	4	4	4	4	4	4	4	4	4	4	4
7	43	14	2	421	3	3	3	3	3	3	2	2	2	2	1	1	1	1	1	1	1	1	0
7	44	14	27	422	3	3	3	3	3	3	2	2	2	1	0	0	0	0	0	0	0	0	0
7	45	14	19	423	3	3	3	3	3	3	3	2	2	2	2	1	1	1	1	1	0	0	0
7	46	14	32	424	3	3	3	3	4	4	4	4	4	4	4	4	4	4	4	4	4	4	4
7	47	14	18	425	0	0	0		0	0	0	0	0	0	0	0	0	0	0	0	0	0	0
7	48	14	24	426	3	3	3	3	3	3	3	2	2	1	1	1	1	1	0	0	0	0	0
7	49	14	35	427	3	3	3	3	3	3	2	2	2	1	1	1	0	0	0	0	0	0	0
7	50	16	1	428	3	1	1	3	3	3	3	3	2	2	1	1	1	0	0	0	0	0	0
7	51	16	25	429	3	3	3	3	3	3	3	2	2	1	1	1	1	1	1	0	0	0	0
7	52	16	28	430	3	3	3	3	3	2	2	1	1	1	0	0	0	0	0	0	0	0	0
7	53	16	35	431	3	3	3	3	3	3	2	2	2	1	1	0	0	0	0	0	0	0	0
7	54	16	2	432	3	3	3	3	3	3	3	3	3	2	2	2	2	2	1	1	0	0	0
7	55	16	34	433	3	3	3	3	3	3	3	2	1	1	0	0	0	0	0	0	0	0	0
7	56	16	15	434	3	3	3	2	2	1	1	1	1	1	0	0	0	0	0	0	0	0	4
7	57	18	2	435	3	3	3	3	3	3	3	3	3	3	2	2	1	2	2	2	1	1	0
7	58	18	29	436	3	3	3	3	3	3	2	2	2	1	0	0	0	0	0	0	0	0	0
7	59	18	10	437	1	1	1	3	2	2	2	1	1	0	0	0	0	0	0	0	0	0	0
7	60	18	41	438	1	1	3	3	3	3	2	1	1	0	0	0	0	0	0	0	0	0	0
7	61	18	32	439	3	3	3	3	3	3	3	3	2	1	1	0	0	0	0	0	0	0	0
7	62	18	31	440		4	4	4	4	4	4	4	4	4	4	4	4	4	4	4	4	4	4
7	63	18	12	441	3	3	3	3	2	2	1	1	1	1	0	0	0	0	0	0	0	0	0
8	63	18	7	442	3	3	3	3	3	2	2	1	4	4	4	4	4	4	4	4	4	4	4
8	62	18	13	443	3	3	3	3	3	3	3	3	2	1	1	1	1	0	0	0	0	0	0
8	61	18	18	444	0	0	0	0	0	0	0	0	0	0	0	0	0	0	0	0	0	0	0
8	60	18	19	445	3	3	3	3	3	3	3	3	2	2	1	1	1	1	1	1	1	0	0
8	59	18	26	446	3	3	3	3	3	3	3	3	3	2	1	1	1	1	0	0	0	0	0
8	58	18	22	447	3	3	3		3	2	2	2	2	1	0	0	0	0	0	0	0	0	0
8	57	18	6	448	3	3	3	3	3	3	2	2	2	1	0	0	0	0	0	0	0	0	0
8	56	16	36	449	3	3	3	3	3	3	3	2	1	1	0	0	0	0	0	0	0	0	0
8	55	16	29	450	3	2	1	3	3	2	2	3	3	2	1	1	1	1	0	0	0	0	0
8	54	16	6	451	3	3	3	3	3	3	3	2	1	1	1	1	0	0	0	0	0	0	0
8	53	16	21	452	3	2	1	1	1	1	1	0	0	0	0	0	0	0	0	0	0	0	0
8	52	16	40	453	1	1	0	0	0	0	0	0	0	0	0	0	0	0	0	0	0	0	0
8	51	16	14	454	3	3	3	3	3	2	2	2	1	1	1	1	1	0	0	0	0	0	0
8	50	16	13	455	3	3	3	3	3	2	2	1	1	1	1	1	1	1	1	1	0	0	0
8	49	14	38	456	3	3	3	3	2	2	2	1	1	1	0	0	0	0	0	0	0	0	0
8	48	14	39	457	3	3	3	3	3	2	2	1	1	0	0	0	0	0	0	0	0	0	0
8	47	14	30	458	3	3	3	3	2	2	2	2	1	0	0	0	0	0	0	0	0	0	0
8	46	14	28	459		0	0	0	0	0	0	0	0	0	0	0	0	0	0	0	0	0	0
8	45	14	23	460		4	4	4	4	4	4	4	4	4	4	4	4	4	4	4	4	4	4
8	44	14	15	461	1	0	0	0	0	0	0	0	0	0	0	0	0	0	0	0	0	0	0
8	43	14	14	462	3	3	3	3	3	3	3	2	1	1	0	0	0	0	0	0	0	0	0
8	42	12	25	463	3	3	3	3	3	2	2	1	1	1	1	1	1	4	4	4	4	4	4
8	41	12	12	464	3	2	1	2	1	1	1	1	1	0	0	0	0	0	0	0	0	0	0
8	40	12	20	465	3	3	3	3	3	2	4	4	4	4	4	4	4	4	4	4	4	4	4
8	39	12	33	466	3	1	1	1	0	0	0	0	0	0	0	0	0	0	0	0	0	0	0
8	38	12	24	467	3	3	3	3	3	2	2	2	2	2	1	1	1	0	0	0	0	0	0
8	37	12	15	468	3	3	3	3	2	2	4	4	4	4	4	4	4	4	4	4	4	4	4
8	36	12	9	469	3	3	3	3	3	2	2	1	1	1	0	0	0	0	0	0	0	0	0
8	35	10	38	470	3	3	3	3	3	2	2	1	1	1	0	0	0	0	0	0	0	0	0
8	34	10	12	471	3	3	3	3	3	2	2	2	2	2	1	1	1	0	0	0	0	0	0
8	33	10	25	472	3	3	3	3	3	3	3	2	2	1	1	1	1	0	0	0	0	0	0
8	32	10	41	473	3	2	1	1	1	1	0	0	0	0	0	0	0	0	0	0	0	0	0
8	31	10	8	474	3	3	3	3	3	2	2	1	1	1	0	0	0	0	0	0	0	0	0
8	30	10	26	475	3	3	3	3	2	1	1	0	0	0	0	0	0	0	0	0	0	0	0
8	29	10	13	476	3	3	3	3	3	3	3	2	2	1	1	0	0	0	0	0	0	0	4
8	28	8	40	477	3	3	3	3	3	2	2	1	1	1	1	1	1	0	0	0	0	0	0
8	27	8	33	478	3	3	3	3	3	2	2	2	2	1	1	1	1	0	0	0	0	0	0
8	26	8	25	479	3	3	3	3	3	2	2	2	2	2	1	1	1	1	1	0	0	0	0
8	25	8	37	480	3	3	3	3	3	2	2	1	1	1	0	0	0	0	0	0	0	0	0
8	24	8	15	481	1	0	0	0	0	0	0	0	0	0	0	0	0	0	0	0	0	0	0
8	23	8	29	482	3	3	3	3	3	2	2	1	1	1	1	1	0	0	0	0	0	0	0
8	22	8	4	483	3	3	3	3	3	2	1	1	1	1	1	1	1	1	1	1	1	0	0
8	21	6	28	484	3	3	3	3	3	2	2	1	1	1	0	0	0	0	0	0	0	0	0
8	20	6	32	485	3	3	3	3	3	3	3	2	2	1	1	1	1	1	0	0	0	0	0
8	19	6	38	486	3	3	3	3	3	3	3	2	2	1	0	0	0	0	0	0	0	0	0
8	18	6	3	487	3	3	3	3	3	3	3	3	3	2	2	1	1	1	0	0	0	0	0
8	17	6	37	488	3	3	3	3	3	2	2	2	1	1	0	0	0	0	0	0	0	0	0
8	16	6	13	489	3	3	3	3	3	3	3	3	2	1	1	0	0	0	0	0	0	0	0
8	15	6	9	490	3	3	3	3	3	2	2	1	1	1	1	0	0	0	0	0	0	0	0
8	14	4	1	491	3	3	4	4	1	4	4	4	4	4	4	4	4	4	4	4	4	4	4
8	13	4	33	492	3	3	3	3	3	3	3	2	2	1	1	0	0	0	0	0	0	0	0
8	12	4	39	493	3	3	3	3	3	3	3	2	2	1	1	1	1	1	0	0	0	0	0
8	11	4	9	494	3	3	3	3	3	3	2	2	2	1	1	1	0	0	0	0	0	0	0
8	10	4	13	495	3	1	1	1	3	3	3	3	2	1	1	1	1	0	0	0	0	0	0
8	9	4	38	496	3	3	3	3	3	2	2	2	1	1	0	0	0	0	0	0	0	0	0
8	8	4	24	497	3	3	3	3	3	3	3	3	3	2	2	1	1	1	0	0	0	0	0
8	7	2	19	498	3	3	3	3	3	3	3	3	2	2	2	1	1	1	1	1	0	0	0
8	6	2	12	499	1	1	1	3	3	3	3	3	2	1	1	0	0	0	0	0	0	0	0
8	5	2	22	500	3	3	3	3	3	2	2	1	1	0	0	0	0	0	0	0	0	4	4
8	4	2	40	501	3	3	3	3	3	2	1	1	1	1	1	0	0	0	0	0	0	0	0
8	3	2	27	502	3	3	3	3	3	2	2	2	2	1	1	1	1	1	0	0	0	0	0
8	2	2	17	503		0	0	0	0	0	0	0	0	0	0	0	0	0	0	0	0	0	0
8	1	2	42	504	2	1	1	1	3	3	3	3	3	3	2	1	1	1	0	0	0	0	0
9	1	2	11	505	3	3	3	3	3	2	2	1	1	1	0	0	0	0	0	0	0	0	0
9	2	2	15	506	3	2	2	1	1	1	0	0	0	0	0	0	0	0	0	0	0	0	0
9	3	2	9	507	3	3	3	3	3	2	2	2	1	1	1	0	0	0	0	0	0	0	0
9	4	2	10	508	3	1	0	0	0	0	0	0	0	0	0	0	0	0	0	0	0	0	0
9	5	2	6	509	3	3	3	4	4	4	4	4	4	4	4	4	4	4	4	4	4	4	4
9	6	2	3	510	3	3	3	3	3	3	3	2	2	2	1	1	1	1	1	1	0	0	0
9	7	2	13	511	3	3	3	3	3	3	3	2	2	2	1	1	1	1	1	0	0	0	0
9	8	4	12	512	3	3	3	3	3	3	3	3	3	2	1	1	1	0	0	0	0	0	0
9	9	4	34	513	2	1	1	1	1	1	1	1	1	1	0	0	0	0	0	0	0	0	0
9	10	4	26	514	3	3	3	3	3	2	2	2	2	1	1	1	1	1	0	0	0	0	0
9	11	4	28	515	1	1	0	0	0	0	0	0	0	0	0	0	0	0	0	0	0	0	0
9	12	4	20	516	3	3	3	3	3	3	3	3	3	2	2	2	2	1	1	1	1	0	0
9	13	4	18	517		0	0	0	0	0	0	0	0	0	0	0	0	0	0	0	0	0	0
9	14	4	6	518	3	3	3	3	3	2	2	1	1	1	0	0	0	0	0	0	0	0	0
9	15	6	15	519	3	3	3	1	1	1	1	0	0	0	0	0	0	0	0	0	0	4	4
9	16	6	33	520	3	3	3	3	3	3	3	3	2	1	1	1	1	0	0	0	0	0	0
9	17	6	18	521		0	0	0	0	0	0	0	0	0	0	0	0	0	0	0	0	0	0
9	18	6	35	522	3	3	3	3	3	3	3	2	2	1	0	0	0	0	0	0	0	0	0
9	19	6	36	523	3	3	3	3	3	3	3	2	2	2	1	4	4	4	4	4	4	4	4
9	20	6	24	524	3	3	3	3	3	3	3	2	2	2	1	1	1	0	0	0	0	0	0
9	21	6	25	525	3	3	3	3	3	2	2	2	2	1	1	1	1	0	0	0	0	0	0
9	22	8	2	526	3	3	3	3	3	2	2	2	2	2	1	1	1	1	1	1	0	0	0
9	23	8	31	527	1	1	0	0	0	0	0	0	0	0	0	0	0	0	0	0	0	0	0
9	24	8	8	528	3	3	3	3	2	2	2	1	1	1	0	0	0	0	0	0	0	0	0
9	25	8	32	529	1	1	0	0	0	0	0	0	0	0	0	0	0	0	0	0	0	0	0
9	26	8	20	530	3	3	3	3	3	3	2	2	2	2	1	1	1	1	1	1	1	4	4
9	27	8	28	531	3	3	3	3	3	2	2	1	1	1	0	0	0	0	0	0	0	0	0
9	28	8	14	532	3	3	3	3	3	3	2	2	2	1	0	0	0	0	0	0	0	0	0
9	29	10	1	533	3	2	1	1	1	1	1	1	0	0	0	0	0	0	0	0	0	0	0
9	30	10	11	534	3	3	3	3	2	2	1	0	0	0	0	0	0	0	0	0	0	0	0
9	31	10	40	535	3	3	3	3	2	1	1	1	1	1	0	0	0	0	0	0	0	0	4
9	32	10	10	536	3	3	3	3	3	2	1	1	1	1	0	0	0	0	0	0	0	0	0
9	33	10	32	537	3	3	3	3	3	2	2	2	2	1	0	0	0	0	0	0	0	0	0
9	34	10	27	538	3	3	3	3	3	3	3	2	2	2	1	1	1	1	0	0	0	0	0
9	35	10	19	539	3	2	1	1	1	1	0	0	0	0	0	0	0	0	0	0	0	0	0
9	36	12	16	540	3	3	3	3	3	2	2	2	2	2	1	1	1	1	0	0	0	0	0
9	37	12	37	541	2	1	1	1	1	0	0	0	0	0	0	0	0	0	0	0	0	0	0
9	38	12	5	542	3	3	3	3	3	2	2	1	1	1	0	0	0	0	0	0	0	4	4
9	39	12	19	543	3	3	3	3	2	1	1	1	1	1	0	0	0	0	0	0	0	0	0
9	40	12	40	544	3	3	3	3	3	2	2	1	1	1	0	0	0	0	0	0	0	0	0
9	41	12	17	545	3	2	2	2	1	1	1	0	0	0	0	0	0	0	0	0	0	0	0
9	42	12	38	546	1	1	1	1	1	0	0	0	0	0	0	0	0	0	0	0	0	0	0
9	43	14	8	547	3	3	3	3	3	2	2	1	1	1	0	0	0	0	0	0	0	0	0
9	44	14	12	548	3	3	3	3	3	3	3	3	3	2	1	1	1	1	0	0	0	0	0
9	45	14	20	549	3	3	3	3	3	2	2	1	1	1	1	0	0	0	0	0	0	0	0
9	46	14	36	550	3	3	3	3	3	2	2	2	1	1	1	0	0	0	0	0	0	0	0
9	47	14	1	551	3	3	3	3	2	2	2	1	1	1	0	0	0	0	0	0	0	0	0
9	48	14	4	552	3	1	1	1	1	1	1	0	0	0	0	0	0	0	0	0	0	0	0
9	49	14	21	553	2	1	1	1	1	0	0	0	0	0	0	0	0	0	0	0	0	0	0
9	50	16	26	554	3	3	3	3	2	2	1	0	0	0	0	0	0	0	0	0	0	4	4
9	51	16	31	555	2	1	1	1	1	1	0	0	0	0	0	0	0	0	0	0	0	0	0
9	52	16	19	556	3	3	3	3	2	1	1	1	1	1	0	0	0	0	0	0	0	0	0
9	53	16	38	557	3	3	3	3	3	3	3	2	2	1	0	0	0	0	0	0	0	0	0
9	54	16	4	558	3	3	3	3	3	3	3	2	2	2	1	1	1	1	0	0	0	0	0
9	55	16	10	559	3	3	3	3	3	2	2	1	1	1	0	0	0	0	0	0	0	0	0
9	56	16	12	560	3	3	3	3	3	3	3	3	3	2	1	1	0	0	0	0	0	0	0
9	57	18	42	561	3	3	3	3	3	3	3	2	1	1	0	0	0	0	0	0	0	0	0
9	58	18	11	562	3	1	1	1	0	0	0	0	0	0	0	0	0	0	0	0	0	0	0
9	59	18	14	563	3	3	3	3	3	3	3	3	3	2	1	1	1	1	1	0	0	0	0
9	60	18	16	564	2	1	1	1	1	1	1	1	1	1	1	1	0	0	0	0	0	0	0
9	61	18	36	565	3	3	1	1	1	1	0	0	0	0	0	0	0	0	0	0	0	0	0
9	62	18	25	566	3	2	1	1	1	1	0	0	0	0	0	0	0	0	0	0	0	0	0
9	63	18	37	567	2	1	1	1	1	1	0	0	0	0	0	0	0	0	0	0	0	0	0
10	63	18	39	568	3	2	2	2	2	2	1	1	1	0	0	0	0	0	0	0	0	0	0
10	62	18	21	569		0	0	0	0	0	0	0	0	0	0	0	0	0	0	0	0	0	0
10	61	18	4	570	3	3	3	3	2	2	2	1	1	0	0	0	0	0	0	0	0	0	0
10	60	18	23	571	3	3	3	3	3	4	4	4	4	4	4	4	4	4	4	4	4	4	4
10	59	18	40	572	3	3	3	3	3	2	2	2	2	1	1	0	0	0	0	0	0	0	0
10	58	18	28	573	3	3	3	3	3	3	3	2	1	1	0	0	0	0	0	0	0	0	0
10	57	18	38	574	3	3	3	3	3	3	3	2	2	1	1	0	0	0	0	0	0	0	0
10	56	16	23	575	3	3	3	3	3	3	3	3	3	2	1	1	1	1	0	0	0	0	0
10	55	16	27	576	3	3	3	3	3	3	3	3	3	3	2	1	1	1	1	1	0	0	0
10	54	16	24	577	3	3	3	3	3	2	2	2	2	2	1	1	4	4	4	4	4	4	4
10	53	16	42	578	3	3	3	3	3	3	3	3	3	2	2	2	2	4	4	4	4	4	4
10	52	16	37	579	3	3	3	3	3	3	3	4	4	4	4	4	4	4	4	4	4	4	4
10	51	16	20	580	3	3	3	3	3	3	3	3	3	3	2	2	2	2	2	1	1	0	0
10	50	16	7	581	3	3	3	3	3	3	3	2	2	1	1	0	0	0	0	0	0	0	0
10	49	14	37	582	3	3	3	3	3	2	2	1	1	1	1	1	0	0	0	0	0	0	0
10	48	14	9	583	3	3	3	3	3	2	2	1	1	1	1	1	1	0	0	0	0	0	0
10	47	14	11	584	3	2	1	1	1	0	0	0	0	0	0	0	0	0	0	0	0	0	0
10	46	14	42	585	3	3	3	3	3	3	3	3	2	2	2	1	1	1	1	0	0	0	0
10	45	14	29	586	3	3	3	3	3	3	2	2	2	2	1	1	1	1	0	0	0	0	0
10	44	14	22	587	3	3	3	3	3	2	2	1	1	0	0	0	0	0	0	0	0	0	0
10	43	14	3	588	3	3	3	3	3	3	3	3	3	3	2	2	1	1	0	0	0	0	0
10	42	12	32	589	3	3	3	3	3	2	2	2	2	2	1	1	1	1	0	0	0	0	0
10	41	12	18	590	0	0	0	0	0	0	0	0	0	0	0	0	0	0	0	0	0	0	0
10	40	12	23	591	3	3	3	3	3	3	3	2	2	1	1	1	1	1	1	0	0	0	0
10	39	12	7	592	3	3	3	3	4	4	4	4	4	4	4	4	4	4	4	4	4	4	4
10	38	12	27	593	3	3	3	3	3	3	3	2	2	1	1	1	1	1	1	1	1	1	1
10	37	12	13	594	3	3	3	3	3	4	4	4	4	4	4	4	4	4	4	4	4	4	4
10	36	12	4	595	3	3	3	3	3	3	3	2	2	2	1	1	1	1	0	0	0	0	0
10	35	10	7	596	3	3	3	3	3	2	2	1	1	1	1	1	1	0	0	0	0	0	0
10	34	10	42	597	3	3	3	3	3	2	2	2	1	1	0	0	0	0	0	0	0	0	0
10	33	10	36	598	3	3	3	3	3	3	3	2	2	1	1	1	1	1	0	0	0	0	0
10	32	10	9	599	3	3	3	3	3	3	3	2	2	1	1	1	1	0	0	0	0	0	0
10	31	10	15	600	3	2	1	1	1	1	1	1	1	0	0	0	0	0	0	0	0	4	4
10	30	10	24	601	3	3	3	3	3	3	3	2	2	1	1	1	1	0	0	0	0	0	0
10	29	10	35	602	3	3	3	3	3	3	3	2	2	1	1	1	0	0	0	0	0	0	0
10	28	8	5	603	3	3	3	3	3	3	3	2	2	1	1	1	0	0	0	0	0	0	0
10	27	8	30	604		4	4	4	4	4	4	4	4	4	4	4	4	4	4	4	4	4	4
10	26	8	42	605	3	3	3	3	3	2	2	2	1	1	1	0	0	0	0	0	0	0	4
10	25	8	17	606	0	0	0	0	0	0	0	0	0	0	0	0	0	0	0	0	0	0	0
10	24	8	11	607	3	3	3	3	3	2	2	1	1	0	0	0	0	0	0	0	0	0	0
10	23	8	27	608	3	3	3	3	3	2	1	1	1	3	2	2	2	2	1	1	0	0	0
10	22	8	13	609	3	3	3	3	2	2	2	2	2	1	0	0	0	0	0	0	0	0	0
10	21	6	1	610	3	3	3	3	3	2	2	1	1	1	1	1	1	1	0	0	0	0	0
10	20	6	5	611	3	3	3	3	3	3	3	2	2	1	1	1	1	0	0	0	0	0	0
10	19	6	11	612	3	3	3	3	3	2	2	1	1	0	0	0	0	0	0	0	0	0	0
10	18	6	7	613	3	3	3	3	3	2	2	1	1	1	0	0	0	0	0	0	0	0	0
10	17	6	19	614	1	1	1	1	0	0	0	0	0	0	0	0	0	0	0	0	0	0	0
10	16	6	10	615	3	2	2	2	2	2	2	1	1	0	0	0	0	0	0	0	0	0	0
10	15	6	27	616	3	3	3	3	3	2	2	2	2	2	1	1	1	1	1	1	0	0	0
10	14	4	25	617	2	1	1	2	2	2	1	0	0	0	0	0	0	0	0	0	0	0	0
10	13	4	14	618	3	3	3	3	3	3	2	2	2	2	1	1	1	1	1	0	0	0	0
10	12	4	27	619	3	3	3	3	2	1	1	1	1	1	0	0	0	0	0	0	0	0	0
10	11	4	42	620	3	3	3	3	3	2	2	1	1	0	0	0	0	0	0	0	0	0	0
10	10	4	17	621	1	4	4	0	0	4	4	4	4	4	4	4	4	4	4	4	4	4	4
10	9	4	4	622	3	3	3	3	3	3	3	2	2	2	1	1	1	1	0	0	0	0	0
10	8	4	8	623	3	3	3	3	3	2	2	1	1	0	0	0	0	0	0	0	0	0	0
10	7	2	25	624	3	3	3	3	3	3	3	2	2	1	0	0	0	0	0	0	0	0	0
10	6	2	24	625	3	3	3	4	4	4	4	4	4	4	4	4	4	4	4	4	4	4	4
10	5	2	4	626	3	3	3	3	3	3	3	2	2	1	1	1	1	1	0	0	0	0	0
10	4	2	39	627	3	2	1	3	2	2	2	1	1	1	1	0	0	0	0	0	0	0	0
10	3	2	18	628		0	0	0	0	0	0	0	0	0	0	0	0	0	0	0	0	0	0
10	2	2	20	629	3	3	4	4	4	4	4	4	4	4	4	4	4	4	4	4	4	4	4
10	1	2	5	630	3	3	3	3	3	3	2	2	2	1	1	1	4	4	4	4	4	4	4
11	1	2	41	631	3	3	4	4	4	4	4	4	4	4	4	4	4	4	4	4	4	4	4
11	2	2	8	632	3	3	3	3	3	3	3	2	1	1	1	0	0	0	0	0	0	0	0
11	3	2	32	633	3	3	3	3	3	3	3	2	2	1	1	1	1	1	0	0	0	0	0
11	4	2	2	634	3	3	3	3	3	3	3	3	3	2	2	2	1	1	1	1	1	0	0
11	5	2	26	635	3	3	3	3	3	3	3	2	2	1	1	1	0	0	0	0	0	0	0
11	6	2	31	636	3	3	3	3	4	4	4	4	4	4	4	4	4	4	4	4	4	4	4
11	7	2	37	637	3	3	3	3	3	3	2	1	1	1	1	0	0	0	0	0	0	0	0
11	8	4	31	638	3	3	3	3	3	4	4	4	4	4	4	4	4	4	4	4	4	4	4
11	9	4	41	639	3	2	2	2	1	1	1	1	1	1	1	1	1	0	0	0	0	0	0
11	10	4	11	640	3	3	3	3	3	3	2	2	1	1	0	0	0	0	0	0	0	0	0
11	11	4	32	641	3	3	3	3	3	3	2	2	1	1	1	0	0	0	0	0	0	0	0
11	12	4	29	642	3	3	3	3	3	3	3	2	1	1	1	1	0	0	0	0	0	0	0
11	13	4	23	643	3	3	3	3	3	3	3	2	2	1	1	1	1	4	4	4	4	4	4
11	14	4	16	644	3	3	3	3	3	3	2	1	1	1	1	0	0	0	0	0	0	0	0
11	15	6	26	645	3	3	3	3	3	3	2	1	4	4	4	4	4	4	4	4	4	4	4
11	16	6	23	646		3	4	4	4	4	4	4	4	4	4	4	4	4	4	4	4	4	4
11	17	6	42	647	3	3	3	3	3	3	2	2	2	1	1	1	1	1	1	0	0	0	0
11	18	6	29	648	3	3	3	3	3	2	1	1	1	1	1	0	0	0	0	0	0	0	0
11	19	6	22	649	3	3	3	3	3	1	1	1	1	0	0	0	0	0	0	0	0	0	0
11	20	6	34	650	1	1	1	1	1	0	0	0	0	0	0	0	0	0	0	0	0	0	0
11	21	6	20	651	3	3	3	3	3	3	2	1	1	1	1	1	1	1	1	1	1	1	1
11	22	8	7	652	3	3	3	3	3	2	2	1	1	1	1	0	0	0	0	0	0	0	0
11	23	8	16	653	3	3	3	3	3	3	2	1	1	1	1	1	1	1	1	0	0	0	0
11	24	8	18	654		0	0	0	0	0	0	0	0	0	0	0	0	0	0	0	0	0	0
11	25	8	23	655	3	3	3	3	3	3	3	2	2	2	1	1	1	1	1	1	1	0	0
11	26	8	35	656	3	3	3	3	3	2	2	1	1	0	0	0	0	0	0	0	0	0	0
11	27	8	34	657	3	2	2	3	3	3	2	1	1	1	4	4	4	4	4	4	4	4	4
11	28	8	24	658	3	3	3	3	3	3	3	3	2	2	1	1	1	1	1	0	0	0	0
11	29	10	3	659	3	3	3	3	3	3	2	2	2	2	1	1	1	1	1	0	0	0	0
11	30	10	37	660	3	2	3	3	3	3	3	2	2	1	0	0	0	0	0	0	0	0	0
11	31	10	2	661	3	3	3	3	3	3	3	3	3	2	2	2	2	2	2	2	2	2	1
11	32	10	5	662	3	2	2	2	3	3	3	3	3	2	1	1	1	0	0	0	0	0	0
11	33	10	16	663	3	3	3	3	3	3	3	2	2	1	1	1	1	0	0	0	0	0	0
11	34	10	4	664	3	3	3	3	3	3	3	2	2	1	1	1	1	0	0	0	0	0	0
11	35	10	29	665	3	3	3	3	3	3	2	1	1	1	1	0	0	0	0	0	0	0	0
11	36	12	3	666	3	3	3	3	3	3	3	2	2	2	2	2	1	1	1	0	0	0	0
11	37	12	11	667	3	3	3	3	3	2	1	0	0	0	0	0	0	0	0	0	0	0	0
11	38	12	26	668	3	3	3	3	3	3	3	2	1	1	1	0	0	0	0	0	0	0	0
11	39	12	1	669	3	3	3	3	3	3	2	2	1	1	0	0	0	0	0	0	0	0	0
11	40	12	42	670	3	3	3	3	3	2	2	1	1	1	1	0	0	0	0	0	0	0	0
11	41	12	39	671	3	3	3	3	3	3	2	1	4	4	4	4	4	4	4	4	4	4	4
11	42	12	31	672	3	3	3	3	3	2	2	2	1	1	0	0	0	0	0	0	0	0	4
11	43	14	13	673	3	3	3	3	3	3	3	3	2	1	1	0	0	0	0	0	0	0	0
11	44	14	7	674	3	3	3	3	3	3	2	1	1	1	1	1	0	0	0	0	0	0	0
11	45	14	25	675	3	3	3	3	3	3	3	3	2	1	1	1	1	1	1	0	0	0	0
11	46	14	16	676	3	3	3	3	3	3	3	3	3	2	1	1	1	1	0	0	0	0	0
11	47	14	17	677	3	2	1	1	0	0	0	0	0	0	0	0	0	0	0	0	0	0	0
11	48	14	10	678	3	3	3	3	3	2	2	1	1	0	0	0	0	0	0	0	0	0	0
11	49	14	40	679	3	3	3	3	0	3	3	3	3	2	1	1	0	0	0	0	0	0	0
11	50	16	22	680	3	3	3	3	3	3	3	3	2	2	1	0	0	0	0	0	0	0	0
11	51	16	5	681	3	3	3	3	3	3	3	4	4	4	4	4	4	4	4	4	4	4	4
11	52	16	11	682	3	2	1	1	1	1	0	0	0	0	0	0	0	0	0	0	0	0	0
11	53	16	30	683	3	3	3	3	3	3	3	2	2	1	1	1	1	1	1	0	0	0	0
11	54	16	8	684	3	3	3	3	3	3	3	2	1	1	1	1	0	0	0	0	0	0	0
11	55	16	9	685	3	3	3	3	3	3	3	2	2	1	1	1	0	0	0	0	0	0	0
11	56	16	17	686	0	0	0	0	0	0	0	0	0	0	0	0	0	0	0	0	0	0	0
11	57	18	20	687	3	3	3	3	3	3	3	2	2	2	1	1	1	1	1	1	1	1	1
11	58	18	1	688	3	3	3	3	3	3	3	2	2	1	1	0	0	0	0	0	0	0	0
11	59	18	9	689	3	3	3	3	3	3	3	2	1	1	1	1	1	0	0	0	0	0	0
11	60	18	27	690	3	2	1	1	1	1	1	1	1	1	1	1	1	1	1	1	1	0	0
11	61	18	24	691	2	2	1	1	1	1	1	1	0	0	0	0	0	0	0	0	0	0	0
11	62	18	8	692	3	3	3	3	2	4	4	4	4	4	4	4	4	4	4	4	4	4	4
11	63	18	35	693	3	3	3	3	3	3	4	4	4	4	4	4	4	4	4	4	4	4	4
12	63	18	15	694	2	1	1	1	1	1	1	0	0	0	0	0	0	0	0	0	0	0	0
12	62	18	17	695	3	2	1	1	0	0	0	0	0	0	0	0	0	0	0	0	0	0	0
12	61	18	3	696	1	2	2	3	3	3	3	3	3	2	1	1	1	0	0	0	0	0	0
12	60	18	5	697	3	3	3	3	3	3	3	2	1	1	0	0	0	0	0	0	0	0	0
12	59	18	34	698	3	3	3	3	3	3	3	2	2	1	1	1	1	0	0	0	0	0	0
12	58	18	30	699	3	3	3	3	3	3	3	3	3	2	1	1	1	0	0	0	0	0	0
12	57	18	33	700	3	2	3	3	3	3	3	2	2	2	1	0	0	0	0	0	0	0	0
12	56	16	18	701		0	0	0	0	0	0	0	0	0	0	0	0	0	0	0	0	0	0
12	55	16	41	702	3	2	3	3	4	4	4	4	4	4	4	4	4	4	4	4	4	4	4
12	54	16	3	703	3	3	3	3	3	3	3	3	3	2	2	2	2	1	1	0	0	0	0
12	53	16	32	704	3	3	3	3	3	2	2	1	1	1	0	0	0	0	0	0	0	0	0
12	52	16	39	705	3	3	3	3	3	3	3	2	2	2	1	1	1	0	0	0	0	0	0
12	51	16	33	706	3	3	3	3	3	3	3	3	3	2	1	1	1	1	1	0	0	0	0
12	50	16	16	707	3	3	3	3	3	3	3	3	2	2	1	1	4	4	4	4	4	4	4
12	49	14	5	708	3	3	3	3	3	2	2	1	1	0	0	0	0	0	0	0	0	4	4
12	48	14	6	709	3	3	3	3	3	3	3	3	3	2	1	1	1	0	0	0	0	0	0
12	47	14	34	710	2	1	1	1	1	1	1	0	0	0	0	0	0	0	0	0	0	0	0
12	46	14	26	711	3	3	3	3	3	3	2	1	1	1	0	0	0	0	0	0	0	0	0
12	45	14	33	712	3	3	3	3	3	3	3	2	2	1	1	1	1	1	0	0	0	0	0
12	44	14	41	713	3	3	3	3	3	4	4	4	4	4	4	4	4	4	4	4	4	4	4
12	43	14	31	714	3	3	3	3	3	2	1	1	1	0	0	0	0	0	0	0	0	0	4
12	42	12	30	715	3	3	3	3	3	3	3	2	2	1	1	1	1	1	1	0	0	0	0
12	41	12	41	716	3	3	3	3	3	3	2	2	2	1	1	0	0	0	0	0	0	0	0
12	40	12	10	717	1	1	2	2	2	2	2	1	0	0	0	0	0	0	0	0	0	0	0
12	39	12	29	718	3	3	3	3	3	3	3	2	2	1	1	1	0	0	0	0	0	0	0
12	38	12	6	719	3	3	3	3	3	3	3	2	2	1	1	1	0	0	0	0	0	0	0
12	37	12	34	720	3	3	3	2	1	1	1	1	1	0	0	0	0	0	0	0	0	0	0
12	36	12	14	721	3	3	3	3	3	3	3	2	2	2	1	1	1	1	1	0	0	0	0
12	35	10	22	722	3	3	3	3	2	1	1	1	1	0	0	0	0	0	0	0	0	0	0
12	34	10	34	723	3	3	3	3	3	3	2	1	1	1	0	0	0	0	0	0	0	0	0
12	33	10	14	724	3	3	3	3	3	3	3	3	2	2	1	1	1	0	0	0	0	0	0
12	32	10	33	725	3	3	3	3	3	3	3	2	2	1	1	0	0	0	0	0	0	0	0
12	31	10	18	726		4	4	4	4	4	4	4	4	4	4	4	4	4	4	4	4	4	4
12	30	10	28	727	3	3	3	3	3	3	3	2	2	1	1	0	0	0	0	0	0	0	0
12	29	10	39	728	3	3	3	3	3	3	3	2	1	1	0	0	0	0	0	0	0	0	0
12	28	8	36	729	3	3	3	3	3	3	3	2	2	1	1	0	0	0	0	0	0	0	0
12	27	8	19	730	3	3	3	3	3	3	3	3	3	2	1	1	1	1	1	1	1	0	0
12	26	8	39	731	3	3	3	3	3	3	3	2	2	1	1	0	0	0	0	0	0	0	0
12	25	8	26	732	3	3	3	3	3	2	2	1	1	1	0	0	0	0	0	0	0	0	0
12	24	8	1	733	3	3	3	3	3	2	2	1	1	1	0	0	0	0	0	0	0	0	0
12	23	8	10	734	1	1	1	1	3	2	2	2	2	1	1	1	1	0	0	0	0	0	0
12	22	8	22	735	3	3	3	3	3	2	2	1	1	1	0	0	0	0	0	0	0	0	0
12	21	6	16	736	3	3	3	3	3	3	2	2	2	2	1	0	0	0	0	0	0	0	0
12	20	6	21	737	1	0	0	0	0	0	0	0	0	0	0	0	0	0	0	0	0	0	0
12	19	6	8	738	3	3	3	3	3	3	3	2	2	2	1	1	0	0	0	0	0	0	0
12	18	6	30	739	3	3	3	3	3	3	3	2	2	1	1	0	0	0	0	0	0	0	0
12	17	6	31	740	3	4	4	4	4	4	4	4	4	4	4	4	4	4	4	4	4	4	4
12	16	6	40	741	3	3	3	3	3	3	3	2	2	1	1	1	1	0	0	0	0	0	0
12	15	6	2	742	3	3	3	3	3	3	3	3	3	2	2	2	2	2	2	1	1	0	0
12	14	4	35	743	3	3	3	3	3	3	3	4	4	4	4	4	4	4	4	4	4	4	4
12	13	4	36	744	3	2	3	3	3	3	3	2	1	1	1	0	0	0	0	0	0	0	0
12	12	4	3	745	3	3	3	3	3	3	3	3	3	2	2	2	1	1	1	0	0	0	0
12	11	4	37	746	3	3	3	3	3	2	2	1	1	1	1	1	0	0	0	0	0	0	0
12	10	4	5	747	3	3	3	3	3	3	2	1	1	1	1	1	1	1	0	0	0	0	0
12	9	4	30	748	3	3	3	3	2	1	1	1	1	1	0	0	0	0	0	0	0	0	0
12	8	4	2	749	3	3	3	3	3	2	2	2	2	1	1	1	1	1	0	0	0	0	0
12	7	2	7	750	3	3	3	3	3	2	1	1	1	1	1	0	0	0	0	0	0	0	0
12	6	2	33	751	3	3	3	3	3	3	2	1	1	1	1	0	0	0	0	0	0	4	4
12	5	2	29	752	3	3	3	3	3	3	3	2	1	1	0	0	0	0	0	0	0	0	0
12	4	2	35	753	3	3	3	3	3	2	1	1	1	1	0	0	0	0	0	0	0	0	0
12	3	2	38	754	3	3	3	3	3	3	2	2	1	1	1	0	0	0	0	0	0	0	0
12	2	2	1	755	2	3	3	3	3	3	3	2	1	1	1	0	0	0	0	0	0	0	0
12	1	2	14	756	3	3	3	3	3	3	3	2	2	1	1	0	0	0	0	0	0	0	0

## Sheet: New_version
Clone	Col	Row	Unique_ID	Order	Doy	Bud set
WT (T89)	1	7	17	7	212	3
WT (T89)	2	45	245	82	212	3
WT (T89)	2	9	29	118	212	3
WT (T89)	3	35	335	161	212	3
WT (T89)	3	38	338	164	212	3
WT (T89)	3	55	355	181	212	3
WT (T89)	4	28	428	225	212	3
WT (T89)	4	21	421	232	212	3
WT (T89)	5	58	558	310	212	3
WT (T89)	8	1	81	504	212	2
WT (T89)	9	57	957	561	212	3
WT (T89)	10	53	1053	578	212	3
WT (T89)	10	46	1046	585	212	3
WT (T89)	10	34	1034	597	212	3
WT (T89)	10	26	1026	605	212	3
WT (T89)	10	11	1011	620	212	3
WT (T89)	11	17	1117	647	212	3
WT (T89)	11	40	1140	670	212	3
WT (T89)	1	7	17	7	219	3
WT (T89)	2	45	245	82	219	2
WT (T89)	2	9	29	118	219	3
WT (T89)	3	35	335	161	219	3
WT (T89)	3	38	338	164	219	3
WT (T89)	3	55	355	181	219	3
WT (T89)	4	28	428	225	219	3
WT (T89)	4	21	421	232	219	3
WT (T89)	5	58	558	310	219	3
WT (T89)	8	1	81	504	219	1
WT (T89)	9	57	957	561	219	3
WT (T89)	10	53	1053	578	219	3
WT (T89)	10	46	1046	585	219	3
WT (T89)	10	34	1034	597	219	3
WT (T89)	10	26	1026	605	219	3
WT (T89)	10	11	1011	620	219	3
WT (T89)	11	17	1117	647	219	3
WT (T89)	11	40	1140	670	219	3
WT (T89)	1	7	17	7	222	3
WT (T89)	2	45	245	82	222	2
WT (T89)	2	9	29	118	222	3
WT (T89)	3	35	335	161	222	3
WT (T89)	3	38	338	164	222	3
WT (T89)	3	55	355	181	222	3
WT (T89)	4	28	428	225	222	3
WT (T89)	4	21	421	232	222	3
WT (T89)	5	58	558	310	222	3
WT (T89)	8	1	81	504	222	1
WT (T89)	9	57	957	561	222	3
WT (T89)	10	53	1053	578	222	3
WT (T89)	10	46	1046	585	222	3
WT (T89)	10	34	1034	597	222	3
WT (T89)	10	26	1026	605	222	3
WT (T89)	10	11	1011	620	222	3
WT (T89)	11	17	1117	647	222	3
WT (T89)	11	40	1140	670	222	3
WT (T89)	1	7	17	7	227	3
WT (T89)	2	45	245	82	227	2
WT (T89)	2	9	29	118	227	3
WT (T89)	3	35	335	161	227	3
WT (T89)	3	38	338	164	227	3
WT (T89)	3	55	355	181	227	3
WT (T89)	4	28	428	225	227	3
WT (T89)	4	21	421	232	227	3
WT (T89)	5	58	558	310	227	3
WT (T89)	8	1	81	504	227	1
WT (T89)	9	57	957	561	227	3
WT (T89)	10	53	1053	578	227	3
WT (T89)	10	46	1046	585	227	3
WT (T89)	10	34	1034	597	227	3
WT (T89)	10	26	1026	605	227	3
WT (T89)	10	11	1011	620	227	3
WT (T89)	11	17	1117	647	227	3
WT (T89)	11	40	1140	670	227	3
WT (T89)	1	7	17	7	230	3
WT (T89)	2	45	245	82	230	1
WT (T89)	2	9	29	118	230	3
WT (T89)	3	35	335	161	230	3
WT (T89)	3	38	338	164	230	3
WT (T89)	3	55	355	181	230	3
WT (T89)	4	28	428	225	230	3
WT (T89)	4	21	421	232	230	3
WT (T89)	5	58	558	310	230	3
WT (T89)	8	1	81	504	230	3
WT (T89)	9	57	957	561	230	3
WT (T89)	10	53	1053	578	230	3
WT (T89)	10	46	1046	585	230	3
WT (T89)	10	34	1034	597	230	3
WT (T89)	10	26	1026	605	230	3
WT (T89)	10	11	1011	620	230	3
WT (T89)	11	17	1117	647	230	3
WT (T89)	11	40	1140	670	230	3
WT (T89)	1	7	17	7	233	3
WT (T89)	2	45	245	82	233	1
WT (T89)	2	9	29	118	233	3
WT (T89)	3	35	335	161	233	3
WT (T89)	3	38	338	164	233	3
WT (T89)	3	55	355	181	233	3
WT (T89)	4	28	428	225	233	3
WT (T89)	4	21	421	232	233	3
WT (T89)	5	58	558	310	233	2
WT (T89)	8	1	81	504	233	3
WT (T89)	9	57	957	561	233	3
WT (T89)	10	53	1053	578	233	3
WT (T89)	10	46	1046	585	233	3
WT (T89)	10	34	1034	597	233	2
WT (T89)	10	26	1026	605	233	2
WT (T89)	10	11	1011	620	233	2
WT (T89)	11	17	1117	647	233	3
WT (T89)	11	40	1140	670	233	2
WT (T89)	1	7	17	7	235	3
WT (T89)	2	45	245	82	235	1
WT (T89)	2	9	29	118	235	3
WT (T89)	3	35	335	161	235	3
WT (T89)	3	38	338	164	235	3
WT (T89)	3	55	355	181	235	3
WT (T89)	4	28	428	225	235	3
WT (T89)	4	21	421	232	235	2
WT (T89)	5	58	558	310	235	2
WT (T89)	8	1	81	504	235	3
WT (T89)	9	57	957	561	235	3
WT (T89)	10	53	1053	578	235	3
WT (T89)	10	46	1046	585	235	3
WT (T89)	10	34	1034	597	235	2
WT (T89)	10	26	1026	605	235	2
WT (T89)	10	11	1011	620	235	2
WT (T89)	11	17	1117	647	235	2
WT (T89)	11	40	1140	670	235	2
WT (T89)	1	7	17	7	240	3
WT (T89)	2	45	245	82	240	1
WT (T89)	2	9	29	118	240	2
WT (T89)	3	35	335	161	240	2
WT (T89)	3	38	338	164	240	2
WT (T89)	3	55	355	181	240	3
WT (T89)	4	28	428	225	240	2
WT (T89)	4	21	421	232	240	2
WT (T89)	5	58	558	310	240	2
WT (T89)	8	1	81	504	240	3
WT (T89)	9	57	957	561	240	2
WT (T89)	10	53	1053	578	240	3
WT (T89)	10	46	1046	585	240	3
WT (T89)	10	34	1034	597	240	2
WT (T89)	10	26	1026	605	240	2
WT (T89)	10	11	1011	620	240	1
WT (T89)	11	17	1117	647	240	2
WT (T89)	11	40	1140	670	240	1
WT (T89)	1	7	17	7	242	2
WT (T89)	2	45	245	82	242	1
WT (T89)	2	9	29	118	242	2
WT (T89)	3	35	335	161	242	1
WT (T89)	3	38	338	164	242	2
WT (T89)	3	55	355	181	242	2
WT (T89)	4	28	428	225	242	2
WT (T89)	4	21	421	232	242	1
WT (T89)	5	58	558	310	242	1
WT (T89)	8	1	81	504	242	3
WT (T89)	9	57	957	561	242	1
WT (T89)	10	53	1053	578	242	3
WT (T89)	10	46	1046	585	242	2
WT (T89)	10	34	1034	597	242	1
WT (T89)	10	26	1026	605	242	1
WT (T89)	10	11	1011	620	242	1
WT (T89)	11	17	1117	647	242	2
WT (T89)	11	40	1140	670	242	1
WT (T89)	1	7	17	7	246	1
WT (T89)	2	45	245	82	246	1
WT (T89)	2	9	29	118	246	1
WT (T89)	3	35	335	161	246	1
WT (T89)	3	38	338	164	246	2
WT (T89)	3	55	355	181	246	1
WT (T89)	4	28	428	225	246	1
WT (T89)	4	21	421	232	246	1
WT (T89)	5	58	558	310	246	1
WT (T89)	8	1	81	504	246	3
WT (T89)	9	57	957	561	246	1
WT (T89)	10	53	1053	578	246	2
WT (T89)	10	46	1046	585	246	2
WT (T89)	10	34	1034	597	246	1
WT (T89)	10	26	1026	605	246	1
WT (T89)	10	11	1011	620	246	0
WT (T89)	11	17	1117	647	246	1
WT (T89)	11	40	1140	670	246	1
WT (T89)	1	7	17	7	250	0
WT (T89)	2	45	245	82	250	0
WT (T89)	2	9	29	118	250	0
WT (T89)	3	35	335	161	250	0
WT (T89)	3	38	338	164	250	1
WT (T89)	3	55	355	181	250	1
WT (T89)	4	28	428	225	250	1
WT (T89)	4	21	421	232	250	0
WT (T89)	5	58	558	310	250	1
WT (T89)	8	1	81	504	250	2
WT (T89)	9	57	957	561	250	0
WT (T89)	10	53	1053	578	250	2
WT (T89)	10	46	1046	585	250	2
WT (T89)	10	34	1034	597	250	0
WT (T89)	10	26	1026	605	250	1
WT (T89)	10	11	1011	620	250	0
WT (T89)	11	17	1117	647	250	1
WT (T89)	11	40	1140	670	250	1
WT (T89)	1	7	17	7	253	0
WT (T89)	2	45	245	82	253	0
WT (T89)	2	9	29	118	253	0
WT (T89)	3	35	335	161	253	0
WT (T89)	3	38	338	164	253	1
WT (T89)	3	55	355	181	253	1
WT (T89)	4	28	428	225	253	1
WT (T89)	4	21	421	232	253	0
WT (T89)	5	58	558	310	253	0
WT (T89)	8	1	81	504	253	1
WT (T89)	9	57	957	561	253	0
WT (T89)	10	53	1053	578	253	2
WT (T89)	10	46	1046	585	253	1
WT (T89)	10	34	1034	597	253	0
WT (T89)	10	26	1026	605	253	0
WT (T89)	10	11	1011	620	253	0
WT (T89)	11	17	1117	647	253	1
WT (T89)	11	40	1140	670	253	0
WT (T89)	1	7	17	7	256	0
WT (T89)	2	45	245	82	256	0
WT (T89)	2	9	29	118	256	0
WT (T89)	3	35	335	161	256	0
WT (T89)	3	38	338	164	256	1
WT (T89)	3	55	355	181	256	1
WT (T89)	4	28	428	225	256	1
WT (T89)	4	21	421	232	256	0
WT (T89)	5	58	558	310	256	0
WT (T89)	8	1	81	504	256	1
WT (T89)	9	57	957	561	256	0
WT (T89)	10	53	1053	578	256	2
WT (T89)	10	46	1046	585	256	1
WT (T89)	10	34	1034	597	256	0
WT (T89)	10	26	1026	605	256	0
WT (T89)	10	11	1011	620	256	0
WT (T89)	11	17	1117	647	256	1
WT (T89)	11	40	1140	670	256	0
WT (T89)	1	7	17	7	260	0
WT (T89)	2	45	245	82	260	0
WT (T89)	2	9	29	118	260	0
WT (T89)	3	35	335	161	260	0
WT (T89)	3	38	338	164	260	1
WT (T89)	3	55	355	181	260	1
WT (T89)	4	28	428	225	260	0
WT (T89)	4	21	421	232	260	0
WT (T89)	5	58	558	310	260	0
WT (T89)	8	1	81	504	260	1
WT (T89)	9	57	957	561	260	0
WT (T89)	10	53	1053	578	260	4
WT (T89)	10	46	1046	585	260	1
WT (T89)	10	34	1034	597	260	0
WT (T89)	10	26	1026	605	260	0
WT (T89)	10	11	1011	620	260	0
WT (T89)	11	17	1117	647	260	1
WT (T89)	11	40	1140	670	260	0
WT (T89)	1	7	17	7	263	0
WT (T89)	2	45	245	82	263	0
WT (T89)	2	9	29	118	263	0
WT (T89)	3	35	335	161	263	0
WT (T89)	3	38	338	164	263	0
WT (T89)	3	55	355	181	263	0
WT (T89)	4	28	428	225	263	0
WT (T89)	4	21	421	232	263	0
WT (T89)	5	58	558	310	263	0
WT (T89)	8	1	81	504	263	0
WT (T89)	9	57	957	561	263	0
WT (T89)	10	53	1053	578	263	4
WT (T89)	10	46	1046	585	263	1
WT (T89)	10	34	1034	597	263	0
WT (T89)	10	26	1026	605	263	0
WT (T89)	10	11	1011	620	263	0
WT (T89)	11	17	1117	647	263	1
WT (T89)	11	40	1140	670	263	0
WT (T89)	1	7	17	7	267	0
WT (T89)	2	45	245	82	267	0
WT (T89)	2	9	29	118	267	0
WT (T89)	3	35	335	161	267	0
WT (T89)	3	38	338	164	267	0
WT (T89)	3	55	355	181	267	0
WT (T89)	4	28	428	225	267	0
WT (T89)	4	21	421	232	267	0
WT (T89)	5	58	558	310	267	0
WT (T89)	8	1	81	504	267	0
WT (T89)	9	57	957	561	267	0
WT (T89)	10	53	1053	578	267	4
WT (T89)	10	46	1046	585	267	0
WT (T89)	10	34	1034	597	267	0
WT (T89)	10	26	1026	605	267	0
WT (T89)	10	11	1011	620	267	0
WT (T89)	11	17	1117	647	267	0
WT (T89)	11	40	1140	670	267	0
WT (T89)	1	7	17	7	274	0
WT (T89)	2	45	245	82	274	0
WT (T89)	2	9	29	118	274	0
WT (T89)	3	35	335	161	274	0
WT (T89)	3	38	338	164	274	0
WT (T89)	3	55	355	181	274	0
WT (T89)	4	28	428	225	274	0
WT (T89)	4	21	421	232	274	0
WT (T89)	5	58	558	310	274	0
WT (T89)	8	1	81	504	274	0
WT (T89)	9	57	957	561	274	0
WT (T89)	10	53	1053	578	274	4
WT (T89)	10	46	1046	585	274	0
WT (T89)	10	34	1034	597	274	0
WT (T89)	10	26	1026	605	274	0
WT (T89)	10	11	1011	620	274	0
WT (T89)	11	17	1117	647	274	0
WT (T89)	11	40	1140	670	274	0
WT (T89)	1	7	17	7	281	0
WT (T89)	2	45	245	82	281	0
WT (T89)	2	9	29	118	281	0
WT (T89)	3	35	335	161	281	0
WT (T89)	3	38	338	164	281	0
WT (T89)	3	55	355	181	281	0
WT (T89)	4	28	428	225	281	0
WT (T89)	4	21	421	232	281	0
WT (T89)	5	58	558	310	281	0
WT (T89)	8	1	81	504	281	0
WT (T89)	9	57	957	561	281	0
WT (T89)	10	53	1053	578	281	4
WT (T89)	10	46	1046	585	281	0
WT (T89)	10	34	1034	597	281	0
WT (T89)	10	26	1026	605	281	0
WT (T89)	10	11	1011	620	281	0
WT (T89)	11	17	1117	647	281	0
WT (T89)	11	40	1140	670	281	0
WT (T89)	1	7	17	7	288	0
WT (T89)	2	45	245	82	288	0
WT (T89)	2	9	29	118	288	0
WT (T89)	3	35	335	161	288	0
WT (T89)	3	38	338	164	288	0
WT (T89)	3	55	355	181	288	0
WT (T89)	4	28	428	225	288	0
WT (T89)	4	21	421	232	288	0
WT (T89)	5	58	558	310	288	0
WT (T89)	8	1	81	504	288	0
WT (T89)	9	57	957	561	288	0
WT (T89)	10	53	1053	578	288	4
WT (T89)	10	46	1046	585	288	0
WT (T89)	10	34	1034	597	288	0
WT (T89)	10	26	1026	605	288	4
WT (T89)	10	11	1011	620	288	0
WT (T89)	11	17	1117	647	288	0
WT (T89)	11	40	1140	670	288	0
WT (T89)	1	24	124	24	212	3
WT (T89)	1	50	150	50	212	3
WT (T89)	2	47	247	80	212	3
WT (T89)	2	30	230	97	212	3
WT (T89)	3	14	314	140	212	3
WT (T89)	5	7	57	259	212	3
WT (T89)	5	18	518	270	212	3
WT (T89)	6	58	658	321	212	3
WT (T89)	6	39	639	340	212	3
WT (T89)	7	20	720	398	212	3
WT (T89)	7	22	722	400	212	3
WT (T89)	7	60	760	438	212	1
WT (T89)	8	32	832	473	212	3
WT (T89)	11	1	111	631	212	3
WT (T89)	11	9	119	639	212	3
WT (T89)	12	55	1255	702	212	3
WT (T89)	12	44	1244	713	212	3
WT (T89)	12	41	1241	716	212	3
WT (T89)	1	24	124	24	219	3
WT (T89)	1	50	150	50	219	3
WT (T89)	2	47	247	80	219	3
WT (T89)	2	30	230	97	219	3
WT (T89)	3	14	314	140	219	3
WT (T89)	5	7	57	259	219	3
WT (T89)	5	18	518	270	219	3
WT (T89)	6	58	658	321	219	3
WT (T89)	6	39	639	340	219	3
WT (T89)	7	20	720	398	219	3
WT (T89)	7	22	722	400	219	3
WT (T89)	7	60	760	438	219	1
WT (T89)	8	32	832	473	219	2
WT (T89)	11	1	111	631	219	3
WT (T89)	11	9	119	639	219	2
WT (T89)	12	55	1255	702	219	2
WT (T89)	12	44	1244	713	219	3
WT (T89)	12	41	1241	716	219	3
WT (T89)	1	24	124	24	222	3
WT (T89)	1	50	150	50	222	3
WT (T89)	2	47	247	80	222	3
WT (T89)	2	30	230	97	222	3
WT (T89)	3	14	314	140	222	3
WT (T89)	5	7	57	259	222	3
WT (T89)	5	18	518	270	222	3
WT (T89)	6	58	658	321	222	3
WT (T89)	6	39	639	340	222	3
WT (T89)	7	20	720	398	222	3
WT (T89)	7	22	722	400	222	3
WT (T89)	7	60	760	438	222	3
WT (T89)	8	32	832	473	222	1
WT (T89)	11	1	111	631	222	4
WT (T89)	11	9	119	639	222	2
WT (T89)	12	55	1255	702	222	3
WT (T89)	12	44	1244	713	222	3
WT (T89)	12	41	1241	716	222	3
WT (T89)	1	24	124	24	227	3
WT (T89)	1	50	150	50	227	3
WT (T89)	2	47	247	80	227	3
WT (T89)	2	30	230	97	227	3
WT (T89)	3	14	314	140	227	3
WT (T89)	5	7	57	259	227	3
WT (T89)	5	18	518	270	227	3
WT (T89)	6	58	658	321	227	3
WT (T89)	6	39	639	340	227	3
WT (T89)	7	20	720	398	227	3
WT (T89)	7	22	722	400	227	3
WT (T89)	7	60	760	438	227	3
WT (T89)	8	32	832	473	227	1
WT (T89)	11	1	111	631	227	4
WT (T89)	11	9	119	639	227	2
WT (T89)	12	55	1255	702	227	3
WT (T89)	12	44	1244	713	227	3
WT (T89)	12	41	1241	716	227	3
WT (T89)	1	24	124	24	230	3
WT (T89)	1	50	150	50	230	3
WT (T89)	2	47	247	80	230	3
WT (T89)	2	30	230	97	230	3
WT (T89)	3	14	314	140	230	3
WT (T89)	5	7	57	259	230	3
WT (T89)	5	18	518	270	230	2
WT (T89)	6	58	658	321	230	3
WT (T89)	6	39	639	340	230	3
WT (T89)	7	20	720	398	230	2
WT (T89)	7	22	722	400	230	3
WT (T89)	7	60	760	438	230	3
WT (T89)	8	32	832	473	230	1
WT (T89)	11	1	111	631	230	4
WT (T89)	11	9	119	639	230	1
WT (T89)	12	55	1255	702	230	4
WT (T89)	12	44	1244	713	230	3
WT (T89)	12	41	1241	716	230	3
WT (T89)	1	24	124	24	233	3
WT (T89)	1	50	150	50	233	2
WT (T89)	2	47	247	80	233	2
WT (T89)	2	30	230	97	233	2
WT (T89)	3	14	314	140	233	2
WT (T89)	5	7	57	259	233	2
WT (T89)	5	18	518	270	233	1
WT (T89)	6	58	658	321	233	3
WT (T89)	6	39	639	340	233	2
WT (T89)	7	20	720	398	233	1
WT (T89)	7	22	722	400	233	2
WT (T89)	7	60	760	438	233	3
WT (T89)	8	32	832	473	233	1
WT (T89)	11	1	111	631	233	4
WT (T89)	11	9	119	639	233	1
WT (T89)	12	55	1255	702	233	4
WT (T89)	12	44	1244	713	233	4
WT (T89)	12	41	1241	716	233	3
WT (T89)	1	24	124	24	235	2
WT (T89)	1	50	150	50	235	2
WT (T89)	2	47	247	80	235	2
WT (T89)	2	30	230	97	235	1
WT (T89)	3	14	314	140	235	2
WT (T89)	5	7	57	259	235	2
WT (T89)	5	18	518	270	235	1
WT (T89)	6	58	658	321	235	3
WT (T89)	6	39	639	340	235	2
WT (T89)	7	20	720	398	235	1
WT (T89)	7	22	722	400	235	2
WT (T89)	7	60	760	438	235	2
WT (T89)	8	32	832	473	235	0
WT (T89)	11	1	111	631	235	4
WT (T89)	11	9	119	639	235	1
WT (T89)	12	55	1255	702	235	4
WT (T89)	12	44	1244	713	235	4
WT (T89)	12	41	1241	716	235	2
WT (T89)	1	24	124	24	240	1
WT (T89)	1	50	150	50	240	1
WT (T89)	2	47	247	80	240	1
WT (T89)	2	30	230	97	240	0
WT (T89)	3	14	314	140	240	1
WT (T89)	5	7	57	259	240	1
WT (T89)	5	18	518	270	240	0
WT (T89)	6	58	658	321	240	3
WT (T89)	6	39	639	340	240	1
WT (T89)	7	20	720	398	240	1
WT (T89)	7	22	722	400	240	1
WT (T89)	7	60	760	438	240	1
WT (T89)	8	32	832	473	240	0
WT (T89)	11	1	111	631	240	4
WT (T89)	11	9	119	639	240	1
WT (T89)	12	55	1255	702	240	4
WT (T89)	12	44	1244	713	240	4
WT (T89)	12	41	1241	716	240	2
WT (T89)	1	24	124	24	242	1
WT (T89)	1	50	150	50	242	1
WT (T89)	2	47	247	80	242	1
WT (T89)	2	30	230	97	242	0
WT (T89)	3	14	314	140	242	1
WT (T89)	5	7	57	259	242	1
WT (T89)	5	18	518	270	242	0
WT (T89)	6	58	658	321	242	2
WT (T89)	6	39	639	340	242	1
WT (T89)	7	20	720	398	242	1
WT (T89)	7	22	722	400	242	1
WT (T89)	7	60	760	438	242	1
WT (T89)	8	32	832	473	242	0
WT (T89)	11	1	111	631	242	4
WT (T89)	11	9	119	639	242	1
WT (T89)	12	55	1255	702	242	4
WT (T89)	12	44	1244	713	242	4
WT (T89)	12	41	1241	716	242	2
WT (T89)	1	24	124	24	246	1
WT (T89)	1	50	150	50	246	1
WT (T89)	2	47	247	80	246	1
WT (T89)	2	30	230	97	246	0
WT (T89)	3	14	314	140	246	1
WT (T89)	5	7	57	259	246	0
WT (T89)	5	18	518	270	246	0
WT (T89)	6	58	658	321	246	1
WT (T89)	6	39	639	340	246	1
WT (T89)	7	20	720	398	246	0
WT (T89)	7	22	722	400	246	1
WT (T89)	7	60	760	438	246	0
WT (T89)	8	32	832	473	246	0
WT (T89)	11	1	111	631	246	4
WT (T89)	11	9	119	639	246	1
WT (T89)	12	55	1255	702	246	4
WT (T89)	12	44	1244	713	246	4
WT (T89)	12	41	1241	716	246	1
WT (T89)	1	24	124	24	250	0
WT (T89)	1	50	150	50	250	0
WT (T89)	2	47	247	80	250	0
WT (T89)	2	30	230	97	250	0
WT (T89)	3	14	314	140	250	1
WT (T89)	5	7	57	259	250	0
WT (T89)	5	18	518	270	250	0
WT (T89)	6	58	658	321	250	1
WT (T89)	6	39	639	340	250	1
WT (T89)	7	20	720	398	250	0
WT (T89)	7	22	722	400	250	1
WT (T89)	7	60	760	438	250	0
WT (T89)	8	32	832	473	250	0
WT (T89)	11	1	111	631	250	4
WT (T89)	11	9	119	639	250	1
WT (T89)	12	55	1255	702	250	4
WT (T89)	12	44	1244	713	250	4
WT (T89)	12	41	1241	716	250	1
WT (T89)	1	24	124	24	253	0
WT (T89)	1	50	150	50	253	0
WT (T89)	2	47	247	80	253	0
WT (T89)	2	30	230	97	253	0
WT (T89)	3	14	314	140	253	0
WT (T89)	5	7	57	259	253	0
WT (T89)	5	18	518	270	253	0
WT (T89)	6	58	658	321	253	1
WT (T89)	6	39	639	340	253	1
WT (T89)	7	20	720	398	253	0
WT (T89)	7	22	722	400	253	1
WT (T89)	7	60	760	438	253	0
WT (T89)	8	32	832	473	253	0
WT (T89)	11	1	111	631	253	4
WT (T89)	11	9	119	639	253	1
WT (T89)	12	55	1255	702	253	4
WT (T89)	12	44	1244	713	253	4
WT (T89)	12	41	1241	716	253	0
WT (T89)	1	24	124	24	256	0
WT (T89)	1	50	150	50	256	0
WT (T89)	2	47	247	80	256	0
WT (T89)	2	30	230	97	256	0
WT (T89)	3	14	314	140	256	0
WT (T89)	5	7	57	259	256	0
WT (T89)	5	18	518	270	256	0
WT (T89)	6	58	658	321	256	1
WT (T89)	6	39	639	340	256	1
WT (T89)	7	20	720	398	256	0
WT (T89)	7	22	722	400	256	1
WT (T89)	7	60	760	438	256	0
WT (T89)	8	32	832	473	256	0
WT (T89)	11	1	111	631	256	4
WT (T89)	11	9	119	639	256	1
WT (T89)	12	55	1255	702	256	4
WT (T89)	12	44	1244	713	256	4
WT (T89)	12	41	1241	716	256	0
WT (T89)	1	24	124	24	260	0
WT (T89)	1	50	150	50	260	0
WT (T89)	2	47	247	80	260	0
WT (T89)	2	30	230	97	260	0
WT (T89)	3	14	314	140	260	0
WT (T89)	5	7	57	259	260	0
WT (T89)	5	18	518	270	260	0
WT (T89)	6	58	658	321	260	0
WT (T89)	6	39	639	340	260	0
WT (T89)	7	20	720	398	260	0
WT (T89)	7	22	722	400	260	1
WT (T89)	7	60	760	438	260	0
WT (T89)	8	32	832	473	260	0
WT (T89)	11	1	111	631	260	4
WT (T89)	11	9	119	639	260	0
WT (T89)	12	55	1255	702	260	4
WT (T89)	12	44	1244	713	260	4
WT (T89)	12	41	1241	716	260	0
WT (T89)	1	24	124	24	263	0
WT (T89)	1	50	150	50	263	0
WT (T89)	2	47	247	80	263	0
WT (T89)	2	30	230	97	263	0
WT (T89)	3	14	314	140	263	0
WT (T89)	5	7	57	259	263	0
WT (T89)	5	18	518	270	263	0
WT (T89)	6	58	658	321	263	0
WT (T89)	6	39	639	340	263	0
WT (T89)	7	20	720	398	263	0
WT (T89)	7	22	722	400	263	0
WT (T89)	7	60	760	438	263	0
WT (T89)	8	32	832	473	263	0
WT (T89)	11	1	111	631	263	4
WT (T89)	11	9	119	639	263	0
WT (T89)	12	55	1255	702	263	4
WT (T89)	12	44	1244	713	263	4
WT (T89)	12	41	1241	716	263	0
WT (T89)	1	24	124	24	267	0
WT (T89)	1	50	150	50	267	0
WT (T89)	2	47	247	80	267	0
WT (T89)	2	30	230	97	267	0
WT (T89)	3	14	314	140	267	0
WT (T89)	5	7	57	259	267	0
WT (T89)	5	18	518	270	267	0
WT (T89)	6	58	658	321	267	0
WT (T89)	6	39	639	340	267	0
WT (T89)	7	20	720	398	267	0
WT (T89)	7	22	722	400	267	0
WT (T89)	7	60	760	438	267	0
WT (T89)	8	32	832	473	267	0
WT (T89)	11	1	111	631	267	4
WT (T89)	11	9	119	639	267	0
WT (T89)	12	55	1255	702	267	4
WT (T89)	12	44	1244	713	267	4
WT (T89)	12	41	1241	716	267	0
WT (T89)	1	24	124	24	274	0
WT (T89)	1	50	150	50	274	0
WT (T89)	2	47	247	80	274	0
WT (T89)	2	30	230	97	274	0
WT (T89)	3	14	314	140	274	0
WT (T89)	5	7	57	259	274	0
WT (T89)	5	18	518	270	274	0
WT (T89)	6	58	658	321	274	0
WT (T89)	6	39	639	340	274	0
WT (T89)	7	20	720	398	274	0
WT (T89)	7	22	722	400	274	0
WT (T89)	7	60	760	438	274	0
WT (T89)	8	32	832	473	274	0
WT (T89)	11	1	111	631	274	4
WT (T89)	11	9	119	639	274	0
WT (T89)	12	55	1255	702	274	4
WT (T89)	12	44	1244	713	274	4
WT (T89)	12	41	1241	716	274	0
WT (T89)	1	24	124	24	281	0
WT (T89)	1	50	150	50	281	0
WT (T89)	2	47	247	80	281	0
WT (T89)	2	30	230	97	281	0
WT (T89)	3	14	314	140	281	0
WT (T89)	5	7	57	259	281	0
WT (T89)	5	18	518	270	281	0
WT (T89)	6	58	658	321	281	0
WT (T89)	6	39	639	340	281	0
WT (T89)	7	20	720	398	281	0
WT (T89)	7	22	722	400	281	0
WT (T89)	7	60	760	438	281	0
WT (T89)	8	32	832	473	281	0
WT (T89)	11	1	111	631	281	4
WT (T89)	11	9	119	639	281	0
WT (T89)	12	55	1255	702	281	4
WT (T89)	12	44	1244	713	281	4
WT (T89)	12	41	1241	716	281	0
WT (T89)	1	24	124	24	288	0
WT (T89)	1	50	150	50	288	0
WT (T89)	2	47	247	80	288	0
WT (T89)	2	30	230	97	288	0
WT (T89)	3	14	314	140	288	0
WT (T89)	5	7	57	259	288	0
WT (T89)	5	18	518	270	288	0
WT (T89)	6	58	658	321	288	0
WT (T89)	6	39	639	340	288	0
WT (T89)	7	20	720	398	288	0
WT (T89)	7	22	722	400	288	0
WT (T89)	7	60	760	438	288	0
WT (T89)	8	32	832	473	288	0
WT (T89)	11	1	111	631	288	4
WT (T89)	11	9	119	639	288	0
WT (T89)	12	55	1255	702	288	4
WT (T89)	12	44	1244	713	288	4
WT (T89)	12	41	1241	716	288	0
WT (T89)	2	56	256	71	212	3
WT (T89)	2	40	240	87	212	3
WT (T89)	2	33	233	94	212	3
WT (T89)	2	27	227	100	212	3
WT (T89)	2	17	217	110	212	3
WT (T89)	4	58	458	195	212	3
WT (T89)	5	48	548	300	212	3
WT (T89)	6	12	612	367	212	3
WT (T89)	6	5	65	374	212	3
WT (T89)	7	9	79	387	212	3
WT (T89)	8	52	852	453	212	1
WT (T89)	8	28	828	477	212	3
WT (T89)	8	4	84	501	212	3
WT (T89)	9	31	931	535	212	3
WT (T89)	9	40	940	544	212	3
WT (T89)	10	59	1059	572	212	3
WT (T89)	11	49	1149	679	212	3
WT (T89)	12	16	1216	741	212	3
WT (T89)	2	56	256	71	219	3
WT (T89)	2	40	240	87	219	3
WT (T89)	2	33	233	94	219	3
WT (T89)	2	27	227	100	219	3
WT (T89)	2	17	217	110	219	3
WT (T89)	4	58	458	195	219	3
WT (T89)	5	48	548	300	219	3
WT (T89)	6	12	612	367	219	3
WT (T89)	6	5	65	374	219	3
WT (T89)	7	9	79	387	219	3
WT (T89)	8	52	852	453	219	1
WT (T89)	8	28	828	477	219	3
WT (T89)	8	4	84	501	219	3
WT (T89)	9	31	931	535	219	3
WT (T89)	9	40	940	544	219	3
WT (T89)	10	59	1059	572	219	3
WT (T89)	11	49	1149	679	219	3
WT (T89)	12	16	1216	741	219	3
WT (T89)	2	56	256	71	222	3
WT (T89)	2	40	240	87	222	3
WT (T89)	2	33	233	94	222	3
WT (T89)	2	27	227	100	222	3
WT (T89)	2	17	217	110	222	3
WT (T89)	4	58	458	195	222	3
WT (T89)	5	48	548	300	222	3
WT (T89)	6	12	612	367	222	3
WT (T89)	6	5	65	374	222	3
WT (T89)	7	9	79	387	222	3
WT (T89)	8	52	852	453	222	0
WT (T89)	8	28	828	477	222	3
WT (T89)	8	4	84	501	222	3
WT (T89)	9	31	931	535	222	3
WT (T89)	9	40	940	544	222	3
WT (T89)	10	59	1059	572	222	3
WT (T89)	11	49	1149	679	222	3
WT (T89)	12	16	1216	741	222	3
WT (T89)	2	56	256	71	227	3
WT (T89)	2	40	240	87	227	3
WT (T89)	2	33	233	94	227	3
WT (T89)	2	27	227	100	227	3
WT (T89)	2	17	217	110	227	3
WT (T89)	4	58	458	195	227	3
WT (T89)	5	48	548	300	227	3
WT (T89)	6	12	612	367	227	3
WT (T89)	6	5	65	374	227	3
WT (T89)	7	9	79	387	227	3
WT (T89)	8	52	852	453	227	0
WT (T89)	8	28	828	477	227	3
WT (T89)	8	4	84	501	227	3
WT (T89)	9	31	931	535	227	3
WT (T89)	9	40	940	544	227	3
WT (T89)	10	59	1059	572	227	3
WT (T89)	11	49	1149	679	227	3
WT (T89)	12	16	1216	741	227	3
WT (T89)	2	56	256	71	230	3
WT (T89)	2	40	240	87	230	2
WT (T89)	2	33	233	94	230	3
WT (T89)	2	27	227	100	230	3
WT (T89)	2	17	217	110	230	3
WT (T89)	4	58	458	195	230	3
WT (T89)	5	48	548	300	230	3
WT (T89)	6	12	612	367	230	3
WT (T89)	6	5	65	374	230	3
WT (T89)	7	9	79	387	230	3
WT (T89)	8	52	852	453	230	0
WT (T89)	8	28	828	477	230	3
WT (T89)	8	4	84	501	230	3
WT (T89)	9	31	931	535	230	2
WT (T89)	9	40	940	544	230	3
WT (T89)	10	59	1059	572	230	3
WT (T89)	11	49	1149	679	230	0
WT (T89)	12	16	1216	741	230	3
WT (T89)	2	56	256	71	233	3
WT (T89)	2	40	240	87	233	1
WT (T89)	2	33	233	94	233	3
WT (T89)	2	27	227	100	233	3
WT (T89)	2	17	217	110	233	3
WT (T89)	4	58	458	195	233	2
WT (T89)	5	48	548	300	233	2
WT (T89)	6	12	612	367	233	3
WT (T89)	6	5	65	374	233	3
WT (T89)	7	9	79	387	233	3
WT (T89)	8	52	852	453	233	0
WT (T89)	8	28	828	477	233	2
WT (T89)	8	4	84	501	233	2
WT (T89)	9	31	931	535	233	1
WT (T89)	9	40	940	544	233	2
WT (T89)	10	59	1059	572	233	2
WT (T89)	11	49	1149	679	233	3
WT (T89)	12	16	1216	741	233	3
WT (T89)	2	56	256	71	235	3
WT (T89)	2	40	240	87	235	1
WT (T89)	2	33	233	94	235	2
WT (T89)	2	27	227	100	235	3
WT (T89)	2	17	217	110	235	2
WT (T89)	4	58	458	195	235	1
WT (T89)	5	48	548	300	235	2
WT (T89)	6	12	612	367	235	3
WT (T89)	6	5	65	374	235	3
WT (T89)	7	9	79	387	235	3
WT (T89)	8	52	852	453	235	0
WT (T89)	8	28	828	477	235	2
WT (T89)	8	4	84	501	235	1
WT (T89)	9	31	931	535	235	1
WT (T89)	9	40	940	544	235	2
WT (T89)	10	59	1059	572	235	2
WT (T89)	11	49	1149	679	235	3
WT (T89)	12	16	1216	741	235	3
WT (T89)	2	56	256	71	240	2
WT (T89)	2	40	240	87	240	1
WT (T89)	2	33	233	94	240	2
WT (T89)	2	27	227	100	240	2
WT (T89)	2	17	217	110	240	1
WT (T89)	4	58	458	195	240	1
WT (T89)	5	48	548	300	240	1
WT (T89)	6	12	612	367	240	2
WT (T89)	6	5	65	374	240	2
WT (T89)	7	9	79	387	240	2
WT (T89)	8	52	852	453	240	0
WT (T89)	8	28	828	477	240	1
WT (T89)	8	4	84	501	240	1
WT (T89)	9	31	931	535	240	1
WT (T89)	9	40	940	544	240	1
WT (T89)	10	59	1059	572	240	2
WT (T89)	11	49	1149	679	240	3
WT (T89)	12	16	1216	741	240	2
WT (T89)	2	56	256	71	242	2
WT (T89)	2	40	240	87	242	0
WT (T89)	2	33	233	94	242	2
WT (T89)	2	27	227	100	242	2
WT (T89)	2	17	217	110	242	1
WT (T89)	4	58	458	195	242	1
WT (T89)	5	48	548	300	242	1
WT (T89)	6	12	612	367	242	1
WT (T89)	6	5	65	374	242	2
WT (T89)	7	9	79	387	242	2
WT (T89)	8	52	852	453	242	0
WT (T89)	8	28	828	477	242	1
WT (T89)	8	4	84	501	242	1
WT (T89)	9	31	931	535	242	1
WT (T89)	9	40	940	544	242	1
WT (T89)	10	59	1059	572	242	2
WT (T89)	11	49	1149	679	242	3
WT (T89)	12	16	1216	741	242	2
WT (T89)	2	56	256	71	246	2
WT (T89)	2	40	240	87	246	0
WT (T89)	2	33	233	94	246	2
WT (T89)	2	27	227	100	246	1
WT (T89)	2	17	217	110	246	1
WT (T89)	4	58	458	195	246	1
WT (T89)	5	48	548	300	246	0
WT (T89)	6	12	612	367	246	1
WT (T89)	6	5	65	374	246	2
WT (T89)	7	9	79	387	246	2
WT (T89)	8	52	852	453	246	0
WT (T89)	8	28	828	477	246	1
WT (T89)	8	4	84	501	246	1
WT (T89)	9	31	931	535	246	1
WT (T89)	9	40	940	544	246	1
WT (T89)	10	59	1059	572	246	1
WT (T89)	11	49	1149	679	246	2
WT (T89)	12	16	1216	741	246	1
WT (T89)	2	56	256	71	250	1
WT (T89)	2	40	240	87	250	0
WT (T89)	2	33	233	94	250	2
WT (T89)	2	27	227	100	250	1
WT (T89)	2	17	217	110	250	0
WT (T89)	4	58	458	195	250	0
WT (T89)	5	48	548	300	250	0
WT (T89)	6	12	612	367	250	1
WT (T89)	6	5	65	374	250	1
WT (T89)	7	9	79	387	250	1
WT (T89)	8	52	852	453	250	0
WT (T89)	8	28	828	477	250	1
WT (T89)	8	4	84	501	250	1
WT (T89)	9	31	931	535	250	0
WT (T89)	9	40	940	544	250	0
WT (T89)	10	59	1059	572	250	1
WT (T89)	11	49	1149	679	250	1
WT (T89)	12	16	1216	741	250	1
WT (T89)	2	56	256	71	253	1
WT (T89)	2	40	240	87	253	0
WT (T89)	2	33	233	94	253	1
WT (T89)	2	27	227	100	253	1
WT (T89)	2	17	217	110	253	0
WT (T89)	4	58	458	195	253	0
WT (T89)	5	48	548	300	253	0
WT (T89)	6	12	612	367	253	1
WT (T89)	6	5	65	374	253	1
WT (T89)	7	9	79	387	253	1
WT (T89)	8	52	852	453	253	0
WT (T89)	8	28	828	477	253	1
WT (T89)	8	4	84	501	253	0
WT (T89)	9	31	931	535	253	0
WT (T89)	9	40	940	544	253	0
WT (T89)	10	59	1059	572	253	0
WT (T89)	11	49	1149	679	253	1
WT (T89)	12	16	1216	741	253	1
WT (T89)	2	56	256	71	256	1
WT (T89)	2	40	240	87	256	0
WT (T89)	2	33	233	94	256	1
WT (T89)	2	27	227	100	256	1
WT (T89)	2	17	217	110	256	0
WT (T89)	4	58	458	195	256	0
WT (T89)	5	48	548	300	256	0
WT (T89)	6	12	612	367	256	1
WT (T89)	6	5	65	374	256	0
WT (T89)	7	9	79	387	256	0
WT (T89)	8	52	852	453	256	0
WT (T89)	8	28	828	477	256	1
WT (T89)	8	4	84	501	256	0
WT (T89)	9	31	931	535	256	0
WT (T89)	9	40	940	544	256	0
WT (T89)	10	59	1059	572	256	0
WT (T89)	11	49	1149	679	256	0
WT (T89)	12	16	1216	741	256	1
WT (T89)	2	56	256	71	260	0
WT (T89)	2	40	240	87	260	0
WT (T89)	2	33	233	94	260	1
WT (T89)	2	27	227	100	260	0
WT (T89)	2	17	217	110	260	0
WT (T89)	4	58	458	195	260	0
WT (T89)	5	48	548	300	260	0
WT (T89)	6	12	612	367	260	1
WT (T89)	6	5	65	374	260	0
WT (T89)	7	9	79	387	260	0
WT (T89)	8	52	852	453	260	0
WT (T89)	8	28	828	477	260	0
WT (T89)	8	4	84	501	260	0
WT (T89)	9	31	931	535	260	0
WT (T89)	9	40	940	544	260	0
WT (T89)	10	59	1059	572	260	0
WT (T89)	11	49	1149	679	260	0
WT (T89)	12	16	1216	741	260	0
WT (T89)	2	56	256	71	263	0
WT (T89)	2	40	240	87	263	0
WT (T89)	2	33	233	94	263	0
WT (T89)	2	27	227	100	263	0
WT (T89)	2	17	217	110	263	0
WT (T89)	4	58	458	195	263	0
WT (T89)	5	48	548	300	263	0
WT (T89)	6	12	612	367	263	1
WT (T89)	6	5	65	374	263	0
WT (T89)	7	9	79	387	263	0
WT (T89)	8	52	852	453	263	0
WT (T89)	8	28	828	477	263	0
WT (T89)	8	4	84	501	263	0
WT (T89)	9	31	931	535	263	0
WT (T89)	9	40	940	544	263	0
WT (T89)	10	59	1059	572	263	0
WT (T89)	11	49	1149	679	263	0
WT (T89)	12	16	1216	741	263	0
WT (T89)	2	56	256	71	267	0
WT (T89)	2	40	240	87	267	0
WT (T89)	2	33	233	94	267	0
WT (T89)	2	27	227	100	267	0
WT (T89)	2	17	217	110	267	0
WT (T89)	4	58	458	195	267	0
WT (T89)	5	48	548	300	267	0
WT (T89)	6	12	612	367	267	1
WT (T89)	6	5	65	374	267	0
WT (T89)	7	9	79	387	267	0
WT (T89)	8	52	852	453	267	0
WT (T89)	8	28	828	477	267	0
WT (T89)	8	4	84	501	267	0
WT (T89)	9	31	931	535	267	0
WT (T89)	9	40	940	544	267	0
WT (T89)	10	59	1059	572	267	0
WT (T89)	11	49	1149	679	267	0
WT (T89)	12	16	1216	741	267	0
WT (T89)	2	56	256	71	274	0
WT (T89)	2	40	240	87	274	0
WT (T89)	2	33	233	94	274	0
WT (T89)	2	27	227	100	274	0
WT (T89)	2	17	217	110	274	0
WT (T89)	4	58	458	195	274	0
WT (T89)	5	48	548	300	274	0
WT (T89)	6	12	612	367	274	4
WT (T89)	6	5	65	374	274	0
WT (T89)	7	9	79	387	274	0
WT (T89)	8	52	852	453	274	0
WT (T89)	8	28	828	477	274	0
WT (T89)	8	4	84	501	274	0
WT (T89)	9	31	931	535	274	0
WT (T89)	9	40	940	544	274	0
WT (T89)	10	59	1059	572	274	0
WT (T89)	11	49	1149	679	274	0
WT (T89)	12	16	1216	741	274	0
WT (T89)	2	56	256	71	281	0
WT (T89)	2	40	240	87	281	0
WT (T89)	2	33	233	94	281	0
WT (T89)	2	27	227	100	281	0
WT (T89)	2	17	217	110	281	0
WT (T89)	4	58	458	195	281	0
WT (T89)	5	48	548	300	281	0
WT (T89)	6	12	612	367	281	4
WT (T89)	6	5	65	374	281	0
WT (T89)	7	9	79	387	281	0
WT (T89)	8	52	852	453	281	0
WT (T89)	8	28	828	477	281	0
WT (T89)	8	4	84	501	281	0
WT (T89)	9	31	931	535	281	0
WT (T89)	9	40	940	544	281	0
WT (T89)	10	59	1059	572	281	0
WT (T89)	11	49	1149	679	281	0
WT (T89)	12	16	1216	741	281	0
WT (T89)	2	56	256	71	288	0
WT (T89)	2	40	240	87	288	0
WT (T89)	2	33	233	94	288	0
WT (T89)	2	27	227	100	288	0
WT (T89)	2	17	217	110	288	0
WT (T89)	4	58	458	195	288	0
WT (T89)	5	48	548	300	288	0
WT (T89)	6	12	612	367	288	4
WT (T89)	6	5	65	374	288	0
WT (T89)	7	9	79	387	288	0
WT (T89)	8	52	852	453	288	0
WT (T89)	8	28	828	477	288	0
WT (T89)	8	4	84	501	288	0
WT (T89)	9	31	931	535	288	4
WT (T89)	9	40	940	544	288	0
WT (T89)	10	59	1059	572	288	0
WT (T89)	11	49	1149	679	288	0
WT (T89)	12	16	1216	741	288	0
WT (T89)	1	9	19	9	212	3
WT (T89)	1	32	132	32	212	3
WT (T89)	2	44	244	83	212	3
WT (T89)	3	18	318	144	212	3
WT (T89)	4	6	46	247	212	3
WT (T89)	5	62	562	314	212	3
WT (T89)	6	56	656	323	212	3
WT (T89)	6	41	641	338	212	3
WT (T89)	6	23	623	356	212	3
WT (T89)	7	21	721	399	212	2
WT (T89)	8	48	848	457	212	3
WT (T89)	8	12	812	493	212	3
WT (T89)	10	63	1063	568	212	3
WT (T89)	10	4	104	627	212	3
WT (T89)	11	41	1141	671	212	3
WT (T89)	12	52	1252	705	212	3
WT (T89)	12	29	1229	728	212	3
WT (T89)	12	26	1226	731	212	3
WT (T89)	1	9	19	9	219	3
WT (T89)	1	32	132	32	219	3
WT (T89)	2	44	244	83	219	3
WT (T89)	3	18	318	144	219	3
WT (T89)	4	6	46	247	219	3
WT (T89)	5	62	562	314	219	3
WT (T89)	6	56	656	323	219	3
WT (T89)	6	41	641	338	219	3
WT (T89)	6	23	623	356	219	3
WT (T89)	7	21	721	399	219	1
WT (T89)	8	48	848	457	219	3
WT (T89)	8	12	812	493	219	3
WT (T89)	10	63	1063	568	219	2
WT (T89)	10	4	104	627	219	2
WT (T89)	11	41	1141	671	219	3
WT (T89)	12	52	1252	705	219	3
WT (T89)	12	29	1229	728	219	3
WT (T89)	12	26	1226	731	219	3
WT (T89)	1	9	19	9	222	3
WT (T89)	1	32	132	32	222	3
WT (T89)	2	44	244	83	222	3
WT (T89)	3	18	318	144	222	3
WT (T89)	4	6	46	247	222	3
WT (T89)	5	62	562	314	222	3
WT (T89)	6	56	656	323	222	3
WT (T89)	6	41	641	338	222	3
WT (T89)	6	23	623	356	222	3
WT (T89)	7	21	721	399	222	1
WT (T89)	8	48	848	457	222	3
WT (T89)	8	12	812	493	222	3
WT (T89)	10	63	1063	568	222	2
WT (T89)	10	4	104	627	222	1
WT (T89)	11	41	1141	671	222	3
WT (T89)	12	52	1252	705	222	3
WT (T89)	12	29	1229	728	222	3
WT (T89)	12	26	1226	731	222	3
WT (T89)	1	9	19	9	227	3
WT (T89)	1	32	132	32	227	3
WT (T89)	2	44	244	83	227	2
WT (T89)	3	18	318	144	227	3
WT (T89)	4	6	46	247	227	3
WT (T89)	5	62	562	314	227	3
WT (T89)	6	56	656	323	227	3
WT (T89)	6	41	641	338	227	3
WT (T89)	6	23	623	356	227	3
WT (T89)	7	21	721	399	227	1
WT (T89)	8	48	848	457	227	3
WT (T89)	8	12	812	493	227	3
WT (T89)	10	63	1063	568	227	2
WT (T89)	10	4	104	627	227	3
WT (T89)	11	41	1141	671	227	3
WT (T89)	12	52	1252	705	227	3
WT (T89)	12	29	1229	728	227	3
WT (T89)	12	26	1226	731	227	3
WT (T89)	1	9	19	9	230	3
WT (T89)	1	32	132	32	230	3
WT (T89)	2	44	244	83	230	2
WT (T89)	3	18	318	144	230	3
WT (T89)	4	6	46	247	230	3
WT (T89)	5	62	562	314	230	3
WT (T89)	6	56	656	323	230	3
WT (T89)	6	41	641	338	230	3
WT (T89)	6	23	623	356	230	2
WT (T89)	7	21	721	399	230	1
WT (T89)	8	48	848	457	230	3
WT (T89)	8	12	812	493	230	3
WT (T89)	10	63	1063	568	230	2
WT (T89)	10	4	104	627	230	2
WT (T89)	11	41	1141	671	230	3
WT (T89)	12	52	1252	705	230	3
WT (T89)	12	29	1229	728	230	3
WT (T89)	12	26	1226	731	230	3
WT (T89)	1	9	19	9	233	3
WT (T89)	1	32	132	32	233	3
WT (T89)	2	44	244	83	233	1
WT (T89)	3	18	318	144	233	3
WT (T89)	4	6	46	247	233	2
WT (T89)	5	62	562	314	233	3
WT (T89)	6	56	656	323	233	3
WT (T89)	6	41	641	338	233	3
WT (T89)	6	23	623	356	233	2
WT (T89)	7	21	721	399	233	1
WT (T89)	8	48	848	457	233	2
WT (T89)	8	12	812	493	233	3
WT (T89)	10	63	1063	568	233	2
WT (T89)	10	4	104	627	233	2
WT (T89)	11	41	1141	671	233	3
WT (T89)	12	52	1252	705	233	3
WT (T89)	12	29	1229	728	233	3
WT (T89)	12	26	1226	731	233	3
WT (T89)	1	9	19	9	235	3
WT (T89)	1	32	132	32	235	3
WT (T89)	2	44	244	83	235	1
WT (T89)	3	18	318	144	235	2
WT (T89)	4	6	46	247	235	2
WT (T89)	5	62	562	314	235	3
WT (T89)	6	56	656	323	235	3
WT (T89)	6	41	641	338	235	2
WT (T89)	6	23	623	356	235	2
WT (T89)	7	21	721	399	235	1
WT (T89)	8	48	848	457	235	2
WT (T89)	8	12	812	493	235	3
WT (T89)	10	63	1063	568	235	1
WT (T89)	10	4	104	627	235	2
WT (T89)	11	41	1141	671	235	2
WT (T89)	12	52	1252	705	235	3
WT (T89)	12	29	1229	728	235	3
WT (T89)	12	26	1226	731	235	3
WT (T89)	1	9	19	9	240	2
WT (T89)	1	32	132	32	240	2
WT (T89)	2	44	244	83	240	1
WT (T89)	3	18	318	144	240	1
WT (T89)	4	6	46	247	240	1
WT (T89)	5	62	562	314	240	2
WT (T89)	6	56	656	323	240	2
WT (T89)	6	41	641	338	240	1
WT (T89)	6	23	623	356	240	1
WT (T89)	7	21	721	399	240	1
WT (T89)	8	48	848	457	240	1
WT (T89)	8	12	812	493	240	2
WT (T89)	10	63	1063	568	240	1
WT (T89)	10	4	104	627	240	1
WT (T89)	11	41	1141	671	240	1
WT (T89)	12	52	1252	705	240	2
WT (T89)	12	29	1229	728	240	2
WT (T89)	12	26	1226	731	240	2
WT (T89)	1	9	19	9	242	2
WT (T89)	1	32	132	32	242	2
WT (T89)	2	44	244	83	242	1
WT (T89)	3	18	318	144	242	1
WT (T89)	4	6	46	247	242	1
WT (T89)	5	62	562	314	242	1
WT (T89)	6	56	656	323	242	2
WT (T89)	6	41	641	338	242	0
WT (T89)	6	23	623	356	242	1
WT (T89)	7	21	721	399	242	1
WT (T89)	8	48	848	457	242	1
WT (T89)	8	12	812	493	242	2
WT (T89)	10	63	1063	568	242	1
WT (T89)	10	4	104	627	242	1
WT (T89)	11	41	1141	671	242	4
WT (T89)	12	52	1252	705	242	2
WT (T89)	12	29	1229	728	242	1
WT (T89)	12	26	1226	731	242	2
WT (T89)	1	9	19	9	246	1
WT (T89)	1	32	132	32	246	2
WT (T89)	2	44	244	83	246	1
WT (T89)	3	18	318	144	246	1
WT (T89)	4	6	46	247	246	1
WT (T89)	5	62	562	314	246	1
WT (T89)	6	56	656	323	246	1
WT (T89)	6	41	641	338	246	0
WT (T89)	6	23	623	356	246	1
WT (T89)	7	21	721	399	246	1
WT (T89)	8	48	848	457	246	0
WT (T89)	8	12	812	493	246	1
WT (T89)	10	63	1063	568	246	0
WT (T89)	10	4	104	627	246	1
WT (T89)	11	41	1141	671	246	4
WT (T89)	12	52	1252	705	246	2
WT (T89)	12	29	1229	728	246	1
WT (T89)	12	26	1226	731	246	1
WT (T89)	1	9	19	9	250	1
WT (T89)	1	32	132	32	250	1
WT (T89)	2	44	244	83	250	0
WT (T89)	3	18	318	144	250	1
WT (T89)	4	6	46	247	250	0
WT (T89)	5	62	562	314	250	0
WT (T89)	6	56	656	323	250	1
WT (T89)	6	41	641	338	250	0
WT (T89)	6	23	623	356	250	0
WT (T89)	7	21	721	399	250	1
WT (T89)	8	48	848	457	250	0
WT (T89)	8	12	812	493	250	1
WT (T89)	10	63	1063	568	250	0
WT (T89)	10	4	104	627	250	1
WT (T89)	11	41	1141	671	250	4
WT (T89)	12	52	1252	705	250	1
WT (T89)	12	29	1229	728	250	0
WT (T89)	12	26	1226	731	250	1
WT (T89)	1	9	19	9	253	0
WT (T89)	1	32	132	32	253	0
WT (T89)	2	44	244	83	253	0
WT (T89)	3	18	318	144	253	1
WT (T89)	4	6	46	247	253	0
WT (T89)	5	62	562	314	253	0
WT (T89)	6	56	656	323	253	1
WT (T89)	6	41	641	338	253	0
WT (T89)	6	23	623	356	253	0
WT (T89)	7	21	721	399	253	1
WT (T89)	8	48	848	457	253	0
WT (T89)	8	12	812	493	253	1
WT (T89)	10	63	1063	568	253	0
WT (T89)	10	4	104	627	253	0
WT (T89)	11	41	1141	671	253	4
WT (T89)	12	52	1252	705	253	1
WT (T89)	12	29	1229	728	253	0
WT (T89)	12	26	1226	731	253	0
WT (T89)	1	9	19	9	256	0
WT (T89)	1	32	132	32	256	0
WT (T89)	2	44	244	83	256	0
WT (T89)	3	18	318	144	256	1
WT (T89)	4	6	46	247	256	0
WT (T89)	5	62	562	314	256	0
WT (T89)	6	56	656	323	256	0
WT (T89)	6	41	641	338	256	4
WT (T89)	6	23	623	356	256	0
WT (T89)	7	21	721	399	256	0
WT (T89)	8	48	848	457	256	0
WT (T89)	8	12	812	493	256	1
WT (T89)	10	63	1063	568	256	0
WT (T89)	10	4	104	627	256	0
WT (T89)	11	41	1141	671	256	4
WT (T89)	12	52	1252	705	256	1
WT (T89)	12	29	1229	728	256	0
WT (T89)	12	26	1226	731	256	0
WT (T89)	1	9	19	9	260	0
WT (T89)	1	32	132	32	260	0
WT (T89)	2	44	244	83	260	0
WT (T89)	3	18	318	144	260	1
WT (T89)	4	6	46	247	260	0
WT (T89)	5	62	562	314	260	0
WT (T89)	6	56	656	323	260	0
WT (T89)	6	41	641	338	260	4
WT (T89)	6	23	623	356	260	0
WT (T89)	7	21	721	399	260	0
WT (T89)	8	48	848	457	260	0
WT (T89)	8	12	812	493	260	1
WT (T89)	10	63	1063	568	260	0
WT (T89)	10	4	104	627	260	0
WT (T89)	11	41	1141	671	260	4
WT (T89)	12	52	1252	705	260	0
WT (T89)	12	29	1229	728	260	0
WT (T89)	12	26	1226	731	260	0
WT (T89)	1	9	19	9	263	0
WT (T89)	1	32	132	32	263	0
WT (T89)	2	44	244	83	263	0
WT (T89)	3	18	318	144	263	0
WT (T89)	4	6	46	247	263	0
WT (T89)	5	62	562	314	263	0
WT (T89)	6	56	656	323	263	0
WT (T89)	6	41	641	338	263	4
WT (T89)	6	23	623	356	263	0
WT (T89)	7	21	721	399	263	0
WT (T89)	8	48	848	457	263	0
WT (T89)	8	12	812	493	263	0
WT (T89)	10	63	1063	568	263	0
WT (T89)	10	4	104	627	263	0
WT (T89)	11	41	1141	671	263	4
WT (T89)	12	52	1252	705	263	0
WT (T89)	12	29	1229	728	263	0
WT (T89)	12	26	1226	731	263	0
WT (T89)	1	9	19	9	267	0
WT (T89)	1	32	132	32	267	0
WT (T89)	2	44	244	83	267	0
WT (T89)	3	18	318	144	267	0
WT (T89)	4	6	46	247	267	0
WT (T89)	5	62	562	314	267	0
WT (T89)	6	56	656	323	267	0
WT (T89)	6	41	641	338	267	4
WT (T89)	6	23	623	356	267	0
WT (T89)	7	21	721	399	267	0
WT (T89)	8	48	848	457	267	0
WT (T89)	8	12	812	493	267	0
WT (T89)	10	63	1063	568	267	0
WT (T89)	10	4	104	627	267	0
WT (T89)	11	41	1141	671	267	4
WT (T89)	12	52	1252	705	267	0
WT (T89)	12	29	1229	728	267	0
WT (T89)	12	26	1226	731	267	0
WT (T89)	1	9	19	9	274	0
WT (T89)	1	32	132	32	274	0
WT (T89)	2	44	244	83	274	0
WT (T89)	3	18	318	144	274	0
WT (T89)	4	6	46	247	274	0
WT (T89)	5	62	562	314	274	0
WT (T89)	6	56	656	323	274	0
WT (T89)	6	41	641	338	274	4
WT (T89)	6	23	623	356	274	0
WT (T89)	7	21	721	399	274	0
WT (T89)	8	48	848	457	274	0
WT (T89)	8	12	812	493	274	0
WT (T89)	10	63	1063	568	274	0
WT (T89)	10	4	104	627	274	0
WT (T89)	11	41	1141	671	274	4
WT (T89)	12	52	1252	705	274	0
WT (T89)	12	29	1229	728	274	0
WT (T89)	12	26	1226	731	274	0
WT (T89)	1	9	19	9	281	0
WT (T89)	1	32	132	32	281	0
WT (T89)	2	44	244	83	281	4
WT (T89)	3	18	318	144	281	0
WT (T89)	4	6	46	247	281	0
WT (T89)	5	62	562	314	281	0
WT (T89)	6	56	656	323	281	0
WT (T89)	6	41	641	338	281	4
WT (T89)	6	23	623	356	281	0
WT (T89)	7	21	721	399	281	0
WT (T89)	8	48	848	457	281	0
WT (T89)	8	12	812	493	281	0
WT (T89)	10	63	1063	568	281	0
WT (T89)	10	4	104	627	281	0
WT (T89)	11	41	1141	671	281	4
WT (T89)	12	52	1252	705	281	0
WT (T89)	12	29	1229	728	281	0
WT (T89)	12	26	1226	731	281	0
WT (T89)	1	9	19	9	288	4
WT (T89)	1	32	132	32	288	0
WT (T89)	2	44	244	83	288	4
WT (T89)	3	18	318	144	288	0
WT (T89)	4	6	46	247	288	0
WT (T89)	5	62	562	314	288	0
WT (T89)	6	56	656	323	288	0
WT (T89)	6	41	641	338	288	4
WT (T89)	6	23	623	356	288	0
WT (T89)	7	21	721	399	288	0
WT (T89)	8	48	848	457	288	0
WT (T89)	8	12	812	493	288	0
WT (T89)	10	63	1063	568	288	0
WT (T89)	10	4	104	627	288	0
WT (T89)	11	41	1141	671	288	4
WT (T89)	12	52	1252	705	288	0
WT (T89)	12	29	1229	728	288	0
WT (T89)	12	26	1226	731	288	0
WT (T89)	1	30	130	30	212	3
WT (T89)	2	60	260	67	212	3
WT (T89)	2	25	225	102	212	3
WT (T89)	3	5	35	131	212	3
WT (T89)	4	50	450	203	212	3
WT (T89)	4	43	443	210	212	3
WT (T89)	4	14	414	239	212	3
WT (T89)	5	15	515	267	212	1
WT (T89)	6	40	640	339	212	3
WT (T89)	7	26	726	404	212	1
WT (T89)	8	49	849	456	212	3
WT (T89)	8	35	835	470	212	3
WT (T89)	8	19	819	486	212	3
WT (T89)	8	9	89	496	212	3
WT (T89)	9	42	942	546	212	1
WT (T89)	9	53	953	557	212	3
WT (T89)	10	57	1057	574	212	3
WT (T89)	12	3	123	754	212	3
WT (T89)	1	30	130	30	219	3
WT (T89)	2	60	260	67	219	3
WT (T89)	2	25	225	102	219	3
WT (T89)	3	5	35	131	219	1
WT (T89)	4	50	450	203	219	3
WT (T89)	4	43	443	210	219	2
WT (T89)	4	14	414	239	219	3
WT (T89)	5	15	515	267	219	1
WT (T89)	6	40	640	339	219	3
WT (T89)	7	26	726	404	219	3
WT (T89)	8	49	849	456	219	3
WT (T89)	8	35	835	470	219	3
WT (T89)	8	19	819	486	219	3
WT (T89)	8	9	89	496	219	3
WT (T89)	9	42	942	546	219	1
WT (T89)	9	53	953	557	219	3
WT (T89)	10	57	1057	574	219	3
WT (T89)	12	3	123	754	219	3
WT (T89)	1	30	130	30	222	3
WT (T89)	2	60	260	67	222	3
WT (T89)	2	25	225	102	222	3
WT (T89)	3	5	35	131	222	1
WT (T89)	4	50	450	203	222	3
WT (T89)	4	43	443	210	222	2
WT (T89)	4	14	414	239	222	3
WT (T89)	5	15	515	267	222	0
WT (T89)	6	40	640	339	222	2
WT (T89)	7	26	726	404	222	3
WT (T89)	8	49	849	456	222	3
WT (T89)	8	35	835	470	222	3
WT (T89)	8	19	819	486	222	3
WT (T89)	8	9	89	496	222	3
WT (T89)	9	42	942	546	222	1
WT (T89)	9	53	953	557	222	3
WT (T89)	10	57	1057	574	222	3
WT (T89)	12	3	123	754	222	3
WT (T89)	1	30	130	30	227	3
WT (T89)	2	60	260	67	227	3
WT (T89)	2	25	225	102	227	3
WT (T89)	3	5	35	131	227	1
WT (T89)	4	50	450	203	227	3
WT (T89)	4	43	443	210	227	1
WT (T89)	4	14	414	239	227	3
WT (T89)	5	15	515	267	227	0
WT (T89)	6	40	640	339	227	2
WT (T89)	7	26	726	404	227	3
WT (T89)	8	49	849	456	227	3
WT (T89)	8	35	835	470	227	3
WT (T89)	8	19	819	486	227	3
WT (T89)	8	9	89	496	227	3
WT (T89)	9	42	942	546	227	1
WT (T89)	9	53	953	557	227	3
WT (T89)	10	57	1057	574	227	3
WT (T89)	12	3	123	754	227	3
WT (T89)	1	30	130	30	230	3
WT (T89)	2	60	260	67	230	2
WT (T89)	2	25	225	102	230	3
WT (T89)	3	5	35	131	230	1
WT (T89)	4	50	450	203	230	3
WT (T89)	4	43	443	210	230	1
WT (T89)	4	14	414	239	230	3
WT (T89)	5	15	515	267	230	0
WT (T89)	6	40	640	339	230	2
WT (T89)	7	26	726	404	230	1
WT (T89)	8	49	849	456	230	2
WT (T89)	8	35	835	470	230	3
WT (T89)	8	19	819	486	230	3
WT (T89)	8	9	89	496	230	3
WT (T89)	9	42	942	546	230	1
WT (T89)	9	53	953	557	230	3
WT (T89)	10	57	1057	574	230	3
WT (T89)	12	3	123	754	230	3
WT (T89)	1	30	130	30	233	3
WT (T89)	2	60	260	67	233	2
WT (T89)	2	25	225	102	233	3
WT (T89)	3	5	35	131	233	1
WT (T89)	4	50	450	203	233	3
WT (T89)	4	43	443	210	233	1
WT (T89)	4	14	414	239	233	2
WT (T89)	5	15	515	267	233	0
WT (T89)	6	40	640	339	233	2
WT (T89)	7	26	726	404	233	1
WT (T89)	8	49	849	456	233	2
WT (T89)	8	35	835	470	233	2
WT (T89)	8	19	819	486	233	3
WT (T89)	8	9	89	496	233	2
WT (T89)	9	42	942	546	233	0
WT (T89)	9	53	953	557	233	3
WT (T89)	10	57	1057	574	233	3
WT (T89)	12	3	123	754	233	3
WT (T89)	1	30	130	30	235	2
WT (T89)	2	60	260	67	235	2
WT (T89)	2	25	225	102	235	3
WT (T89)	3	5	35	131	235	1
WT (T89)	4	50	450	203	235	3
WT (T89)	4	43	443	210	235	1
WT (T89)	4	14	414	239	235	2
WT (T89)	5	15	515	267	235	0
WT (T89)	6	40	640	339	235	4
WT (T89)	7	26	726	404	235	1
WT (T89)	8	49	849	456	235	2
WT (T89)	8	35	835	470	235	2
WT (T89)	8	19	819	486	235	3
WT (T89)	8	9	89	496	235	2
WT (T89)	9	42	942	546	235	0
WT (T89)	9	53	953	557	235	3
WT (T89)	10	57	1057	574	235	3
WT (T89)	12	3	123	754	235	2
WT (T89)	1	30	130	30	240	1
WT (T89)	2	60	260	67	240	1
WT (T89)	2	25	225	102	240	2
WT (T89)	3	5	35	131	240	0
WT (T89)	4	50	450	203	240	3
WT (T89)	4	43	443	210	240	1
WT (T89)	4	14	414	239	240	1
WT (T89)	5	15	515	267	240	0
WT (T89)	6	40	640	339	240	4
WT (T89)	7	26	726	404	240	0
WT (T89)	8	49	849	456	240	1
WT (T89)	8	35	835	470	240	1
WT (T89)	8	19	819	486	240	2
WT (T89)	8	9	89	496	240	2
WT (T89)	9	42	942	546	240	0
WT (T89)	9	53	953	557	240	2
WT (T89)	10	57	1057	574	240	2
WT (T89)	12	3	123	754	240	2
WT (T89)	1	30	130	30	242	1
WT (T89)	2	60	260	67	242	1
WT (T89)	2	25	225	102	242	2
WT (T89)	3	5	35	131	242	0
WT (T89)	4	50	450	203	242	2
WT (T89)	4	43	443	210	242	1
WT (T89)	4	14	414	239	242	1
WT (T89)	5	15	515	267	242	0
WT (T89)	6	40	640	339	242	4
WT (T89)	7	26	726	404	242	0
WT (T89)	8	49	849	456	242	1
WT (T89)	8	35	835	470	242	1
WT (T89)	8	19	819	486	242	2
WT (T89)	8	9	89	496	242	1
WT (T89)	9	42	942	546	242	0
WT (T89)	9	53	953	557	242	2
WT (T89)	10	57	1057	574	242	2
WT (T89)	12	3	123	754	242	1
WT (T89)	1	30	130	30	246	1
WT (T89)	2	60	260	67	246	1
WT (T89)	2	25	225	102	246	1
WT (T89)	3	5	35	131	246	0
WT (T89)	4	50	450	203	246	1
WT (T89)	4	43	443	210	246	1
WT (T89)	4	14	414	239	246	0
WT (T89)	5	15	515	267	246	0
WT (T89)	6	40	640	339	246	4
WT (T89)	7	26	726	404	246	0
WT (T89)	8	49	849	456	246	1
WT (T89)	8	35	835	470	246	1
WT (T89)	8	19	819	486	246	1
WT (T89)	8	9	89	496	246	1
WT (T89)	9	42	942	546	246	0
WT (T89)	9	53	953	557	246	1
WT (T89)	10	57	1057	574	246	1
WT (T89)	12	3	123	754	246	1
WT (T89)	1	30	130	30	250	1
WT (T89)	2	60	260	67	250	0
WT (T89)	2	25	225	102	250	0
WT (T89)	3	5	35	131	250	0
WT (T89)	4	50	450	203	250	1
WT (T89)	4	43	443	210	250	0
WT (T89)	4	14	414	239	250	0
WT (T89)	5	15	515	267	250	0
WT (T89)	6	40	640	339	250	4
WT (T89)	7	26	726	404	250	0
WT (T89)	8	49	849	456	250	0
WT (T89)	8	35	835	470	250	0
WT (T89)	8	19	819	486	250	0
WT (T89)	8	9	89	496	250	0
WT (T89)	9	42	942	546	250	0
WT (T89)	9	53	953	557	250	0
WT (T89)	10	57	1057	574	250	1
WT (T89)	12	3	123	754	250	1
WT (T89)	1	30	130	30	253	1
WT (T89)	2	60	260	67	253	0
WT (T89)	2	25	225	102	253	0
WT (T89)	3	5	35	131	253	0
WT (T89)	4	50	450	203	253	0
WT (T89)	4	43	443	210	253	0
WT (T89)	4	14	414	239	253	0
WT (T89)	5	15	515	267	253	0
WT (T89)	6	40	640	339	253	4
WT (T89)	7	26	726	404	253	0
WT (T89)	8	49	849	456	253	0
WT (T89)	8	35	835	470	253	0
WT (T89)	8	19	819	486	253	0
WT (T89)	8	9	89	496	253	0
WT (T89)	9	42	942	546	253	0
WT (T89)	9	53	953	557	253	0
WT (T89)	10	57	1057	574	253	0
WT (T89)	12	3	123	754	253	0
WT (T89)	1	30	130	30	256	0
WT (T89)	2	60	260	67	256	0
WT (T89)	2	25	225	102	256	0
WT (T89)	3	5	35	131	256	0
WT (T89)	4	50	450	203	256	0
WT (T89)	4	43	443	210	256	0
WT (T89)	4	14	414	239	256	0
WT (T89)	5	15	515	267	256	0
WT (T89)	6	40	640	339	256	4
WT (T89)	7	26	726	404	256	0
WT (T89)	8	49	849	456	256	0
WT (T89)	8	35	835	470	256	0
WT (T89)	8	19	819	486	256	0
WT (T89)	8	9	89	496	256	0
WT (T89)	9	42	942	546	256	0
WT (T89)	9	53	953	557	256	0
WT (T89)	10	57	1057	574	256	0
WT (T89)	12	3	123	754	256	0
WT (T89)	1	30	130	30	260	0
WT (T89)	2	60	260	67	260	0
WT (T89)	2	25	225	102	260	0
WT (T89)	3	5	35	131	260	0
WT (T89)	4	50	450	203	260	0
WT (T89)	4	43	443	210	260	0
WT (T89)	4	14	414	239	260	0
WT (T89)	5	15	515	267	260	0
WT (T89)	6	40	640	339	260	4
WT (T89)	7	26	726	404	260	0
WT (T89)	8	49	849	456	260	0
WT (T89)	8	35	835	470	260	0
WT (T89)	8	19	819	486	260	0
WT (T89)	8	9	89	496	260	0
WT (T89)	9	42	942	546	260	0
WT (T89)	9	53	953	557	260	0
WT (T89)	10	57	1057	574	260	0
WT (T89)	12	3	123	754	260	0
WT (T89)	1	30	130	30	263	0
WT (T89)	2	60	260	67	263	0
WT (T89)	2	25	225	102	263	0
WT (T89)	3	5	35	131	263	0
WT (T89)	4	50	450	203	263	0
WT (T89)	4	43	443	210	263	0
WT (T89)	4	14	414	239	263	0
WT (T89)	5	15	515	267	263	0
WT (T89)	6	40	640	339	263	4
WT (T89)	7	26	726	404	263	0
WT (T89)	8	49	849	456	263	0
WT (T89)	8	35	835	470	263	0
WT (T89)	8	19	819	486	263	0
WT (T89)	8	9	89	496	263	0
WT (T89)	9	42	942	546	263	0
WT (T89)	9	53	953	557	263	0
WT (T89)	10	57	1057	574	263	0
WT (T89)	12	3	123	754	263	0
WT (T89)	1	30	130	30	267	0
WT (T89)	2	60	260	67	267	0
WT (T89)	2	25	225	102	267	0
WT (T89)	3	5	35	131	267	0
WT (T89)	4	50	450	203	267	0
WT (T89)	4	43	443	210	267	0
WT (T89)	4	14	414	239	267	0
WT (T89)	5	15	515	267	267	0
WT (T89)	6	40	640	339	267	4
WT (T89)	7	26	726	404	267	0
WT (T89)	8	49	849	456	267	0
WT (T89)	8	35	835	470	267	0
WT (T89)	8	19	819	486	267	0
WT (T89)	8	9	89	496	267	0
WT (T89)	9	42	942	546	267	0
WT (T89)	9	53	953	557	267	0
WT (T89)	10	57	1057	574	267	0
WT (T89)	12	3	123	754	267	0
WT (T89)	1	30	130	30	274	0
WT (T89)	2	60	260	67	274	0
WT (T89)	2	25	225	102	274	0
WT (T89)	3	5	35	131	274	0
WT (T89)	4	50	450	203	274	0
WT (T89)	4	43	443	210	274	0
WT (T89)	4	14	414	239	274	0
WT (T89)	5	15	515	267	274	0
WT (T89)	6	40	640	339	274	4
WT (T89)	7	26	726	404	274	0
WT (T89)	8	49	849	456	274	0
WT (T89)	8	35	835	470	274	0
WT (T89)	8	19	819	486	274	0
WT (T89)	8	9	89	496	274	0
WT (T89)	9	42	942	546	274	0
WT (T89)	9	53	953	557	274	0
WT (T89)	10	57	1057	574	274	0
WT (T89)	12	3	123	754	274	0
WT (T89)	1	30	130	30	281	0
WT (T89)	2	60	260	67	281	0
WT (T89)	2	25	225	102	281	0
WT (T89)	3	5	35	131	281	0
WT (T89)	4	50	450	203	281	0
WT (T89)	4	43	443	210	281	0
WT (T89)	4	14	414	239	281	0
WT (T89)	5	15	515	267	281	0
WT (T89)	6	40	640	339	281	4
WT (T89)	7	26	726	404	281	0
WT (T89)	8	49	849	456	281	0
WT (T89)	8	35	835	470	281	0
WT (T89)	8	19	819	486	281	0
WT (T89)	8	9	89	496	281	0
WT (T89)	9	42	942	546	281	0
WT (T89)	9	53	953	557	281	0
WT (T89)	10	57	1057	574	281	0
WT (T89)	12	3	123	754	281	0
WT (T89)	1	30	130	30	288	0
WT (T89)	2	60	260	67	288	4
WT (T89)	2	25	225	102	288	0
WT (T89)	3	5	35	131	288	0
WT (T89)	4	50	450	203	288	0
WT (T89)	4	43	443	210	288	0
WT (T89)	4	14	414	239	288	0
WT (T89)	5	15	515	267	288	0
WT (T89)	6	40	640	339	288	4
WT (T89)	7	26	726	404	288	0
WT (T89)	8	49	849	456	288	0
WT (T89)	8	35	835	470	288	0
WT (T89)	8	19	819	486	288	0
WT (T89)	8	9	89	496	288	0
WT (T89)	9	42	942	546	288	0
WT (T89)	9	53	953	557	288	0
WT (T89)	10	57	1057	574	288	0
WT (T89)	12	3	123	754	288	0
WT (T89)	1	2	12	2	212	3
WT (T89)	1	12	112	12	212	1
WT (T89)	2	61	261	66	212	3
WT (T89)	2	48	248	79	212	3
WT (T89)	2	22	222	105	212	3
WT (T89)	4	40	440	213	212	3
WT (T89)	4	31	431	222	212	2
WT (T89)	5	20	520	272	212	3
WT (T89)	5	56	556	308	212	3
WT (T89)	8	25	825	480	212	3
WT (T89)	8	17	817	488	212	3
WT (T89)	9	37	937	541	212	2
WT (T89)	9	63	963	567	212	2
WT (T89)	10	52	1052	579	212	3
WT (T89)	10	49	1049	582	212	3
WT (T89)	11	7	117	637	212	3
WT (T89)	11	30	1130	660	212	3
WT (T89)	12	11	1211	746	212	3
WT (T89)	1	2	12	2	219	3
WT (T89)	1	12	112	12	219	1
WT (T89)	2	61	261	66	219	3
WT (T89)	2	48	248	79	219	3
WT (T89)	2	22	222	105	219	3
WT (T89)	4	40	440	213	219	3
WT (T89)	4	31	431	222	219	1
WT (T89)	5	20	520	272	219	3
WT (T89)	5	56	556	308	219	3
WT (T89)	8	25	825	480	219	3
WT (T89)	8	17	817	488	219	3
WT (T89)	9	37	937	541	219	1
WT (T89)	9	63	963	567	219	1
WT (T89)	10	52	1052	579	219	3
WT (T89)	10	49	1049	582	219	3
WT (T89)	11	7	117	637	219	3
WT (T89)	11	30	1130	660	219	2
WT (T89)	12	11	1211	746	219	3
WT (T89)	1	2	12	2	222	3
WT (T89)	1	12	112	12	222	1
WT (T89)	2	61	261	66	222	3
WT (T89)	2	48	248	79	222	3
WT (T89)	2	22	222	105	222	3
WT (T89)	4	40	440	213	222	3
WT (T89)	4	31	431	222	222	1
WT (T89)	5	20	520	272	222	3
WT (T89)	5	56	556	308	222	3
WT (T89)	8	25	825	480	222	3
WT (T89)	8	17	817	488	222	3
WT (T89)	9	37	937	541	222	1
WT (T89)	9	63	963	567	222	1
WT (T89)	10	52	1052	579	222	3
WT (T89)	10	49	1049	582	222	3
WT (T89)	11	7	117	637	222	3
WT (T89)	11	30	1130	660	222	3
WT (T89)	12	11	1211	746	222	3
WT (T89)	1	2	12	2	227	3
WT (T89)	1	12	112	12	227	1
WT (T89)	2	61	261	66	227	3
WT (T89)	2	48	248	79	227	3
WT (T89)	2	22	222	105	227	3
WT (T89)	4	40	440	213	227	3
WT (T89)	4	31	431	222	227	1
WT (T89)	5	20	520	272	227	3
WT (T89)	5	56	556	308	227	2
WT (T89)	8	25	825	480	227	3
WT (T89)	8	17	817	488	227	3
WT (T89)	9	37	937	541	227	1
WT (T89)	9	63	963	567	227	1
WT (T89)	10	52	1052	579	227	3
WT (T89)	10	49	1049	582	227	3
WT (T89)	11	7	117	637	227	3
WT (T89)	11	30	1130	660	227	3
WT (T89)	12	11	1211	746	227	3
WT (T89)	1	2	12	2	230	3
WT (T89)	1	12	112	12	230	3
WT (T89)	2	61	261	66	230	3
WT (T89)	2	48	248	79	230	3
WT (T89)	2	22	222	105	230	3
WT (T89)	4	40	440	213	230	3
WT (T89)	4	31	431	222	230	1
WT (T89)	5	20	520	272	230	3
WT (T89)	5	56	556	308	230	2
WT (T89)	8	25	825	480	230	3
WT (T89)	8	17	817	488	230	3
WT (T89)	9	37	937	541	230	1
WT (T89)	9	63	963	567	230	1
WT (T89)	10	52	1052	579	230	3
WT (T89)	10	49	1049	582	230	3
WT (T89)	11	7	117	637	230	3
WT (T89)	11	30	1130	660	230	3
WT (T89)	12	11	1211	746	230	3
WT (T89)	1	2	12	2	233	3
WT (T89)	1	12	112	12	233	3
WT (T89)	2	61	261	66	233	3
WT (T89)	2	48	248	79	233	2
WT (T89)	2	22	222	105	233	2
WT (T89)	4	40	440	213	233	2
WT (T89)	4	31	431	222	233	0
WT (T89)	5	20	520	272	233	3
WT (T89)	5	56	556	308	233	1
WT (T89)	8	25	825	480	233	2
WT (T89)	8	17	817	488	233	2
WT (T89)	9	37	937	541	233	0
WT (T89)	9	63	963	567	233	1
WT (T89)	10	52	1052	579	233	3
WT (T89)	10	49	1049	582	233	2
WT (T89)	11	7	117	637	233	3
WT (T89)	11	30	1130	660	233	3
WT (T89)	12	11	1211	746	233	2
WT (T89)	1	2	12	2	235	2
WT (T89)	1	12	112	12	235	2
WT (T89)	2	61	261	66	235	3
WT (T89)	2	48	248	79	235	1
WT (T89)	2	22	222	105	235	2
WT (T89)	4	40	440	213	235	1
WT (T89)	4	31	431	222	235	0
WT (T89)	5	20	520	272	235	2
WT (T89)	5	56	556	308	235	1
WT (T89)	8	25	825	480	235	2
WT (T89)	8	17	817	488	235	2
WT (T89)	9	37	937	541	235	0
WT (T89)	9	63	963	567	235	0
WT (T89)	10	52	1052	579	235	3
WT (T89)	10	49	1049	582	235	2
WT (T89)	11	7	117	637	235	2
WT (T89)	11	30	1130	660	235	3
WT (T89)	12	11	1211	746	235	2
WT (T89)	1	2	12	2	240	2
WT (T89)	1	12	112	12	240	1
WT (T89)	2	61	261	66	240	2
WT (T89)	2	48	248	79	240	1
WT (T89)	2	22	222	105	240	1
WT (T89)	4	40	440	213	240	1
WT (T89)	4	31	431	222	240	0
WT (T89)	5	20	520	272	240	2
WT (T89)	5	56	556	308	240	1
WT (T89)	8	25	825	480	240	1
WT (T89)	8	17	817	488	240	2
WT (T89)	9	37	937	541	240	0
WT (T89)	9	63	963	567	240	0
WT (T89)	10	52	1052	579	240	4
WT (T89)	10	49	1049	582	240	1
WT (T89)	11	7	117	637	240	1
WT (T89)	11	30	1130	660	240	2
WT (T89)	12	11	1211	746	240	1
WT (T89)	1	2	12	2	242	2
WT (T89)	1	12	112	12	242	1
WT (T89)	2	61	261	66	242	1
WT (T89)	2	48	248	79	242	1
WT (T89)	2	22	222	105	242	1
WT (T89)	4	40	440	213	242	1
WT (T89)	4	31	431	222	242	0
WT (T89)	5	20	520	272	242	2
WT (T89)	5	56	556	308	242	1
WT (T89)	8	25	825	480	242	1
WT (T89)	8	17	817	488	242	1
WT (T89)	9	37	937	541	242	0
WT (T89)	9	63	963	567	242	0
WT (T89)	10	52	1052	579	242	4
WT (T89)	10	49	1049	582	242	1
WT (T89)	11	7	117	637	242	1
WT (T89)	11	30	1130	660	242	2
WT (T89)	12	11	1211	746	242	1
WT (T89)	1	2	12	2	246	1
WT (T89)	1	12	112	12	246	1
WT (T89)	2	61	261	66	246	1
WT (T89)	2	48	248	79	246	1
WT (T89)	2	22	222	105	246	1
WT (T89)	4	40	440	213	246	1
WT (T89)	4	31	431	222	246	0
WT (T89)	5	20	520	272	246	2
WT (T89)	5	56	556	308	246	1
WT (T89)	8	25	825	480	246	1
WT (T89)	8	17	817	488	246	1
WT (T89)	9	37	937	541	246	0
WT (T89)	9	63	963	567	246	0
WT (T89)	10	52	1052	579	246	4
WT (T89)	10	49	1049	582	246	1
WT (T89)	11	7	117	637	246	1
WT (T89)	11	30	1130	660	246	1
WT (T89)	12	11	1211	746	246	1
WT (T89)	1	2	12	2	250	0
WT (T89)	1	12	112	12	250	0
WT (T89)	2	61	261	66	250	0
WT (T89)	2	48	248	79	250	0
WT (T89)	2	22	222	105	250	0
WT (T89)	4	40	440	213	250	0
WT (T89)	4	31	431	222	250	0
WT (T89)	5	20	520	272	250	1
WT (T89)	5	56	556	308	250	1
WT (T89)	8	25	825	480	250	0
WT (T89)	8	17	817	488	250	0
WT (T89)	9	37	937	541	250	0
WT (T89)	9	63	963	567	250	0
WT (T89)	10	52	1052	579	250	4
WT (T89)	10	49	1049	582	250	1
WT (T89)	11	7	117	637	250	1
WT (T89)	11	30	1130	660	250	0
WT (T89)	12	11	1211	746	250	1
WT (T89)	1	2	12	2	253	0
WT (T89)	1	12	112	12	253	0
WT (T89)	2	61	261	66	253	0
WT (T89)	2	48	248	79	253	0
WT (T89)	2	22	222	105	253	0
WT (T89)	4	40	440	213	253	0
WT (T89)	4	31	431	222	253	0
WT (T89)	5	20	520	272	253	1
WT (T89)	5	56	556	308	253	0
WT (T89)	8	25	825	480	253	0
WT (T89)	8	17	817	488	253	0
WT (T89)	9	37	937	541	253	0
WT (T89)	9	63	963	567	253	0
WT (T89)	10	52	1052	579	253	4
WT (T89)	10	49	1049	582	253	1
WT (T89)	11	7	117	637	253	0
WT (T89)	11	30	1130	660	253	0
WT (T89)	12	11	1211	746	253	1
WT (T89)	1	2	12	2	256	0
WT (T89)	1	12	112	12	256	0
WT (T89)	2	61	261	66	256	0
WT (T89)	2	48	248	79	256	0
WT (T89)	2	22	222	105	256	0
WT (T89)	4	40	440	213	256	0
WT (T89)	4	31	431	222	256	0
WT (T89)	5	20	520	272	256	0
WT (T89)	5	56	556	308	256	0
WT (T89)	8	25	825	480	256	0
WT (T89)	8	17	817	488	256	0
WT (T89)	9	37	937	541	256	0
WT (T89)	9	63	963	567	256	0
WT (T89)	10	52	1052	579	256	4
WT (T89)	10	49	1049	582	256	0
WT (T89)	11	7	117	637	256	0
WT (T89)	11	30	1130	660	256	0
WT (T89)	12	11	1211	746	256	0
WT (T89)	1	2	12	2	260	0
WT (T89)	1	12	112	12	260	0
WT (T89)	2	61	261	66	260	0
WT (T89)	2	48	248	79	260	0
WT (T89)	2	22	222	105	260	0
WT (T89)	4	40	440	213	260	0
WT (T89)	4	31	431	222	260	0
WT (T89)	5	20	520	272	260	0
WT (T89)	5	56	556	308	260	0
WT (T89)	8	25	825	480	260	0
WT (T89)	8	17	817	488	260	0
WT (T89)	9	37	937	541	260	0
WT (T89)	9	63	963	567	260	0
WT (T89)	10	52	1052	579	260	4
WT (T89)	10	49	1049	582	260	0
WT (T89)	11	7	117	637	260	0
WT (T89)	11	30	1130	660	260	0
WT (T89)	12	11	1211	746	260	0
WT (T89)	1	2	12	2	263	0
WT (T89)	1	12	112	12	263	0
WT (T89)	2	61	261	66	263	0
WT (T89)	2	48	248	79	263	0
WT (T89)	2	22	222	105	263	0
WT (T89)	4	40	440	213	263	0
WT (T89)	4	31	431	222	263	0
WT (T89)	5	20	520	272	263	0
WT (T89)	5	56	556	308	263	0
WT (T89)	8	25	825	480	263	0
WT (T89)	8	17	817	488	263	0
WT (T89)	9	37	937	541	263	0
WT (T89)	9	63	963	567	263	0
WT (T89)	10	52	1052	579	263	4
WT (T89)	10	49	1049	582	263	0
WT (T89)	11	7	117	637	263	0
WT (T89)	11	30	1130	660	263	0
WT (T89)	12	11	1211	746	263	0
WT (T89)	1	2	12	2	267	0
WT (T89)	1	12	112	12	267	0
WT (T89)	2	61	261	66	267	0
WT (T89)	2	48	248	79	267	0
WT (T89)	2	22	222	105	267	0
WT (T89)	4	40	440	213	267	0
WT (T89)	4	31	431	222	267	0
WT (T89)	5	20	520	272	267	0
WT (T89)	5	56	556	308	267	0
WT (T89)	8	25	825	480	267	0
WT (T89)	8	17	817	488	267	0
WT (T89)	9	37	937	541	267	0
WT (T89)	9	63	963	567	267	0
WT (T89)	10	52	1052	579	267	4
WT (T89)	10	49	1049	582	267	0
WT (T89)	11	7	117	637	267	0
WT (T89)	11	30	1130	660	267	0
WT (T89)	12	11	1211	746	267	0
WT (T89)	1	2	12	2	274	0
[truncated: 12,365 more rows]
