# Supplementary material for: Nature’s Master of Ceremony: The Populus Circadian Clock as Orchestrator of Tree Growth and Phenology
Source: NPJ Biol Timing Sleep. 2025 Apr 7;2:16. doi: 10.1038/s44323-025-00034-4 (PMC11976295; doi:10.1038/s44323-025-00034-4)
Supplement: Supplementary file 3 — Supplementary information [file 44323_2025_34_MOESM3_ESM.zip › Natures_MC_data_and_scripts/CSV_datasets/Bud_set_Ingrid2.csv]

Clone	Col	Row	Unique_ID	Order	Doy	Bud set
ztl-5	1	1	11	1	212	3
ztl-5	1	1	11	1	219	3
ztl-5	1	1	11	1	222	3
ztl-5	1	1	11	1	227	3
ztl-5	1	1	11	1	230	3
ztl-5	1	1	11	1	233	3
ztl-5	1	1	11	1	235	2
ztl-5	1	1	11	1	240	2
ztl-5	1	1	11	1	242	1
ztl-5	1	1	11	1	246	1
ztl-5	1	1	11	1	250	0
ztl-5	1	1	11	1	253	0
ztl-5	1	1	11	1	256	0
ztl-5	1	1	11	1	260	0
ztl-5	1	1	11	1	263	0
ztl-5	1	1	11	1	267	0
ztl-5	1	1	11	1	274	0
ztl-5	1	1	11	1	281	0
ztl-5	1	1	11	1	288	0
WT (T89)	1	2	12	2	212	3
WT (T89)	1	2	12	2	219	3
WT (T89)	1	2	12	2	222	3
WT (T89)	1	2	12	2	227	3
WT (T89)	1	2	12	2	230	3
WT (T89)	1	2	12	2	233	3
WT (T89)	1	2	12	2	235	2
WT (T89)	1	2	12	2	240	2
WT (T89)	1	2	12	2	242	2
WT (T89)	1	2	12	2	246	1
WT (T89)	1	2	12	2	250	0
WT (T89)	1	2	12	2	253	0
WT (T89)	1	2	12	2	256	0
WT (T89)	1	2	12	2	260	0
WT (T89)	1	2	12	2	263	0
WT (T89)	1	2	12	2	267	0
WT (T89)	1	2	12	2	274	0
WT (T89)	1	2	12	2	281	0
WT (T89)	1	2	12	2	288	0
gi-13	1	3	13	3	212	3
gi-13	1	3	13	3	219	3
gi-13	1	3	13	3	222	2
gi-13	1	3	13	3	227	2
gi-13	1	3	13	3	230	1
gi-13	1	3	13	3	233	1
gi-13	1	3	13	3	235	1
gi-13	1	3	13	3	240	1
gi-13	1	3	13	3	242	1
gi-13	1	3	13	3	246	0
gi-13	1	3	13	3	250	0
gi-13	1	3	13	3	253	0
gi-13	1	3	13	3	256	0
gi-13	1	3	13	3	260	0
gi-13	1	3	13	3	263	0
gi-13	1	3	13	3	267	0
gi-13	1	3	13	3	274	0
gi-13	1	3	13	3	281	0
gi-13	1	3	13	3	288	0
ebi2-6	1	4	14	4	212	3
ebi2-6	1	4	14	4	219	3
ebi2-6	1	4	14	4	222	3
ebi2-6	1	4	14	4	227	3
ebi2-6	1	4	14	4	230	3
ebi2-6	1	4	14	4	233	3
ebi2-6	1	4	14	4	235	2
ebi2-6	1	4	14	4	240	2
ebi2-6	1	4	14	4	242	1
ebi2-6	1	4	14	4	246	1
ebi2-6	1	4	14	4	250	0
ebi2-6	1	4	14	4	253	0
ebi2-6	1	4	14	4	256	0
ebi2-6	1	4	14	4	260	0
ebi2-6	1	4	14	4	263	0
ebi2-6	1	4	14	4	267	0
ebi2-6	1	4	14	4	274	0
ebi2-6	1	4	14	4	281	0
ebi2-6	1	4	14	4	288	0
TOC1_OX-4	1	5	15	5	212	3
TOC1_OX-4	1	5	15	5	219	3
TOC1_OX-4	1	5	15	5	222	3
TOC1_OX-4	1	5	15	5	227	3
TOC1_OX-4	1	5	15	5	230	3
TOC1_OX-4	1	5	15	5	233	3
TOC1_OX-4	1	5	15	5	235	3
TOC1_OX-4	1	5	15	5	240	2
TOC1_OX-4	1	5	15	5	242	1
TOC1_OX-4	1	5	15	5	246	1
TOC1_OX-4	1	5	15	5	250	1
TOC1_OX-4	1	5	15	5	253	0
TOC1_OX-4	1	5	15	5	256	0
TOC1_OX-4	1	5	15	5	260	0
TOC1_OX-4	1	5	15	5	263	0
TOC1_OX-4	1	5	15	5	267	0
TOC1_OX-4	1	5	15	5	274	0
TOC1_OX-4	1	5	15	5	281	0
TOC1_OX-4	1	5	15	5	288	0
WT (T89)	1	7	17	7	212	3
WT (T89)	1	7	17	7	219	3
WT (T89)	1	7	17	7	222	3
WT (T89)	1	7	17	7	227	3
WT (T89)	1	7	17	7	230	3
WT (T89)	1	7	17	7	233	3
WT (T89)	1	7	17	7	235	3
WT (T89)	1	7	17	7	240	3
WT (T89)	1	7	17	7	242	2
WT (T89)	1	7	17	7	246	1
WT (T89)	1	7	17	7	250	0
WT (T89)	1	7	17	7	253	0
WT (T89)	1	7	17	7	256	0
WT (T89)	1	7	17	7	260	0
WT (T89)	1	7	17	7	263	0
WT (T89)	1	7	17	7	267	0
WT (T89)	1	7	17	7	274	0
WT (T89)	1	7	17	7	281	0
WT (T89)	1	7	17	7	288	0
WT (T89)	1	9	19	9	212	3
WT (T89)	1	9	19	9	219	3
WT (T89)	1	9	19	9	222	3
WT (T89)	1	9	19	9	227	3
WT (T89)	1	9	19	9	230	3
WT (T89)	1	9	19	9	233	3
WT (T89)	1	9	19	9	235	3
WT (T89)	1	9	19	9	240	2
WT (T89)	1	9	19	9	242	2
WT (T89)	1	9	19	9	246	1
WT (T89)	1	9	19	9	250	1
WT (T89)	1	9	19	9	253	0
WT (T89)	1	9	19	9	256	0
WT (T89)	1	9	19	9	260	0
WT (T89)	1	9	19	9	263	0
WT (T89)	1	9	19	9	267	0
WT (T89)	1	9	19	9	274	0
WT (T89)	1	9	19	9	281	0
WT (T89)	1	9	19	9	288	0
ebi2-7	2	4	24	123	212	3
ebi2-7	2	4	24	123	219	3
ebi2-7	2	4	24	123	222	3
ebi2-7	2	4	24	123	227	3
ebi2-7	2	4	24	123	230	2
ebi2-7	2	4	24	123	233	2
ebi2-7	2	4	24	123	235	1
ebi2-7	2	4	24	123	240	1
ebi2-7	2	4	24	123	242	1
ebi2-7	2	4	24	123	246	0
ebi2-7	2	4	24	123	250	0
ebi2-7	2	4	24	123	253	0
ebi2-7	2	4	24	123	256	0
ebi2-7	2	4	24	123	260	0
ebi2-7	2	4	24	123	263	0
ebi2-7	2	4	24	123	267	0
ebi2-7	2	4	24	123	274	0
ebi2-7	2	4	24	123	281	0
ebi2-7	2	4	24	123	288	0
ztl-3	2	7	27	120	212	3
ztl-3	2	7	27	120	219	3
ztl-3	2	7	27	120	222	3
ztl-3	2	7	27	120	227	2
ztl-3	2	7	27	120	230	1
ztl-3	2	7	27	120	233	1
ztl-3	2	7	27	120	235	1
ztl-3	2	7	27	120	240	1
ztl-3	2	7	27	120	242	1
ztl-3	2	7	27	120	246	1
ztl-3	2	7	27	120	250	0
ztl-3	2	7	27	120	253	0
ztl-3	2	7	27	120	256	0
ztl-3	2	7	27	120	260	0
ztl-3	2	7	27	120	263	0
ztl-3	2	7	27	120	267	0
ztl-3	2	7	27	120	274	0
ztl-3	2	7	27	120	281	0
ztl-3	2	7	27	120	288	0
fkf1-11	2	8	28	119	212	2
fkf1-11	2	8	28	119	219	1
fkf1-11	2	8	28	119	222	1
fkf1-11	2	8	28	119	227	1
fkf1-11	2	8	28	119	230	1
fkf1-11	2	8	28	119	233	1
fkf1-11	2	8	28	119	235	1
fkf1-11	2	8	28	119	240	1
fkf1-11	2	8	28	119	242	1
fkf1-11	2	8	28	119	246	1
fkf1-11	2	8	28	119	250	0
fkf1-11	2	8	28	119	253	0
fkf1-11	2	8	28	119	256	0
fkf1-11	2	8	28	119	260	0
fkf1-11	2	8	28	119	263	0
fkf1-11	2	8	28	119	267	0
fkf1-11	2	8	28	119	274	0
fkf1-11	2	8	28	119	281	0
fkf1-11	2	8	28	119	288	0
WT (T89)	2	9	29	118	212	3
WT (T89)	2	9	29	118	219	3
WT (T89)	2	9	29	118	222	3
WT (T89)	2	9	29	118	227	3
WT (T89)	2	9	29	118	230	3
WT (T89)	2	9	29	118	233	3
WT (T89)	2	9	29	118	235	3
WT (T89)	2	9	29	118	240	2
WT (T89)	2	9	29	118	242	2
WT (T89)	2	9	29	118	246	1
WT (T89)	2	9	29	118	250	0
WT (T89)	2	9	29	118	253	0
WT (T89)	2	9	29	118	256	0
WT (T89)	2	9	29	118	260	0
WT (T89)	2	9	29	118	263	0
WT (T89)	2	9	29	118	267	0
WT (T89)	2	9	29	118	274	0
WT (T89)	2	9	29	118	281	0
WT (T89)	2	9	29	118	288	0
ft-16	3	1	31	127	212	0
ft-16	3	1	31	127	219	0
ft-16	3	1	31	127	222	0
ft-16	3	1	31	127	227	0
ft-16	3	1	31	127	230	0
ft-16	3	1	31	127	233	0
ft-16	3	1	31	127	235	0
ft-16	3	1	31	127	240	0
ft-16	3	1	31	127	242	0
ft-16	3	1	31	127	246	0
ft-16	3	1	31	127	250	0
ft-16	3	1	31	127	253	0
ft-16	3	1	31	127	256	0
ft-16	3	1	31	127	260	0
ft-16	3	1	31	127	263	0
ft-16	3	1	31	127	267	0
ft-16	3	1	31	127	274	0
ft-16	3	1	31	127	281	0
ft-16	3	1	31	127	288	0
pAtCCR2:LUC PHYA1-1	3	3	33	129	212	3
pAtCCR2:LUC PHYA1-1	3	3	33	129	219	3
pAtCCR2:LUC PHYA1-1	3	3	33	129	222	3
pAtCCR2:LUC PHYA1-1	3	3	33	129	227	2
pAtCCR2:LUC PHYA1-1	3	3	33	129	230	1
pAtCCR2:LUC PHYA1-1	3	3	33	129	233	1
pAtCCR2:LUC PHYA1-1	3	3	33	129	235	1
pAtCCR2:LUC PHYA1-1	3	3	33	129	240	1
pAtCCR2:LUC PHYA1-1	3	3	33	129	242	1
pAtCCR2:LUC PHYA1-1	3	3	33	129	246	0
pAtCCR2:LUC PHYA1-1	3	3	33	129	250	0
pAtCCR2:LUC PHYA1-1	3	3	33	129	253	0
pAtCCR2:LUC PHYA1-1	3	3	33	129	256	0
pAtCCR2:LUC PHYA1-1	3	3	33	129	260	0
pAtCCR2:LUC PHYA1-1	3	3	33	129	263	0
pAtCCR2:LUC PHYA1-1	3	3	33	129	267	0
pAtCCR2:LUC PHYA1-1	3	3	33	129	274	0
pAtCCR2:LUC PHYA1-1	3	3	33	129	281	0
pAtCCR2:LUC PHYA1-1	3	3	33	129	288	0
WT (T89)	3	5	35	131	212	3
WT (T89)	3	5	35	131	219	1
WT (T89)	3	5	35	131	222	1
WT (T89)	3	5	35	131	227	1
WT (T89)	3	5	35	131	230	1
WT (T89)	3	5	35	131	233	1
WT (T89)	3	5	35	131	235	1
WT (T89)	3	5	35	131	240	0
WT (T89)	3	5	35	131	242	0
WT (T89)	3	5	35	131	246	0
WT (T89)	3	5	35	131	250	0
WT (T89)	3	5	35	131	253	0
WT (T89)	3	5	35	131	256	0
WT (T89)	3	5	35	131	260	0
WT (T89)	3	5	35	131	263	0
WT (T89)	3	5	35	131	267	0
WT (T89)	3	5	35	131	274	0
WT (T89)	3	5	35	131	281	0
WT (T89)	3	5	35	131	288	0
ebi1-3	3	7	37	133	212	3
ebi1-3	3	7	37	133	219	3
ebi1-3	3	7	37	133	222	3
ebi1-3	3	7	37	133	227	3
ebi1-3	3	7	37	133	230	3
ebi1-3	3	7	37	133	233	3
ebi1-3	3	7	37	133	235	3
ebi1-3	3	7	37	133	240	2
ebi1-3	3	7	37	133	242	1
ebi1-3	3	7	37	133	246	1
ebi1-3	3	7	37	133	250	1
ebi1-3	3	7	37	133	253	0
ebi1-3	3	7	37	133	256	0
ebi1-3	3	7	37	133	260	0
ebi1-3	3	7	37	133	263	0
ebi1-3	3	7	37	133	267	0
ebi1-3	3	7	37	133	274	0
ebi1-3	3	7	37	133	281	0
ebi1-3	3	7	37	133	288	0
ebi2-8	3	8	38	134	212	3
ebi2-8	3	8	38	134	219	3
ebi2-8	3	8	38	134	222	3
ebi2-8	3	8	38	134	227	3
ebi2-8	3	8	38	134	230	3
ebi2-8	3	8	38	134	233	2
ebi2-8	3	8	38	134	235	2
ebi2-8	3	8	38	134	240	1
ebi2-8	3	8	38	134	242	1
ebi2-8	3	8	38	134	246	1
ebi2-8	3	8	38	134	250	0
ebi2-8	3	8	38	134	253	0
ebi2-8	3	8	38	134	256	0
ebi2-8	3	8	38	134	260	0
ebi2-8	3	8	38	134	263	0
ebi2-8	3	8	38	134	267	0
ebi2-8	3	8	38	134	274	0
ebi2-8	3	8	38	134	281	0
ebi2-8	3	8	38	134	288	0
ebi1-3	3	9	39	135	212	3
ebi1-3	3	9	39	135	219	3
ebi1-3	3	9	39	135	222	3
ebi1-3	3	9	39	135	227	3
ebi1-3	3	9	39	135	230	3
ebi1-3	3	9	39	135	233	2
ebi1-3	3	9	39	135	235	1
ebi1-3	3	9	39	135	240	1
ebi1-3	3	9	39	135	242	1
ebi1-3	3	9	39	135	246	1
ebi1-3	3	9	39	135	250	0
ebi1-3	3	9	39	135	253	0
ebi1-3	3	9	39	135	256	0
ebi1-3	3	9	39	135	260	0
ebi1-3	3	9	39	135	263	0
ebi1-3	3	9	39	135	267	0
ebi1-3	3	9	39	135	274	0
ebi1-3	3	9	39	135	281	0
ebi1-3	3	9	39	135	288	0
ebi2-8	4	3	43	250	212	3
ebi2-8	4	3	43	250	219	3
ebi2-8	4	3	43	250	222	3
ebi2-8	4	3	43	250	227	3
ebi2-8	4	3	43	250	230	3
ebi2-8	4	3	43	250	233	2
ebi2-8	4	3	43	250	235	2
ebi2-8	4	3	43	250	240	1
ebi2-8	4	3	43	250	242	1
ebi2-8	4	3	43	250	246	1
ebi2-8	4	3	43	250	250	0
ebi2-8	4	3	43	250	253	0
ebi2-8	4	3	43	250	256	0
ebi2-8	4	3	43	250	260	0
ebi2-8	4	3	43	250	263	0
ebi2-8	4	3	43	250	267	0
ebi2-8	4	3	43	250	274	0
ebi2-8	4	3	43	250	281	0
ebi2-8	4	3	43	250	288	0
prr7-5	4	4	44	249	212	3
prr7-5	4	4	44	249	219	3
prr7-5	4	4	44	249	222	3
prr7-5	4	4	44	249	227	3
prr7-5	4	4	44	249	230	3
prr7-5	4	4	44	249	233	2
prr7-5	4	4	44	249	235	1
prr7-5	4	4	44	249	240	1
prr7-5	4	4	44	249	242	1
prr7-5	4	4	44	249	246	1
prr7-5	4	4	44	249	250	1
prr7-5	4	4	44	249	253	0
prr7-5	4	4	44	249	256	0
prr7-5	4	4	44	249	260	0
prr7-5	4	4	44	249	263	0
prr7-5	4	4	44	249	267	0
prr7-5	4	4	44	249	274	0
prr7-5	4	4	44	249	281	0
prr7-5	4	4	44	249	288	0
ebi1-2	4	5	45	248	212	3
ebi1-2	4	5	45	248	219	3
ebi1-2	4	5	45	248	222	3
ebi1-2	4	5	45	248	227	3
ebi1-2	4	5	45	248	230	3
ebi1-2	4	5	45	248	233	3
ebi1-2	4	5	45	248	235	2
ebi1-2	4	5	45	248	240	2
ebi1-2	4	5	45	248	242	2
ebi1-2	4	5	45	248	246	1
ebi1-2	4	5	45	248	250	1
ebi1-2	4	5	45	248	253	1
ebi1-2	4	5	45	248	256	0
ebi1-2	4	5	45	248	260	0
ebi1-2	4	5	45	248	263	0
ebi1-2	4	5	45	248	267	0
ebi1-2	4	5	45	248	274	0
ebi1-2	4	5	45	248	281	0
ebi1-2	4	5	45	248	288	0
WT (T89)	4	6	46	247	212	3
WT (T89)	4	6	46	247	219	3
WT (T89)	4	6	46	247	222	3
WT (T89)	4	6	46	247	227	3
WT (T89)	4	6	46	247	230	3
WT (T89)	4	6	46	247	233	2
WT (T89)	4	6	46	247	235	2
WT (T89)	4	6	46	247	240	1
WT (T89)	4	6	46	247	242	1
WT (T89)	4	6	46	247	246	1
WT (T89)	4	6	46	247	250	0
WT (T89)	4	6	46	247	253	0
WT (T89)	4	6	46	247	256	0
WT (T89)	4	6	46	247	260	0
WT (T89)	4	6	46	247	263	0
WT (T89)	4	6	46	247	267	0
WT (T89)	4	6	46	247	274	0
WT (T89)	4	6	46	247	281	0
WT (T89)	4	6	46	247	288	0
ebi1-14	4	7	47	246	212	3
ebi1-14	4	7	47	246	219	3
ebi1-14	4	7	47	246	222	3
ebi1-14	4	7	47	246	227	3
ebi1-14	4	7	47	246	230	3
ebi1-14	4	7	47	246	233	3
ebi1-14	4	7	47	246	235	3
ebi1-14	4	7	47	246	240	2
ebi1-14	4	7	47	246	242	2
ebi1-14	4	7	47	246	246	1
ebi1-14	4	7	47	246	250	1
ebi1-14	4	7	47	246	253	1
ebi1-14	4	7	47	246	256	1
ebi1-14	4	7	47	246	260	1
ebi1-14	4	7	47	246	263	0
ebi1-14	4	7	47	246	267	0
ebi1-14	4	7	47	246	274	0
ebi1-14	4	7	47	246	281	0
ebi1-14	4	7	47	246	288	0
ztl-5	4	8	48	245	212	3
ztl-5	4	8	48	245	219	3
ztl-5	4	8	48	245	222	3
ztl-5	4	8	48	245	227	3
ztl-5	4	8	48	245	230	3
ztl-5	4	8	48	245	233	3
ztl-5	4	8	48	245	235	3
ztl-5	4	8	48	245	240	2
ztl-5	4	8	48	245	242	2
ztl-5	4	8	48	245	246	1
ztl-5	4	8	48	245	250	1
ztl-5	4	8	48	245	253	1
ztl-5	4	8	48	245	256	1
ztl-5	4	8	48	245	260	0
ztl-5	4	8	48	245	263	0
ztl-5	4	8	48	245	267	0
ztl-5	4	8	48	245	274	0
ztl-5	4	8	48	245	281	0
ztl-5	4	8	48	245	288	0
pAtCCR2:LUC PHYA1-1	4	9	49	244	212	3
pAtCCR2:LUC PHYA1-1	4	9	49	244	219	3
pAtCCR2:LUC PHYA1-1	4	9	49	244	222	3
pAtCCR2:LUC PHYA1-1	4	9	49	244	227	3
pAtCCR2:LUC PHYA1-1	4	9	49	244	230	3
pAtCCR2:LUC PHYA1-1	4	9	49	244	233	3
pAtCCR2:LUC PHYA1-1	4	9	49	244	235	2
pAtCCR2:LUC PHYA1-1	4	9	49	244	240	1
pAtCCR2:LUC PHYA1-1	4	9	49	244	242	1
pAtCCR2:LUC PHYA1-1	4	9	49	244	246	1
pAtCCR2:LUC PHYA1-1	4	9	49	244	250	1
pAtCCR2:LUC PHYA1-1	4	9	49	244	253	1
pAtCCR2:LUC PHYA1-1	4	9	49	244	256	1
pAtCCR2:LUC PHYA1-1	4	9	49	244	260	0
pAtCCR2:LUC PHYA1-1	4	9	49	244	263	0
pAtCCR2:LUC PHYA1-1	4	9	49	244	267	0
pAtCCR2:LUC PHYA1-1	4	9	49	244	274	0
pAtCCR2:LUC PHYA1-1	4	9	49	244	281	0
pAtCCR2:LUC PHYA1-1	4	9	49	244	288	0
ztl-7	5	3	53	255	212	3
ztl-7	5	3	53	255	219	3
ztl-7	5	3	53	255	222	3
ztl-7	5	3	53	255	227	3
ztl-7	5	3	53	255	230	3
ztl-7	5	3	53	255	233	3
ztl-7	5	3	53	255	235	2
ztl-7	5	3	53	255	240	2
ztl-7	5	3	53	255	242	2
ztl-7	5	3	53	255	246	2
ztl-7	5	3	53	255	250	1
ztl-7	5	3	53	255	253	1
ztl-7	5	3	53	255	256	1
ztl-7	5	3	53	255	260	1
ztl-7	5	3	53	255	263	0
ztl-7	5	3	53	255	267	0
ztl-7	5	3	53	255	274	0
ztl-7	5	3	53	255	281	0
ztl-7	5	3	53	255	288	0
lhy-10	5	4	54	256	212	3
lhy-10	5	4	54	256	219	3
lhy-10	5	4	54	256	222	3
lhy-10	5	4	54	256	227	3
lhy-10	5	4	54	256	230	3
lhy-10	5	4	54	256	233	3
lhy-10	5	4	54	256	235	2
lhy-10	5	4	54	256	240	2
lhy-10	5	4	54	256	242	2
lhy-10	5	4	54	256	246	2
lhy-10	5	4	54	256	250	1
lhy-10	5	4	54	256	253	1
lhy-10	5	4	54	256	256	1
lhy-10	5	4	54	256	260	1
lhy-10	5	4	54	256	263	0
lhy-10	5	4	54	256	267	0
lhy-10	5	4	54	256	274	0
lhy-10	5	4	54	256	281	0
lhy-10	5	4	54	256	288	0
fkf1-11	5	6	56	258	212	1
fkf1-11	5	6	56	258	219	1
fkf1-11	5	6	56	258	222	0
fkf1-11	5	6	56	258	227	0
fkf1-11	5	6	56	258	230	0
fkf1-11	5	6	56	258	233	0
fkf1-11	5	6	56	258	235	0
fkf1-11	5	6	56	258	240	0
fkf1-11	5	6	56	258	242	0
fkf1-11	5	6	56	258	246	0
fkf1-11	5	6	56	258	250	0
fkf1-11	5	6	56	258	253	0
fkf1-11	5	6	56	258	256	0
fkf1-11	5	6	56	258	260	0
fkf1-11	5	6	56	258	263	0
fkf1-11	5	6	56	258	267	0
fkf1-11	5	6	56	258	274	0
fkf1-11	5	6	56	258	281	0
fkf1-11	5	6	56	258	288	0
WT (T89)	5	7	57	259	212	3
WT (T89)	5	7	57	259	219	3
WT (T89)	5	7	57	259	222	3
WT (T89)	5	7	57	259	227	3
WT (T89)	5	7	57	259	230	3
WT (T89)	5	7	57	259	233	2
WT (T89)	5	7	57	259	235	2
WT (T89)	5	7	57	259	240	1
WT (T89)	5	7	57	259	242	1
WT (T89)	5	7	57	259	246	0
WT (T89)	5	7	57	259	250	0
WT (T89)	5	7	57	259	253	0
WT (T89)	5	7	57	259	256	0
WT (T89)	5	7	57	259	260	0
WT (T89)	5	7	57	259	263	0
WT (T89)	5	7	57	259	267	0
WT (T89)	5	7	57	259	274	0
WT (T89)	5	7	57	259	281	0
WT (T89)	5	7	57	259	288	0
gi-13	5	8	58	260	212	3
gi-13	5	8	58	260	219	3
gi-13	5	8	58	260	222	3
gi-13	5	8	58	260	227	3
gi-13	5	8	58	260	230	3
gi-13	5	8	58	260	233	3
gi-13	5	8	58	260	235	2
gi-13	5	8	58	260	240	2
gi-13	5	8	58	260	242	2
gi-13	5	8	58	260	246	2
gi-13	5	8	58	260	250	1
gi-13	5	8	58	260	253	1
gi-13	5	8	58	260	256	1
gi-13	5	8	58	260	260	1
gi-13	5	8	58	260	263	0
gi-13	5	8	58	260	267	0
gi-13	5	8	58	260	274	0
gi-13	5	8	58	260	281	0
gi-13	5	8	58	260	288	0
ebi2-6	5	9	59	261	212	3
ebi2-6	5	9	59	261	219	3
ebi2-6	5	9	59	261	222	3
ebi2-6	5	9	59	261	227	3
ebi2-6	5	9	59	261	230	3
ebi2-6	5	9	59	261	233	2
ebi2-6	5	9	59	261	235	2
ebi2-6	5	9	59	261	240	1
ebi2-6	5	9	59	261	242	1
ebi2-6	5	9	59	261	246	1
ebi2-6	5	9	59	261	250	0
ebi2-6	5	9	59	261	253	0
ebi2-6	5	9	59	261	256	0
ebi2-6	5	9	59	261	260	0
ebi2-6	5	9	59	261	263	0
ebi2-6	5	9	59	261	267	0
ebi2-6	5	9	59	261	274	0
ebi2-6	5	9	59	261	281	0
ebi2-6	5	9	59	261	288	0
pAtCCR2:LUC PHYA22-2	6	1	61	378	212	3
pAtCCR2:LUC PHYA22-2	6	1	61	378	219	3
pAtCCR2:LUC PHYA22-2	6	1	61	378	222	3
pAtCCR2:LUC PHYA22-2	6	1	61	378	227	3
pAtCCR2:LUC PHYA22-2	6	1	61	378	230	3
pAtCCR2:LUC PHYA22-2	6	1	61	378	233	3
pAtCCR2:LUC PHYA22-2	6	1	61	378	235	3
pAtCCR2:LUC PHYA22-2	6	1	61	378	240	3
pAtCCR2:LUC PHYA22-2	6	1	61	378	242	2
pAtCCR2:LUC PHYA22-2	6	1	61	378	246	2
pAtCCR2:LUC PHYA22-2	6	1	61	378	250	1
pAtCCR2:LUC PHYA22-2	6	1	61	378	253	1
pAtCCR2:LUC PHYA22-2	6	1	61	378	256	1
pAtCCR2:LUC PHYA22-2	6	1	61	378	260	1
pAtCCR2:LUC PHYA22-2	6	1	61	378	263	1
pAtCCR2:LUC PHYA22-2	6	1	61	378	267	0
pAtCCR2:LUC PHYA22-2	6	1	61	378	274	0
pAtCCR2:LUC PHYA22-2	6	1	61	378	281	0
pAtCCR2:LUC PHYA22-2	6	1	61	378	288	0
toc1-5	6	2	62	377	212	3
toc1-5	6	2	62	377	219	3
toc1-5	6	2	62	377	222	3
toc1-5	6	2	62	377	227	3
toc1-5	6	2	62	377	230	3
toc1-5	6	2	62	377	233	3
toc1-5	6	2	62	377	235	2
toc1-5	6	2	62	377	240	2
toc1-5	6	2	62	377	242	2
toc1-5	6	2	62	377	246	1
toc1-5	6	2	62	377	250	1
toc1-5	6	2	62	377	253	0
toc1-5	6	2	62	377	256	0
toc1-5	6	2	62	377	260	0
toc1-5	6	2	62	377	263	0
toc1-5	6	2	62	377	267	0
toc1-5	6	2	62	377	274	0
toc1-5	6	2	62	377	281	0
toc1-5	6	2	62	377	288	0
WT (T89)	6	5	65	374	212	3
WT (T89)	6	5	65	374	219	3
WT (T89)	6	5	65	374	222	3
WT (T89)	6	5	65	374	227	3
WT (T89)	6	5	65	374	230	3
WT (T89)	6	5	65	374	233	3
WT (T89)	6	5	65	374	235	3
WT (T89)	6	5	65	374	240	2
WT (T89)	6	5	65	374	242	2
WT (T89)	6	5	65	374	246	2
WT (T89)	6	5	65	374	250	1
WT (T89)	6	5	65	374	253	1
WT (T89)	6	5	65	374	256	0
WT (T89)	6	5	65	374	260	0
WT (T89)	6	5	65	374	263	0
WT (T89)	6	5	65	374	267	0
WT (T89)	6	5	65	374	274	0
WT (T89)	6	5	65	374	281	0
WT (T89)	6	5	65	374	288	0
ztl-7	6	9	69	370	212	3
ztl-7	6	9	69	370	219	3
ztl-7	6	9	69	370	222	3
ztl-7	6	9	69	370	227	3
ztl-7	6	9	69	370	230	3
ztl-7	6	9	69	370	233	3
ztl-7	6	9	69	370	235	3
ztl-7	6	9	69	370	240	2
ztl-7	6	9	69	370	242	2
ztl-7	6	9	69	370	246	1
ztl-7	6	9	69	370	250	1
ztl-7	6	9	69	370	253	1
ztl-7	6	9	69	370	256	1
ztl-7	6	9	69	370	260	0
ztl-7	6	9	69	370	263	0
ztl-7	6	9	69	370	267	0
ztl-7	6	9	69	370	274	0
ztl-7	6	9	69	370	281	0
ztl-7	6	9	69	370	288	0
ft-16	7	6	76	384	212	1
ft-16	7	6	76	384	219	1
ft-16	7	6	76	384	222	1
ft-16	7	6	76	384	227	1
ft-16	7	6	76	384	230	0
ft-16	7	6	76	384	233	0
ft-16	7	6	76	384	235	0
ft-16	7	6	76	384	240	0
ft-16	7	6	76	384	242	0
ft-16	7	6	76	384	246	0
ft-16	7	6	76	384	250	0
ft-16	7	6	76	384	253	0
ft-16	7	6	76	384	256	0
ft-16	7	6	76	384	260	0
ft-16	7	6	76	384	263	0
ft-16	7	6	76	384	267	0
ft-16	7	6	76	384	274	0
ft-16	7	6	76	384	281	0
ft-16	7	6	76	384	288	0
gi-13	7	7	77	385	212	3
gi-13	7	7	77	385	219	3
gi-13	7	7	77	385	222	3
gi-13	7	7	77	385	227	3
gi-13	7	7	77	385	230	3
gi-13	7	7	77	385	233	2
gi-13	7	7	77	385	235	1
gi-13	7	7	77	385	240	1
gi-13	7	7	77	385	242	1
gi-13	7	7	77	385	246	1
gi-13	7	7	77	385	250	0
gi-13	7	7	77	385	253	0
gi-13	7	7	77	385	256	0
gi-13	7	7	77	385	260	0
gi-13	7	7	77	385	263	0
gi-13	7	7	77	385	267	0
gi-13	7	7	77	385	274	0
gi-13	7	7	77	385	281	0
gi-13	7	7	77	385	288	0
WT (T89)	7	9	79	387	212	3
WT (T89)	7	9	79	387	219	3
WT (T89)	7	9	79	387	222	3
WT (T89)	7	9	79	387	227	3
WT (T89)	7	9	79	387	230	3
WT (T89)	7	9	79	387	233	3
WT (T89)	7	9	79	387	235	3
WT (T89)	7	9	79	387	240	2
WT (T89)	7	9	79	387	242	2
WT (T89)	7	9	79	387	246	2
WT (T89)	7	9	79	387	250	1
WT (T89)	7	9	79	387	253	1
WT (T89)	7	9	79	387	256	0
WT (T89)	7	9	79	387	260	0
WT (T89)	7	9	79	387	263	0
WT (T89)	7	9	79	387	267	0
WT (T89)	7	9	79	387	274	0
WT (T89)	7	9	79	387	281	0
WT (T89)	7	9	79	387	288	0
WT (T89)	8	1	81	504	212	2
WT (T89)	8	1	81	504	219	1
WT (T89)	8	1	81	504	222	1
WT (T89)	8	1	81	504	227	1
WT (T89)	8	1	81	504	230	3
WT (T89)	8	1	81	504	233	3
WT (T89)	8	1	81	504	235	3
WT (T89)	8	1	81	504	240	3
WT (T89)	8	1	81	504	242	3
WT (T89)	8	1	81	504	246	3
WT (T89)	8	1	81	504	250	2
WT (T89)	8	1	81	504	253	1
WT (T89)	8	1	81	504	256	1
WT (T89)	8	1	81	504	260	1
WT (T89)	8	1	81	504	263	0
WT (T89)	8	1	81	504	267	0
WT (T89)	8	1	81	504	274	0
WT (T89)	8	1	81	504	281	0
WT (T89)	8	1	81	504	288	0
WT (T89)	8	4	84	501	212	3
WT (T89)	8	4	84	501	219	3
WT (T89)	8	4	84	501	222	3
WT (T89)	8	4	84	501	227	3
WT (T89)	8	4	84	501	230	3
WT (T89)	8	4	84	501	233	2
WT (T89)	8	4	84	501	235	1
WT (T89)	8	4	84	501	240	1
WT (T89)	8	4	84	501	242	1
WT (T89)	8	4	84	501	246	1
WT (T89)	8	4	84	501	250	1
WT (T89)	8	4	84	501	253	0
WT (T89)	8	4	84	501	256	0
WT (T89)	8	4	84	501	260	0
WT (T89)	8	4	84	501	263	0
WT (T89)	8	4	84	501	267	0
WT (T89)	8	4	84	501	274	0
WT (T89)	8	4	84	501	281	0
WT (T89)	8	4	84	501	288	0
ztl-3	8	6	86	499	212	3
ztl-3	8	6	86	499	219	3
ztl-3	8	6	86	499	222	3
ztl-3	8	6	86	499	227	3
ztl-3	8	6	86	499	230	3
ztl-3	8	6	86	499	233	3
ztl-3	8	6	86	499	235	3
ztl-3	8	6	86	499	240	3
ztl-3	8	6	86	499	242	2
ztl-3	8	6	86	499	246	1
ztl-3	8	6	86	499	250	1
ztl-3	8	6	86	499	253	0
ztl-3	8	6	86	499	256	0
ztl-3	8	6	86	499	260	0
ztl-3	8	6	86	499	263	0
ztl-3	8	6	86	499	267	0
ztl-3	8	6	86	499	274	0
ztl-3	8	6	86	499	281	0
ztl-3	8	6	86	499	288	0
prr7-5	8	8	88	497	212	3
prr7-5	8	8	88	497	219	3
prr7-5	8	8	88	497	222	3
prr7-5	8	8	88	497	227	3
prr7-5	8	8	88	497	230	3
prr7-5	8	8	88	497	233	3
prr7-5	8	8	88	497	235	3
prr7-5	8	8	88	497	240	3
prr7-5	8	8	88	497	242	3
prr7-5	8	8	88	497	246	2
prr7-5	8	8	88	497	250	2
prr7-5	8	8	88	497	253	1
prr7-5	8	8	88	497	256	1
prr7-5	8	8	88	497	260	1
prr7-5	8	8	88	497	263	0
prr7-5	8	8	88	497	267	0
prr7-5	8	8	88	497	274	0
prr7-5	8	8	88	497	281	0
prr7-5	8	8	88	497	288	0
WT (T89)	8	9	89	496	212	3
WT (T89)	8	9	89	496	219	3
WT (T89)	8	9	89	496	222	3
WT (T89)	8	9	89	496	227	3
WT (T89)	8	9	89	496	230	3
WT (T89)	8	9	89	496	233	2
WT (T89)	8	9	89	496	235	2
WT (T89)	8	9	89	496	240	2
WT (T89)	8	9	89	496	242	1
WT (T89)	8	9	89	496	246	1
WT (T89)	8	9	89	496	250	0
WT (T89)	8	9	89	496	253	0
WT (T89)	8	9	89	496	256	0
WT (T89)	8	9	89	496	260	0
WT (T89)	8	9	89	496	263	0
WT (T89)	8	9	89	496	267	0
WT (T89)	8	9	89	496	274	0
WT (T89)	8	9	89	496	281	0
WT (T89)	8	9	89	496	288	0
ebi2-8	9	1	91	505	212	3
ebi2-8	9	1	91	505	219	3
ebi2-8	9	1	91	505	222	3
ebi2-8	9	1	91	505	227	3
ebi2-8	9	1	91	505	230	3
ebi2-8	9	1	91	505	233	2
ebi2-8	9	1	91	505	235	2
ebi2-8	9	1	91	505	240	1
ebi2-8	9	1	91	505	242	1
ebi2-8	9	1	91	505	246	1
ebi2-8	9	1	91	505	250	0
ebi2-8	9	1	91	505	253	0
ebi2-8	9	1	91	505	256	0
ebi2-8	9	1	91	505	260	0
ebi2-8	9	1	91	505	263	0
ebi2-8	9	1	91	505	267	0
ebi2-8	9	1	91	505	274	0
ebi2-8	9	1	91	505	281	0
ebi2-8	9	1	91	505	288	0
fkf1-11	9	2	92	506	212	3
fkf1-11	9	2	92	506	219	2
fkf1-11	9	2	92	506	222	2
fkf1-11	9	2	92	506	227	1
fkf1-11	9	2	92	506	230	1
fkf1-11	9	2	92	506	233	1
fkf1-11	9	2	92	506	235	0
fkf1-11	9	2	92	506	240	0
fkf1-11	9	2	92	506	242	0
fkf1-11	9	2	92	506	246	0
fkf1-11	9	2	92	506	250	0
fkf1-11	9	2	92	506	253	0
fkf1-11	9	2	92	506	256	0
fkf1-11	9	2	92	506	260	0
fkf1-11	9	2	92	506	263	0
fkf1-11	9	2	92	506	267	0
fkf1-11	9	2	92	506	274	0
fkf1-11	9	2	92	506	281	0
fkf1-11	9	2	92	506	288	0
ebi2-6	9	3	93	507	212	3
ebi2-6	9	3	93	507	219	3
ebi2-6	9	3	93	507	222	3
ebi2-6	9	3	93	507	227	3
ebi2-6	9	3	93	507	230	3
ebi2-6	9	3	93	507	233	2
ebi2-6	9	3	93	507	235	2
ebi2-6	9	3	93	507	240	2
ebi2-6	9	3	93	507	242	1
ebi2-6	9	3	93	507	246	1
ebi2-6	9	3	93	507	250	1
ebi2-6	9	3	93	507	253	0
ebi2-6	9	3	93	507	256	0
ebi2-6	9	3	93	507	260	0
ebi2-6	9	3	93	507	263	0
ebi2-6	9	3	93	507	267	0
ebi2-6	9	3	93	507	274	0
ebi2-6	9	3	93	507	281	0
ebi2-6	9	3	93	507	288	0
ebi2-7	9	4	94	508	212	3
ebi2-7	9	4	94	508	219	1
ebi2-7	9	4	94	508	222	0
ebi2-7	9	4	94	508	227	0
ebi2-7	9	4	94	508	230	0
ebi2-7	9	4	94	508	233	0
ebi2-7	9	4	94	508	235	0
ebi2-7	9	4	94	508	240	0
ebi2-7	9	4	94	508	242	0
ebi2-7	9	4	94	508	246	0
ebi2-7	9	4	94	508	250	0
ebi2-7	9	4	94	508	253	0
ebi2-7	9	4	94	508	256	0
ebi2-7	9	4	94	508	260	0
ebi2-7	9	4	94	508	263	0
ebi2-7	9	4	94	508	267	0
ebi2-7	9	4	94	508	274	0
ebi2-7	9	4	94	508	281	0
ebi2-7	9	4	94	508	288	0
ebi1-2	9	5	95	509	212	3
ebi1-2	9	5	95	509	219	3
ebi1-2	9	5	95	509	222	3
ebi1-2	9	5	95	509	227	NA
ebi1-2	9	5	95	509	230	NA
ebi1-2	9	5	95	509	233	NA
ebi1-2	9	5	95	509	235	NA
ebi1-2	9	5	95	509	240	NA
ebi1-2	9	5	95	509	242	NA
ebi1-2	9	5	95	509	246	NA
ebi1-2	9	5	95	509	250	NA
ebi1-2	9	5	95	509	253	NA
ebi1-2	9	5	95	509	256	NA
ebi1-2	9	5	95	509	260	NA
ebi1-2	9	5	95	509	263	NA
ebi1-2	9	5	95	509	267	NA
ebi1-2	9	5	95	509	274	NA
ebi1-2	9	5	95	509	281	NA
ebi1-2	9	5	95	509	288	NA
lhy-10	9	6	96	510	212	3
lhy-10	9	6	96	510	219	3
lhy-10	9	6	96	510	222	3
lhy-10	9	6	96	510	227	3
lhy-10	9	6	96	510	230	3
lhy-10	9	6	96	510	233	3
lhy-10	9	6	96	510	235	3
lhy-10	9	6	96	510	240	2
lhy-10	9	6	96	510	242	2
lhy-10	9	6	96	510	246	2
lhy-10	9	6	96	510	250	1
lhy-10	9	6	96	510	253	1
lhy-10	9	6	96	510	256	1
lhy-10	9	6	96	510	260	1
lhy-10	9	6	96	510	263	1
lhy-10	9	6	96	510	267	1
lhy-10	9	6	96	510	274	0
lhy-10	9	6	96	510	281	0
lhy-10	9	6	96	510	288	0
ztl-5	9	7	97	511	212	3
ztl-5	9	7	97	511	219	3
ztl-5	9	7	97	511	222	3
ztl-5	9	7	97	511	227	3
ztl-5	9	7	97	511	230	3
ztl-5	9	7	97	511	233	3
ztl-5	9	7	97	511	235	3
ztl-5	9	7	97	511	240	2
ztl-5	9	7	97	511	242	2
ztl-5	9	7	97	511	246	2
ztl-5	9	7	97	511	250	1
ztl-5	9	7	97	511	253	1
ztl-5	9	7	97	511	256	1
ztl-5	9	7	97	511	260	1
ztl-5	9	7	97	511	263	1
ztl-5	9	7	97	511	267	0
ztl-5	9	7	97	511	274	0
ztl-5	9	7	97	511	281	0
ztl-5	9	7	97	511	288	0
ztl-3	9	8	98	512	212	3
ztl-3	9	8	98	512	219	3
ztl-3	9	8	98	512	222	3
ztl-3	9	8	98	512	227	3
ztl-3	9	8	98	512	230	3
ztl-3	9	8	98	512	233	3
ztl-3	9	8	98	512	235	3
ztl-3	9	8	98	512	240	3
ztl-3	9	8	98	512	242	3
ztl-3	9	8	98	512	246	2
ztl-3	9	8	98	512	250	1
ztl-3	9	8	98	512	253	1
ztl-3	9	8	98	512	256	1
ztl-3	9	8	98	512	260	0
ztl-3	9	8	98	512	263	0
ztl-3	9	8	98	512	267	0
ztl-3	9	8	98	512	274	0
ztl-3	9	8	98	512	281	0
ztl-3	9	8	98	512	288	0
TOC1_OX-4	10	1	101	630	212	3
TOC1_OX-4	10	1	101	630	219	3
TOC1_OX-4	10	1	101	630	222	3
TOC1_OX-4	10	1	101	630	227	3
TOC1_OX-4	10	1	101	630	230	3
TOC1_OX-4	10	1	101	630	233	3
TOC1_OX-4	10	1	101	630	235	2
TOC1_OX-4	10	1	101	630	240	2
TOC1_OX-4	10	1	101	630	242	2
TOC1_OX-4	10	1	101	630	246	1
TOC1_OX-4	10	1	101	630	250	1
TOC1_OX-4	10	1	101	630	253	1
TOC1_OX-4	10	1	101	630	256	NA
TOC1_OX-4	10	1	101	630	260	NA
TOC1_OX-4	10	1	101	630	263	NA
TOC1_OX-4	10	1	101	630	267	NA
TOC1_OX-4	10	1	101	630	274	NA
TOC1_OX-4	10	1	101	630	281	NA
TOC1_OX-4	10	1	101	630	288	NA
WT (T89)	10	4	104	627	212	3
WT (T89)	10	4	104	627	219	2
WT (T89)	10	4	104	627	222	1
WT (T89)	10	4	104	627	227	3
WT (T89)	10	4	104	627	230	2
WT (T89)	10	4	104	627	233	2
WT (T89)	10	4	104	627	235	2
WT (T89)	10	4	104	627	240	1
WT (T89)	10	4	104	627	242	1
WT (T89)	10	4	104	627	246	1
WT (T89)	10	4	104	627	250	1
WT (T89)	10	4	104	627	253	0
WT (T89)	10	4	104	627	256	0
WT (T89)	10	4	104	627	260	0
WT (T89)	10	4	104	627	263	0
WT (T89)	10	4	104	627	267	0
WT (T89)	10	4	104	627	274	0
WT (T89)	10	4	104	627	281	0
WT (T89)	10	4	104	627	288	0
toc1-5	10	5	105	626	212	3
toc1-5	10	5	105	626	219	3
toc1-5	10	5	105	626	222	3
toc1-5	10	5	105	626	227	3
toc1-5	10	5	105	626	230	3
toc1-5	10	5	105	626	233	3
toc1-5	10	5	105	626	235	3
toc1-5	10	5	105	626	240	2
toc1-5	10	5	105	626	242	2
toc1-5	10	5	105	626	246	1
toc1-5	10	5	105	626	250	1
toc1-5	10	5	105	626	253	1
toc1-5	10	5	105	626	256	1
toc1-5	10	5	105	626	260	1
toc1-5	10	5	105	626	263	0
toc1-5	10	5	105	626	267	0
toc1-5	10	5	105	626	274	0
toc1-5	10	5	105	626	281	0
toc1-5	10	5	105	626	288	0
prr7-5	10	6	106	625	212	3
prr7-5	10	6	106	625	219	3
prr7-5	10	6	106	625	222	3
prr7-5	10	6	106	625	227	NA
prr7-5	10	6	106	625	230	NA
prr7-5	10	6	106	625	233	NA
prr7-5	10	6	106	625	235	NA
prr7-5	10	6	106	625	240	NA
prr7-5	10	6	106	625	242	NA
prr7-5	10	6	106	625	246	NA
prr7-5	10	6	106	625	250	NA
prr7-5	10	6	106	625	253	NA
prr7-5	10	6	106	625	256	NA
prr7-5	10	6	106	625	260	NA
prr7-5	10	6	106	625	263	NA
prr7-5	10	6	106	625	267	NA
prr7-5	10	6	106	625	274	NA
prr7-5	10	6	106	625	281	NA
prr7-5	10	6	106	625	288	NA
ebi1-14	10	8	108	623	212	3
ebi1-14	10	8	108	623	219	3
ebi1-14	10	8	108	623	222	3
ebi1-14	10	8	108	623	227	3
ebi1-14	10	8	108	623	230	3
ebi1-14	10	8	108	623	233	2
ebi1-14	10	8	108	623	235	2
ebi1-14	10	8	108	623	240	1
ebi1-14	10	8	108	623	242	1
ebi1-14	10	8	108	623	246	0
ebi1-14	10	8	108	623	250	0
ebi1-14	10	8	108	623	253	0
ebi1-14	10	8	108	623	256	0
ebi1-14	10	8	108	623	260	0
ebi1-14	10	8	108	623	263	0
ebi1-14	10	8	108	623	267	0
ebi1-14	10	8	108	623	274	0
ebi1-14	10	8	108	623	281	0
ebi1-14	10	8	108	623	288	0
toc1-5	10	9	109	622	212	3
toc1-5	10	9	109	622	219	3
toc1-5	10	9	109	622	222	3
toc1-5	10	9	109	622	227	3
toc1-5	10	9	109	622	230	3
toc1-5	10	9	109	622	233	3
toc1-5	10	9	109	622	235	3
toc1-5	10	9	109	622	240	2
toc1-5	10	9	109	622	242	2
toc1-5	10	9	109	622	246	2
toc1-5	10	9	109	622	250	1
toc1-5	10	9	109	622	253	1
toc1-5	10	9	109	622	256	1
toc1-5	10	9	109	622	260	1
toc1-5	10	9	109	622	263	0
toc1-5	10	9	109	622	267	0
toc1-5	10	9	109	622	274	0
toc1-5	10	9	109	622	281	0
toc1-5	10	9	109	622	288	0
TOC1_OX-4	1	10	110	10	212	3
TOC1_OX-4	1	10	110	10	219	3
TOC1_OX-4	1	10	110	10	222	3
TOC1_OX-4	1	10	110	10	227	3
TOC1_OX-4	1	10	110	10	230	3
TOC1_OX-4	1	10	110	10	233	3
TOC1_OX-4	1	10	110	10	235	2
TOC1_OX-4	1	10	110	10	240	1
TOC1_OX-4	1	10	110	10	242	0
TOC1_OX-4	1	10	110	10	246	0
TOC1_OX-4	1	10	110	10	250	0
TOC1_OX-4	1	10	110	10	253	0
TOC1_OX-4	1	10	110	10	256	0
TOC1_OX-4	1	10	110	10	260	0
TOC1_OX-4	1	10	110	10	263	0
TOC1_OX-4	1	10	110	10	267	0
TOC1_OX-4	1	10	110	10	274	0
TOC1_OX-4	1	10	110	10	281	0
TOC1_OX-4	1	10	110	10	288	0
WT (T89)	11	1	111	631	212	3
WT (T89)	11	1	111	631	219	3
WT (T89)	11	1	111	631	222	NA
WT (T89)	11	1	111	631	227	NA
WT (T89)	11	1	111	631	230	NA
WT (T89)	11	1	111	631	233	NA
WT (T89)	11	1	111	631	235	NA
WT (T89)	11	1	111	631	240	NA
WT (T89)	11	1	111	631	242	NA
WT (T89)	11	1	111	631	246	NA
WT (T89)	11	1	111	631	250	NA
WT (T89)	11	1	111	631	253	NA
WT (T89)	11	1	111	631	256	NA
WT (T89)	11	1	111	631	260	NA
WT (T89)	11	1	111	631	263	NA
WT (T89)	11	1	111	631	267	NA
WT (T89)	11	1	111	631	274	NA
WT (T89)	11	1	111	631	281	NA
WT (T89)	11	1	111	631	288	NA
ebi1-14	1	11	111	11	212	2
ebi1-14	1	11	111	11	219	2
ebi1-14	1	11	111	11	222	2
ebi1-14	1	11	111	11	227	2
ebi1-14	1	11	111	11	230	2
ebi1-14	1	11	111	11	233	1
ebi1-14	1	11	111	11	235	1
ebi1-14	1	11	111	11	240	0
ebi1-14	1	11	111	11	242	0
ebi1-14	1	11	111	11	246	0
ebi1-14	1	11	111	11	250	0
ebi1-14	1	11	111	11	253	0
ebi1-14	1	11	111	11	256	0
ebi1-14	1	11	111	11	260	0
ebi1-14	1	11	111	11	263	0
ebi1-14	1	11	111	11	267	0
ebi1-14	1	11	111	11	274	0
ebi1-14	1	11	111	11	281	0
ebi1-14	1	11	111	11	288	0
WT (T89)	1	12	112	12	212	3
WT (T89)	1	12	112	12	219	3
WT (T89)	1	12	112	12	222	3
WT (T89)	1	12	112	12	227	3
WT (T89)	1	12	112	12	230	3
WT (T89)	1	12	112	12	233	3
WT (T89)	1	12	112	12	235	2
WT (T89)	1	12	112	12	240	1
WT (T89)	1	12	112	12	242	1
WT (T89)	1	12	112	12	246	1
WT (T89)	1	12	112	12	250	0
WT (T89)	1	12	112	12	253	0
WT (T89)	1	12	112	12	256	0
WT (T89)	1	12	112	12	260	0
WT (T89)	1	12	112	12	263	0
WT (T89)	1	12	112	12	267	0
WT (T89)	1	12	112	12	274	0
WT (T89)	1	12	112	12	281	0
WT (T89)	1	12	112	12	288	0
ebi1-14	11	2	112	632	212	3
ebi1-14	11	2	112	632	219	3
ebi1-14	11	2	112	632	222	3
ebi1-14	11	2	112	632	227	3
ebi1-14	11	2	112	632	230	3
ebi1-14	11	2	112	632	233	3
ebi1-14	11	2	112	632	235	3
ebi1-14	11	2	112	632	240	2
ebi1-14	11	2	112	632	242	1
ebi1-14	11	2	112	632	246	1
ebi1-14	11	2	112	632	250	1
ebi1-14	11	2	112	632	253	0
ebi1-14	11	2	112	632	256	0
ebi1-14	11	2	112	632	260	0
ebi1-14	11	2	112	632	263	0
ebi1-14	11	2	112	632	267	0
ebi1-14	11	2	112	632	274	0
ebi1-14	11	2	112	632	281	0
ebi1-14	11	2	112	632	288	0
ztl-3	1	14	114	14	212	3
ztl-3	1	14	114	14	219	3
ztl-3	1	14	114	14	222	3
ztl-3	1	14	114	14	227	3
ztl-3	1	14	114	14	230	3
ztl-3	1	14	114	14	233	3
ztl-3	1	14	114	14	235	2
ztl-3	1	14	114	14	240	2
ztl-3	1	14	114	14	242	2
ztl-3	1	14	114	14	246	1
ztl-3	1	14	114	14	250	1
ztl-3	1	14	114	14	253	1
ztl-3	1	14	114	14	256	0
ztl-3	1	14	114	14	260	0
ztl-3	1	14	114	14	263	0
ztl-3	1	14	114	14	267	0
ztl-3	1	14	114	14	274	0
ztl-3	1	14	114	14	281	0
ztl-3	1	14	114	14	288	0
pAtCCR2:LUC PHYA22-2	11	4	114	634	212	3
pAtCCR2:LUC PHYA22-2	11	4	114	634	219	3
pAtCCR2:LUC PHYA22-2	11	4	114	634	222	3
pAtCCR2:LUC PHYA22-2	11	4	114	634	227	3
pAtCCR2:LUC PHYA22-2	11	4	114	634	230	3
pAtCCR2:LUC PHYA22-2	11	4	114	634	233	3
pAtCCR2:LUC PHYA22-2	11	4	114	634	235	3
pAtCCR2:LUC PHYA22-2	11	4	114	634	240	3
pAtCCR2:LUC PHYA22-2	11	4	114	634	242	3
pAtCCR2:LUC PHYA22-2	11	4	114	634	246	2
pAtCCR2:LUC PHYA22-2	11	4	114	634	250	2
pAtCCR2:LUC PHYA22-2	11	4	114	634	253	2
pAtCCR2:LUC PHYA22-2	11	4	114	634	256	1
pAtCCR2:LUC PHYA22-2	11	4	114	634	260	1
pAtCCR2:LUC PHYA22-2	11	4	114	634	263	1
pAtCCR2:LUC PHYA22-2	11	4	114	634	267	1
pAtCCR2:LUC PHYA22-2	11	4	114	634	274	1
pAtCCR2:LUC PHYA22-2	11	4	114	634	281	0
pAtCCR2:LUC PHYA22-2	11	4	114	634	288	0
gi-13	1	16	116	16	212	3
gi-13	1	16	116	16	219	3
gi-13	1	16	116	16	222	3
gi-13	1	16	116	16	227	3
gi-13	1	16	116	16	230	3
gi-13	1	16	116	16	233	3
gi-13	1	16	116	16	235	2
gi-13	1	16	116	16	240	1
gi-13	1	16	116	16	242	1
gi-13	1	16	116	16	246	1
gi-13	1	16	116	16	250	0
gi-13	1	16	116	16	253	0
gi-13	1	16	116	16	256	0
gi-13	1	16	116	16	260	0
gi-13	1	16	116	16	263	0
gi-13	1	16	116	16	267	0
gi-13	1	16	116	16	274	0
gi-13	1	16	116	16	281	0
gi-13	1	16	116	16	288	0
WT (T89)	11	7	117	637	212	3
WT (T89)	11	7	117	637	219	3
WT (T89)	11	7	117	637	222	3
WT (T89)	11	7	117	637	227	3
WT (T89)	11	7	117	637	230	3
WT (T89)	11	7	117	637	233	3
WT (T89)	11	7	117	637	235	2
WT (T89)	11	7	117	637	240	1
WT (T89)	11	7	117	637	242	1
WT (T89)	11	7	117	637	246	1
WT (T89)	11	7	117	637	250	1
WT (T89)	11	7	117	637	253	0
WT (T89)	11	7	117	637	256	0
WT (T89)	11	7	117	637	260	0
WT (T89)	11	7	117	637	263	0
WT (T89)	11	7	117	637	267	0
WT (T89)	11	7	117	637	274	0
WT (T89)	11	7	117	637	281	0
WT (T89)	11	7	117	637	288	0
WT (T89)	11	9	119	639	212	3
WT (T89)	11	9	119	639	219	2
WT (T89)	11	9	119	639	222	2
WT (T89)	11	9	119	639	227	2
WT (T89)	11	9	119	639	230	1
WT (T89)	11	9	119	639	233	1
WT (T89)	11	9	119	639	235	1
WT (T89)	11	9	119	639	240	1
WT (T89)	11	9	119	639	242	1
WT (T89)	11	9	119	639	246	1
WT (T89)	11	9	119	639	250	1
WT (T89)	11	9	119	639	253	1
WT (T89)	11	9	119	639	256	1
WT (T89)	11	9	119	639	260	0
WT (T89)	11	9	119	639	263	0
WT (T89)	11	9	119	639	267	0
WT (T89)	11	9	119	639	274	0
WT (T89)	11	9	119	639	281	0
WT (T89)	11	9	119	639	288	0
ztl-5	1	20	120	20	212	3
ztl-5	1	20	120	20	219	3
ztl-5	1	20	120	20	222	3
ztl-5	1	20	120	20	227	3
ztl-5	1	20	120	20	230	3
ztl-5	1	20	120	20	233	3
ztl-5	1	20	120	20	235	2
ztl-5	1	20	120	20	240	1
ztl-5	1	20	120	20	242	1
ztl-5	1	20	120	20	246	1
ztl-5	1	20	120	20	250	0
ztl-5	1	20	120	20	253	0
ztl-5	1	20	120	20	256	0
ztl-5	1	20	120	20	260	0
ztl-5	1	20	120	20	263	0
ztl-5	1	20	120	20	267	0
ztl-5	1	20	120	20	274	0
ztl-5	1	20	120	20	281	0
ztl-5	1	20	120	20	288	0
ztl-7	12	1	121	756	212	3
ztl-7	12	1	121	756	219	3
ztl-7	12	1	121	756	222	3
ztl-7	12	1	121	756	227	3
ztl-7	12	1	121	756	230	3
ztl-7	12	1	121	756	233	3
ztl-7	12	1	121	756	235	3
ztl-7	12	1	121	756	240	2
ztl-7	12	1	121	756	242	2
ztl-7	12	1	121	756	246	1
ztl-7	12	1	121	756	250	1
ztl-7	12	1	121	756	253	0
ztl-7	12	1	121	756	256	0
ztl-7	12	1	121	756	260	0
ztl-7	12	1	121	756	263	0
ztl-7	12	1	121	756	267	0
ztl-7	12	1	121	756	274	0
ztl-7	12	1	121	756	281	0
ztl-7	12	1	121	756	288	0
ebi2-7	1	21	121	21	212	3
ebi2-7	1	21	121	21	219	3
ebi2-7	1	21	121	21	222	3
ebi2-7	1	21	121	21	227	3
ebi2-7	1	21	121	21	230	3
ebi2-7	1	21	121	21	233	2
ebi2-7	1	21	121	21	235	2
ebi2-7	1	21	121	21	240	1
ebi2-7	1	21	121	21	242	1
ebi2-7	1	21	121	21	246	1
ebi2-7	1	21	121	21	250	0
ebi2-7	1	21	121	21	253	0
ebi2-7	1	21	121	21	256	0
ebi2-7	1	21	121	21	260	0
ebi2-7	1	21	121	21	263	0
ebi2-7	1	21	121	21	267	0
ebi2-7	1	21	121	21	274	0
ebi2-7	1	21	121	21	281	0
ebi2-7	1	21	121	21	288	0
pAtCCR2:LUC PHYA1-1	1	22	122	22	212	3
pAtCCR2:LUC PHYA1-1	12	2	122	755	212	3
pAtCCR2:LUC PHYA1-1	1	22	122	22	219	3
pAtCCR2:LUC PHYA1-1	12	2	122	755	219	3
pAtCCR2:LUC PHYA1-1	1	22	122	22	222	3
pAtCCR2:LUC PHYA1-1	12	2	122	755	222	3
pAtCCR2:LUC PHYA1-1	1	22	122	22	227	3
pAtCCR2:LUC PHYA1-1	12	2	122	755	227	3
pAtCCR2:LUC PHYA1-1	1	22	122	22	230	3
pAtCCR2:LUC PHYA1-1	12	2	122	755	230	3
pAtCCR2:LUC PHYA1-1	1	22	122	22	233	3
pAtCCR2:LUC PHYA1-1	12	2	122	755	233	3
pAtCCR2:LUC PHYA1-1	1	22	122	22	235	2
pAtCCR2:LUC PHYA1-1	12	2	122	755	235	3
pAtCCR2:LUC PHYA1-1	1	22	122	22	240	1
pAtCCR2:LUC PHYA1-1	12	2	122	755	240	2
pAtCCR2:LUC PHYA1-1	1	22	122	22	242	1
pAtCCR2:LUC PHYA1-1	12	2	122	755	242	1
pAtCCR2:LUC PHYA1-1	1	22	122	22	246	1
pAtCCR2:LUC PHYA1-1	12	2	122	755	246	1
pAtCCR2:LUC PHYA1-1	1	22	122	22	250	0
pAtCCR2:LUC PHYA1-1	12	2	122	755	250	1
pAtCCR2:LUC PHYA1-1	1	22	122	22	253	0
pAtCCR2:LUC PHYA1-1	12	2	122	755	253	0
pAtCCR2:LUC PHYA1-1	1	22	122	22	256	0
pAtCCR2:LUC PHYA1-1	12	2	122	755	256	0
pAtCCR2:LUC PHYA1-1	1	22	122	22	260	0
pAtCCR2:LUC PHYA1-1	12	2	122	755	260	0
pAtCCR2:LUC PHYA1-1	1	22	122	22	263	0
pAtCCR2:LUC PHYA1-1	12	2	122	755	263	0
pAtCCR2:LUC PHYA1-1	1	22	122	22	267	0
pAtCCR2:LUC PHYA1-1	12	2	122	755	267	0
pAtCCR2:LUC PHYA1-1	1	22	122	22	274	0
pAtCCR2:LUC PHYA1-1	12	2	122	755	274	0
pAtCCR2:LUC PHYA1-1	1	22	122	22	281	0
pAtCCR2:LUC PHYA1-1	12	2	122	755	281	0
pAtCCR2:LUC PHYA1-1	1	22	122	22	288	0
pAtCCR2:LUC PHYA1-1	12	2	122	755	288	0
WT (T89)	12	3	123	754	212	3
WT (T89)	12	3	123	754	219	3
WT (T89)	12	3	123	754	222	3
WT (T89)	12	3	123	754	227	3
WT (T89)	12	3	123	754	230	3
WT (T89)	12	3	123	754	233	3
WT (T89)	12	3	123	754	235	2
WT (T89)	12	3	123	754	240	2
WT (T89)	12	3	123	754	242	1
WT (T89)	12	3	123	754	246	1
WT (T89)	12	3	123	754	250	1
WT (T89)	12	3	123	754	253	0
WT (T89)	12	3	123	754	256	0
WT (T89)	12	3	123	754	260	0
WT (T89)	12	3	123	754	263	0
WT (T89)	12	3	123	754	267	0
WT (T89)	12	3	123	754	274	0
WT (T89)	12	3	123	754	281	0
WT (T89)	12	3	123	754	288	0
lhy-10	1	23	123	23	212	3
lhy-10	1	23	123	23	219	3
lhy-10	1	23	123	23	222	3
lhy-10	1	23	123	23	227	3
lhy-10	1	23	123	23	230	3
lhy-10	1	23	123	23	233	3
lhy-10	1	23	123	23	235	3
lhy-10	1	23	123	23	240	2
lhy-10	1	23	123	23	242	2
lhy-10	1	23	123	23	246	2
lhy-10	1	23	123	23	250	2
lhy-10	1	23	123	23	253	1
lhy-10	1	23	123	23	256	1
lhy-10	1	23	123	23	260	1
lhy-10	1	23	123	23	263	0
lhy-10	1	23	123	23	267	0
lhy-10	1	23	123	23	274	0
lhy-10	1	23	123	23	281	0
lhy-10	1	23	123	23	288	0
WT (T89)	1	24	124	24	212	3
WT (T89)	1	24	124	24	219	3
WT (T89)	1	24	124	24	222	3
WT (T89)	1	24	124	24	227	3
WT (T89)	1	24	124	24	230	3
WT (T89)	1	24	124	24	233	3
WT (T89)	1	24	124	24	235	2
WT (T89)	1	24	124	24	240	1
WT (T89)	1	24	124	24	242	1
WT (T89)	1	24	124	24	246	1
WT (T89)	1	24	124	24	250	0
WT (T89)	1	24	124	24	253	0
WT (T89)	1	24	124	24	256	0
WT (T89)	1	24	124	24	260	0
WT (T89)	1	24	124	24	263	0
WT (T89)	1	24	124	24	267	0
WT (T89)	1	24	124	24	274	0
WT (T89)	1	24	124	24	281	0
WT (T89)	1	24	124	24	288	0
fkf1-11	1	26	126	26	212	2
fkf1-11	1	26	126	26	219	1
fkf1-11	1	26	126	26	222	1
fkf1-11	1	26	126	26	227	0
fkf1-11	1	26	126	26	230	0
fkf1-11	1	26	126	26	233	0
fkf1-11	1	26	126	26	235	0
fkf1-11	1	26	126	26	240	0
fkf1-11	1	26	126	26	242	0
fkf1-11	1	26	126	26	246	0
fkf1-11	1	26	126	26	250	0
fkf1-11	1	26	126	26	253	0
fkf1-11	1	26	126	26	256	0
fkf1-11	1	26	126	26	260	0
fkf1-11	1	26	126	26	263	0
fkf1-11	1	26	126	26	267	0
fkf1-11	1	26	126	26	274	0
fkf1-11	1	26	126	26	281	0
fkf1-11	1	26	126	26	288	0
prr7-5	1	27	127	27	212	3
prr7-5	1	27	127	27	219	3
prr7-5	1	27	127	27	222	3
prr7-5	1	27	127	27	227	3
prr7-5	1	27	127	27	230	2
prr7-5	1	27	127	27	233	2
prr7-5	1	27	127	27	235	1
prr7-5	1	27	127	27	240	1
prr7-5	1	27	127	27	242	0
prr7-5	1	27	127	27	246	0
prr7-5	1	27	127	27	250	0
prr7-5	1	27	127	27	253	0
prr7-5	1	27	127	27	256	0
prr7-5	1	27	127	27	260	0
prr7-5	1	27	127	27	263	0
prr7-5	1	27	127	27	267	0
prr7-5	1	27	127	27	274	0
prr7-5	1	27	127	27	281	0
prr7-5	1	27	127	27	288	0
ebi1-3	12	7	127	750	212	3
ebi1-3	12	7	127	750	219	3
ebi1-3	12	7	127	750	222	3
ebi1-3	12	7	127	750	227	3
ebi1-3	12	7	127	750	230	3
ebi1-3	12	7	127	750	233	2
ebi1-3	12	7	127	750	235	1
ebi1-3	12	7	127	750	240	1
ebi1-3	12	7	127	750	242	1
ebi1-3	12	7	127	750	246	1
ebi1-3	12	7	127	750	250	1
ebi1-3	12	7	127	750	253	0
ebi1-3	12	7	127	750	256	0
ebi1-3	12	7	127	750	260	0
ebi1-3	12	7	127	750	263	0
ebi1-3	12	7	127	750	267	0
ebi1-3	12	7	127	750	274	0
ebi1-3	12	7	127	750	281	0
ebi1-3	12	7	127	750	288	0
pAtCCR2:LUC PHYA22-2	12	8	128	749	212	3
pAtCCR2:LUC PHYA22-2	12	8	128	749	219	3
pAtCCR2:LUC PHYA22-2	12	8	128	749	222	3
pAtCCR2:LUC PHYA22-2	12	8	128	749	227	3
pAtCCR2:LUC PHYA22-2	12	8	128	749	230	3
pAtCCR2:LUC PHYA22-2	12	8	128	749	233	2
pAtCCR2:LUC PHYA22-2	12	8	128	749	235	2
pAtCCR2:LUC PHYA22-2	12	8	128	749	240	2
pAtCCR2:LUC PHYA22-2	12	8	128	749	242	2
pAtCCR2:LUC PHYA22-2	12	8	128	749	246	1
pAtCCR2:LUC PHYA22-2	12	8	128	749	250	1
pAtCCR2:LUC PHYA22-2	12	8	128	749	253	1
pAtCCR2:LUC PHYA22-2	12	8	128	749	256	1
pAtCCR2:LUC PHYA22-2	12	8	128	749	260	1
pAtCCR2:LUC PHYA22-2	12	8	128	749	263	0
pAtCCR2:LUC PHYA22-2	12	8	128	749	267	0
pAtCCR2:LUC PHYA22-2	12	8	128	749	274	0
pAtCCR2:LUC PHYA22-2	12	8	128	749	281	0
pAtCCR2:LUC PHYA22-2	12	8	128	749	288	0
toc1-5	1	29	129	29	212	3
toc1-5	1	29	129	29	219	3
toc1-5	1	29	129	29	222	3
toc1-5	1	29	129	29	227	3
toc1-5	1	29	129	29	230	3
toc1-5	1	29	129	29	233	3
toc1-5	1	29	129	29	235	2
toc1-5	1	29	129	29	240	2
toc1-5	1	29	129	29	242	2
toc1-5	1	29	129	29	246	1
toc1-5	1	29	129	29	250	0
toc1-5	1	29	129	29	253	0
toc1-5	1	29	129	29	256	0
toc1-5	1	29	129	29	260	0
toc1-5	1	29	129	29	263	0
toc1-5	1	29	129	29	267	0
toc1-5	1	29	129	29	274	0
toc1-5	1	29	129	29	281	0
toc1-5	1	29	129	29	288	NA
WT (T89)	1	30	130	30	212	3
WT (T89)	1	30	130	30	219	3
WT (T89)	1	30	130	30	222	3
WT (T89)	1	30	130	30	227	3
WT (T89)	1	30	130	30	230	3
WT (T89)	1	30	130	30	233	3
WT (T89)	1	30	130	30	235	2
WT (T89)	1	30	130	30	240	1
WT (T89)	1	30	130	30	242	1
WT (T89)	1	30	130	30	246	1
WT (T89)	1	30	130	30	250	1
WT (T89)	1	30	130	30	253	1
WT (T89)	1	30	130	30	256	0
WT (T89)	1	30	130	30	260	0
WT (T89)	1	30	130	30	263	0
WT (T89)	1	30	130	30	267	0
WT (T89)	1	30	130	30	274	0
WT (T89)	1	30	130	30	281	0
WT (T89)	1	30	130	30	288	0
ebi1-14	1	31	131	31	212	3
ebi1-14	1	31	131	31	219	3
ebi1-14	1	31	131	31	222	3
ebi1-14	1	31	131	31	227	3
ebi1-14	1	31	131	31	230	3
ebi1-14	1	31	131	31	233	3
ebi1-14	1	31	131	31	235	2
ebi1-14	1	31	131	31	240	2
ebi1-14	1	31	131	31	242	2
ebi1-14	1	31	131	31	246	1
ebi1-14	1	31	131	31	250	0
ebi1-14	1	31	131	31	253	0
ebi1-14	1	31	131	31	256	0
ebi1-14	1	31	131	31	260	0
ebi1-14	1	31	131	31	263	0
ebi1-14	1	31	131	31	267	0
ebi1-14	1	31	131	31	274	0
ebi1-14	1	31	131	31	281	0
ebi1-14	1	31	131	31	288	0
WT (T89)	1	32	132	32	212	3
WT (T89)	1	32	132	32	219	3
WT (T89)	1	32	132	32	222	3
WT (T89)	1	32	132	32	227	3
WT (T89)	1	32	132	32	230	3
WT (T89)	1	32	132	32	233	3
WT (T89)	1	32	132	32	235	3
WT (T89)	1	32	132	32	240	2
WT (T89)	1	32	132	32	242	2
WT (T89)	1	32	132	32	246	2
WT (T89)	1	32	132	32	250	1
WT (T89)	1	32	132	32	253	0
WT (T89)	1	32	132	32	256	0
WT (T89)	1	32	132	32	260	0
WT (T89)	1	32	132	32	263	0
WT (T89)	1	32	132	32	267	0
WT (T89)	1	32	132	32	274	0
WT (T89)	1	32	132	32	281	0
WT (T89)	1	32	132	32	288	0
ebi1-2	1	34	134	34	212	3
ebi1-2	1	34	134	34	219	3
ebi1-2	1	34	134	34	222	3
ebi1-2	1	34	134	34	227	3
ebi1-2	1	34	134	34	230	3
ebi1-2	1	34	134	34	233	3
ebi1-2	1	34	134	34	235	2
ebi1-2	1	34	134	34	240	1
ebi1-2	1	34	134	34	242	1
ebi1-2	1	34	134	34	246	1
ebi1-2	1	34	134	34	250	0
ebi1-2	1	34	134	34	253	0
ebi1-2	1	34	134	34	256	0
ebi1-2	1	34	134	34	260	0
ebi1-2	1	34	134	34	263	0
ebi1-2	1	34	134	34	267	0
ebi1-2	1	34	134	34	274	0
ebi1-2	1	34	134	34	281	0
ebi1-2	1	34	134	34	288	0
TOC1_OX-4	1	39	139	39	212	3
TOC1_OX-4	1	39	139	39	219	3
TOC1_OX-4	1	39	139	39	222	3
TOC1_OX-4	1	39	139	39	227	3
TOC1_OX-4	1	39	139	39	230	3
TOC1_OX-4	1	39	139	39	233	2
TOC1_OX-4	1	39	139	39	235	1
TOC1_OX-4	1	39	139	39	240	0
TOC1_OX-4	1	39	139	39	242	0
TOC1_OX-4	1	39	139	39	246	0
TOC1_OX-4	1	39	139	39	250	0
TOC1_OX-4	1	39	139	39	253	0
TOC1_OX-4	1	39	139	39	256	0
TOC1_OX-4	1	39	139	39	260	0
TOC1_OX-4	1	39	139	39	263	0
TOC1_OX-4	1	39	139	39	267	0
TOC1_OX-4	1	39	139	39	274	NA
TOC1_OX-4	1	39	139	39	281	NA
TOC1_OX-4	1	39	139	39	288	NA
ztl-7	1	40	140	40	212	3
ztl-7	1	40	140	40	219	3
ztl-7	1	40	140	40	222	3
ztl-7	1	40	140	40	227	3
ztl-7	1	40	140	40	230	3
ztl-7	1	40	140	40	233	2
ztl-7	1	40	140	40	235	2
ztl-7	1	40	140	40	240	2
ztl-7	1	40	140	40	242	1
ztl-7	1	40	140	40	246	1
ztl-7	1	40	140	40	250	1
ztl-7	1	40	140	40	253	0
ztl-7	1	40	140	40	256	0
ztl-7	1	40	140	40	260	0
ztl-7	1	40	140	40	263	0
ztl-7	1	40	140	40	267	0
ztl-7	1	40	140	40	274	0
ztl-7	1	40	140	40	281	0
ztl-7	1	40	140	40	288	NA
ebi1-14	1	41	141	41	212	3
ebi1-14	1	41	141	41	219	3
ebi1-14	1	41	141	41	222	3
ebi1-14	1	41	141	41	227	3
ebi1-14	1	41	141	41	230	3
ebi1-14	1	41	141	41	233	2
ebi1-14	1	41	141	41	235	2
ebi1-14	1	41	141	41	240	1
ebi1-14	1	41	141	41	242	1
ebi1-14	1	41	141	41	246	1
ebi1-14	1	41	141	41	250	0
ebi1-14	1	41	141	41	253	0
ebi1-14	1	41	141	41	256	0
ebi1-14	1	41	141	41	260	0
ebi1-14	1	41	141	41	263	0
ebi1-14	1	41	141	41	267	0
ebi1-14	1	41	141	41	274	0
ebi1-14	1	41	141	41	281	0
ebi1-14	1	41	141	41	288	0
pAtCCR2:LUC PHYA22-2	1	42	142	42	212	3
pAtCCR2:LUC PHYA22-2	1	42	142	42	219	3
pAtCCR2:LUC PHYA22-2	1	42	142	42	222	3
pAtCCR2:LUC PHYA22-2	1	42	142	42	227	3
pAtCCR2:LUC PHYA22-2	1	42	142	42	230	3
pAtCCR2:LUC PHYA22-2	1	42	142	42	233	2
pAtCCR2:LUC PHYA22-2	1	42	142	42	235	2
pAtCCR2:LUC PHYA22-2	1	42	142	42	240	1
pAtCCR2:LUC PHYA22-2	1	42	142	42	242	1
pAtCCR2:LUC PHYA22-2	1	42	142	42	246	1
pAtCCR2:LUC PHYA22-2	1	42	142	42	250	1
pAtCCR2:LUC PHYA22-2	1	42	142	42	253	1
pAtCCR2:LUC PHYA22-2	1	42	142	42	256	1
pAtCCR2:LUC PHYA22-2	1	42	142	42	260	1
pAtCCR2:LUC PHYA22-2	1	42	142	42	263	1
pAtCCR2:LUC PHYA22-2	1	42	142	42	267	0
pAtCCR2:LUC PHYA22-2	1	42	142	42	274	0
pAtCCR2:LUC PHYA22-2	1	42	142	42	281	0
pAtCCR2:LUC PHYA22-2	1	42	142	42	288	0
ebi1-3	1	43	143	43	212	3
ebi1-3	1	43	143	43	219	3
ebi1-3	1	43	143	43	222	3
ebi1-3	1	43	143	43	227	3
ebi1-3	1	43	143	43	230	3
ebi1-3	1	43	143	43	233	3
ebi1-3	1	43	143	43	235	2
ebi1-3	1	43	143	43	240	1
ebi1-3	1	43	143	43	242	1
ebi1-3	1	43	143	43	246	1
ebi1-3	1	43	143	43	250	1
ebi1-3	1	43	143	43	253	0
ebi1-3	1	43	143	43	256	0
ebi1-3	1	43	143	43	260	0
ebi1-3	1	43	143	43	263	0
ebi1-3	1	43	143	43	267	0
ebi1-3	1	43	143	43	274	0
ebi1-3	1	43	143	43	281	0
ebi1-3	1	43	143	43	288	0
toc1-5	1	44	144	44	212	3
toc1-5	1	44	144	44	219	3
toc1-5	1	44	144	44	222	3
toc1-5	1	44	144	44	227	3
toc1-5	1	44	144	44	230	3
toc1-5	1	44	144	44	233	3
toc1-5	1	44	144	44	235	3
toc1-5	1	44	144	44	240	3
toc1-5	1	44	144	44	242	2
toc1-5	1	44	144	44	246	1
toc1-5	1	44	144	44	250	1
toc1-5	1	44	144	44	253	1
toc1-5	1	44	144	44	256	0
toc1-5	1	44	144	44	260	0
toc1-5	1	44	144	44	263	0
toc1-5	1	44	144	44	267	0
toc1-5	1	44	144	44	274	0
toc1-5	1	44	144	44	281	0
toc1-5	1	44	144	44	288	0
ebi2-7	1	46	146	46	212	3
ebi2-7	1	46	146	46	219	2
ebi2-7	1	46	146	46	222	2
ebi2-7	1	46	146	46	227	1
ebi2-7	1	46	146	46	230	1
ebi2-7	1	46	146	46	233	1
ebi2-7	1	46	146	46	235	0
ebi2-7	1	46	146	46	240	0
ebi2-7	1	46	146	46	242	0
ebi2-7	1	46	146	46	246	0
ebi2-7	1	46	146	46	250	0
ebi2-7	1	46	146	46	253	0
ebi2-7	1	46	146	46	256	0
ebi2-7	1	46	146	46	260	0
ebi2-7	1	46	146	46	263	0
ebi2-7	1	46	146	46	267	0
ebi2-7	1	46	146	46	274	0
ebi2-7	1	46	146	46	281	0
ebi2-7	1	46	146	46	288	0
gi-13	1	47	147	47	212	3
gi-13	1	47	147	47	219	3
gi-13	1	47	147	47	222	3
gi-13	1	47	147	47	227	3
gi-13	1	47	147	47	230	3
gi-13	1	47	147	47	233	3
gi-13	1	47	147	47	235	3
gi-13	1	47	147	47	240	2
gi-13	1	47	147	47	242	2
gi-13	1	47	147	47	246	1
gi-13	1	47	147	47	250	1
gi-13	1	47	147	47	253	0
gi-13	1	47	147	47	256	0
gi-13	1	47	147	47	260	0
gi-13	1	47	147	47	263	0
gi-13	1	47	147	47	267	0
gi-13	1	47	147	47	274	0
gi-13	1	47	147	47	281	0
gi-13	1	47	147	47	288	0
ztl-7	1	49	149	49	212	3
ztl-7	1	49	149	49	219	3
ztl-7	1	49	149	49	222	3
ztl-7	1	49	149	49	227	3
ztl-7	1	49	149	49	230	3
ztl-7	1	49	149	49	233	3
ztl-7	1	49	149	49	235	2
ztl-7	1	49	149	49	240	2
ztl-7	1	49	149	49	242	1
ztl-7	1	49	149	49	246	1
ztl-7	1	49	149	49	250	0
ztl-7	1	49	149	49	253	0
ztl-7	1	49	149	49	256	0
ztl-7	1	49	149	49	260	0
ztl-7	1	49	149	49	263	0
ztl-7	1	49	149	49	267	0
ztl-7	1	49	149	49	274	0
ztl-7	1	49	149	49	281	0
ztl-7	1	49	149	49	288	0
WT (T89)	1	50	150	50	212	3
WT (T89)	1	50	150	50	219	3
WT (T89)	1	50	150	50	222	3
WT (T89)	1	50	150	50	227	3
WT (T89)	1	50	150	50	230	3
WT (T89)	1	50	150	50	233	2
WT (T89)	1	50	150	50	235	2
WT (T89)	1	50	150	50	240	1
WT (T89)	1	50	150	50	242	1
WT (T89)	1	50	150	50	246	1
WT (T89)	1	50	150	50	250	0
WT (T89)	1	50	150	50	253	0
WT (T89)	1	50	150	50	256	0
WT (T89)	1	50	150	50	260	0
WT (T89)	1	50	150	50	263	0
WT (T89)	1	50	150	50	267	0
WT (T89)	1	50	150	50	274	0
WT (T89)	1	50	150	50	281	0
WT (T89)	1	50	150	50	288	0
lhy-10	1	52	152	52	212	3
lhy-10	1	52	152	52	219	3
lhy-10	1	52	152	52	222	3
lhy-10	1	52	152	52	227	3
lhy-10	1	52	152	52	230	3
lhy-10	1	52	152	52	233	3
lhy-10	1	52	152	52	235	3
lhy-10	1	52	152	52	240	3
lhy-10	1	52	152	52	242	3
lhy-10	1	52	152	52	246	3
lhy-10	1	52	152	52	250	3
lhy-10	1	52	152	52	253	2
lhy-10	1	52	152	52	256	1
lhy-10	1	52	152	52	260	1
lhy-10	1	52	152	52	263	1
lhy-10	1	52	152	52	267	1
lhy-10	1	52	152	52	274	0
lhy-10	1	52	152	52	281	0
lhy-10	1	52	152	52	288	0
ztl-5	1	54	154	54	212	3
ztl-5	1	54	154	54	219	3
ztl-5	1	54	154	54	222	3
ztl-5	1	54	154	54	227	3
ztl-5	1	54	154	54	230	3
ztl-5	1	54	154	54	233	3
ztl-5	1	54	154	54	235	3
ztl-5	1	54	154	54	240	3
ztl-5	1	54	154	54	242	2
ztl-5	1	54	154	54	246	2
ztl-5	1	54	154	54	250	1
ztl-5	1	54	154	54	253	1
ztl-5	1	54	154	54	256	1
ztl-5	1	54	154	54	260	0
ztl-5	1	54	154	54	263	0
ztl-5	1	54	154	54	267	0
ztl-5	1	54	154	54	274	0
ztl-5	1	54	154	54	281	0
ztl-5	1	54	154	54	288	0
ebi2-8	1	56	156	56	212	3
ebi2-8	1	56	156	56	219	3
ebi2-8	1	56	156	56	222	3
ebi2-8	1	56	156	56	227	3
ebi2-8	1	56	156	56	230	3
ebi2-8	1	56	156	56	233	2
ebi2-8	1	56	156	56	235	2
ebi2-8	1	56	156	56	240	2
ebi2-8	1	56	156	56	242	1
ebi2-8	1	56	156	56	246	1
ebi2-8	1	56	156	56	250	0
ebi2-8	1	56	156	56	253	0
ebi2-8	1	56	156	56	256	0
ebi2-8	1	56	156	56	260	0
ebi2-8	1	56	156	56	263	0
ebi2-8	1	56	156	56	267	0
ebi2-8	1	56	156	56	274	0
ebi2-8	1	56	156	56	281	0
ebi2-8	1	56	156	56	288	0
ztl-3	1	59	159	59	212	3
ztl-3	1	59	159	59	219	3
ztl-3	1	59	159	59	222	3
ztl-3	1	59	159	59	227	3
ztl-3	1	59	159	59	230	3
ztl-3	1	59	159	59	233	3
ztl-3	1	59	159	59	235	3
ztl-3	1	59	159	59	240	2
ztl-3	1	59	159	59	242	2
ztl-3	1	59	159	59	246	2
ztl-3	1	59	159	59	250	1
ztl-3	1	59	159	59	253	1
ztl-3	1	59	159	59	256	0
ztl-3	1	59	159	59	260	0
ztl-3	1	59	159	59	263	0
ztl-3	1	59	159	59	267	0
ztl-3	1	59	159	59	274	0
ztl-3	1	59	159	59	281	0
ztl-3	1	59	159	59	288	0
ebi2-8	1	61	161	61	212	3
ebi2-8	1	61	161	61	219	3
ebi2-8	1	61	161	61	222	3
ebi2-8	1	61	161	61	227	3
ebi2-8	1	61	161	61	230	3
ebi2-8	1	61	161	61	233	2
ebi2-8	1	61	161	61	235	1
ebi2-8	1	61	161	61	240	1
ebi2-8	1	61	161	61	242	0
ebi2-8	1	61	161	61	246	0
ebi2-8	1	61	161	61	250	0
ebi2-8	1	61	161	61	253	0
ebi2-8	1	61	161	61	256	0
ebi2-8	1	61	161	61	260	0
ebi2-8	1	61	161	61	263	0
ebi2-8	1	61	161	61	267	0
ebi2-8	1	61	161	61	274	NA
ebi2-8	1	61	161	61	281	NA
ebi2-8	1	61	161	61	288	NA
ebi2-7	1	62	162	62	212	3
ebi2-7	1	62	162	62	219	3
ebi2-7	1	62	162	62	222	3
ebi2-7	1	62	162	62	227	3
ebi2-7	1	62	162	62	230	2
ebi2-7	1	62	162	62	233	1
ebi2-7	1	62	162	62	235	0
ebi2-7	1	62	162	62	240	0
ebi2-7	1	62	162	62	242	1
ebi2-7	1	62	162	62	246	1
ebi2-7	1	62	162	62	250	1
ebi2-7	1	62	162	62	253	1
ebi2-7	1	62	162	62	256	1
ebi2-7	1	62	162	62	260	1
ebi2-7	1	62	162	62	263	0
ebi2-7	1	62	162	62	267	0
ebi2-7	1	62	162	62	274	0
ebi2-7	1	62	162	62	281	0
ebi2-7	1	62	162	62	288	0
ft-16	1	63	163	63	212	1
ft-16	1	63	163	63	219	1
ft-16	1	63	163	63	222	NA
ft-16	1	63	163	63	227	NA
ft-16	1	63	163	63	230	NA
ft-16	1	63	163	63	233	NA
ft-16	1	63	163	63	235	NA
ft-16	1	63	163	63	240	NA
ft-16	1	63	163	63	242	NA
ft-16	1	63	163	63	246	NA
ft-16	1	63	163	63	250	NA
ft-16	1	63	163	63	253	NA
ft-16	1	63	163	63	256	NA
ft-16	1	63	163	63	260	NA
ft-16	1	63	163	63	263	NA
ft-16	1	63	163	63	267	NA
ft-16	1	63	163	63	274	NA
ft-16	1	63	163	63	281	NA
ft-16	1	63	163	63	288	NA
pAtCCR2:LUC PHYA22-2	2	12	212	115	212	3
pAtCCR2:LUC PHYA22-2	2	12	212	115	219	3
pAtCCR2:LUC PHYA22-2	2	12	212	115	222	3
pAtCCR2:LUC PHYA22-2	2	12	212	115	227	3
pAtCCR2:LUC PHYA22-2	2	12	212	115	230	3
pAtCCR2:LUC PHYA22-2	2	12	212	115	233	3
pAtCCR2:LUC PHYA22-2	2	12	212	115	235	3
pAtCCR2:LUC PHYA22-2	2	12	212	115	240	2
pAtCCR2:LUC PHYA22-2	2	12	212	115	242	2
pAtCCR2:LUC PHYA22-2	2	12	212	115	246	2
pAtCCR2:LUC PHYA22-2	2	12	212	115	250	1
pAtCCR2:LUC PHYA22-2	2	12	212	115	253	1
pAtCCR2:LUC PHYA22-2	2	12	212	115	256	1
pAtCCR2:LUC PHYA22-2	2	12	212	115	260	1
pAtCCR2:LUC PHYA22-2	2	12	212	115	263	1
pAtCCR2:LUC PHYA22-2	2	12	212	115	267	1
pAtCCR2:LUC PHYA22-2	2	12	212	115	274	0
pAtCCR2:LUC PHYA22-2	2	12	212	115	281	0
pAtCCR2:LUC PHYA22-2	2	12	212	115	288	0
pAtCCR2:LUC PHYA22-2	2	15	215	112	212	3
pAtCCR2:LUC PHYA22-2	2	15	215	112	219	3
pAtCCR2:LUC PHYA22-2	2	15	215	112	222	3
pAtCCR2:LUC PHYA22-2	2	15	215	112	227	3
pAtCCR2:LUC PHYA22-2	2	15	215	112	230	3
pAtCCR2:LUC PHYA22-2	2	15	215	112	233	3
pAtCCR2:LUC PHYA22-2	2	15	215	112	235	2
pAtCCR2:LUC PHYA22-2	2	15	215	112	240	1
pAtCCR2:LUC PHYA22-2	2	15	215	112	242	1
pAtCCR2:LUC PHYA22-2	2	15	215	112	246	1
pAtCCR2:LUC PHYA22-2	2	15	215	112	250	1
pAtCCR2:LUC PHYA22-2	2	15	215	112	253	1
pAtCCR2:LUC PHYA22-2	2	15	215	112	256	1
pAtCCR2:LUC PHYA22-2	2	15	215	112	260	1
pAtCCR2:LUC PHYA22-2	2	15	215	112	263	1
pAtCCR2:LUC PHYA22-2	2	15	215	112	267	1
pAtCCR2:LUC PHYA22-2	2	15	215	112	274	1
pAtCCR2:LUC PHYA22-2	2	15	215	112	281	1
pAtCCR2:LUC PHYA22-2	2	15	215	112	288	0
toc1-5	2	16	216	111	212	3
toc1-5	2	16	216	111	219	3
toc1-5	2	16	216	111	222	3
toc1-5	2	16	216	111	227	3
toc1-5	2	16	216	111	230	3
toc1-5	2	16	216	111	233	3
toc1-5	2	16	216	111	235	3
toc1-5	2	16	216	111	240	2
toc1-5	2	16	216	111	242	2
toc1-5	2	16	216	111	246	1
toc1-5	2	16	216	111	250	0
toc1-5	2	16	216	111	253	0
toc1-5	2	16	216	111	256	0
toc1-5	2	16	216	111	260	0
toc1-5	2	16	216	111	263	0
toc1-5	2	16	216	111	267	0
toc1-5	2	16	216	111	274	0
toc1-5	2	16	216	111	281	0
toc1-5	2	16	216	111	288	0
WT (T89)	2	17	217	110	212	3
WT (T89)	2	17	217	110	219	3
WT (T89)	2	17	217	110	222	3
WT (T89)	2	17	217	110	227	3
WT (T89)	2	17	217	110	230	3
WT (T89)	2	17	217	110	233	3
WT (T89)	2	17	217	110	235	2
WT (T89)	2	17	217	110	240	1
WT (T89)	2	17	217	110	242	1
WT (T89)	2	17	217	110	246	1
WT (T89)	2	17	217	110	250	0
WT (T89)	2	17	217	110	253	0
WT (T89)	2	17	217	110	256	0
WT (T89)	2	17	217	110	260	0
WT (T89)	2	17	217	110	263	0
WT (T89)	2	17	217	110	267	0
WT (T89)	2	17	217	110	274	0
WT (T89)	2	17	217	110	281	0
WT (T89)	2	17	217	110	288	0
ebi2-8	2	18	218	109	212	3
ebi2-8	2	18	218	109	219	3
ebi2-8	2	18	218	109	222	3
ebi2-8	2	18	218	109	227	3
ebi2-8	2	18	218	109	230	3
ebi2-8	2	18	218	109	233	3
ebi2-8	2	18	218	109	235	2
ebi2-8	2	18	218	109	240	1
ebi2-8	2	18	218	109	242	1
ebi2-8	2	18	218	109	246	1
ebi2-8	2	18	218	109	250	1
ebi2-8	2	18	218	109	253	1
ebi2-8	2	18	218	109	256	1
ebi2-8	2	18	218	109	260	1
ebi2-8	2	18	218	109	263	0
ebi2-8	2	18	218	109	267	0
ebi2-8	2	18	218	109	274	0
ebi2-8	2	18	218	109	281	0
ebi2-8	2	18	218	109	288	0
ztl-7	2	19	219	108	212	3
ztl-7	2	19	219	108	219	3
ztl-7	2	19	219	108	222	3
ztl-7	2	19	219	108	227	3
[truncated: 6,209 more rows]
