# Supplementary material for: Nature’s Master of Ceremony: The Populus Circadian Clock as Orchestrator of Tree Growth and Phenology
Source: NPJ Biol Timing Sleep. 2025 Apr 7;2:16. doi: 10.1038/s44323-025-00034-4 (PMC11976295; doi:10.1038/s44323-025-00034-4)
Supplement: Supplementary file 3 — Supplementary information [file 44323_2025_34_MOESM3_ESM.zip › Natures_MC_data_and_scripts/CSV_datasets/Daily_growth_150128_Naoki_version2.csv]

Date	Day	Genotype	Individual	Growth (cm)
2014-11-23	0	WT	1	7
2014-12-19	26	WT	1	18.5
2014-12-26	33	WT	1	28.5
2015-01-03	41	WT	1	43.3
2015-01-09	47	WT	1	56.5
2015-01-12	50	WT	1	60.5
2015-01-15	53	WT	1	63.6
2015-01-18	56	WT	1	68.2
2015-01-21	59	WT	1	72
2015-01-25	63	WT	1	77.8
2015-01-27	65	WT	1	80
2014-11-23	0	WT	2	6
2014-12-19	26	WT	2	17.5
2014-12-26	33	WT	2	27.8
2015-01-03	41	WT	2	43.5
2015-01-09	47	WT	2	55.8
2015-01-12	50	WT	2	59.3
2015-01-15	53	WT	2	63
2015-01-18	56	WT	2	68
2015-01-21	59	WT	2	72.5
2015-01-25	63	WT	2	79
2015-01-27	65	WT	2	81.7
2014-11-23	0	WT	3	6
2014-12-19	26	WT	3	19
2014-12-26	33	WT	3	29.5
2015-01-03	41	WT	3	44.4
2015-01-09	47	WT	3	57
2015-01-12	50	WT	3	61
2015-01-15	53	WT	3	64.5
2015-01-18	56	WT	3	68.7
2015-01-21	59	WT	3	72.5
2015-01-25	63	WT	3	78
2015-01-27	65	WT	3	80.7
2014-11-23	0	WT	4	6
2014-12-19	26	WT	4	18.7
2014-12-26	33	WT	4	28
2015-01-03	41	WT	4	44.5
2015-01-09	47	WT	4	56.8
2015-01-12	50	WT	4	61
2015-01-15	53	WT	4	64.3
2015-01-18	56	WT	4	68.6
2015-01-21	59	WT	4	72
2015-01-25	63	WT	4	77.5
2015-01-27	65	WT	4	80
2014-11-23	0	WT	5	6.5
2014-12-19	26	WT	5	16.5
2014-12-26	33	WT	5	24.8
2015-01-03	41	WT	5	40
2015-01-09	47	WT	5	51.5
2015-01-12	50	WT	5	57.1
2015-01-15	53	WT	5	61.8
2015-01-18	56	WT	5	66.5
2015-01-21	59	WT	5	70
2015-01-25	63	WT	5	75.8
2015-01-27	65	WT	5	79.1
2014-11-23	0	WT	6	6
2014-12-19	26	WT	6	17
2014-12-26	33	WT	6	27.5
2015-01-03	41	WT	6	41.5
2015-01-09	47	WT	6	53.5
2015-01-12	50	WT	6	57.6
2015-01-15	53	WT	6	60.9
2015-01-18	56	WT	6	64.8
2015-01-21	59	WT	6	68.5
2015-01-25	63	WT	6	74.7
2015-01-27	65	WT	6	78
2014-11-23	0	WT	7	6
2014-12-19	26	WT	7	18
2014-12-26	33	WT	7	28.5
2015-01-03	41	WT	7	44.5
2015-01-09	47	WT	7	56.9
2015-01-12	50	WT	7	60
2015-01-15	53	WT	7	62.5
2015-01-18	56	WT	7	65.5
2015-01-21	59	WT	7	68.5
2015-01-25	63	WT	7	73.5
2015-01-27	65	WT	7	76
2014-11-23	0	WT	8	6.5
2014-12-19	26	WT	8	14.5
2014-12-26	33	WT	8	27.4
2015-01-03	41	WT	8	43.2
2015-01-09	47	WT	8	56
2015-01-12	50	WT	8	60
2015-01-15	53	WT	8	63
2015-01-18	56	WT	8	67.5
2015-01-21	59	WT	8	71
2015-01-25	63	WT	8	76.1
2015-01-27	65	WT	8	78.8
2014-11-23	0	WT	9	6.5
2014-12-19	26	WT	9	21
2014-12-26	33	WT	9	31
2015-01-03	41	WT	9	46.5
2015-01-09	47	WT	9	59.8
2015-01-12	50	WT	9	65
2015-01-15	53	WT	9	68.5
2015-01-18	56	WT	9	73
2015-01-21	59	WT	9	77
2015-01-25	63	WT	9	82.7
2015-01-27	65	WT	9	85
2014-11-23	0	lhy-10	1	5.5
2014-12-19	26	lhy-10	1	15.2
2014-12-26	33	lhy-10	1	25.7
2015-01-03	41	lhy-10	1	41
2015-01-09	47	lhy-10	1	53.7
2015-01-12	50	lhy-10	1	57.5
2015-01-15	53	lhy-10	1	60.4
2015-01-18	56	lhy-10	1	64.7
2015-01-21	59	lhy-10	1	69.5
2015-01-25	63	lhy-10	1	74.8
2015-01-27	65	lhy-10	1	77
2014-11-23	0	lhy-10	2	5.5
2014-12-19	26	lhy-10	2	17
2014-12-26	33	lhy-10	2	26.2
2015-01-03	41	lhy-10	2	40
2015-01-09	47	lhy-10	2	51.2
2015-01-12	50	lhy-10	2	54.2
2015-01-15	53	lhy-10	2	57.6
2015-01-18	56	lhy-10	2	61.7
2015-01-21	59	lhy-10	2	65.5
2015-01-25	63	lhy-10	2	72.4
2015-01-27	65	lhy-10	2	74.5
2014-11-23	0	lhy-10	3	6
2014-12-19	26	lhy-10	3	17.1
2014-12-26	33	lhy-10	3	26.4
2015-01-03	41	lhy-10	3	41
2015-01-09	47	lhy-10	3	51
2015-01-12	50	lhy-10	3	54.5
2015-01-15	53	lhy-10	3	57.5
2015-01-18	56	lhy-10	3	61.8
2015-01-21	59	lhy-10	3	66
2015-01-25	63	lhy-10	3	71.5
2015-01-27	65	lhy-10	3	74.1
2014-11-23	0	lhy-10	4	6
2014-12-19	26	lhy-10	4	17.5
2014-12-26	33	lhy-10	4	26.5
2015-01-03	41	lhy-10	4	39.5
2015-01-09	47	lhy-10	4	51
2015-01-12	50	lhy-10	4	55.2
2015-01-15	53	lhy-10	4	58.3
2015-01-18	56	lhy-10	4	62.5
2015-01-21	59	lhy-10	4	65
2015-01-25	63	lhy-10	4	71
2015-01-27	65	lhy-10	4	73.4
2014-11-23	0	lhy-10	5	5
2014-12-19	26	lhy-10	5	15
2014-12-26	33	lhy-10	5	24.2
2015-01-03	41	lhy-10	5	36.5
2015-01-09	47	lhy-10	5	48.5
2015-01-12	50	lhy-10	5	51.8
2015-01-15	53	lhy-10	5	55.2
2015-01-18	56	lhy-10	5	59.5
2015-01-21	59	lhy-10	5	63
2015-01-25	63	lhy-10	5	69.5
2015-01-27	65	lhy-10	5	71.6
2014-11-23	0	lhy-10	6	5.5
2014-12-19	26	lhy-10	6	16.3
2014-12-26	33	lhy-10	6	25
2015-01-03	41	lhy-10	6	41.8
2015-01-09	47	lhy-10	6	52.5
2015-01-12	50	lhy-10	6	57
2015-01-15	53	lhy-10	6	60.2
2015-01-18	56	lhy-10	6	64
2015-01-21	59	lhy-10	6	68.5
2015-01-25	63	lhy-10	6	73.4
2015-01-27	65	lhy-10	6	75.5
2014-11-23	0	lhy-10	7	6
2014-12-19	26	lhy-10	7	17.5
2014-12-26	33	lhy-10	7	27
2015-01-03	41	lhy-10	7	42.5
2015-01-09	47	lhy-10	7	55
2015-01-12	50	lhy-10	7	58.1
2015-01-15	53	lhy-10	7	61
2015-01-18	56	lhy-10	7	65.8
2015-01-21	59	lhy-10	7	69
2015-01-25	63	lhy-10	7	74.5
2015-01-27	65	lhy-10	7	77.3
2014-11-23	0	lhy-10	8	5.5
2014-12-19	26	lhy-10	8	14.5
2014-12-26	33	lhy-10	8	23
2015-01-03	41	lhy-10	8	35
2015-01-09	47	lhy-10	8	46.4
2015-01-12	50	lhy-10	8	51.3
2015-01-15	53	lhy-10	8	54
2015-01-18	56	lhy-10	8	58
2015-01-21	59	lhy-10	8	61
2015-01-25	63	lhy-10	8	65.5
2015-01-27	65	lhy-10	8	67.5
2014-11-23	0	lhy-10	9	5.5
2014-12-19	26	lhy-10	9	15.8
2014-12-26	33	lhy-10	9	25
2015-01-03	41	lhy-10	9	39.5
2015-01-09	47	lhy-10	9	53.6
2015-01-12	50	lhy-10	9	57.8
2015-01-15	53	lhy-10	9	61
2015-01-18	56	lhy-10	9	65
2015-01-21	59	lhy-10	9	69
2015-01-25	63	lhy-10	9	75.5
2015-01-27	65	lhy-10	9	77.6
2014-11-23	0	lhy-3	1	5.5
2014-12-19	26	lhy-3	1	NA
2014-12-26	33	lhy-3	1	28.2
2015-01-03	41	lhy-3	1	44.3
2015-01-09	47	lhy-3	1	55.6
2015-01-12	50	lhy-3	1	58.8
2015-01-15	53	lhy-3	1	62.9
2015-01-18	56	lhy-3	1	67.7
2015-01-21	59	lhy-3	1	71.5
2015-01-25	63	lhy-3	1	78.5
2015-01-27	65	lhy-3	1	80.5
2014-11-23	0	lhy-3	2	6
2014-12-19	26	lhy-3	2	NA
2014-12-26	33	lhy-3	2	26
2015-01-03	41	lhy-3	2	41
2015-01-09	47	lhy-3	2	52.5
2015-01-12	50	lhy-3	2	55.5
2015-01-15	53	lhy-3	2	58.5
2015-01-18	56	lhy-3	2	62.7
2015-01-21	59	lhy-3	2	66
2015-01-25	63	lhy-3	2	72.4
2015-01-27	65	lhy-3	2	74.1
2014-11-23	0	lhy-3	3	6
2014-12-19	26	lhy-3	3	NA
2014-12-26	33	lhy-3	3	22.5
2015-01-03	41	lhy-3	3	34.5
2015-01-09	47	lhy-3	3	46.2
2015-01-12	50	lhy-3	3	50
2015-01-15	53	lhy-3	3	53.2
2015-01-18	56	lhy-3	3	57.5
2015-01-21	59	lhy-3	3	60
2015-01-25	63	lhy-3	3	66.5
2015-01-27	65	lhy-3	3	69.1
2014-11-23	0	lhy-3	4	6
2014-12-19	26	lhy-3	4	NA
2014-12-26	33	lhy-3	4	25.8
2015-01-03	41	lhy-3	4	40.4
2015-01-09	47	lhy-3	4	51.5
2015-01-12	50	lhy-3	4	54.7
2015-01-15	53	lhy-3	4	58
2015-01-18	56	lhy-3	4	62.9
2015-01-21	59	lhy-3	4	66.5
2015-01-25	63	lhy-3	4	72.5
2015-01-27	65	lhy-3	4	75.1
2014-11-23	0	lhy-3	5	5
2014-12-19	26	lhy-3	5	NA
2014-12-26	33	lhy-3	5	25.5
2015-01-03	41	lhy-3	5	40.5
2015-01-09	47	lhy-3	5	51.8
2015-01-12	50	lhy-3	5	57
2015-01-15	53	lhy-3	5	61.6
2015-01-18	56	lhy-3	5	65.1
2015-01-21	59	lhy-3	5	69
2015-01-25	63	lhy-3	5	73.6
2015-01-27	65	lhy-3	5	76
2014-11-23	0	lhy-3	6	6.5
2014-12-19	26	lhy-3	6	NA
2014-12-26	33	lhy-3	6	25.5
2015-01-03	41	lhy-3	6	39.5
2015-01-09	47	lhy-3	6	51.5
2015-01-12	50	lhy-3	6	54.7
2015-01-15	53	lhy-3	6	58.2
2015-01-18	56	lhy-3	6	63.4
2015-01-21	59	lhy-3	6	66
2015-01-25	63	lhy-3	6	72.4
2015-01-27	65	lhy-3	6	74.2
2014-11-23	0	lhy-3	7	6
2014-12-19	26	lhy-3	7	NA
2014-12-26	33	lhy-3	7	24.5
2015-01-03	41	lhy-3	7	39.9
2015-01-09	47	lhy-3	7	52
2015-01-12	50	lhy-3	7	55.5
2015-01-15	53	lhy-3	7	59
2015-01-18	56	lhy-3	7	63.3
2015-01-21	59	lhy-3	7	66
2015-01-25	63	lhy-3	7	73.1
2015-01-27	65	lhy-3	7	76.3
2014-11-23	0	lhy-3	8	5.5
2014-12-19	26	lhy-3	8	NA
2014-12-26	33	lhy-3	8	NA
2015-01-03	41	lhy-3	8	NA
2015-01-09	47	lhy-3	8	NA
2015-01-12	50	lhy-3	8	NA
2015-01-15	53	lhy-3	8	NA
2015-01-18	56	lhy-3	8	NA
2015-01-21	59	lhy-3	8	NA
2015-01-25	63	lhy-3	8	NA
2015-01-27	65	lhy-3	8	NA
2014-11-23	0	lhy-3	9	5.5
2014-12-19	26	lhy-3	9	NA
2014-12-26	33	lhy-3	9	24
2015-01-03	41	lhy-3	9	38.5
2015-01-09	47	lhy-3	9	48.5
2015-01-12	50	lhy-3	9	52.5
2015-01-15	53	lhy-3	9	55.5
2015-01-18	56	lhy-3	9	59.7
2015-01-21	59	lhy-3	9	64.5
2015-01-25	63	lhy-3	9	70.1
2015-01-27	65	lhy-3	9	72.7
2014-11-23	0	toc1-4	1	5.5
2014-12-19	26	toc1-4	1	16.5
2014-12-26	33	toc1-4	1	26.5
2015-01-03	41	toc1-4	1	41.5
2015-01-09	47	toc1-4	1	54.5
2015-01-12	50	toc1-4	1	57.7
2015-01-15	53	toc1-4	1	60.4
2015-01-18	56	toc1-4	1	65.5
2015-01-21	59	toc1-4	1	70
2015-01-25	63	toc1-4	1	76.2
2015-01-27	65	toc1-4	1	78.5
2014-11-23	0	toc1-4	2	5.5
2014-12-19	26	toc1-4	2	17
2014-12-26	33	toc1-4	2	26
2015-01-03	41	toc1-4	2	41.5
2015-01-09	47	toc1-4	2	53
2015-01-12	50	toc1-4	2	56.6
2015-01-15	53	toc1-4	2	60
2015-01-18	56	toc1-4	2	65.7
2015-01-21	59	toc1-4	2	70.5
2015-01-25	63	toc1-4	2	76.7
2015-01-27	65	toc1-4	2	78.5
2014-11-23	0	toc1-4	3	6.5
2014-12-19	26	toc1-4	3	15.5
2014-12-26	33	toc1-4	3	23.8
2015-01-03	41	toc1-4	3	38.3
2015-01-09	47	toc1-4	3	49
2015-01-12	50	toc1-4	3	52.6
2015-01-15	53	toc1-4	3	56
2015-01-18	56	toc1-4	3	60
2015-01-21	59	toc1-4	3	64
2015-01-25	63	toc1-4	3	70.7
2015-01-27	65	toc1-4	3	74
2014-11-23	0	toc1-4	4	6.5
2014-12-19	26	toc1-4	4	19.5
2014-12-26	33	toc1-4	4	30.5
2015-01-03	41	toc1-4	4	45
2015-01-09	47	toc1-4	4	54
2015-01-12	50	toc1-4	4	56
2015-01-15	53	toc1-4	4	59
2015-01-18	56	toc1-4	4	62.5
2015-01-21	59	toc1-4	4	66.5
2015-01-25	63	toc1-4	4	72.3
2015-01-27	65	toc1-4	4	74.1
2014-11-23	0	toc1-4	5	5.5
2014-12-19	26	toc1-4	5	18.1
2014-12-26	33	toc1-4	5	26
2015-01-03	41	toc1-4	5	43
2015-01-09	47	toc1-4	5	53.5
2015-01-12	50	toc1-4	5	57.5
2015-01-15	53	toc1-4	5	61
2015-01-18	56	toc1-4	5	65.1
2015-01-21	59	toc1-4	5	69.5
2015-01-25	63	toc1-4	5	75.5
2015-01-27	65	toc1-4	5	77.7
2014-11-23	0	toc1-4	6	6
2014-12-19	26	toc1-4	6	18
2014-12-26	33	toc1-4	6	27.5
2015-01-03	41	toc1-4	6	43.6
2015-01-09	47	toc1-4	6	54.7
2015-01-12	50	toc1-4	6	58.1
2015-01-15	53	toc1-4	6	62
2015-01-18	56	toc1-4	6	65.8
2015-01-21	59	toc1-4	6	69.5
2015-01-25	63	toc1-4	6	77.4
2015-01-27	65	toc1-4	6	81.2
2014-11-23	0	toc1-4	7	6
2014-12-19	26	toc1-4	7	18
2014-12-26	33	toc1-4	7	28
2015-01-03	41	toc1-4	7	42.8
2015-01-09	47	toc1-4	7	54.5
2015-01-12	50	toc1-4	7	58.2
2015-01-15	53	toc1-4	7	60.5
2015-01-18	56	toc1-4	7	64
2015-01-21	59	toc1-4	7	67
2015-01-25	63	toc1-4	7	72.4
2015-01-27	65	toc1-4	7	75
2014-11-23	0	toc1-4	8	6.5
2014-12-19	26	toc1-4	8	18
2014-12-26	33	toc1-4	8	27
2015-01-03	41	toc1-4	8	39.8
2015-01-09	47	toc1-4	8	51
2015-01-12	50	toc1-4	8	54.4
2015-01-15	53	toc1-4	8	58.4
2015-01-18	56	toc1-4	8	63.3
2015-01-21	59	toc1-4	8	67.5
2015-01-25	63	toc1-4	8	74.8
2015-01-27	65	toc1-4	8	76.8
2014-11-23	0	toc1-4	9	6
2014-12-19	26	toc1-4	9	18.5
2014-12-26	33	toc1-4	9	27
2015-01-03	41	toc1-4	9	43.2
2015-01-09	47	toc1-4	9	54.5
2015-01-12	50	toc1-4	9	57.8
2015-01-15	53	toc1-4	9	61
2015-01-18	56	toc1-4	9	66
2015-01-21	59	toc1-4	9	70.5
2015-01-25	63	toc1-4	9	76.5
2015-01-27	65	toc1-4	9	78.4
2014-11-23	0	toc1-5	1	5
2014-12-19	26	toc1-5	1	17.6
2014-12-26	33	toc1-5	1	28.5
2015-01-03	41	toc1-5	1	42.7
2015-01-09	47	toc1-5	1	53.5
2015-01-12	50	toc1-5	1	56
2015-01-15	53	toc1-5	1	59.8
2015-01-18	56	toc1-5	1	63.7
2015-01-21	59	toc1-5	1	67
2015-01-25	63	toc1-5	1	72.5
2015-01-27	65	toc1-5	1	76
2014-11-23	0	toc1-5	2	5
2014-12-19	26	toc1-5	2	16
2014-12-26	33	toc1-5	2	26.5
2015-01-03	41	toc1-5	2	42
2015-01-09	47	toc1-5	2	54
2015-01-12	50	toc1-5	2	56.7
2015-01-15	53	toc1-5	2	60
2015-01-18	56	toc1-5	2	64.7
2015-01-21	59	toc1-5	2	68
2015-01-25	63	toc1-5	2	73.8
2015-01-27	65	toc1-5	2	76.2
2014-11-23	0	toc1-5	3	6
2014-12-19	26	toc1-5	3	18
2014-12-26	33	toc1-5	3	26.6
2015-01-03	41	toc1-5	3	43
2015-01-09	47	toc1-5	3	53
2015-01-12	50	toc1-5	3	56.9
2015-01-15	53	toc1-5	3	59.8
2015-01-18	56	toc1-5	3	64
2015-01-21	59	toc1-5	3	67.5
2015-01-25	63	toc1-5	3	73.7
2015-01-27	65	toc1-5	3	75.8
2014-11-23	0	toc1-5	4	6
2014-12-19	26	toc1-5	4	17
2014-12-26	33	toc1-5	4	27
2015-01-03	41	toc1-5	4	41
2015-01-09	47	toc1-5	4	52.5
2015-01-12	50	toc1-5	4	56.8
2015-01-15	53	toc1-5	4	59.5
2015-01-18	56	toc1-5	4	63.5
2015-01-21	59	toc1-5	4	67
2015-01-25	63	toc1-5	4	73.6
2015-01-27	65	toc1-5	4	76
2014-11-23	0	toc1-5	5	5
2014-12-19	26	toc1-5	5	17.2
2014-12-26	33	toc1-5	5	27.6
2015-01-03	41	toc1-5	5	42.7
2015-01-09	47	toc1-5	5	53.5
2015-01-12	50	toc1-5	5	56.6
2015-01-15	53	toc1-5	5	61
2015-01-18	56	toc1-5	5	66
2015-01-21	59	toc1-5	5	70
2015-01-25	63	toc1-5	5	75
2015-01-27	65	toc1-5	5	78
2014-11-23	0	toc1-5	6	5.5
2014-12-19	26	toc1-5	6	18
2014-12-26	33	toc1-5	6	27
2015-01-03	41	toc1-5	6	43.8
2015-01-09	47	toc1-5	6	55.5
2015-01-12	50	toc1-5	6	60.1
2015-01-15	53	toc1-5	6	63.6
2015-01-18	56	toc1-5	6	67.1
2015-01-21	59	toc1-5	6	71.5
2015-01-25	63	toc1-5	6	79.5
2015-01-27	65	toc1-5	6	83.5
2014-11-23	0	toc1-5	7	6
2014-12-19	26	toc1-5	7	16.5
2014-12-26	33	toc1-5	7	26.8
2015-01-03	41	toc1-5	7	40.1
2015-01-09	47	toc1-5	7	50
2015-01-12	50	toc1-5	7	53.7
2015-01-15	53	toc1-5	7	57
2015-01-18	56	toc1-5	7	61.5
2015-01-21	59	toc1-5	7	65
2015-01-25	63	toc1-5	7	70
2015-01-27	65	toc1-5	7	72.5
2014-11-23	0	toc1-5	8	5
2014-12-19	26	toc1-5	8	13.5
2014-12-26	33	toc1-5	8	21
2015-01-03	41	toc1-5	8	34.7
2015-01-09	47	toc1-5	8	44.6
2015-01-12	50	toc1-5	8	49.4
2015-01-15	53	toc1-5	8	53
2015-01-18	56	toc1-5	8	58.7
2015-01-21	59	toc1-5	8	64.5
2015-01-25	63	toc1-5	8	69.8
2015-01-27	65	toc1-5	8	72.5
2014-11-23	0	toc1-5	9	5.5
2014-12-19	26	toc1-5	9	NA
2014-12-26	33	toc1-5	9	NA
2015-01-03	41	toc1-5	9	NA
2015-01-09	47	toc1-5	9	NA
2015-01-12	50	toc1-5	9	NA
2015-01-15	53	toc1-5	9	NA
2015-01-18	56	toc1-5	9	NA
2015-01-21	59	toc1-5	9	NA
2015-01-25	63	toc1-5	9	NA
2015-01-27	65	toc1-5	9	NA
