# Supplementary material for: Nature’s Master of Ceremony: The Populus Circadian Clock as Orchestrator of Tree Growth and Phenology
Source: NPJ Biol Timing Sleep. 2025 Apr 7;2:16. doi: 10.1038/s44323-025-00034-4 (PMC11976295; doi:10.1038/s44323-025-00034-4)
Supplement: Supplementary file 3 — Supplementary information [file 44323_2025_34_MOESM3_ESM.zip › Natures_MC_data_and_scripts/CSV_datasets/E4_PIPPA_version1.csv]

Date	Doy	pot number	Genotype	Height (mm)	Diameter (mm)
5/5/2020	126	319	OatPHYA22 CCR2LUC (134 - 2s)	45	NA
5/5/2020	126	309	PHYB (537 - 12)	45	NA
5/5/2020	126	358	OatPHYA22 CCR2LUC (134 - 2s)	50	NA
5/5/2020	126	362	Elite (3011 - 864012)	55	NA
5/5/2020	126	171	OatPHYA22 CCR2LUC (134 - 2s)	55	NA
5/5/2020	126	135	OatPHYA22 CCR2LUC (134 - 2s)	60	NA
5/7/2020	128	171	OatPHYA22 CCR2LUC (134 - 2s)	60	NA
5/7/2020	128	319	OatPHYA22 CCR2LUC (134 - 2s)	60	NA
5/7/2020	128	358	OatPHYA22 CCR2LUC (134 - 2s)	60	NA
5/9/2020	130	358	OatPHYA22 CCR2LUC (134 - 2s)	65	NA
5/7/2020	128	362	Elite (3011 - 864012)	70	NA
5/7/2020	128	135	OatPHYA22 CCR2LUC (134 - 2s)	70	NA
5/5/2020	126	315	OatPHYA22 CCR2LUC (134 - 2s)	70	NA
5/5/2020	126	50	HpG1 (125 - 6A)	75	NA
5/5/2020	126	52	OatPHYA22 CCR2LUC (134 - 2s)	75	NA
5/9/2020	130	135	OatPHYA22 CCR2LUC (134 - 2s)	75	NA
5/9/2020	130	171	OatPHYA22 CCR2LUC (134 - 2s)	75	NA
5/5/2020	126	183	HpCCA T89 (3 - 10)	80	NA
5/5/2020	126	129	OatPHYA22 CCR2LUC (134 - 2s)	80	NA
5/11/2020	132	135	OatPHYA22 CCR2LUC (134 - 2s)	80	NA
5/7/2020	128	315	OatPHYA22 CCR2LUC (134 - 2s)	80	NA
5/9/2020	130	319	OatPHYA22 CCR2LUC (134 - 2s)	80	NA
5/5/2020	126	229	EBI2 (313 - 7)	85	NA
5/5/2020	126	104	Elite (3011 - 864012)	85	NA
5/5/2020	126	241	Elite (3011 - 864012)	85	NA
5/7/2020	128	50	HpG1 (125 - 6A)	85	NA
5/7/2020	128	52	OatPHYA22 CCR2LUC (134 - 2s)	85	NA
5/9/2020	130	52	OatPHYA22 CCR2LUC (134 - 2s)	85	NA
5/7/2020	128	129	OatPHYA22 CCR2LUC (134 - 2s)	85	NA
5/5/2020	126	192	OatPHYA22 CCR2LUC (134 - 2s)	85	NA
5/5/2020	126	270	T89	85	NA
5/5/2020	126	268	HpFKF1 (124 - 11)	90	NA
5/5/2020	126	197	HpG1 (125 - 6A)	90	NA
5/11/2020	132	171	OatPHYA22 CCR2LUC (134 - 2s)	90	NA
5/9/2020	130	315	OatPHYA22 CCR2LUC (134 - 2s)	90	NA
5/11/2020	132	358	OatPHYA22 CCR2LUC (134 - 2s)	90	NA
5/5/2020	126	330	HpCCA PHYA1 (2 - 33)	95	NA
5/7/2020	128	183	HpCCA T89 (3 - 10)	95	NA
5/5/2020	126	205	HpTOC1 (1 - 5)	95	NA
5/9/2020	130	129	OatPHYA22 CCR2LUC (134 - 2s)	95	NA
5/13/2020	134	135	OatPHYA22 CCR2LUC (134 - 2s)	95	NA
5/13/2020	134	171	OatPHYA22 CCR2LUC (134 - 2s)	95	NA
5/11/2020	132	319	OatPHYA22 CCR2LUC (134 - 2s)	95	NA
5/13/2020	134	358	OatPHYA22 CCR2LUC (134 - 2s)	95	NA
5/5/2020	126	255	OxTOC1 (1119 - 4)	95	NA
5/5/2020	126	297	PRR7 (261 - 5)	95	NA
5/5/2020	126	267	EBI2 (313 - 8)	100	NA
5/5/2020	126	140	Elite (3011 - 864012)	100	NA
5/5/2020	126	261	Elite (3011 - 864012)	100	NA
5/5/2020	126	189	HpCCA T89 (3 - 10)	100	NA
5/5/2020	126	46	HpFKF1 (124 - 10)	100	NA
5/7/2020	128	192	OatPHYA22 CCR2LUC (134 - 2s)	100	NA
5/11/2020	132	315	OatPHYA22 CCR2LUC (134 - 2s)	100	NA
5/5/2020	126	180	OxTOC1 (1119 - 4)	100	NA
5/5/2020	126	363	OxTOC1 (1119 - 4)	100	NA
5/5/2020	126	249	PGM1_2 CRISPR (908 - 10)	100	NA
5/7/2020	128	309	PHYB (537 - 12)	100	NA
5/5/2020	126	335	Elite (3011 - 864012)	105	NA
5/9/2020	130	362	Elite (3011 - 864012)	105	NA
5/5/2020	126	243	HpG1 (125 - 6A)	105	NA
5/5/2020	126	278	HpTOC1 (1 - 5)	105	NA
5/11/2020	132	52	OatPHYA22 CCR2LUC (134 - 2s)	105	NA
5/11/2020	132	129	OatPHYA22 CCR2LUC (134 - 2s)	105	NA
5/5/2020	126	173	OxTOC1 (1119 - 4)	105	NA
5/5/2020	126	210	OxTOC1 (1119 - 7)	105	NA
5/5/2020	126	157	T89	105	NA
5/5/2020	126	177	T89 (591 - 7)	105	NA
5/5/2020	126	88	EBI1 (312 - 2)	110	NA
5/5/2020	126	132	EBI1 (312 - 2)	110	NA
5/5/2020	126	237	EBI1 (312 - 2)	110	NA
5/5/2020	126	63	EBI2 (313 - 8)	110	NA
5/7/2020	128	342	EBI2 (313 - 8)	110	NA
5/7/2020	128	104	Elite (3011 - 864012)	110	NA
5/5/2020	126	199	HpFKF1 (124 - 11)	110	NA
5/9/2020	130	50	HpG1 (125 - 6A)	110	NA
5/5/2020	126	209	HpTOC1 (1 - 5)	110	NA
5/13/2020	134	319	OatPHYA22 CCR2LUC (134 - 2s)	110	NA
5/5/2020	126	10	OxTOC1 (1119 - 4)	110	NA
5/5/2020	126	128	OxTOC1 (1119 - 4)	110	NA
5/5/2020	126	47	PRR7 (261 - 11)	110	NA
5/7/2020	128	47	PRR7 (261 - 11)	110	NA
5/5/2020	126	120	T89	110	NA
5/7/2020	128	157	T89	110	NA
5/5/2020	126	263	EBI1 (345 - 14)	115	NA
5/5/2020	126	134	EBI2 (313 - 8)	115	NA
5/7/2020	128	267	EBI2 (313 - 8)	115	NA
5/5/2020	126	342	EBI2 (313 - 8)	115	NA
5/5/2020	126	94	Elite (3011 - 864012)	115	NA
5/5/2020	126	112	Elite (3011 - 864012)	115	NA
5/7/2020	128	241	Elite (3011 - 864012)	115	NA
5/5/2020	126	291	Elite (3011 - 864012)	115	NA
5/5/2020	126	79	HpCCA PHYA1 (2 - 32)	115	NA
5/7/2020	128	330	HpCCA PHYA1 (2 - 33)	115	NA
5/5/2020	126	293	HpCCA T89 (3 - 10)	115	NA
5/7/2020	128	46	HpFKF1 (124 - 10)	115	NA
5/5/2020	126	285	HpFKF1 (124 - 11)	115	NA
5/7/2020	128	197	HpG1 (125 - 6A)	115	NA
5/5/2020	126	357	HpTOC1 (1 - 5)	115	NA
5/13/2020	134	129	OatPHYA22 CCR2LUC (134 - 2s)	115	NA
5/15/2020	136	135	OatPHYA22 CCR2LUC (134 - 2s)	115	NA
5/17/2020	138	135	OatPHYA22 CCR2LUC (134 - 2s)	115	NA
5/15/2020	136	171	OatPHYA22 CCR2LUC (134 - 2s)	115	NA
5/17/2020	138	171	OatPHYA22 CCR2LUC (134 - 2s)	115	NA
5/9/2020	130	192	OatPHYA22 CCR2LUC (134 - 2s)	115	NA
5/15/2020	136	358	OatPHYA22 CCR2LUC (134 - 2s)	115	NA
5/5/2020	126	9	OxTOC1 (1119 - 7)	115	NA
5/5/2020	126	95	PGM1_2 CRISPR (908 - 34)	115	NA
5/5/2020	126	172	PHYA1 CCR2LUC (128 - 1s)	115	NA
5/5/2020	126	283	PHYA1 CCR2LUC (128 - 1s)	115	NA
5/7/2020	128	270	T89	115	NA
5/5/2020	126	302	T89	115	NA
5/5/2020	126	147	T89 (591 - 7)	115	NA
5/5/2020	126	250	T89 (640 - 8)	115	NA
5/5/2020	126	67	T89 CCR2 LUC (127 - 5s)	115	NA
5/5/2020	126	87	T89 CCR2 LUC (127 - 5s)	115	NA
5/5/2020	126	298	T89 CCR2 LUC (127 - 5s)	115	NA
5/5/2020	126	252	EBI1 (312 - 2)	120	NA
5/5/2020	126	217	EBI1 (312 - 3)	120	NA
5/5/2020	126	332	EBI1 (345 - 14)	120	NA
5/5/2020	126	166	EBI2 (313 - 7)	120	NA
5/5/2020	126	48	Elite (3011 - 864012)	120	NA
5/5/2020	126	186	Elite (3011 - 864012)	120	NA
5/5/2020	126	240	HpCCA PHYA1 (2 - 32)	120	NA
5/9/2020	130	183	HpCCA T89 (3 - 10)	120	NA
5/7/2020	128	189	HpCCA T89 (3 - 10)	120	NA
5/5/2020	126	277	HpCCA T89 (3 - 10)	120	NA
5/5/2020	126	68	HpFKF1 (124 - 11)	120	NA
5/5/2020	126	227	HpG1 (125 - 13)	120	NA
5/5/2020	126	194	HpTOC1 (1 - 5)	120	NA
5/7/2020	128	205	HpTOC1 (1 - 5)	120	NA
5/5/2020	126	311	HpTOC1 (1 - 5)	120	NA
5/13/2020	134	52	OatPHYA22 CCR2LUC (134 - 2s)	120	NA
5/11/2020	132	192	OatPHYA22 CCR2LUC (134 - 2s)	120	NA
5/7/2020	128	173	OxTOC1 (1119 - 4)	120	NA
5/5/2020	126	336	OxTOC1 (1119 - 7)	120	NA
5/5/2020	126	2	PRR7 (261 - 11)	120	NA
5/5/2020	126	348	PRR7 (261 - 5)	120	NA
5/5/2020	126	360	T89 CCR2 LUC (127 - 5s)	120	NA
5/7/2020	128	132	EBI1 (312 - 2)	125	NA
5/5/2020	126	256	EBI1 (312 - 2)	125	NA
5/5/2020	126	55	EBI1 (312 - 3)	125	NA
5/5/2020	126	58	EBI1 (312 - 3)	125	NA
5/7/2020	128	229	EBI2 (313 - 7)	125	NA
5/5/2020	126	239	EBI2 (313 - 7)	125	NA
5/5/2020	126	45	EBI2 (313 - 8)	125	NA
5/5/2020	126	206	EBI2 (313 - 8)	125	NA
5/7/2020	128	335	Elite (3011 - 864012)	125	NA
5/5/2020	126	126	HpCCA PHYA1 (2 - 32)	125	NA
5/5/2020	126	224	HpCCA PHYA1 (2 - 32)	125	NA
5/5/2020	126	344	HpCCA PHYA1 (2 - 32)	125	NA
5/5/2020	126	176	HpCCA PHYA1 (2 - 33)	125	NA
5/9/2020	130	46	HpFKF1 (124 - 10)	125	NA
5/5/2020	126	148	HpFKF1 (124 - 11)	125	NA
5/5/2020	126	272	HpG1 (125 - 13)	125	NA
5/9/2020	130	197	HpG1 (125 - 6A)	125	NA
5/5/2020	126	317	HpG1 (125 - 6A)	125	NA
5/5/2020	126	216	HpTOC1 (1 - 5)	125	NA
5/7/2020	128	357	HpTOC1 (1 - 5)	125	NA
5/5/2020	126	308	HpZTL (11 - 5)	125	NA
5/5/2020	126	340	HpZTL (11 - 5)	125	NA
5/5/2020	126	4	OatPHYA22 CCR2LUC (134 - 2s)	125	NA
5/7/2020	128	4	OatPHYA22 CCR2LUC (134 - 2s)	125	NA
5/15/2020	136	129	OatPHYA22 CCR2LUC (134 - 2s)	125	NA
5/13/2020	134	192	OatPHYA22 CCR2LUC (134 - 2s)	125	NA
5/17/2020	138	358	OatPHYA22 CCR2LUC (134 - 2s)	125	NA
5/7/2020	128	10	OxTOC1 (1119 - 4)	125	NA
5/7/2020	128	128	OxTOC1 (1119 - 4)	125	NA
5/7/2020	128	180	OxTOC1 (1119 - 4)	125	NA
5/7/2020	128	363	OxTOC1 (1119 - 4)	125	NA
5/7/2020	128	210	OxTOC1 (1119 - 7)	125	NA
5/5/2020	126	49	PGM1_2 CRISPR (908 - 34)	125	NA
5/5/2020	126	265	PHYA1 CCR2LUC (128 - 1s)	125	NA
5/5/2020	126	287	PHYA1 CCR2LUC (128 - 1s)	125	NA
5/5/2020	126	119	PRR7 (261 - 5)	125	NA
5/5/2020	126	333	PRR7 (261 - 5)	125	NA
5/5/2020	126	33	T89	125	NA
5/9/2020	130	157	T89	125	NA
5/5/2020	126	275	T89	125	NA
5/5/2020	126	280	T89	125	NA
5/5/2020	126	304	T89	125	NA
5/7/2020	128	250	T89 (640 - 8)	125	NA
5/5/2020	126	16	T89 CCR2 LUC (127 - 5s)	125	NA
5/7/2020	128	16	T89 CCR2 LUC (127 - 5s)	125	NA
5/7/2020	128	67	T89 CCR2 LUC (127 - 5s)	125	NA
5/5/2020	126	301	EBI1 (312 - 3)	130	NA
5/7/2020	128	332	EBI1 (345 - 14)	130	NA
5/7/2020	128	45	EBI2 (313 - 8)	130	NA
5/5/2020	126	284	EBI2 (313 - 8)	130	NA
5/5/2020	126	41	Elite (3011 - 864012)	130	NA
5/9/2020	130	104	Elite (3011 - 864012)	130	NA
5/5/2020	126	152	Elite (3011 - 864012)	130	NA
5/5/2020	126	214	Elite (3011 - 864012)	130	NA
5/7/2020	128	261	Elite (3011 - 864012)	130	NA
5/5/2020	126	324	HpCCA PHYA1 (2 - 33)	130	NA
5/5/2020	126	115	HpCCA T89 (3 - 10)	130	NA
5/7/2020	128	293	HpCCA T89 (3 - 10)	130	NA
5/5/2020	126	356	HpCCA T89 (3 - 10)	130	NA
5/5/2020	126	213	HpFKF1 (124 - 10)	130	NA
5/5/2020	126	232	HpFKF1 (124 - 10)	130	NA
5/5/2020	126	53	HpG1 (125 - 13)	130	NA
5/5/2020	126	82	HpG1 (125 - 6A)	130	NA
5/7/2020	128	278	HpTOC1 (1 - 5)	130	NA
5/5/2020	126	251	HpZTL (11 - 5)	130	NA
5/13/2020	134	315	OatPHYA22 CCR2LUC (134 - 2s)	130	NA
5/7/2020	128	255	OxTOC1 (1119 - 4)	130	NA
5/5/2020	126	137	OxTOC1 (1119 - 7)	130	NA
5/5/2020	126	316	OxTOC1 (1119 - 7)	130	NA
5/5/2020	126	167	PGM1_2 CRISPR (908 - 10)	130	NA
5/5/2020	126	175	PGM1_2 CRISPR (908 - 34)	130	NA
5/5/2020	126	202	PGM1_2 CRISPR (908 - 34)	130	NA
5/5/2020	126	269	PGM1_2 CRISPR (908 - 34)	130	NA
5/5/2020	126	228	PRR7 (261 - 11)	130	NA
5/7/2020	128	297	PRR7 (261 - 5)	130	NA
5/5/2020	126	286	T89 (589 - 10)	130	NA
5/5/2020	126	238	T89 (591 - 7)	130	NA
5/7/2020	128	58	EBI1 (312 - 3)	135	NA
5/5/2020	126	331	EBI1 (312 - 3)	135	NA
5/7/2020	128	331	EBI1 (312 - 3)	135	NA
5/5/2020	126	310	EBI1 (345 - 14)	135	NA
5/9/2020	130	229	EBI2 (313 - 7)	135	NA
5/7/2020	128	140	Elite (3011 - 864012)	135	NA
5/11/2020	132	362	Elite (3011 - 864012)	135	NA
5/5/2020	126	294	HpCCA PHYA1 (2 - 32)	135	NA
5/5/2020	126	296	HpCCA PHYA1 (2 - 33)	135	NA
5/7/2020	128	68	HpFKF1 (124 - 11)	135	NA
5/7/2020	128	268	HpFKF1 (124 - 11)	135	NA
5/5/2020	126	345	HpG1 (125 - 13)	135	NA
5/5/2020	126	72	HpG1 (125 - 6A)	135	NA
5/7/2020	128	82	HpG1 (125 - 6A)	135	NA
5/7/2020	128	243	HpG1 (125 - 6A)	135	NA
5/9/2020	130	194	HpTOC1 (1 - 5)	135	NA
5/7/2020	128	209	HpTOC1 (1 - 5)	135	NA
5/9/2020	130	357	HpTOC1 (1 - 5)	135	NA
5/15/2020	136	52	OatPHYA22 CCR2LUC (134 - 2s)	135	NA
5/15/2020	136	319	OatPHYA22 CCR2LUC (134 - 2s)	135	NA
5/7/2020	128	9	OxTOC1 (1119 - 7)	135	NA
5/5/2020	126	93	OxTOC1 (1119 - 7)	135	NA
5/5/2020	126	155	OxTOC1 (1119 - 7)	135	NA
5/5/2020	126	313	OxTOC1 (1119 - 7)	135	NA
5/5/2020	126	187	PGM1_2 CRISPR (908 - 10)	135	NA
5/7/2020	128	49	PGM1_2 CRISPR (908 - 34)	135	NA
5/7/2020	128	202	PGM1_2 CRISPR (908 - 34)	135	NA
5/5/2020	126	230	pK2GW7 pCycD3 AtGA20ox1 (673 - 3)	135	NA
5/5/2020	126	225	PRR7 (261 - 11)	135	NA
5/5/2020	126	359	PRR7 (261 - 11)	135	NA
5/5/2020	126	3	T89	135	NA
5/5/2020	126	69	T89	135	NA
5/7/2020	128	69	T89	135	NA
5/5/2020	126	233	T89	135	NA
5/5/2020	126	215	T89 (589 - 10)	135	NA
5/5/2020	126	307	T89 (589 - 13)	135	NA
5/5/2020	126	184	T89 (591 - 7)	135	NA
5/5/2020	126	235	T89 CCR2 LUC (127 - 5s)	135	NA
5/5/2020	126	266	T89 CCR2 LUC (127 - 5s)	135	NA
5/7/2020	128	266	T89 CCR2 LUC (127 - 5s)	135	NA
5/7/2020	128	360	T89 CCR2 LUC (127 - 5s)	135	NA
5/7/2020	128	252	EBI1 (312 - 2)	140	NA
5/5/2020	126	153	EBI1 (312 - 3)	140	NA
5/5/2020	126	139	EBI1 (345 - 14)	140	NA
5/5/2020	126	7	EBI2 (313 - 7)	140	NA
5/5/2020	126	86	EBI2 (313 - 8)	140	NA
5/7/2020	128	94	Elite (3011 - 864012)	140	NA
5/5/2020	126	123	Elite (3011 - 864012)	140	NA
5/7/2020	128	176	HpCCA PHYA1 (2 - 33)	140	NA
5/5/2020	126	54	HpCCA T89 (3 - 10)	140	NA
5/7/2020	128	115	HpCCA T89 (3 - 10)	140	NA
5/5/2020	126	258	HpCCA T89 (3 - 10)	140	NA
5/7/2020	128	356	HpCCA T89 (3 - 10)	140	NA
5/5/2020	126	102	HpFKF1 (124 - 10)	140	NA
5/7/2020	128	227	HpG1 (125 - 13)	140	NA
5/5/2020	126	262	HpG1 (125 - 13)	140	NA
5/11/2020	132	50	HpG1 (125 - 6A)	140	NA
5/5/2020	126	150	HpG1 (125 - 6A)	140	NA
5/5/2020	126	208	HpG1 (125 - 6A)	140	NA
5/5/2020	126	73	HpTOC1 (1 - 5)	140	NA
5/7/2020	128	73	HpTOC1 (1 - 5)	140	NA
5/5/2020	126	110	HpTOC1 (1 - 5)	140	NA
5/5/2020	126	70	HpZTL (11 - 5)	140	NA
5/5/2020	126	121	HpZTL (11 - 5)	140	NA
5/5/2020	126	125	HpZTL (11 - 5)	140	NA
5/17/2020	138	52	OatPHYA22 CCR2LUC (134 - 2s)	140	NA
5/19/2020	140	135	OatPHYA22 CCR2LUC (134 - 2s)	140	NA
5/15/2020	136	315	OatPHYA22 CCR2LUC (134 - 2s)	140	NA
5/7/2020	128	167	PGM1_2 CRISPR (908 - 10)	140	NA
5/5/2020	126	318	PGM1_2 CRISPR (908 - 10)	140	NA
5/7/2020	128	175	PGM1_2 CRISPR (908 - 34)	140	NA
5/5/2020	126	179	PHYA1 CCR2LUC (128 - 1s)	140	NA
5/5/2020	126	306	pK2GW7 pCycD3 AtGA20ox1 (673 - 3)	140	NA
5/7/2020	128	306	pK2GW7 pCycD3 AtGA20ox1 (673 - 3)	140	NA
5/5/2020	126	288	PRR7 (261 - 5)	140	NA
5/5/2020	126	303	PRR7 (261 - 5)	140	NA
5/7/2020	128	348	PRR7 (261 - 5)	140	NA
5/7/2020	128	33	T89	140	NA
5/7/2020	128	120	T89	140	NA
5/5/2020	126	191	T89	140	NA
5/7/2020	128	233	T89	140	NA
5/5/2020	126	90	T89 (589 - 10)	140	NA
5/7/2020	128	105	T89 (589 - 13)	140	NA
5/11/2020	132	55	EBI1 (312 - 3)	145	NA
5/5/2020	126	24	EBI1 (345 - 14)	145	NA
5/5/2020	126	163	EBI1 (345 - 14)	145	NA
5/5/2020	126	98	EBI2 (313 - 7)	145	NA
5/5/2020	126	130	EBI2 (313 - 7)	145	NA
5/7/2020	128	206	EBI2 (313 - 8)	145	NA
5/5/2020	126	211	EBI2 (313 - 8)	145	NA
5/7/2020	128	186	Elite (3011 - 864012)	145	NA
5/9/2020	130	241	Elite (3011 - 864012)	145	NA
5/7/2020	128	79	HpCCA PHYA1 (2 - 32)	145	NA
5/7/2020	128	126	HpCCA PHYA1 (2 - 32)	145	NA
5/5/2020	126	22	HpCCA PHYA1 (2 - 33)	145	NA
5/5/2020	126	154	HpCCA PHYA1 (2 - 33)	145	NA
5/11/2020	132	183	HpCCA T89 (3 - 10)	145	NA
5/9/2020	130	189	HpCCA T89 (3 - 10)	145	NA
5/5/2020	126	136	HpFKF1 (124 - 10)	145	NA
5/5/2020	126	341	HpFKF1 (124 - 10)	145	NA
5/5/2020	126	158	HpFKF1 (124 - 11)	145	NA
5/5/2020	126	204	HpFKF1 (124 - 11)	145	NA
5/9/2020	130	268	HpFKF1 (124 - 11)	145	NA
5/5/2020	126	56	HpG1 (125 - 13)	145	NA
5/7/2020	128	72	HpG1 (125 - 6A)	145	NA
5/7/2020	128	317	HpG1 (125 - 6A)	145	NA
5/7/2020	128	194	HpTOC1 (1 - 5)	145	NA
5/9/2020	130	205	HpTOC1 (1 - 5)	145	NA
5/9/2020	130	209	HpTOC1 (1 - 5)	145	NA
5/7/2020	128	70	HpZTL (11 - 5)	145	NA
5/17/2020	138	319	OatPHYA22 CCR2LUC (134 - 2s)	145	NA
5/9/2020	130	173	OxTOC1 (1119 - 4)	145	NA
5/5/2020	126	226	OxTOC1 (1119 - 4)	145	NA
5/7/2020	128	93	OxTOC1 (1119 - 7)	145	NA
5/7/2020	128	137	OxTOC1 (1119 - 7)	145	NA
5/7/2020	128	155	OxTOC1 (1119 - 7)	145	NA
5/5/2020	126	20	PGM1_2 CRISPR (908 - 10)	145	NA
5/5/2020	126	164	PGM1_2 CRISPR (908 - 10)	145	NA
5/7/2020	128	249	PGM1_2 CRISPR (908 - 10)	145	NA
5/5/2020	126	133	PHYA1 CCR2LUC (128 - 1s)	145	NA
5/7/2020	128	172	PHYA1 CCR2LUC (128 - 1s)	145	NA
5/9/2020	130	309	PHYB (537 - 12)	145	NA
5/5/2020	126	327	PRR7 (261 - 11)	145	NA
5/7/2020	128	327	PRR7 (261 - 11)	145	NA
5/5/2020	126	156	PRR7 (261 - 5)	145	NA
5/5/2020	126	76	T89	145	NA
5/5/2020	126	201	T89	145	NA
5/9/2020	130	270	T89	145	NA
5/5/2020	126	105	T89 (589 - 13)	145	NA
5/5/2020	126	62	T89 (591 - 15)	145	NA
5/5/2020	126	253	T89 (591 - 15)	145	NA
5/7/2020	128	177	T89 (591 - 7)	145	NA
5/5/2020	126	242	T89 (640 - 8)	145	NA
5/5/2020	126	59	T89 CCR2 LUC (127 - 5s)	145	NA
5/9/2020	130	67	T89 CCR2 LUC (127 - 5s)	145	NA
5/7/2020	128	237	EBI1 (312 - 2)	150	NA
5/9/2020	130	252	EBI1 (312 - 2)	150	NA
5/7/2020	128	217	EBI1 (312 - 3)	150	NA
5/7/2020	128	301	EBI1 (312 - 3)	150	NA
5/7/2020	128	163	EBI1 (345 - 14)	150	NA
5/5/2020	126	188	EBI2 (313 - 7)	150	NA
5/7/2020	128	134	EBI2 (313 - 8)	150	NA
5/9/2020	130	134	EBI2 (313 - 8)	150	NA
5/7/2020	128	211	EBI2 (313 - 8)	150	NA
5/7/2020	128	41	Elite (3011 - 864012)	150	NA
5/7/2020	128	112	Elite (3011 - 864012)	150	NA
5/7/2020	128	240	HpCCA PHYA1 (2 - 32)	150	NA
5/5/2020	126	290	HpCCA PHYA1 (2 - 33)	150	NA
5/5/2020	126	64	HpCCA T89 (3 - 10)	150	NA
5/5/2020	126	23	HpFKF1 (124 - 11)	150	NA
5/7/2020	128	199	HpFKF1 (124 - 11)	150	NA
5/9/2020	130	227	HpG1 (125 - 13)	150	NA
5/7/2020	128	345	HpG1 (125 - 13)	150	NA
5/5/2020	126	8	HpG1 (125 - 6A)	150	NA
5/7/2020	128	150	HpG1 (125 - 6A)	150	NA
5/11/2020	132	197	HpG1 (125 - 6A)	150	NA
5/9/2020	130	278	HpTOC1 (1 - 5)	150	NA
5/7/2020	128	311	HpTOC1 (1 - 5)	150	NA
5/5/2020	126	100	HpZTL (11 - 5)	150	NA
5/7/2020	128	125	HpZTL (11 - 5)	150	NA
5/7/2020	128	340	HpZTL (11 - 5)	150	NA
5/9/2020	130	4	OatPHYA22 CCR2LUC (134 - 2s)	150	NA
5/19/2020	140	171	OatPHYA22 CCR2LUC (134 - 2s)	150	NA
5/5/2020	126	96	OxTOC1 (1119 - 7)	150	NA
5/7/2020	128	316	OxTOC1 (1119 - 7)	150	NA
5/7/2020	128	20	PGM1_2 CRISPR (908 - 10)	150	NA
5/5/2020	126	361	PGM1_2 CRISPR (908 - 34)	150	NA
5/5/2020	126	60	pK2GW7 pCycD3 AtGA20ox1 (673 - 3)	150	NA
5/7/2020	128	2	PRR7 (261 - 11)	150	NA
5/9/2020	130	327	PRR7 (261 - 11)	150	NA
5/7/2020	128	333	PRR7 (261 - 5)	150	NA
5/9/2020	130	120	T89	150	NA
5/7/2020	128	191	T89	150	NA
5/5/2020	126	212	T89	150	NA
5/5/2020	126	338	T89	150	NA
5/5/2020	126	43	T89 (589 - 10)	150	NA
5/5/2020	126	80	T89 (589 - 10)	150	NA
5/5/2020	126	334	T89 (589 - 10)	150	NA
5/5/2020	126	271	T89 (589 - 13)	150	NA
5/5/2020	126	57	T89 (591 - 15)	150	NA
5/7/2020	128	62	T89 (591 - 15)	150	NA
5/5/2020	126	245	T89 (591 - 7)	150	NA
5/5/2020	126	279	T89 (591 - 7)	150	NA
5/5/2020	126	159	T89 (637 - 2)	150	NA
5/5/2020	126	34	EBI1 (312 - 2)	155	NA
5/9/2020	130	237	EBI1 (312 - 2)	155	NA
5/7/2020	128	55	EBI1 (312 - 3)	155	NA
5/7/2020	128	98	EBI2 (313 - 7)	155	NA
5/7/2020	128	48	Elite (3011 - 864012)	155	NA
5/5/2020	126	323	Elite (3011 - 864012)	155	NA
5/9/2020	130	335	Elite (3011 - 864012)	155	NA
5/7/2020	128	83	HpCCA PHYA1 (2 - 32)	155	NA
5/7/2020	128	224	HpCCA PHYA1 (2 - 32)	155	NA
5/7/2020	128	154	HpCCA PHYA1 (2 - 33)	155	NA
5/9/2020	130	330	HpCCA PHYA1 (2 - 33)	155	NA
5/5/2020	126	346	HpCCA PHYA1 (2 - 33)	155	NA
5/7/2020	128	54	HpCCA T89 (3 - 10)	155	NA
5/7/2020	128	277	HpCCA T89 (3 - 10)	155	NA
5/9/2020	130	356	HpCCA T89 (3 - 10)	155	NA
5/5/2020	126	25	HpFKF1 (124 - 10)	155	NA
5/5/2020	126	30	HpFKF1 (124 - 10)	155	NA
5/7/2020	128	213	HpFKF1 (124 - 10)	155	NA
5/7/2020	128	232	HpFKF1 (124 - 10)	155	NA
5/9/2020	130	68	HpFKF1 (124 - 11)	155	NA
5/7/2020	128	148	HpFKF1 (124 - 11)	155	NA
5/7/2020	128	158	HpFKF1 (124 - 11)	155	NA
5/7/2020	128	53	HpG1 (125 - 13)	155	NA
5/5/2020	126	81	HpG1 (125 - 13)	155	NA
5/15/2020	136	192	OatPHYA22 CCR2LUC (134 - 2s)	155	NA
5/9/2020	130	180	OxTOC1 (1119 - 4)	155	NA
5/9/2020	130	255	OxTOC1 (1119 - 4)	155	NA
5/9/2020	130	210	OxTOC1 (1119 - 7)	155	NA
5/7/2020	128	336	OxTOC1 (1119 - 7)	155	NA
5/5/2020	126	35	PGM1_2 CRISPR (908 - 10)	155	NA
5/5/2020	126	193	PGM1_2 CRISPR (908 - 34)	155	NA
5/7/2020	128	193	PGM1_2 CRISPR (908 - 34)	155	NA
5/7/2020	128	283	PHYA1 CCR2LUC (128 - 1s)	155	NA
5/7/2020	128	287	PHYA1 CCR2LUC (128 - 1s)	155	NA
5/9/2020	130	47	PRR7 (261 - 11)	155	NA
5/11/2020	132	327	PRR7 (261 - 11)	155	NA
5/7/2020	128	119	PRR7 (261 - 5)	155	NA
5/7/2020	128	3	T89	155	NA
5/7/2020	128	76	T89	155	NA
5/9/2020	130	76	T89	155	NA
5/5/2020	126	142	T89	155	NA
5/5/2020	126	151	T89	155	NA
5/5/2020	126	207	T89 (589 - 10)	155	NA
5/5/2020	126	329	T89 (589 - 10)	155	NA
5/9/2020	130	89	T89 (589 - 13)	155	NA
5/7/2020	128	218	T89 (589 - 13)	155	NA
5/5/2020	126	244	T89 (591 - 15)	155	NA
5/5/2020	126	350	T89 (591 - 15)	155	NA
5/5/2020	126	124	T89 (591 - 7)	155	NA
5/7/2020	128	238	T89 (591 - 7)	155	NA
5/7/2020	128	279	T89 (591 - 7)	155	NA
5/7/2020	128	87	T89 CCR2 LUC (127 - 5s)	155	NA
5/9/2020	130	132	EBI1 (312 - 2)	160	NA
5/5/2020	126	181	EBI1 (312 - 2)	160	NA
5/9/2020	130	58	EBI1 (312 - 3)	160	NA
5/5/2020	126	141	EBI1 (312 - 3)	160	NA
5/7/2020	128	153	EBI1 (312 - 3)	160	NA
5/5/2020	126	162	EBI1 (312 - 3)	160	NA
5/5/2020	126	260	EBI1 (312 - 3)	160	NA
5/7/2020	128	139	EBI1 (345 - 14)	160	NA
5/7/2020	128	166	EBI2 (313 - 7)	160	NA
5/5/2020	126	220	EBI2 (313 - 7)	160	NA
5/7/2020	128	63	EBI2 (313 - 8)	160	NA
5/7/2020	128	86	EBI2 (313 - 8)	160	NA
5/9/2020	130	140	Elite (3011 - 864012)	160	NA
5/7/2020	128	214	Elite (3011 - 864012)	160	NA
5/7/2020	128	291	Elite (3011 - 864012)	160	NA
5/5/2020	126	61	HpCCA PHYA1 (2 - 32)	160	NA
5/7/2020	128	22	HpCCA PHYA1 (2 - 33)	160	NA
5/5/2020	126	99	HpCCA PHYA1 (2 - 33)	160	NA
5/7/2020	128	258	HpCCA T89 (3 - 10)	160	NA
5/7/2020	128	25	HpFKF1 (124 - 10)	160	NA
5/7/2020	128	102	HpFKF1 (124 - 10)	160	NA
5/7/2020	128	136	HpFKF1 (124 - 10)	160	NA
5/9/2020	130	232	HpFKF1 (124 - 10)	160	NA
5/5/2020	126	339	HpFKF1 (124 - 10)	160	NA
5/7/2020	128	285	HpFKF1 (124 - 11)	160	NA
5/5/2020	126	138	HpG1 (125 - 13)	160	NA
5/7/2020	128	272	HpG1 (125 - 13)	160	NA
5/9/2020	130	82	HpG1 (125 - 6A)	160	NA
5/7/2020	128	208	HpG1 (125 - 6A)	160	NA
5/7/2020	128	216	HpTOC1 (1 - 5)	160	NA
5/7/2020	128	308	HpZTL (11 - 5)	160	NA
5/5/2020	126	337	HpZTL (11 - 5)	160	NA
5/17/2020	138	129	OatPHYA22 CCR2LUC (134 - 2s)	160	NA
5/21/2020	142	135	OatPHYA22 CCR2LUC (134 - 2s)	160	NA
5/19/2020	140	358	OatPHYA22 CCR2LUC (134 - 2s)	160	NA
5/9/2020	130	10	OxTOC1 (1119 - 4)	160	NA
5/9/2020	130	128	OxTOC1 (1119 - 4)	160	NA
5/7/2020	128	187	PGM1_2 CRISPR (908 - 10)	160	NA
5/5/2020	126	198	PGM1_2 CRISPR (908 - 10)	160	NA
5/9/2020	130	49	PGM1_2 CRISPR (908 - 34)	160	NA
5/11/2020	132	49	PGM1_2 CRISPR (908 - 34)	160	NA
5/7/2020	128	95	PGM1_2 CRISPR (908 - 34)	160	NA
5/13/2020	134	327	PRR7 (261 - 11)	160	NA
5/15/2020	136	327	PRR7 (261 - 11)	160	NA
5/7/2020	128	156	PRR7 (261 - 5)	160	NA
5/9/2020	130	297	PRR7 (261 - 5)	160	NA
5/9/2020	130	191	T89	160	NA
5/7/2020	128	280	T89	160	NA
5/7/2020	128	304	T89	160	NA
5/7/2020	128	90	T89 (589 - 10)	160	NA
5/5/2020	126	160	T89 (589 - 13)	160	NA
5/5/2020	126	218	T89 (589 - 13)	160	NA
5/7/2020	128	57	T89 (591 - 15)	160	NA
5/7/2020	128	124	T89 (591 - 7)	160	NA
5/7/2020	128	147	T89 (591 - 7)	160	NA
5/7/2020	128	184	T89 (591 - 7)	160	NA
5/5/2020	126	131	T89 (640 - 8)	160	NA
5/9/2020	130	250	T89 (640 - 8)	160	NA
5/7/2020	128	59	T89 CCR2 LUC (127 - 5s)	160	NA
5/7/2020	128	298	T89 CCR2 LUC (127 - 5s)	160	NA
5/9/2020	130	360	T89 CCR2 LUC (127 - 5s)	160	NA
5/5/2020	126	17	EBI1 (312 - 2)	165	NA
5/9/2020	130	55	EBI1 (312 - 3)	165	NA
5/7/2020	128	141	EBI1 (312 - 3)	165	NA
5/5/2020	126	1	EBI1 (345 - 14)	165	NA
5/7/2020	128	24	EBI1 (345 - 14)	165	NA
5/5/2020	126	84	EBI1 (345 - 14)	165	NA
5/7/2020	128	84	EBI1 (345 - 14)	165	NA
5/7/2020	128	263	EBI1 (345 - 14)	165	NA
5/7/2020	128	7	EBI2 (313 - 7)	165	NA
5/7/2020	128	188	EBI2 (313 - 7)	165	NA
5/9/2020	130	45	EBI2 (313 - 8)	165	NA
5/9/2020	130	206	EBI2 (313 - 8)	165	NA
5/9/2020	130	267	EBI2 (313 - 8)	165	NA
5/7/2020	128	284	EBI2 (313 - 8)	165	NA
5/13/2020	134	362	Elite (3011 - 864012)	165	NA
5/5/2020	126	83	HpCCA PHYA1 (2 - 32)	165	NA
5/9/2020	130	224	HpCCA PHYA1 (2 - 32)	165	NA
5/7/2020	128	344	HpCCA PHYA1 (2 - 32)	165	NA
5/7/2020	128	324	HpCCA PHYA1 (2 - 33)	165	NA
5/7/2020	128	64	HpCCA T89 (3 - 10)	165	NA
5/13/2020	134	183	HpCCA T89 (3 - 10)	165	NA
5/11/2020	132	189	HpCCA T89 (3 - 10)	165	NA
5/9/2020	130	213	HpFKF1 (124 - 10)	165	NA
5/7/2020	128	341	HpFKF1 (124 - 10)	165	NA
5/7/2020	128	23	HpFKF1 (124 - 11)	165	NA
5/9/2020	130	53	HpG1 (125 - 13)	165	NA
5/5/2020	126	103	HpG1 (125 - 13)	165	NA
5/9/2020	130	243	HpG1 (125 - 6A)	165	NA
5/7/2020	128	110	HpTOC1 (1 - 5)	165	NA
5/11/2020	132	205	HpTOC1 (1 - 5)	165	NA
5/11/2020	132	278	HpTOC1 (1 - 5)	165	NA
5/5/2020	126	19	HpZTL (11 - 5)	165	NA
5/9/2020	130	125	HpZTL (11 - 5)	165	NA
5/5/2020	126	74	OxTOC1 (1119 - 4)	165	NA
5/5/2020	126	149	OxTOC1 (1119 - 4)	165	NA
5/9/2020	130	363	OxTOC1 (1119 - 4)	165	NA
5/9/2020	130	137	OxTOC1 (1119 - 7)	165	NA
5/7/2020	128	313	OxTOC1 (1119 - 7)	165	NA
5/7/2020	128	35	PGM1_2 CRISPR (908 - 10)	165	NA
5/5/2020	126	114	PGM1_2 CRISPR (908 - 10)	165	NA
5/9/2020	130	167	PGM1_2 CRISPR (908 - 10)	165	NA
5/5/2020	126	18	PGM1_2 CRISPR (908 - 34)	165	NA
5/9/2020	130	175	PGM1_2 CRISPR (908 - 34)	165	NA
5/5/2020	126	343	PGM1_2 CRISPR (908 - 34)	165	NA
5/9/2020	130	172	PHYA1 CCR2LUC (128 - 1s)	165	NA
5/7/2020	128	179	PHYA1 CCR2LUC (128 - 1s)	165	NA
5/5/2020	126	107	PRR7 (261 - 11)	165	NA
5/7/2020	128	225	PRR7 (261 - 11)	165	NA
5/9/2020	130	225	PRR7 (261 - 11)	165	NA
5/7/2020	128	228	PRR7 (261 - 11)	165	NA
5/17/2020	138	327	PRR7 (261 - 11)	165	NA
5/5/2020	126	292	PRR7 (261 - 5)	165	NA
5/7/2020	128	201	T89	165	NA
5/7/2020	128	275	T89	165	NA
5/7/2020	128	302	T89	165	NA
5/5/2020	126	320	T89	165	NA
5/7/2020	128	80	T89 (589 - 10)	165	NA
5/7/2020	128	329	T89 (589 - 10)	165	NA
5/7/2020	128	307	T89 (589 - 13)	165	NA
5/5/2020	126	281	T89 (591 - 15)	165	NA
5/5/2020	126	190	T89 (637 - 2)	165	NA
5/5/2020	126	11	T89 (640 - 8)	165	NA
5/11/2020	132	250	T89 (640 - 8)	165	NA
5/5/2020	126	305	T89 (640 - 8)	165	NA
5/9/2020	130	16	T89 CCR2 LUC (127 - 5s)	165	NA
5/7/2020	128	34	EBI1 (312 - 2)	170	NA
5/7/2020	128	88	EBI1 (312 - 2)	170	NA
5/7/2020	128	310	EBI1 (345 - 14)	170	NA
5/5/2020	126	31	EBI2 (313 - 7)	170	NA
5/11/2020	132	229	EBI2 (313 - 7)	170	NA
5/7/2020	128	239	EBI2 (313 - 7)	170	NA
5/9/2020	130	63	EBI2 (313 - 8)	170	NA
5/11/2020	132	267	EBI2 (313 - 8)	170	NA
5/9/2020	130	94	Elite (3011 - 864012)	170	NA
5/11/2020	132	104	Elite (3011 - 864012)	170	NA
5/7/2020	128	123	Elite (3011 - 864012)	170	NA
5/7/2020	128	152	Elite (3011 - 864012)	170	NA
5/5/2020	126	168	HpCCA PHYA1 (2 - 32)	170	NA
5/7/2020	128	296	HpCCA PHYA1 (2 - 33)	170	NA
5/9/2020	130	54	HpCCA T89 (3 - 10)	170	NA
5/9/2020	130	293	HpCCA T89 (3 - 10)	170	NA
5/9/2020	130	199	HpFKF1 (124 - 11)	170	NA
5/7/2020	128	56	HpG1 (125 - 13)	170	NA
5/9/2020	130	345	HpG1 (125 - 13)	170	NA
5/7/2020	128	8	HpG1 (125 - 6A)	170	NA
5/9/2020	130	72	HpG1 (125 - 6A)	170	NA
5/7/2020	128	121	HpZTL (11 - 5)	170	NA
5/7/2020	128	251	HpZTL (11 - 5)	170	NA
5/7/2020	128	337	HpZTL (11 - 5)	170	NA
5/19/2020	140	52	OatPHYA22 CCR2LUC (134 - 2s)	170	NA
5/21/2020	142	171	OatPHYA22 CCR2LUC (134 - 2s)	170	NA
5/17/2020	138	192	OatPHYA22 CCR2LUC (134 - 2s)	170	NA
5/21/2020	142	358	OatPHYA22 CCR2LUC (134 - 2s)	170	NA
5/7/2020	128	74	OxTOC1 (1119 - 4)	170	NA
5/9/2020	130	93	OxTOC1 (1119 - 7)	170	NA
5/7/2020	128	96	OxTOC1 (1119 - 7)	170	NA
5/5/2020	126	12	PGM1_2 CRISPR (908 - 10)	170	NA
5/9/2020	130	187	PGM1_2 CRISPR (908 - 10)	170	NA
5/7/2020	128	361	PGM1_2 CRISPR (908 - 34)	170	NA
5/5/2020	126	109	PHYA1 CCR2LUC (128 - 1s)	170	NA
5/7/2020	128	133	PHYA1 CCR2LUC (128 - 1s)	170	NA
5/5/2020	126	146	pK2GW7 pCycD3 AtGA20ox1 (673 - 3)	170	NA
5/5/2020	126	236	pK2GW7 pCycD3 AtGA20ox1 (673 - 5)	170	NA
5/21/2020	142	327	PRR7 (261 - 11)	170	NA
5/9/2020	130	119	PRR7 (261 - 5)	170	NA
5/5/2020	126	127	PRR7 (261 - 5)	170	NA
5/9/2020	130	156	PRR7 (261 - 5)	170	NA
5/5/2020	126	5	T89	170	NA
5/11/2020	132	120	T89	170	NA
5/7/2020	128	338	T89	170	NA
5/5/2020	126	36	T89 (589 - 10)	170	NA
5/7/2020	128	43	T89 (589 - 10)	170	NA
5/5/2020	126	89	T89 (589 - 13)	170	NA
5/7/2020	128	89	T89 (589 - 13)	170	NA
5/5/2020	126	165	T89 (589 - 13)	170	NA
5/9/2020	130	62	T89 (591 - 15)	170	NA
5/5/2020	126	145	T89 (591 - 15)	170	NA
5/9/2020	130	177	T89 (591 - 7)	170	NA
5/5/2020	126	321	T89 (591 - 7)	170	NA
5/5/2020	126	353	T89 (637 - 2)	170	NA
5/7/2020	128	17	EBI1 (312 - 2)	175	NA
5/9/2020	130	34	EBI1 (312 - 2)	175	NA
5/5/2020	126	108	EBI1 (312 - 2)	175	NA
5/11/2020	132	252	EBI1 (312 - 2)	175	NA
5/9/2020	130	139	EBI1 (345 - 14)	175	NA
5/9/2020	130	332	EBI1 (345 - 14)	175	NA
5/7/2020	128	130	EBI2 (313 - 7)	175	NA
5/9/2020	130	342	EBI2 (313 - 8)	175	NA
5/9/2020	130	48	Elite (3011 - 864012)	175	NA
5/9/2020	130	261	Elite (3011 - 864012)	175	NA
5/7/2020	128	61	HpCCA PHYA1 (2 - 32)	175	NA
5/9/2020	130	240	HpCCA PHYA1 (2 - 32)	175	NA
5/7/2020	128	346	HpCCA PHYA1 (2 - 33)	175	NA
5/9/2020	130	64	HpCCA T89 (3 - 10)	175	NA
5/7/2020	128	30	HpFKF1 (124 - 10)	175	NA
5/9/2020	130	102	HpFKF1 (124 - 10)	175	NA
5/7/2020	128	339	HpFKF1 (124 - 10)	175	NA
5/5/2020	126	21	HpFKF1 (124 - 11)	175	NA
5/9/2020	130	285	HpFKF1 (124 - 11)	175	NA
5/13/2020	134	197	HpG1 (125 - 6A)	175	NA
5/7/2020	128	19	HpZTL (11 - 5)	175	NA
5/7/2020	128	100	HpZTL (11 - 5)	175	NA
5/9/2020	130	340	HpZTL (11 - 5)	175	NA
5/11/2020	132	4	OatPHYA22 CCR2LUC (134 - 2s)	175	NA
5/19/2020	140	319	OatPHYA22 CCR2LUC (134 - 2s)	175	NA
5/7/2020	128	226	OxTOC1 (1119 - 4)	175	NA
5/9/2020	130	35	PGM1_2 CRISPR (908 - 10)	175	NA
5/7/2020	128	164	PGM1_2 CRISPR (908 - 10)	175	NA
5/7/2020	128	318	PGM1_2 CRISPR (908 - 10)	175	NA
5/9/2020	130	202	PGM1_2 CRISPR (908 - 34)	175	NA
5/7/2020	128	343	PGM1_2 CRISPR (908 - 34)	175	NA
5/7/2020	128	265	PHYA1 CCR2LUC (128 - 1s)	175	NA
5/9/2020	130	287	PHYA1 CCR2LUC (128 - 1s)	175	NA
5/7/2020	128	60	pK2GW7 pCycD3 AtGA20ox1 (673 - 3)	175	NA
5/5/2020	126	178	pK2GW7 pCycD3 AtGA20ox1 (673 - 3)	175	NA
5/19/2020	140	327	PRR7 (261 - 11)	175	NA
5/7/2020	128	359	PRR7 (261 - 11)	175	NA
5/7/2020	128	288	PRR7 (261 - 5)	175	NA
5/9/2020	130	33	T89	175	NA
5/7/2020	128	142	T89	175	NA
5/7/2020	128	151	T89	175	NA
5/7/2020	128	212	T89	175	NA
5/7/2020	128	286	T89 (589 - 10)	175	NA
5/9/2020	130	105	T89 (589 - 13)	175	NA
5/7/2020	128	271	T89 (589 - 13)	175	NA
5/5/2020	126	26	T89 (591 - 15)	175	NA
5/5/2020	126	264	T89 (591 - 15)	175	NA
5/7/2020	128	245	T89 (591 - 7)	175	NA
5/9/2020	130	279	T89 (591 - 7)	175	NA
5/5/2020	126	219	T89 (637 - 2)	175	NA
5/7/2020	128	11	T89 (640 - 8)	175	NA
5/5/2020	126	347	T89 (640 - 8)	175	NA
5/7/2020	128	108	EBI1 (312 - 2)	180	NA
5/7/2020	128	162	EBI1 (312 - 3)	180	NA
5/9/2020	130	217	EBI1 (312 - 3)	180	NA
5/7/2020	128	1	EBI1 (345 - 14)	180	NA
5/5/2020	126	122	EBI1 (345 - 14)	180	NA
5/9/2020	130	163	EBI1 (345 - 14)	180	NA
5/9/2020	130	86	EBI2 (313 - 8)	180	NA
5/9/2020	130	214	Elite (3011 - 864012)	180	NA
5/9/2020	130	79	HpCCA PHYA1 (2 - 32)	180	NA
5/9/2020	130	115	HpCCA T89 (3 - 10)	180	NA
5/9/2020	130	136	HpFKF1 (124 - 10)	180	NA
5/9/2020	130	148	HpFKF1 (124 - 11)	180	NA
5/7/2020	128	204	HpFKF1 (124 - 11)	180	NA
5/7/2020	128	103	HpG1 (125 - 13)	180	NA
5/7/2020	128	262	HpG1 (125 - 13)	180	NA
5/13/2020	134	50	HpG1 (125 - 6A)	180	NA
5/11/2020	132	82	HpG1 (125 - 6A)	180	NA
5/9/2020	130	317	HpG1 (125 - 6A)	180	NA
5/9/2020	130	100	HpZTL (11 - 5)	180	NA
5/9/2020	130	121	HpZTL (11 - 5)	180	NA
5/19/2020	140	129	OatPHYA22 CCR2LUC (134 - 2s)	180	NA
5/7/2020	128	149	OxTOC1 (1119 - 4)	180	NA
5/11/2020	132	173	OxTOC1 (1119 - 4)	180	NA
5/9/2020	130	9	OxTOC1 (1119 - 7)	180	NA
5/9/2020	130	96	OxTOC1 (1119 - 7)	180	NA
5/11/2020	132	137	OxTOC1 (1119 - 7)	180	NA
5/9/2020	130	249	PGM1_2 CRISPR (908 - 10)	180	NA
5/5/2020	126	38	PGM1_2 CRISPR (908 - 34)	180	NA
5/9/2020	130	193	PGM1_2 CRISPR (908 - 34)	180	NA
5/7/2020	128	269	PGM1_2 CRISPR (908 - 34)	180	NA
5/7/2020	128	109	PHYA1 CCR2LUC (128 - 1s)	180	NA
5/9/2020	130	179	PHYA1 CCR2LUC (128 - 1s)	180	NA
5/5/2020	126	223	pK2GW7 pCycD3 AtGA20ox1 (673 - 3)	180	NA
5/7/2020	128	303	PRR7 (261 - 5)	180	NA
5/9/2020	130	348	PRR7 (261 - 5)	180	NA
5/11/2020	132	157	T89	180	NA
5/9/2020	130	304	T89	180	NA
5/9/2020	130	43	T89 (589 - 10)	180	NA
5/9/2020	130	90	T89 (589 - 10)	180	NA
5/7/2020	128	215	T89 (589 - 10)	180	NA
5/5/2020	126	15	T89 (589 - 13)	180	NA
5/7/2020	128	15	T89 (589 - 13)	180	NA
5/5/2020	126	314	T89 (589 - 13)	180	NA
5/9/2020	130	57	T89 (591 - 15)	180	NA
5/7/2020	128	145	T89 (591 - 15)	180	NA
5/7/2020	128	244	T89 (591 - 15)	180	NA
5/7/2020	128	253	T89 (591 - 15)	180	NA
5/7/2020	128	350	T89 (591 - 15)	180	NA
5/9/2020	130	147	T89 (591 - 7)	180	NA
5/9/2020	130	59	T89 CCR2 LUC (127 - 5s)	180	NA
5/11/2020	132	67	T89 CCR2 LUC (127 - 5s)	180	NA
5/5/2020	126	97	T89 CCR2 LUC (127 - 5s)	180	NA
5/11/2020	132	360	T89 CCR2 LUC (127 - 5s)	180	NA
5/7/2020	128	181	EBI1 (312 - 2)	185	NA
5/9/2020	130	153	EBI1 (312 - 3)	185	NA
5/9/2020	130	24	EBI1 (345 - 14)	185	NA
5/7/2020	128	31	EBI2 (313 - 7)	185	NA
5/11/2020	132	206	EBI2 (313 - 8)	185	NA
5/9/2020	130	186	Elite (3011 - 864012)	185	NA
5/7/2020	128	323	Elite (3011 - 864012)	185	NA
5/11/2020	132	126	HpCCA PHYA1 (2 - 32)	185	NA
5/7/2020	128	294	HpCCA PHYA1 (2 - 32)	185	NA
5/7/2020	128	99	HpCCA PHYA1 (2 - 33)	185	NA
5/9/2020	130	258	HpCCA T89 (3 - 10)	185	NA
5/9/2020	130	277	HpCCA T89 (3 - 10)	185	NA
5/11/2020	132	46	HpFKF1 (124 - 10)	185	NA
5/9/2020	130	158	HpFKF1 (124 - 11)	185	NA
5/9/2020	130	56	HpG1 (125 - 13)	185	NA
5/9/2020	130	103	HpG1 (125 - 13)	185	NA
5/9/2020	130	272	HpG1 (125 - 13)	185	NA
5/13/2020	134	82	HpG1 (125 - 6A)	185	NA
5/9/2020	130	208	HpG1 (125 - 6A)	185	NA
5/11/2020	132	209	HpTOC1 (1 - 5)	185	NA
5/9/2020	130	70	HpZTL (11 - 5)	185	NA
5/9/2020	130	251	HpZTL (11 - 5)	185	NA
5/21/2020	142	52	OatPHYA22 CCR2LUC (134 - 2s)	185	NA
5/17/2020	138	315	OatPHYA22 CCR2LUC (134 - 2s)	185	NA
5/11/2020	132	128	OxTOC1 (1119 - 4)	185	NA
5/11/2020	132	210	OxTOC1 (1119 - 7)	185	NA
5/9/2020	130	316	OxTOC1 (1119 - 7)	185	NA
5/7/2020	128	198	PGM1_2 CRISPR (908 - 10)	185	NA
5/9/2020	130	95	PGM1_2 CRISPR (908 - 34)	185	NA
5/9/2020	130	343	PGM1_2 CRISPR (908 - 34)	185	NA
5/5/2020	126	32	PHYA1 CCR2LUC (128 - 1s)	185	NA
5/5/2020	126	6	PHYB (537 - 12)	185	NA
5/11/2020	132	309	PHYB (537 - 12)	185	NA
5/7/2020	128	146	pK2GW7 pCycD3 AtGA20ox1 (673 - 3)	185	NA
5/7/2020	128	230	pK2GW7 pCycD3 AtGA20ox1 (673 - 3)	185	NA
5/5/2020	126	75	pK2GW7 pCycD3 AtGA20ox1 (673 - 5)	185	NA
5/5/2020	126	161	PRR7 (261 - 11)	185	NA
5/7/2020	128	127	PRR7 (261 - 5)	185	NA
5/9/2020	130	3	T89	185	NA
5/9/2020	130	142	T89	185	NA
5/11/2020	132	270	T89	185	NA
5/9/2020	130	275	T89	185	NA
5/7/2020	128	207	T89 (589 - 10)	185	NA
5/5/2020	126	51	T89 (591 - 7)	185	NA
5/5/2020	126	182	T89 (637 - 2)	185	NA
5/7/2020	128	190	T89 (637 - 2)	185	NA
5/5/2020	126	85	T89 (640 - 8)	185	NA
5/13/2020	134	250	T89 (640 - 8)	185	NA
5/5/2020	126	259	T89 (640 - 8)	185	NA
5/7/2020	128	347	T89 (640 - 8)	185	NA
5/7/2020	128	235	T89 CCR2 LUC (127 - 5s)	185	NA
5/7/2020	128	256	EBI1 (312 - 2)	190	NA
5/9/2020	130	141	EBI1 (312 - 3)	190	NA
5/9/2020	130	31	EBI2 (313 - 7)	190	NA
5/9/2020	130	98	EBI2 (313 - 7)	190	NA
5/9/2020	130	211	EBI2 (313 - 8)	190	NA
5/9/2020	130	112	Elite (3011 - 864012)	190	NA
5/11/2020	132	241	Elite (3011 - 864012)	190	NA
5/9/2020	130	126	HpCCA PHYA1 (2 - 32)	190	NA
5/9/2020	130	22	HpCCA PHYA1 (2 - 33)	190	NA
5/11/2020	132	293	HpCCA T89 (3 - 10)	190	NA
5/9/2020	130	339	HpFKF1 (124 - 10)	190	NA
5/7/2020	128	21	HpFKF1 (124 - 11)	190	NA
5/7/2020	128	81	HpG1 (125 - 13)	190	NA
5/7/2020	128	138	HpG1 (125 - 13)	190	NA
5/9/2020	130	150	HpG1 (125 - 6A)	190	NA
5/11/2020	132	243	HpG1 (125 - 6A)	190	NA
5/9/2020	130	73	HpTOC1 (1 - 5)	190	NA
5/11/2020	132	194	HpTOC1 (1 - 5)	190	NA
5/11/2020	132	125	HpZTL (11 - 5)	190	NA
5/23/2020	144	135	OatPHYA22 CCR2LUC (134 - 2s)	190	NA
5/23/2020	144	171	OatPHYA22 CCR2LUC (134 - 2s)	190	NA
5/23/2020	144	358	OatPHYA22 CCR2LUC (134 - 2s)	190	NA
5/11/2020	132	10	OxTOC1 (1119 - 4)	190	NA
5/7/2020	128	38	PGM1_2 CRISPR (908 - 34)	190	NA
5/9/2020	130	133	PHYA1 CCR2LUC (128 - 1s)	190	NA
5/9/2020	130	265	PHYA1 CCR2LUC (128 - 1s)	190	NA
5/9/2020	130	306	pK2GW7 pCycD3 AtGA20ox1 (673 - 3)	190	NA
5/5/2020	126	354	pK2GW7 pCycD3 AtGA20ox1 (673 - 3)	190	NA
5/9/2020	130	2	PRR7 (261 - 11)	190	NA
5/7/2020	128	107	PRR7 (261 - 11)	190	NA
5/9/2020	130	288	PRR7 (261 - 5)	190	NA
5/7/2020	128	5	T89	190	NA
5/13/2020	134	120	T89	190	NA
5/9/2020	130	151	T89	190	NA
5/9/2020	130	212	T89	190	NA
5/7/2020	128	320	T89	190	NA
5/7/2020	128	36	T89 (589 - 10)	190	NA
5/9/2020	130	286	T89 (589 - 10)	190	NA
5/7/2020	128	334	T89 (589 - 10)	190	NA
5/11/2020	132	105	T89 (589 - 13)	190	NA
5/7/2020	128	160	T89 (589 - 13)	190	NA
5/7/2020	128	51	T89 (591 - 7)	190	NA
5/9/2020	130	184	T89 (591 - 7)	190	NA
5/5/2020	126	200	T89 (637 - 2)	190	NA
5/7/2020	128	242	T89 (640 - 8)	190	NA
5/7/2020	128	97	T89 CCR2 LUC (127 - 5s)	190	NA
5/9/2020	130	298	T89 CCR2 LUC (127 - 5s)	190	NA
5/5/2020	126	174	CRISPR PHYB2 (848 - 6)	195	NA
5/9/2020	130	301	EBI1 (312 - 3)	195	NA
5/9/2020	130	130	EBI2 (313 - 7)	195	NA
5/9/2020	130	166	EBI2 (313 - 7)	195	NA
5/9/2020	130	188	EBI2 (313 - 7)	195	NA
5/9/2020	130	239	EBI2 (313 - 7)	195	NA
5/9/2020	130	284	EBI2 (313 - 8)	195	NA
5/9/2020	130	83	HpCCA PHYA1 (2 - 32)	195	NA
5/7/2020	128	168	HpCCA PHYA1 (2 - 32)	195	NA
5/9/2020	130	176	HpCCA PHYA1 (2 - 33)	195	NA
5/7/2020	128	290	HpCCA PHYA1 (2 - 33)	195	NA
5/11/2020	132	330	HpCCA PHYA1 (2 - 33)	195	NA
5/11/2020	132	115	HpCCA T89 (3 - 10)	195	NA
5/15/2020	136	183	HpCCA T89 (3 - 10)	195	NA
5/9/2020	130	25	HpFKF1 (124 - 10)	195	NA
5/9/2020	130	30	HpFKF1 (124 - 10)	195	NA
5/11/2020	132	227	HpG1 (125 - 13)	195	NA
5/9/2020	130	8	HpG1 (125 - 6A)	195	NA
5/11/2020	132	317	HpG1 (125 - 6A)	195	NA
5/9/2020	130	216	HpTOC1 (1 - 5)	195	NA
5/9/2020	130	311	HpTOC1 (1 - 5)	195	NA
5/11/2020	132	357	HpTOC1 (1 - 5)	195	NA
5/9/2020	130	74	OxTOC1 (1119 - 4)	195	NA
5/11/2020	132	180	OxTOC1 (1119 - 4)	195	NA
5/11/2020	132	316	OxTOC1 (1119 - 7)	195	NA
5/9/2020	130	336	OxTOC1 (1119 - 7)	195	NA
5/9/2020	130	20	PGM1_2 CRISPR (908 - 10)	195	NA
5/5/2020	126	78	PHYA1 CCR2LUC (128 - 1s)	195	NA
5/9/2020	130	283	PHYA1 CCR2LUC (128 - 1s)	195	NA
5/5/2020	126	77	pK2GW7 pCycD3 AtGA20ox1 (673 - 3)	195	NA
5/7/2020	128	75	pK2GW7 pCycD3 AtGA20ox1 (673 - 5)	195	NA
5/5/2020	126	101	PRR7 (261 - 11)	195	NA
5/7/2020	128	161	PRR7 (261 - 11)	195	NA
5/9/2020	130	228	PRR7 (261 - 11)	195	NA
5/9/2020	130	69	T89	195	NA
5/9/2020	130	201	T89	195	NA
5/9/2020	130	280	T89	195	NA
5/11/2020	132	304	T89	195	NA
5/7/2020	128	26	T89 (591 - 15)	195	NA
5/9/2020	130	238	T89 (591 - 7)	195	NA
5/15/2020	136	250	T89 (640 - 8)	195	NA
5/11/2020	132	16	T89 CCR2 LUC (127 - 5s)	195	NA
5/9/2020	130	87	T89 CCR2 LUC (127 - 5s)	195	NA
5/9/2020	130	266	T89 CCR2 LUC (127 - 5s)	195	NA
5/5/2020	126	364	CRISPR PHYB2 (848 - 6)	200	NA
5/11/2020	132	132	EBI1 (312 - 2)	200	NA
5/7/2020	128	260	EBI1 (312 - 3)	200	NA
5/9/2020	130	84	EBI1 (345 - 14)	200	NA
5/7/2020	128	122	EBI1 (345 - 14)	200	NA
5/9/2020	130	263	EBI1 (345 - 14)	200	NA
5/9/2020	130	310	EBI1 (345 - 14)	200	NA
5/9/2020	130	7	EBI2 (313 - 7)	200	NA
5/7/2020	128	220	EBI2 (313 - 7)	200	NA
5/11/2020	132	45	EBI2 (313 - 8)	200	NA
5/11/2020	132	140	Elite (3011 - 864012)	200	NA
5/11/2020	132	213	HpFKF1 (124 - 10)	200	NA
5/9/2020	130	341	HpFKF1 (124 - 10)	200	NA
5/11/2020	132	268	HpFKF1 (124 - 11)	200	NA
5/9/2020	130	337	HpZTL (11 - 5)	200	NA
5/13/2020	134	4	OatPHYA22 CCR2LUC (134 - 2s)	200	NA
5/23/2020	144	52	OatPHYA22 CCR2LUC (134 - 2s)	200	NA
5/21/2020	142	129	OatPHYA22 CCR2LUC (134 - 2s)	200	NA
5/19/2020	140	192	OatPHYA22 CCR2LUC (134 - 2s)	200	NA
5/9/2020	130	149	OxTOC1 (1119 - 4)	200	NA
5/11/2020	132	255	OxTOC1 (1119 - 4)	200	NA
5/9/2020	130	313	OxTOC1 (1119 - 7)	200	NA
5/7/2020	128	12	PGM1_2 CRISPR (908 - 10)	200	NA
5/9/2020	130	198	PGM1_2 CRISPR (908 - 10)	200	NA
5/7/2020	128	18	PGM1_2 CRISPR (908 - 34)	200	NA
5/11/2020	132	175	PGM1_2 CRISPR (908 - 34)	200	NA
5/11/2020	132	306	pK2GW7 pCycD3 AtGA20ox1 (673 - 3)	200	NA
5/5/2020	126	282	pK2GW7 pCycD3 AtGA20ox1 (673 - 5)	200	NA
5/9/2020	130	302	T89	200	NA
5/9/2020	130	215	T89 (589 - 10)	200	NA
5/11/2020	132	177	T89 (591 - 7)	200	NA
5/7/2020	128	321	T89 (591 - 7)	200	NA
5/7/2020	128	200	T89 (637 - 2)	200	NA
5/7/2020	128	353	T89 (637 - 2)	200	NA
5/7/2020	128	131	T89 (640 - 8)	200	NA
5/5/2020	126	234	T89 (640 - 8)	200	NA
5/7/2020	128	305	T89 (640 - 8)	200	NA
5/13/2020	134	67	T89 CCR2 LUC (127 - 5s)	200	NA
5/5/2020	126	289	CRISPR PHYB2 (848 - 6)	205	NA
5/9/2020	130	331	EBI1 (312 - 3)	205	NA
5/11/2020	132	139	EBI1 (345 - 14)	205	NA
5/13/2020	134	229	EBI2 (313 - 7)	205	NA
5/11/2020	132	63	EBI2 (313 - 8)	205	NA
5/11/2020	132	134	EBI2 (313 - 8)	205	NA
5/11/2020	132	211	EBI2 (313 - 8)	205	NA
5/11/2020	132	342	EBI2 (313 - 8)	205	NA
5/11/2020	132	79	HpCCA PHYA1 (2 - 32)	205	NA
5/13/2020	134	189	HpCCA T89 (3 - 10)	205	NA
5/11/2020	132	356	HpCCA T89 (3 - 10)	205	NA
5/11/2020	132	68	HpFKF1 (124 - 11)	205	NA
5/9/2020	130	138	HpG1 (125 - 13)	205	NA
5/11/2020	132	345	HpG1 (125 - 13)	205	NA
5/13/2020	134	243	HpG1 (125 - 6A)	205	NA
5/9/2020	130	110	HpTOC1 (1 - 5)	205	NA
5/13/2020	134	205	HpTOC1 (1 - 5)	205	NA
5/13/2020	134	278	HpTOC1 (1 - 5)	205	NA
5/11/2020	132	70	HpZTL (11 - 5)	205	NA
5/9/2020	130	308	HpZTL (11 - 5)	205	NA
5/11/2020	132	340	HpZTL (11 - 5)	205	NA
5/21/2020	142	319	OatPHYA22 CCR2LUC (134 - 2s)	205	NA
5/9/2020	130	226	OxTOC1 (1119 - 4)	205	NA
5/11/2020	132	93	OxTOC1 (1119 - 7)	205	NA
5/9/2020	130	155	OxTOC1 (1119 - 7)	205	NA
5/9/2020	130	269	PGM1_2 CRISPR (908 - 34)	205	NA
5/9/2020	130	361	PGM1_2 CRISPR (908 - 34)	205	NA
5/9/2020	130	109	PHYA1 CCR2LUC (128 - 1s)	205	NA
5/11/2020	132	172	PHYA1 CCR2LUC (128 - 1s)	205	NA
5/11/2020	132	265	PHYA1 CCR2LUC (128 - 1s)	205	NA
5/9/2020	130	146	pK2GW7 pCycD3 AtGA20ox1 (673 - 3)	205	NA
5/7/2020	128	178	pK2GW7 pCycD3 AtGA20ox1 (673 - 3)	205	NA
5/7/2020	128	178	pK2GW7 pCycD3 AtGA20ox1 (673 - 3)	205	NA
5/11/2020	132	47	PRR7 (261 - 11)	205	NA
5/9/2020	130	107	PRR7 (261 - 11)	205	NA
5/7/2020	128	292	PRR7 (261 - 5)	205	NA
5/9/2020	130	333	PRR7 (261 - 5)	205	NA
5/9/2020	130	233	T89	205	NA
5/9/2020	130	80	T89 (589 - 10)	205	NA
5/7/2020	128	165	T89 (589 - 13)	205	NA
5/9/2020	130	307	T89 (589 - 13)	205	NA
5/7/2020	128	314	T89 (589 - 13)	205	NA
5/11/2020	132	62	T89 (591 - 15)	205	NA
5/7/2020	128	85	T89 (640 - 8)	205	NA
5/9/2020	130	162	EBI1 (312 - 3)	210	NA
5/11/2020	132	24	EBI1 (345 - 14)	210	NA
5/9/2020	130	123	Elite (3011 - 864012)	210	NA
5/11/2020	132	214	Elite (3011 - 864012)	210	NA
5/9/2020	130	291	Elite (3011 - 864012)	210	NA
5/9/2020	130	154	HpCCA PHYA1 (2 - 33)	210	NA
5/9/2020	130	324	HpCCA PHYA1 (2 - 33)	210	NA
5/11/2020	132	136	HpFKF1 (124 - 10)	210	NA
5/9/2020	130	23	HpFKF1 (124 - 11)	210	NA
5/11/2020	132	148	HpFKF1 (124 - 11)	210	NA
5/9/2020	130	262	HpG1 (125 - 13)	210	NA
5/11/2020	132	208	HpG1 (125 - 6A)	210	NA
5/9/2020	130	19	HpZTL (11 - 5)	210	NA
5/15/2020	136	4	OatPHYA22 CCR2LUC (134 - 2s)	210	NA
5/25/2020	146	135	OatPHYA22 CCR2LUC (134 - 2s)	210	NA
5/11/2020	132	363	OxTOC1 (1119 - 4)	210	NA
5/11/2020	132	9	OxTOC1 (1119 - 7)	210	NA
5/7/2020	128	114	PGM1_2 CRISPR (908 - 10)	210	NA
5/11/2020	132	202	PGM1_2 CRISPR (908 - 34)	210	NA
5/11/2020	132	133	PHYA1 CCR2LUC (128 - 1s)	210	NA
5/9/2020	130	60	pK2GW7 pCycD3 AtGA20ox1 (673 - 3)	210	NA
5/11/2020	132	297	PRR7 (261 - 5)	210	NA
5/11/2020	132	142	T89	210	NA
5/13/2020	134	270	T89	210	NA
5/9/2020	130	338	T89	210	NA
5/9/2020	130	36	T89 (589 - 10)	210	NA
5/11/2020	132	43	T89 (589 - 10)	210	NA
5/9/2020	130	145	T89 (591 - 15)	210	NA
5/7/2020	128	264	T89 (591 - 15)	210	NA
5/11/2020	132	147	T89 (591 - 7)	210	NA
5/9/2020	130	235	T89 CCR2 LUC (127 - 5s)	210	NA
5/5/2020	126	106	CRISPR PHYB2 (848 - 6)	215	NA
5/9/2020	130	17	EBI1 (312 - 2)	215	NA
5/9/2020	130	88	EBI1 (312 - 2)	215	NA
5/9/2020	130	181	EBI1 (312 - 2)	215	NA
5/11/2020	132	58	EBI1 (312 - 3)	215	NA
5/11/2020	132	153	EBI1 (312 - 3)	215	NA
5/11/2020	132	86	EBI2 (313 - 8)	215	NA
5/9/2020	130	152	Elite (3011 - 864012)	215	NA
5/15/2020	136	362	Elite (3011 - 864012)	215	NA
5/11/2020	132	224	HpCCA PHYA1 (2 - 32)	215	NA
5/11/2020	132	25	HpFKF1 (124 - 10)	215	NA
5/11/2020	132	158	HpFKF1 (124 - 11)	215	NA
5/13/2020	134	227	HpG1 (125 - 13)	215	NA
5/13/2020	134	194	HpTOC1 (1 - 5)	215	NA
5/25/2020	146	171	OatPHYA22 CCR2LUC (134 - 2s)	215	NA
5/21/2020	142	192	OatPHYA22 CCR2LUC (134 - 2s)	215	NA
5/19/2020	140	315	OatPHYA22 CCR2LUC (134 - 2s)	215	NA
5/11/2020	132	167	PGM1_2 CRISPR (908 - 10)	215	NA
5/5/2020	126	37	pK2GW7 pCycD3 AtGA20ox1 (673 - 3)	215	NA
5/9/2020	130	230	pK2GW7 pCycD3 AtGA20ox1 (673 - 3)	215	NA
5/7/2020	128	354	pK2GW7 pCycD3 AtGA20ox1 (673 - 3)	215	NA
5/5/2020	126	246	pK2GW7 pCycD3 AtGA20ox1 (673 - 5)	215	NA
5/11/2020	132	119	PRR7 (261 - 5)	215	NA
5/11/2020	132	156	PRR7 (261 - 5)	215	NA
5/9/2020	130	5	T89	215	NA
5/11/2020	132	280	T89	215	NA
5/9/2020	130	207	T89 (589 - 10)	215	NA
5/7/2020	128	281	T89 (591 - 15)	215	NA
5/7/2020	128	182	T89 (637 - 2)	215	NA
5/9/2020	130	11	T89 (640 - 8)	215	NA
5/7/2020	128	259	T89 (640 - 8)	215	NA
5/11/2020	132	237	EBI1 (312 - 2)	220	NA
5/11/2020	132	217	EBI1 (312 - 3)	220	NA
5/11/2020	132	7	EBI2 (313 - 7)	220	NA
5/11/2020	132	130	EBI2 (313 - 7)	220	NA
5/13/2020	134	206	EBI2 (313 - 8)	220	NA
5/9/2020	130	41	Elite (3011 - 864012)	220	NA
5/13/2020	134	104	Elite (3011 - 864012)	220	NA
5/11/2020	132	261	Elite (3011 - 864012)	220	NA
5/9/2020	130	323	Elite (3011 - 864012)	220	NA
5/11/2020	132	240	HpCCA PHYA1 (2 - 32)	220	NA
5/9/2020	130	346	HpCCA PHYA1 (2 - 33)	220	NA
5/11/2020	132	258	HpCCA T89 (3 - 10)	220	NA
5/11/2020	132	53	HpG1 (125 - 13)	220	NA
5/11/2020	132	103	HpG1 (125 - 13)	220	NA
5/11/2020	132	8	HpG1 (125 - 6A)	220	NA
5/25/2020	146	358	OatPHYA22 CCR2LUC (134 - 2s)	220	NA
5/13/2020	134	10	OxTOC1 (1119 - 4)	220	NA
5/9/2020	130	164	PGM1_2 CRISPR (908 - 10)	220	NA
5/13/2020	134	49	PGM1_2 CRISPR (908 - 34)	220	NA
5/11/2020	132	287	PHYA1 CCR2LUC (128 - 1s)	220	NA
5/7/2020	128	223	pK2GW7 pCycD3 AtGA20ox1 (673 - 3)	220	NA
5/7/2020	128	236	pK2GW7 pCycD3 AtGA20ox1 (673 - 5)	220	NA
5/9/2020	130	359	PRR7 (261 - 11)	220	NA
5/11/2020	132	33	T89	220	NA
5/11/2020	132	191	T89	220	NA
5/11/2020	132	233	T89	220	NA
5/11/2020	132	275	T89	220	NA
5/11/2020	132	90	T89 (589 - 10)	220	NA
5/9/2020	130	334	T89 (589 - 10)	220	NA
5/9/2020	130	271	T89 (589 - 13)	220	NA
5/9/2020	130	26	T89 (591 - 15)	220	NA
5/11/2020	132	279	T89 (591 - 7)	220	NA
5/9/2020	130	190	T89 (637 - 2)	220	NA
5/9/2020	130	131	T89 (640 - 8)	220	NA
5/9/2020	130	242	T89 (640 - 8)	220	NA
5/13/2020	134	360	T89 CCR2 LUC (127 - 5s)	220	NA
5/5/2020	126	28	CRISPR PHYB2 (848 - 6)	225	NA
5/9/2020	130	108	EBI1 (312 - 2)	225	NA
5/9/2020	130	256	EBI1 (312 - 2)	225	NA
5/13/2020	134	55	EBI1 (312 - 3)	225	NA
5/9/2020	130	260	EBI1 (312 - 3)	225	NA
5/9/2020	130	1	EBI1 (345 - 14)	225	NA
5/11/2020	132	332	EBI1 (345 - 14)	225	NA
5/11/2020	132	98	EBI2 (313 - 7)	225	NA
5/11/2020	132	239	EBI2 (313 - 7)	225	NA
5/11/2020	132	112	Elite (3011 - 864012)	225	NA
5/11/2020	132	335	Elite (3011 - 864012)	225	NA
5/9/2020	130	61	HpCCA PHYA1 (2 - 32)	225	NA
5/9/2020	130	168	HpCCA PHYA1 (2 - 32)	225	NA
5/9/2020	130	294	HpCCA PHYA1 (2 - 32)	225	NA
5/9/2020	130	344	HpCCA PHYA1 (2 - 32)	225	NA
5/11/2020	132	277	HpCCA T89 (3 - 10)	225	NA
5/11/2020	132	341	HpFKF1 (124 - 10)	225	NA
5/15/2020	136	50	HpG1 (125 - 6A)	225	NA
5/11/2020	132	72	HpG1 (125 - 6A)	225	NA
5/11/2020	132	100	HpZTL (11 - 5)	225	NA
5/11/2020	132	121	HpZTL (11 - 5)	225	NA
5/13/2020	134	125	HpZTL (11 - 5)	225	NA
5/25/2020	146	52	OatPHYA22 CCR2LUC (134 - 2s)	225	NA
5/13/2020	134	128	OxTOC1 (1119 - 4)	225	NA
5/11/2020	132	96	OxTOC1 (1119 - 7)	225	NA
5/13/2020	134	210	OxTOC1 (1119 - 7)	225	NA
5/11/2020	132	187	PGM1_2 CRISPR (908 - 10)	225	NA
5/11/2020	132	249	PGM1_2 CRISPR (908 - 10)	225	NA
5/9/2020	130	38	PGM1_2 CRISPR (908 - 34)	225	NA
5/11/2020	132	95	PGM1_2 CRISPR (908 - 34)	225	NA
5/7/2020	128	32	PHYA1 CCR2LUC (128 - 1s)	225	NA
5/7/2020	128	78	PHYA1 CCR2LUC (128 - 1s)	225	NA
5/5/2020	126	42	PHYB (537 - 12)	225	NA
5/7/2020	128	37	pK2GW7 pCycD3 AtGA20ox1 (673 - 3)	225	NA
5/5/2020	126	203	pK2GW7 pCycD3 AtGA20ox1 (673 - 5)	225	NA
5/7/2020	128	101	PRR7 (261 - 11)	225	NA
5/9/2020	130	127	PRR7 (261 - 5)	225	NA
5/9/2020	130	303	PRR7 (261 - 5)	225	NA
5/11/2020	132	3	T89	225	NA
5/13/2020	134	43	T89 (589 - 10)	225	NA
5/9/2020	130	329	T89 (589 - 10)	225	NA
5/9/2020	130	160	T89 (589 - 13)	225	NA
5/9/2020	130	244	T89 (591 - 15)	225	NA
5/9/2020	130	253	T89 (591 - 15)	225	NA
5/9/2020	130	350	T89 (591 - 15)	225	NA
5/11/2020	132	184	T89 (591 - 7)	225	NA
5/9/2020	130	245	T89 (591 - 7)	225	NA
5/11/2020	132	266	T89 CCR2 LUC (127 - 5s)	225	NA
5/11/2020	132	141	EBI1 (312 - 3)	230	NA
5/11/2020	132	163	EBI1 (345 - 14)	230	NA
5/11/2020	132	188	EBI2 (313 - 7)	230	NA
5/13/2020	134	45	EBI2 (313 - 8)	230	NA
5/13/2020	134	63	EBI2 (313 - 8)	230	NA
5/13/2020	134	267	EBI2 (313 - 8)	230	NA
5/11/2020	132	22	HpCCA PHYA1 (2 - 33)	230	NA
5/9/2020	130	99	HpCCA PHYA1 (2 - 33)	230	NA
5/11/2020	132	54	HpCCA T89 (3 - 10)	230	NA
5/11/2020	132	64	HpCCA T89 (3 - 10)	230	NA
5/13/2020	134	356	HpCCA T89 (3 - 10)	230	NA
5/11/2020	132	102	HpFKF1 (124 - 10)	230	NA
5/9/2020	130	21	HpFKF1 (124 - 11)	230	NA
5/11/2020	132	199	HpFKF1 (124 - 11)	230	NA
5/9/2020	130	81	HpG1 (125 - 13)	230	NA
5/11/2020	132	150	HpG1 (125 - 6A)	230	NA
5/11/2020	132	308	HpZTL (11 - 5)	230	NA
5/27/2020	148	135	OatPHYA22 CCR2LUC (134 - 2s)	230	NA
5/27/2020	148	171	OatPHYA22 CCR2LUC (134 - 2s)	230	NA
5/23/2020	144	319	OatPHYA22 CCR2LUC (134 - 2s)	230	NA
5/13/2020	134	180	OxTOC1 (1119 - 4)	230	NA
5/13/2020	134	137	OxTOC1 (1119 - 7)	230	NA
5/11/2020	132	20	PGM1_2 CRISPR (908 - 10)	230	NA
5/9/2020	130	318	PGM1_2 CRISPR (908 - 10)	230	NA
5/7/2020	128	6	PHYB (537 - 12)	230	NA
5/7/2020	128	77	pK2GW7 pCycD3 AtGA20ox1 (673 - 3)	230	NA
5/11/2020	132	146	pK2GW7 pCycD3 AtGA20ox1 (673 - 3)	230	NA
5/5/2020	126	29	pK2GW7 pCycD3 AtGA20ox1 (673 - 5)	230	NA
5/5/2020	126	349	pK2GW7 pCycD3 AtGA20ox1 (673 - 5)	230	NA
5/11/2020	132	107	PRR7 (261 - 11)	230	NA
5/11/2020	132	76	T89	230	NA
5/13/2020	134	142	T89	230	NA
5/11/2020	132	212	T89	230	NA
5/11/2020	132	286	T89 (589 - 10)	230	NA
5/9/2020	130	51	T89 (591 - 7)	230	NA
5/9/2020	130	124	T89 (591 - 7)	230	NA
5/5/2020	126	113	T89 (637 - 2)	230	NA
5/7/2020	128	219	T89 (637 - 2)	230	NA
5/5/2020	126	257	T89 (637 - 2)	230	NA
5/9/2020	130	347	T89 (640 - 8)	230	NA
5/7/2020	128	28	CRISPR PHYB2 (848 - 6)	235	NA
5/7/2020	128	106	CRISPR PHYB2 (848 - 6)	235	NA
5/11/2020	132	301	EBI1 (312 - 3)	235	NA
5/11/2020	132	166	EBI2 (313 - 7)	235	NA
5/11/2020	132	94	Elite (3011 - 864012)	235	NA
5/11/2020	132	176	HpCCA PHYA1 (2 - 33)	235	NA
5/13/2020	134	115	HpCCA T89 (3 - 10)	235	NA
5/13/2020	134	46	HpFKF1 (124 - 10)	235	NA
5/11/2020	132	339	HpFKF1 (124 - 10)	235	NA
5/9/2020	130	204	HpFKF1 (124 - 11)	235	NA
5/11/2020	132	272	HpG1 (125 - 13)	235	NA
5/13/2020	134	317	HpG1 (125 - 6A)	235	NA
5/11/2020	132	73	HpTOC1 (1 - 5)	235	NA
5/11/2020	132	110	HpTOC1 (1 - 5)	235	NA
5/13/2020	134	209	HpTOC1 (1 - 5)	235	NA
5/11/2020	132	216	HpTOC1 (1 - 5)	235	NA
5/27/2020	148	52	OatPHYA22 CCR2LUC (134 - 2s)	235	NA
5/23/2020	144	129	OatPHYA22 CCR2LUC (134 - 2s)	235	NA
5/21/2020	142	315	OatPHYA22 CCR2LUC (134 - 2s)	235	NA
5/11/2020	132	226	OxTOC1 (1119 - 4)	235	NA
5/11/2020	132	313	OxTOC1 (1119 - 7)	235	NA
5/9/2020	130	12	PGM1_2 CRISPR (908 - 10)	235	NA
5/11/2020	132	193	PGM1_2 CRISPR (908 - 34)	235	NA
5/11/2020	132	179	PHYA1 CCR2LUC (128 - 1s)	235	NA
5/5/2020	126	276	PHYB (537 - 12)	235	NA
5/9/2020	130	178	pK2GW7 pCycD3 AtGA20ox1 (673 - 3)	235	NA
5/5/2020	126	328	pK2GW7 pCycD3 AtGA20ox1 (673 - 5)	235	NA
5/11/2020	132	2	PRR7 (261 - 11)	235	NA
5/11/2020	132	228	PRR7 (261 - 11)	235	NA
5/11/2020	132	348	PRR7 (261 - 5)	235	NA
5/13/2020	134	157	T89	235	NA
5/13/2020	134	191	T89	235	NA
5/11/2020	132	201	T89	235	NA
5/13/2020	134	201	T89	235	NA
5/11/2020	132	302	T89	235	NA
5/11/2020	132	207	T89 (589 - 10)	235	NA
5/11/2020	132	215	T89 (589 - 10)	235	NA
5/9/2020	130	218	T89 (589 - 13)	235	NA
5/9/2020	130	264	T89 (591 - 15)	235	NA
5/11/2020	132	238	T89 (591 - 7)	235	NA
5/9/2020	130	259	T89 (640 - 8)	235	NA
5/9/2020	130	305	T89 (640 - 8)	235	NA
5/7/2020	128	174	CRISPR PHYB2 (848 - 6)	240	NA
5/5/2020	126	254	CRISPR PHYB2 (848 - 6)	240	NA
5/7/2020	128	289	CRISPR PHYB2 (848 - 6)	240	NA
5/7/2020	128	364	CRISPR PHYB2 (848 - 6)	240	NA
5/9/2020	130	220	EBI2 (313 - 7)	240	NA
5/15/2020	136	229	EBI2 (313 - 7)	240	NA
5/11/2020	132	284	EBI2 (313 - 8)	240	NA
5/11/2020	132	48	Elite (3011 - 864012)	240	NA
5/13/2020	134	214	Elite (3011 - 864012)	240	NA
5/11/2020	132	83	HpCCA PHYA1 (2 - 32)	240	NA
5/11/2020	132	232	HpFKF1 (124 - 10)	240	NA
5/11/2020	132	285	HpFKF1 (124 - 11)	240	NA
5/11/2020	132	56	HpG1 (125 - 13)	240	NA
5/11/2020	132	251	HpZTL (11 - 5)	240	NA
5/17/2020	138	4	OatPHYA22 CCR2LUC (134 - 2s)	240	NA
5/11/2020	132	149	OxTOC1 (1119 - 4)	240	NA
5/13/2020	134	173	OxTOC1 (1119 - 4)	240	NA
5/11/2020	132	35	PGM1_2 CRISPR (908 - 10)	240	NA
5/9/2020	130	114	PGM1_2 CRISPR (908 - 10)	240	NA
5/11/2020	132	343	PGM1_2 CRISPR (908 - 34)	240	NA
5/9/2020	130	78	PHYA1 CCR2LUC (128 - 1s)	240	NA
5/9/2020	130	354	pK2GW7 pCycD3 AtGA20ox1 (673 - 3)	240	NA
5/5/2020	126	44	pK2GW7 pCycD3 AtGA20ox1 (673 - 5)	240	NA
5/11/2020	132	69	T89	240	NA
5/9/2020	130	320	T89	240	NA
5/11/2020	132	338	T89	240	NA
5/13/2020	134	62	T89 (591 - 15)	240	NA
5/7/2020	128	159	T89 (637 - 2)	240	NA
5/9/2020	130	182	T89 (637 - 2)	240	NA
5/5/2020	126	322	T89 (637 - 2)	240	NA
5/7/2020	128	234	T89 (640 - 8)	240	NA
5/13/2020	134	16	T89 CCR2 LUC (127 - 5s)	240	NA
5/11/2020	132	59	T89 CCR2 LUC (127 - 5s)	240	NA
5/11/2020	132	87	T89 CCR2 LUC (127 - 5s)	240	NA
5/13/2020	134	132	EBI1 (312 - 2)	245	NA
5/13/2020	134	217	EBI1 (312 - 3)	245	NA
5/13/2020	134	24	EBI1 (345 - 14)	245	NA
5/11/2020	132	123	Elite (3011 - 864012)	245	NA
5/11/2020	132	186	Elite (3011 - 864012)	245	NA
5/13/2020	134	240	HpCCA PHYA1 (2 - 32)	245	NA
5/9/2020	130	296	HpCCA PHYA1 (2 - 33)	245	NA
5/17/2020	138	183	HpCCA T89 (3 - 10)	245	NA
5/13/2020	134	258	HpCCA T89 (3 - 10)	245	NA
5/13/2020	134	277	HpCCA T89 (3 - 10)	245	NA
5/13/2020	134	268	HpFKF1 (124 - 11)	245	NA
5/13/2020	134	103	HpG1 (125 - 13)	245	NA
5/15/2020	136	209	HpTOC1 (1 - 5)	245	NA
5/11/2020	132	311	HpTOC1 (1 - 5)	245	NA
5/13/2020	134	357	HpTOC1 (1 - 5)	245	NA
5/29/2020	150	52	OatPHYA22 CCR2LUC (134 - 2s)	245	NA
5/27/2020	148	358	OatPHYA22 CCR2LUC (134 - 2s)	245	NA
5/11/2020	132	198	PGM1_2 CRISPR (908 - 10)	245	NA
5/13/2020	134	175	PGM1_2 CRISPR (908 - 34)	245	NA
5/11/2020	132	361	PGM1_2 CRISPR (908 - 34)	245	NA
5/11/2020	132	283	PHYA1 CCR2LUC (128 - 1s)	245	NA
5/9/2020	130	37	pK2GW7 pCycD3 AtGA20ox1 (673 - 3)	245	NA
5/9/2020	130	77	pK2GW7 pCycD3 AtGA20ox1 (673 - 3)	245	NA
5/9/2020	130	75	pK2GW7 pCycD3 AtGA20ox1 (673 - 5)	245	NA
5/7/2020	128	203	pK2GW7 pCycD3 AtGA20ox1 (673 - 5)	245	NA
5/7/2020	128	282	pK2GW7 pCycD3 AtGA20ox1 (673 - 5)	245	NA
5/9/2020	130	101	PRR7 (261 - 11)	245	NA
5/11/2020	132	225	PRR7 (261 - 11)	245	NA
5/23/2020	144	327	PRR7 (261 - 11)	245	NA
5/11/2020	132	288	PRR7 (261 - 5)	245	NA
5/13/2020	134	33	T89	245	NA
5/11/2020	132	151	T89	245	NA
5/15/2020	136	270	T89	245	NA
5/11/2020	132	80	T89 (589 - 10)	245	NA
5/13/2020	134	105	T89 (589 - 13)	245	NA
5/9/2020	130	165	T89 (589 - 13)	245	NA
5/9/2020	130	281	T89 (591 - 15)	245	NA
5/13/2020	134	279	T89 (591 - 7)	245	NA
5/9/2020	130	353	T89 (637 - 2)	245	NA
5/9/2020	130	97	T89 CCR2 LUC (127 - 5s)	245	NA
5/13/2020	134	252	EBI1 (312 - 2)	250	NA
5/9/2020	130	122	EBI1 (345 - 14)	250	NA
5/11/2020	132	154	HpCCA PHYA1 (2 - 33)	250	NA
5/13/2020	134	293	HpCCA T89 (3 - 10)	250	NA
5/11/2020	132	30	HpFKF1 (124 - 10)	250	NA
5/13/2020	134	199	HpFKF1 (124 - 11)	250	NA
5/13/2020	134	345	HpG1 (125 - 13)	250	NA
5/13/2020	134	208	HpG1 (125 - 6A)	250	NA
5/13/2020	134	340	HpZTL (11 - 5)	250	NA
5/31/2020	152	52	OatPHYA22 CCR2LUC (134 - 2s)	250	NA
5/25/2020	146	319	OatPHYA22 CCR2LUC (134 - 2s)	250	NA
5/15/2020	136	10	OxTOC1 (1119 - 4)	250	NA
5/11/2020	132	74	OxTOC1 (1119 - 4)	250	NA
5/13/2020	134	363	OxTOC1 (1119 - 4)	250	NA
5/13/2020	134	9	OxTOC1 (1119 - 7)	250	NA
5/13/2020	134	133	PHYA1 CCR2LUC (128 - 1s)	250	NA
5/13/2020	134	172	PHYA1 CCR2LUC (128 - 1s)	250	NA
5/7/2020	128	276	PHYB (537 - 12)	250	NA
5/13/2020	134	309	PHYB (537 - 12)	250	NA
5/11/2020	132	230	pK2GW7 pCycD3 AtGA20ox1 (673 - 3)	250	NA
5/13/2020	134	306	pK2GW7 pCycD3 AtGA20ox1 (673 - 3)	250	NA
5/13/2020	134	47	PRR7 (261 - 11)	250	NA
5/9/2020	130	292	PRR7 (261 - 5)	250	NA
5/13/2020	134	297	PRR7 (261 - 5)	250	NA
5/9/2020	130	15	T89 (589 - 13)	250	NA
5/11/2020	132	307	T89 (589 - 13)	250	NA
5/9/2020	130	314	T89 (589 - 13)	250	NA
5/7/2020	128	113	T89 (637 - 2)	250	NA
5/9/2020	130	85	T89 (640 - 8)	250	NA
5/11/2020	132	88	EBI1 (312 - 2)	255	NA
5/13/2020	134	237	EBI1 (312 - 2)	255	NA
5/13/2020	134	153	EBI1 (312 - 3)	255	NA
5/11/2020	132	84	EBI1 (345 - 14)	255	NA
5/11/2020	132	263	EBI1 (345 - 14)	255	NA
5/11/2020	132	31	EBI2 (313 - 7)	255	NA
5/13/2020	134	134	EBI2 (313 - 8)	255	NA
5/15/2020	136	104	Elite (3011 - 864012)	255	NA
5/13/2020	134	140	Elite (3011 - 864012)	255	NA
5/11/2020	132	152	Elite (3011 - 864012)	255	NA
5/9/2020	130	290	HpCCA PHYA1 (2 - 33)	255	NA
5/13/2020	134	330	HpCCA PHYA1 (2 - 33)	255	NA
5/15/2020	136	356	HpCCA T89 (3 - 10)	255	NA
5/13/2020	134	25	HpFKF1 (124 - 10)	255	NA
5/13/2020	134	53	HpG1 (125 - 13)	255	NA
5/15/2020	136	82	HpG1 (125 - 6A)	255	NA
5/15/2020	136	197	HpG1 (125 - 6A)	255	NA
5/15/2020	136	205	HpTOC1 (1 - 5)	255	NA
5/11/2020	132	19	HpZTL (11 - 5)	255	NA
5/29/2020	150	135	OatPHYA22 CCR2LUC (134 - 2s)	255	NA
5/29/2020	150	171	OatPHYA22 CCR2LUC (134 - 2s)	255	NA
5/23/2020	144	192	OatPHYA22 CCR2LUC (134 - 2s)	255	NA
5/13/2020	134	255	OxTOC1 (1119 - 4)	255	NA
5/11/2020	132	155	OxTOC1 (1119 - 7)	255	NA
5/11/2020	132	336	OxTOC1 (1119 - 7)	255	NA
5/13/2020	134	167	PGM1_2 CRISPR (908 - 10)	255	NA
5/5/2020	126	116	PHYB (537 - 12)	255	NA
5/13/2020	134	295	PINE TEST	255	NA
5/15/2020	136	295	PINE TEST	255	NA
5/7/2020	128	29	pK2GW7 pCycD3 AtGA20ox1 (673 - 5)	255	NA
5/11/2020	132	333	PRR7 (261 - 5)	255	NA
5/15/2020	136	120	T89	255	NA
5/9/2020	130	321	T89 (591 - 7)	255	NA
5/11/2020	132	190	T89 (637 - 2)	255	NA
5/11/2020	132	11	T89 (640 - 8)	255	NA
5/11/2020	132	131	T89 (640 - 8)	255	NA
5/9/2020	130	234	T89 (640 - 8)	255	NA
5/15/2020	136	67	T89 CCR2 LUC (127 - 5s)	255	NA
5/11/2020	132	298	T89 CCR2 LUC (127 - 5s)	255	NA
5/11/2020	132	17	EBI1 (312 - 2)	260	NA
5/11/2020	132	310	EBI1 (345 - 14)	260	NA
5/13/2020	134	332	EBI1 (345 - 14)	260	NA
5/13/2020	134	188	EBI2 (313 - 7)	260	NA
5/13/2020	134	342	EBI2 (313 - 8)	260	NA
5/13/2020	134	241	Elite (3011 - 864012)	260	NA
5/15/2020	136	258	HpCCA T89 (3 - 10)	260	NA
5/15/2020	136	293	HpCCA T89 (3 - 10)	260	NA
5/13/2020	134	102	HpFKF1 (124 - 10)	260	NA
5/11/2020	132	23	HpFKF1 (124 - 11)	260	NA
5/13/2020	134	68	HpFKF1 (124 - 11)	260	NA
5/11/2020	132	138	HpG1 (125 - 13)	260	NA
5/15/2020	136	194	HpTOC1 (1 - 5)	260	NA
5/15/2020	136	278	HpTOC1 (1 - 5)	260	NA
5/15/2020	136	357	HpTOC1 (1 - 5)	260	NA
5/11/2020	132	337	HpZTL (11 - 5)	260	NA
5/31/2020	152	135	OatPHYA22 CCR2LUC (134 - 2s)	260	NA
5/29/2020	150	358	OatPHYA22 CCR2LUC (134 - 2s)	260	NA
5/15/2020	136	137	OxTOC1 (1119 - 7)	260	NA
5/11/2020	132	164	PGM1_2 CRISPR (908 - 10)	260	NA
5/13/2020	134	249	PGM1_2 CRISPR (908 - 10)	260	NA
5/9/2020	130	18	PGM1_2 CRISPR (908 - 34)	260	NA
5/11/2020	132	38	PGM1_2 CRISPR (908 - 34)	260	NA
5/13/2020	134	193	PGM1_2 CRISPR (908 - 34)	260	NA
5/13/2020	134	202	PGM1_2 CRISPR (908 - 34)	260	NA
5/9/2020	130	32	PHYA1 CCR2LUC (128 - 1s)	260	NA
5/11/2020	132	109	PHYA1 CCR2LUC (128 - 1s)	260	NA
5/9/2020	130	295	PINE TEST	260	NA
5/17/2020	138	295	PINE TEST	260	NA
5/21/2020	142	295	PINE TEST	260	NA
5/23/2020	144	295	PINE TEST	260	NA
5/25/2020	146	295	PINE TEST	260	NA
5/29/2020	150	295	PINE TEST	260	NA
6/2/2020	154	295	PINE TEST	260	NA
6/4/2020	156	295	PINE TEST	260	NA
6/6/2020	158	295	PINE TEST	260	NA
6/8/2020	160	295	PINE TEST	260	NA
6/10/2020	162	295	PINE TEST	260	NA
6/12/2020	164	295	PINE TEST	260	NA
6/14/2020	166	295	PINE TEST	260	NA
5/7/2020	128	246	pK2GW7 pCycD3 AtGA20ox1 (673 - 5)	260	NA
5/7/2020	128	328	pK2GW7 pCycD3 AtGA20ox1 (673 - 5)	260	NA
5/13/2020	134	76	T89	260	NA
5/13/2020	134	90	T89 (589 - 10)	260	NA
5/11/2020	132	160	T89 (589 - 13)	260	NA
5/11/2020	132	271	T89 (589 - 13)	260	NA
5/11/2020	132	124	T89 (591 - 7)	260	NA
5/11/2020	132	245	T89 (591 - 7)	260	NA
5/9/2020	130	219	T89 (637 - 2)	260	NA
5/7/2020	128	257	T89 (637 - 2)	260	NA
5/11/2020	132	242	T89 (640 - 8)	260	NA
5/11/2020	132	235	T89 CCR2 LUC (127 - 5s)	260	NA
5/15/2020	136	252	EBI1 (312 - 2)	265	NA
5/11/2020	132	256	EBI1 (312 - 2)	265	NA
5/13/2020	134	58	EBI1 (312 - 3)	265	NA
5/11/2020	132	331	EBI1 (312 - 3)	265	NA
5/11/2020	132	1	EBI1 (345 - 14)	265	NA
5/13/2020	134	139	EBI1 (345 - 14)	265	NA
5/13/2020	134	239	EBI2 (313 - 7)	265	NA
5/15/2020	136	45	EBI2 (313 - 8)	265	NA
5/15/2020	136	267	EBI2 (313 - 8)	265	NA
5/13/2020	134	284	EBI2 (313 - 8)	265	NA
5/11/2020	132	324	HpCCA PHYA1 (2 - 33)	265	NA
5/11/2020	132	346	HpCCA PHYA1 (2 - 33)	265	NA
5/13/2020	134	64	HpCCA T89 (3 - 10)	265	NA
5/15/2020	136	189	HpCCA T89 (3 - 10)	265	NA
5/13/2020	134	136	HpFKF1 (124 - 10)	265	NA
5/13/2020	134	213	HpFKF1 (124 - 10)	265	NA
5/13/2020	134	339	HpFKF1 (124 - 10)	265	NA
5/11/2020	132	21	HpFKF1 (124 - 11)	265	NA
5/13/2020	134	148	HpFKF1 (124 - 11)	265	NA
5/11/2020	132	204	HpFKF1 (124 - 11)	265	NA
5/15/2020	136	227	HpG1 (125 - 13)	265	NA
5/11/2020	132	262	HpG1 (125 - 13)	265	NA
5/13/2020	134	8	HpG1 (125 - 6A)	265	NA
5/13/2020	134	72	HpG1 (125 - 6A)	265	NA
5/13/2020	134	150	HpG1 (125 - 6A)	265	NA
5/13/2020	134	121	HpZTL (11 - 5)	265	NA
5/25/2020	146	129	OatPHYA22 CCR2LUC (134 - 2s)	265	NA
5/15/2020	136	128	OxTOC1 (1119 - 4)	265	NA
5/13/2020	134	96	OxTOC1 (1119 - 7)	265	NA
5/7/2020	128	42	PHYB (537 - 12)	265	NA
5/5/2020	126	71	PHYB (537 - 12)	265	NA
5/7/2020	128	295	PINE TEST	265	NA
5/11/2020	132	295	PINE TEST	265	NA
5/19/2020	140	295	PINE TEST	265	NA
5/27/2020	148	295	PINE TEST	265	NA
5/31/2020	152	295	PINE TEST	265	NA
5/9/2020	130	203	pK2GW7 pCycD3 AtGA20ox1 (673 - 5)	265	NA
5/9/2020	130	236	pK2GW7 pCycD3 AtGA20ox1 (673 - 5)	265	NA
5/7/2020	128	349	pK2GW7 pCycD3 AtGA20ox1 (673 - 5)	265	NA
5/9/2020	130	161	PRR7 (261 - 11)	265	NA
5/13/2020	134	225	PRR7 (261 - 11)	265	NA
5/13/2020	134	156	PRR7 (261 - 5)	265	NA
5/13/2020	134	3	T89	265	NA
5/13/2020	134	304	T89	265	NA
5/15/2020	136	43	T89 (589 - 10)	265	NA
5/11/2020	132	329	T89 (589 - 10)	265	NA
5/11/2020	132	218	T89 (589 - 13)	265	NA
5/11/2020	132	145	T89 (591 - 15)	265	NA
5/13/2020	134	147	T89 (591 - 7)	265	NA
5/13/2020	134	184	T89 (591 - 7)	265	NA
5/9/2020	130	159	T89 (637 - 2)	265	NA
5/5/2020	126	231	CRISPR PHYB2 (848 - 6)	270	NA
5/13/2020	134	141	EBI1 (312 - 3)	270	NA
5/11/2020	132	162	EBI1 (312 - 3)	270	NA
5/13/2020	134	130	EBI2 (313 - 7)	270	NA
5/11/2020	132	220	EBI2 (313 - 7)	270	NA
5/13/2020	134	86	EBI2 (313 - 8)	270	NA
5/15/2020	136	206	EBI2 (313 - 8)	270	NA
5/13/2020	134	211	EBI2 (313 - 8)	270	NA
5/13/2020	134	94	Elite (3011 - 864012)	270	NA
5/13/2020	134	112	Elite (3011 - 864012)	270	NA
5/13/2020	134	186	Elite (3011 - 864012)	270	NA
5/11/2020	132	323	Elite (3011 - 864012)	270	NA
5/17/2020	138	362	Elite (3011 - 864012)	270	NA
5/13/2020	134	22	HpCCA PHYA1 (2 - 33)	270	NA
5/11/2020	132	99	HpCCA PHYA1 (2 - 33)	270	NA
5/13/2020	134	56	HpG1 (125 - 13)	270	NA
5/15/2020	136	103	HpG1 (125 - 13)	270	NA
5/13/2020	134	272	HpG1 (125 - 13)	270	NA
5/17/2020	138	50	HpG1 (125 - 6A)	270	NA
5/31/2020	152	171	OatPHYA22 CCR2LUC (134 - 2s)	270	NA
5/23/2020	144	315	OatPHYA22 CCR2LUC (134 - 2s)	270	NA
5/15/2020	136	210	OxTOC1 (1119 - 7)	270	NA
5/13/2020	134	20	PGM1_2 CRISPR (908 - 10)	270	NA
5/13/2020	134	35	PGM1_2 CRISPR (908 - 10)	270	NA
5/13/2020	134	187	PGM1_2 CRISPR (908 - 10)	270	NA
5/15/2020	136	249	PGM1_2 CRISPR (908 - 10)	270	NA
5/11/2020	132	269	PGM1_2 CRISPR (908 - 34)	270	NA
5/13/2020	134	361	PGM1_2 CRISPR (908 - 34)	270	NA
5/13/2020	134	283	PHYA1 CCR2LUC (128 - 1s)	270	NA
5/13/2020	134	287	PHYA1 CCR2LUC (128 - 1s)	270	NA
5/5/2020	126	295	PINE TEST	270	NA
5/9/2020	130	223	pK2GW7 pCycD3 AtGA20ox1 (673 - 3)	270	NA
5/25/2020	146	327	PRR7 (261 - 11)	270	NA
5/11/2020	132	127	PRR7 (261 - 5)	270	NA
5/11/2020	132	303	PRR7 (261 - 5)	270	NA
5/13/2020	134	348	PRR7 (261 - 5)	270	NA
5/15/2020	136	157	T89	270	NA
5/11/2020	132	36	T89 (589 - 10)	270	NA
5/11/2020	132	26	T89 (591 - 15)	270	NA
5/11/2020	132	57	T89 (591 - 15)	270	NA
5/11/2020	132	253	T89 (591 - 15)	270	NA
5/11/2020	132	264	T89 (591 - 15)	270	NA
5/13/2020	134	177	T89 (591 - 7)	270	NA
5/9/2020	130	200	T89 (637 - 2)	270	NA
5/17/2020	138	250	T89 (640 - 8)	270	NA
5/13/2020	134	59	T89 CCR2 LUC (127 - 5s)	270	NA
5/15/2020	136	360	T89 CCR2 LUC (127 - 5s)	270	NA
5/9/2020	130	28	CRISPR PHYB2 (848 - 6)	275	NA
5/9/2020	130	106	CRISPR PHYB2 (848 - 6)	275	NA
5/9/2020	130	174	CRISPR PHYB2 (848 - 6)	275	NA
5/11/2020	132	34	EBI1 (312 - 2)	275	NA
5/11/2020	132	181	EBI1 (312 - 2)	275	NA
5/13/2020	134	7	EBI2 (313 - 7)	275	NA
5/13/2020	134	166	EBI2 (313 - 7)	275	NA
5/15/2020	136	63	EBI2 (313 - 8)	275	NA
5/15/2020	136	134	EBI2 (313 - 8)	275	NA
5/13/2020	134	261	Elite (3011 - 864012)	275	NA
5/11/2020	132	291	Elite (3011 - 864012)	275	NA
5/11/2020	132	61	HpCCA PHYA1 (2 - 32)	275	NA
5/13/2020	134	224	HpCCA PHYA1 (2 - 32)	275	NA
5/13/2020	134	176	HpCCA PHYA1 (2 - 33)	275	NA
5/13/2020	134	54	HpCCA T89 (3 - 10)	275	NA
5/17/2020	138	356	HpCCA T89 (3 - 10)	275	NA
5/15/2020	136	46	HpFKF1 (124 - 10)	275	NA
5/13/2020	134	285	HpFKF1 (124 - 11)	275	NA
5/15/2020	136	208	HpG1 (125 - 6A)	275	NA
5/15/2020	136	243	HpG1 (125 - 6A)	275	NA
5/13/2020	134	73	HpTOC1 (1 - 5)	275	NA
5/13/2020	134	311	HpTOC1 (1 - 5)	275	NA
5/13/2020	134	19	HpZTL (11 - 5)	275	NA
5/13/2020	134	70	HpZTL (11 - 5)	275	NA
5/13/2020	134	100	HpZTL (11 - 5)	275	NA
5/19/2020	140	4	OatPHYA22 CCR2LUC (134 - 2s)	275	NA
5/27/2020	148	129	OatPHYA22 CCR2LUC (134 - 2s)	275	NA
5/25/2020	146	192	OatPHYA22 CCR2LUC (134 - 2s)	275	NA
5/13/2020	134	149	OxTOC1 (1119 - 4)	275	NA
5/15/2020	136	173	OxTOC1 (1119 - 4)	275	NA
5/15/2020	136	180	OxTOC1 (1119 - 4)	275	NA
5/13/2020	134	316	OxTOC1 (1119 - 7)	275	NA
5/13/2020	134	198	PGM1_2 CRISPR (908 - 10)	275	NA
5/7/2020	128	44	pK2GW7 pCycD3 AtGA20ox1 (673 - 5)	275	NA
5/11/2020	132	359	PRR7 (261 - 11)	275	NA
5/11/2020	132	5	T89	275	NA
5/13/2020	134	212	T89	275	NA
5/11/2020	132	51	T89 (591 - 7)	275	NA
5/7/2020	128	322	T89 (637 - 2)	275	NA
5/11/2020	132	305	T89 (640 - 8)	275	NA
5/13/2020	134	87	T89 CCR2 LUC (127 - 5s)	275	NA
5/15/2020	136	153	EBI1 (312 - 3)	280	NA
5/11/2020	132	260	EBI1 (312 - 3)	280	NA
5/13/2020	134	163	EBI1 (345 - 14)	280	NA
5/13/2020	134	98	EBI2 (313 - 7)	280	NA
5/17/2020	138	229	EBI2 (313 - 7)	280	NA
5/11/2020	132	168	HpCCA PHYA1 (2 - 32)	280	NA
5/11/2020	132	344	HpCCA PHYA1 (2 - 32)	280	NA
5/15/2020	136	330	HpCCA PHYA1 (2 - 33)	280	NA
5/13/2020	134	30	HpFKF1 (124 - 10)	280	NA
5/13/2020	134	232	HpFKF1 (124 - 10)	280	NA
5/13/2020	134	158	HpFKF1 (124 - 11)	280	NA
5/17/2020	138	82	HpG1 (125 - 6A)	280	NA
5/13/2020	134	216	HpTOC1 (1 - 5)	280	NA
5/15/2020	136	340	HpZTL (11 - 5)	280	NA
6/2/2020	154	52	OatPHYA22 CCR2LUC (134 - 2s)	280	NA
5/27/2020	148	319	OatPHYA22 CCR2LUC (134 - 2s)	280	NA
5/13/2020	134	93	OxTOC1 (1119 - 7)	280	NA
5/13/2020	134	95	PGM1_2 CRISPR (908 - 34)	280	NA
5/13/2020	134	179	PHYA1 CCR2LUC (128 - 1s)	280	NA
5/7/2020	128	116	PHYB (537 - 12)	280	NA
5/15/2020	136	309	PHYB (537 - 12)	280	NA
5/13/2020	134	2	PRR7 (261 - 11)	280	NA
5/13/2020	134	228	PRR7 (261 - 11)	280	NA
5/13/2020	134	69	T89	280	NA
5/13/2020	134	275	T89	280	NA
5/11/2020	132	320	T89	280	NA
5/11/2020	132	334	T89 (589 - 10)	280	NA
5/13/2020	134	11	T89 (640 - 8)	280	NA
5/11/2020	132	85	T89 (640 - 8)	280	NA
5/9/2020	130	289	CRISPR PHYB2 (848 - 6)	285	NA
5/13/2020	134	301	EBI1 (312 - 3)	285	NA
5/13/2020	134	31	EBI2 (313 - 7)	285	NA
5/15/2020	136	86	EBI2 (313 - 8)	285	NA
5/15/2020	136	342	EBI2 (313 - 8)	285	NA
5/13/2020	134	335	Elite (3011 - 864012)	285	NA
5/11/2020	132	294	HpCCA PHYA1 (2 - 32)	285	NA
5/15/2020	136	115	HpCCA T89 (3 - 10)	285	NA
5/19/2020	140	183	HpCCA T89 (3 - 10)	285	NA
5/13/2020	134	341	HpFKF1 (124 - 10)	285	NA
5/15/2020	136	68	HpFKF1 (124 - 11)	285	NA
5/15/2020	136	56	HpG1 (125 - 13)	285	NA
5/19/2020	140	82	HpG1 (125 - 6A)	285	NA
5/15/2020	136	125	HpZTL (11 - 5)	285	NA
6/4/2020	156	52	OatPHYA22 CCR2LUC (134 - 2s)	285	NA
6/2/2020	154	135	OatPHYA22 CCR2LUC (134 - 2s)	285	NA
5/11/2020	132	318	PGM1_2 CRISPR (908 - 10)	285	NA
5/15/2020	136	175	PGM1_2 CRISPR (908 - 34)	285	NA
5/15/2020	136	202	PGM1_2 CRISPR (908 - 34)	285	NA
5/15/2020	136	283	PHYA1 CCR2LUC (128 - 1s)	285	NA
5/11/2020	132	178	pK2GW7 pCycD3 AtGA20ox1 (673 - 3)	285	NA
5/9/2020	130	29	pK2GW7 pCycD3 AtGA20ox1 (673 - 5)	285	NA
5/13/2020	134	119	PRR7 (261 - 5)	285	NA
5/13/2020	134	5	T89	285	NA
5/13/2020	134	233	T89	285	NA
5/13/2020	134	286	T89 (589 - 10)	285	NA
5/11/2020	132	15	T89 (589 - 13)	285	NA
5/9/2020	130	257	T89 (637 - 2)	285	NA
5/11/2020	132	347	T89 (640 - 8)	285	NA
5/13/2020	134	266	T89 CCR2 LUC (127 - 5s)	285	NA
5/7/2020	128	231	CRISPR PHYB2 (848 - 6)	290	NA
5/7/2020	128	254	CRISPR PHYB2 (848 - 6)	290	NA
5/11/2020	132	289	CRISPR PHYB2 (848 - 6)	290	NA
5/11/2020	132	108	EBI1 (312 - 2)	290	NA
5/15/2020	136	132	EBI1 (312 - 2)	290	NA
5/15/2020	136	55	EBI1 (312 - 3)	290	NA
5/11/2020	132	122	EBI1 (345 - 14)	290	NA
5/13/2020	134	310	EBI1 (345 - 14)	290	NA
5/17/2020	138	342	EBI2 (313 - 8)	290	NA
5/11/2020	132	41	Elite (3011 - 864012)	290	NA
5/13/2020	134	79	HpCCA PHYA1 (2 - 32)	290	NA
5/13/2020	134	83	HpCCA PHYA1 (2 - 32)	290	NA
5/13/2020	134	126	HpCCA PHYA1 (2 - 32)	290	NA
5/15/2020	136	22	HpCCA PHYA1 (2 - 33)	290	NA
5/15/2020	136	64	HpCCA T89 (3 - 10)	290	NA
5/15/2020	136	277	HpCCA T89 (3 - 10)	290	NA
5/15/2020	136	53	HpG1 (125 - 13)	290	NA
5/11/2020	132	81	HpG1 (125 - 13)	290	NA
5/15/2020	136	345	HpG1 (125 - 13)	290	NA
5/15/2020	136	8	HpG1 (125 - 6A)	290	NA
5/15/2020	136	317	HpG1 (125 - 6A)	290	NA
6/2/2020	154	171	OatPHYA22 CCR2LUC (134 - 2s)	290	NA
5/25/2020	146	315	OatPHYA22 CCR2LUC (134 - 2s)	290	NA
5/15/2020	136	49	PGM1_2 CRISPR (908 - 34)	290	NA
5/11/2020	132	37	pK2GW7 pCycD3 AtGA20ox1 (673 - 3)	290	NA
5/13/2020	134	146	pK2GW7 pCycD3 AtGA20ox1 (673 - 3)	290	NA
5/13/2020	134	75	pK2GW7 pCycD3 AtGA20ox1 (673 - 5)	290	NA
5/9/2020	130	282	pK2GW7 pCycD3 AtGA20ox1 (673 - 5)	290	NA
5/13/2020	134	107	PRR7 (261 - 11)	290	NA
5/13/2020	134	288	PRR7 (261 - 5)	290	NA
5/11/2020	132	292	PRR7 (261 - 5)	290	NA
5/15/2020	136	297	PRR7 (261 - 5)	290	NA
5/17/2020	138	120	T89	290	NA
5/15/2020	136	191	T89	290	NA
5/13/2020	134	302	T89	290	NA
5/13/2020	134	80	T89 (589 - 10)	290	NA
5/13/2020	134	207	T89 (589 - 10)	290	NA
5/11/2020	132	165	T89 (589 - 13)	290	NA
5/13/2020	134	26	T89 (591 - 15)	290	NA
5/11/2020	132	350	T89 (591 - 15)	290	NA
5/11/2020	132	182	T89 (637 - 2)	290	NA
5/15/2020	136	16	T89 CCR2 LUC (127 - 5s)	290	NA
5/13/2020	134	17	EBI1 (312 - 2)	295	NA
5/13/2020	134	34	EBI1 (312 - 2)	295	NA
5/13/2020	134	88	EBI1 (312 - 2)	295	NA
5/15/2020	136	24	EBI1 (345 - 14)	295	NA
5/17/2020	138	115	HpCCA T89 (3 - 10)	295	NA
5/15/2020	136	268	HpFKF1 (124 - 11)	295	NA
5/17/2020	138	205	HpTOC1 (1 - 5)	295	NA
5/17/2020	138	357	HpTOC1 (1 - 5)	295	NA
5/31/2020	152	358	OatPHYA22 CCR2LUC (134 - 2s)	295	NA
5/13/2020	134	155	OxTOC1 (1119 - 7)	295	NA
5/15/2020	136	172	PHYA1 CCR2LUC (128 - 1s)	295	NA
5/15/2020	136	348	PRR7 (261 - 5)	295	NA
5/15/2020	136	69	T89	295	NA
5/15/2020	136	142	T89	295	NA
5/13/2020	134	215	T89 (589 - 10)	295	NA
5/13/2020	134	238	T89 (591 - 7)	295	NA
5/13/2020	134	245	T89 (591 - 7)	295	NA
5/15/2020	136	279	T89 (591 - 7)	295	NA
5/11/2020	132	259	T89 (640 - 8)	295	NA
5/13/2020	134	298	T89 CCR2 LUC (127 - 5s)	295	NA
5/11/2020	132	174	CRISPR PHYB2 (848 - 6)	300	NA
5/9/2020	130	364	CRISPR PHYB2 (848 - 6)	300	NA
5/15/2020	136	58	EBI1 (312 - 3)	300	NA
5/13/2020	134	84	EBI1 (345 - 14)	300	NA
5/13/2020	134	263	EBI1 (345 - 14)	300	NA
5/17/2020	138	45	EBI2 (313 - 8)	300	NA
5/17/2020	138	63	EBI2 (313 - 8)	300	NA
5/15/2020	136	211	EBI2 (313 - 8)	300	NA
5/17/2020	138	267	EBI2 (313 - 8)	300	NA
5/15/2020	136	284	EBI2 (313 - 8)	300	NA
5/15/2020	136	140	Elite (3011 - 864012)	300	NA
5/15/2020	136	214	Elite (3011 - 864012)	300	NA
5/21/2020	142	183	HpCCA T89 (3 - 10)	300	NA
5/13/2020	134	21	HpFKF1 (124 - 11)	300	NA
5/13/2020	134	23	HpFKF1 (124 - 11)	300	NA
5/13/2020	134	262	HpG1 (125 - 13)	300	NA
5/15/2020	136	272	HpG1 (125 - 13)	300	NA
5/15/2020	136	72	HpG1 (125 - 6A)	300	NA
5/17/2020	138	197	HpG1 (125 - 6A)	300	NA
5/15/2020	136	73	HpTOC1 (1 - 5)	300	NA
5/13/2020	134	110	HpTOC1 (1 - 5)	300	NA
5/17/2020	138	209	HpTOC1 (1 - 5)	300	NA
5/15/2020	136	100	HpZTL (11 - 5)	300	NA
5/13/2020	134	308	HpZTL (11 - 5)	300	NA
5/13/2020	134	337	HpZTL (11 - 5)	300	NA
6/6/2020	158	52	OatPHYA22 CCR2LUC (134 - 2s)	300	NA
5/17/2020	138	10	OxTOC1 (1119 - 4)	300	NA
5/13/2020	134	226	OxTOC1 (1119 - 4)	300	NA
5/15/2020	136	255	OxTOC1 (1119 - 4)	300	NA
5/15/2020	136	96	OxTOC1 (1119 - 7)	300	NA
5/13/2020	134	343	PGM1_2 CRISPR (908 - 34)	300	NA
5/11/2020	132	78	PHYA1 CCR2LUC (128 - 1s)	300	NA
5/15/2020	136	179	PHYA1 CCR2LUC (128 - 1s)	300	NA
5/13/2020	134	265	PHYA1 CCR2LUC (128 - 1s)	300	NA
5/15/2020	136	287	PHYA1 CCR2LUC (128 - 1s)	300	NA
5/9/2020	130	42	PHYB (537 - 12)	300	NA
5/5/2020	126	111	PHYB (537 - 12)	300	NA
5/11/2020	132	60	pK2GW7 pCycD3 AtGA20ox1 (673 - 3)	300	NA
5/11/2020	132	77	pK2GW7 pCycD3 AtGA20ox1 (673 - 3)	300	NA
5/11/2020	132	75	pK2GW7 pCycD3 AtGA20ox1 (673 - 5)	300	NA
5/9/2020	130	349	pK2GW7 pCycD3 AtGA20ox1 (673 - 5)	300	NA
5/15/2020	136	156	PRR7 (261 - 5)	300	NA
5/15/2020	136	33	T89	300	NA
5/13/2020	134	280	T89	300	NA
5/15/2020	136	304	T89	300	NA
5/13/2020	134	338	T89	300	NA
5/15/2020	136	90	T89 (589 - 10)	300	NA
5/11/2020	132	314	T89 (589 - 13)	300	NA
5/11/2020	132	244	T89 (591 - 15)	300	NA
5/13/2020	134	51	T89 (591 - 7)	300	NA
5/9/2020	130	113	T89 (637 - 2)	300	NA
5/11/2020	132	159	T89 (637 - 2)	300	NA
5/11/2020	132	353	T89 (637 - 2)	300	NA
5/11/2020	132	97	T89 CCR2 LUC (127 - 5s)	300	NA
5/11/2020	132	106	CRISPR PHYB2 (848 - 6)	305	NA
5/13/2020	134	1	EBI1 (345 - 14)	305	NA
5/15/2020	136	332	EBI1 (345 - 14)	305	NA
5/15/2020	136	7	EBI2 (313 - 7)	305	NA
5/15/2020	136	98	EBI2 (313 - 7)	305	NA
5/15/2020	136	130	EBI2 (313 - 7)	305	NA
5/17/2020	138	206	EBI2 (313 - 8)	305	NA
5/13/2020	134	48	Elite (3011 - 864012)	305	NA
5/15/2020	136	176	HpCCA PHYA1 (2 - 33)	305	NA
5/11/2020	132	290	HpCCA PHYA1 (2 - 33)	305	NA
5/11/2020	132	296	HpCCA PHYA1 (2 - 33)	305	NA
5/13/2020	134	324	HpCCA PHYA1 (2 - 33)	305	NA
5/15/2020	136	54	HpCCA T89 (3 - 10)	305	NA
5/17/2020	138	189	HpCCA T89 (3 - 10)	305	NA
5/15/2020	136	102	HpFKF1 (124 - 10)	305	NA
5/13/2020	134	204	HpFKF1 (124 - 11)	305	NA
5/17/2020	138	194	HpTOC1 (1 - 5)	305	NA
5/15/2020	136	121	HpZTL (11 - 5)	305	NA
5/21/2020	142	4	OatPHYA22 CCR2LUC (134 - 2s)	305	NA
5/29/2020	150	129	OatPHYA22 CCR2LUC (134 - 2s)	305	92
5/27/2020	148	192	OatPHYA22 CCR2LUC (134 - 2s)	305	NA
5/13/2020	134	74	OxTOC1 (1119 - 4)	305	NA
5/17/2020	138	180	OxTOC1 (1119 - 4)	305	NA
5/15/2020	136	363	OxTOC1 (1119 - 4)	305	NA
5/15/2020	136	9	OxTOC1 (1119 - 7)	305	NA
5/13/2020	134	313	OxTOC1 (1119 - 7)	305	NA
5/13/2020	134	336	OxTOC1 (1119 - 7)	305	NA
5/13/2020	134	164	PGM1_2 CRISPR (908 - 10)	305	NA
5/15/2020	136	95	PGM1_2 CRISPR (908 - 34)	305	NA
5/7/2020	128	71	PHYB (537 - 12)	305	NA
5/9/2020	130	276	PHYB (537 - 12)	305	NA
6/2/2020	154	312	PINE TEST	305	NA
5/11/2020	132	223	pK2GW7 pCycD3 AtGA20ox1 (673 - 3)	305	NA
5/11/2020	132	354	pK2GW7 pCycD3 AtGA20ox1 (673 - 3)	305	NA
5/11/2020	132	236	pK2GW7 pCycD3 AtGA20ox1 (673 - 5)	305	NA
5/9/2020	130	246	pK2GW7 pCycD3 AtGA20ox1 (673 - 5)	305	NA
5/9/2020	130	328	pK2GW7 pCycD3 AtGA20ox1 (673 - 5)	305	NA
5/15/2020	136	47	PRR7 (261 - 11)	305	NA
5/11/2020	132	161	PRR7 (261 - 11)	305	NA
5/15/2020	136	119	PRR7 (261 - 5)	305	NA
5/15/2020	136	288	PRR7 (261 - 5)	305	NA
5/13/2020	134	333	PRR7 (261 - 5)	305	NA
5/17/2020	138	270	T89	305	NA
5/13/2020	134	36	T89 (589 - 10)	305	NA
5/17/2020	138	43	T89 (589 - 10)	305	NA
5/13/2020	134	218	T89 (589 - 13)	305	NA
5/13/2020	134	271	T89 (589 - 13)	305	NA
5/15/2020	136	177	T89 (591 - 7)	305	NA
5/15/2020	136	184	T89 (591 - 7)	305	NA
5/11/2020	132	321	T89 (591 - 7)	305	NA
5/13/2020	134	190	T89 (637 - 2)	305	NA
5/11/2020	132	219	T89 (637 - 2)	305	NA
5/17/2020	138	67	T89 CCR2 LUC (127 - 5s)	305	NA
5/13/2020	134	235	T89 CCR2 LUC (127 - 5s)	305	NA
5/15/2020	136	141	EBI1 (312 - 3)	310	NA
5/13/2020	134	331	EBI1 (312 - 3)	310	NA
5/15/2020	136	139	EBI1 (345 - 14)	310	NA
5/15/2020	136	31	EBI2 (313 - 7)	310	NA
5/15/2020	136	188	EBI2 (313 - 7)	310	NA
5/13/2020	134	220	EBI2 (313 - 7)	310	NA
5/17/2020	138	134	EBI2 (313 - 8)	310	NA
5/15/2020	136	240	HpCCA PHYA1 (2 - 32)	310	NA
5/13/2020	134	154	HpCCA PHYA1 (2 - 33)	310	NA
5/15/2020	136	25	HpFKF1 (124 - 10)	310	NA
5/15/2020	136	158	HpFKF1 (124 - 11)	310	NA
5/17/2020	138	227	HpG1 (125 - 13)	310	NA
5/17/2020	138	345	HpG1 (125 - 13)	310	NA
5/13/2020	134	251	HpZTL (11 - 5)	310	NA
6/4/2020	156	135	OatPHYA22 CCR2LUC (134 - 2s)	310	NA
6/4/2020	156	171	OatPHYA22 CCR2LUC (134 - 2s)	310	NA
5/29/2020	150	319	OatPHYA22 CCR2LUC (134 - 2s)	310	121
5/17/2020	138	173	OxTOC1 (1119 - 4)	310	NA
5/17/2020	138	137	OxTOC1 (1119 - 7)	310	NA
5/11/2020	132	12	PGM1_2 CRISPR (908 - 10)	310	NA
5/15/2020	136	35	PGM1_2 CRISPR (908 - 10)	310	NA
5/11/2020	132	114	PGM1_2 CRISPR (908 - 10)	310	NA
5/15/2020	136	167	PGM1_2 CRISPR (908 - 10)	310	NA
5/11/2020	132	18	PGM1_2 CRISPR (908 - 34)	310	NA
5/13/2020	134	38	PGM1_2 CRISPR (908 - 34)	310	NA
5/15/2020	136	193	PGM1_2 CRISPR (908 - 34)	310	NA
5/13/2020	134	269	PGM1_2 CRISPR (908 - 34)	310	NA
5/31/2020	152	312	PINE TEST	310	NA
5/15/2020	136	306	pK2GW7 pCycD3 AtGA20ox1 (673 - 3)	310	NA
5/9/2020	130	44	pK2GW7 pCycD3 AtGA20ox1 (673 - 5)	310	NA
5/15/2020	136	107	PRR7 (261 - 11)	310	NA
5/13/2020	134	359	PRR7 (261 - 11)	310	NA
5/15/2020	136	3	T89	310	NA
5/15/2020	136	201	T89	310	NA
5/13/2020	134	329	T89 (589 - 10)	310	NA
5/15/2020	136	105	T89 (589 - 13)	310	NA
5/13/2020	134	307	T89 (589 - 13)	310	NA
5/15/2020	136	62	T89 (591 - 15)	310	NA
5/13/2020	134	145	T89 (591 - 15)	310	NA
5/11/2020	132	281	T89 (591 - 15)	310	NA
5/13/2020	134	350	T89 (591 - 15)	310	NA
5/11/2020	132	200	T89 (637 - 2)	310	NA
5/19/2020	140	250	T89 (640 - 8)	310	NA
5/13/2020	134	347	T89 (640 - 8)	310	NA
5/15/2020	136	266	T89 CCR2 LUC (127 - 5s)	310	NA
5/17/2020	138	360	T89 CCR2 LUC (127 - 5s)	310	NA
5/13/2020	134	162	EBI1 (312 - 3)	315	NA
5/13/2020	134	291	Elite (3011 - 864012)	315	NA
5/13/2020	134	344	HpCCA PHYA1 (2 - 32)	315	NA
5/17/2020	138	258	HpCCA T89 (3 - 10)	315	NA
5/15/2020	136	136	HpFKF1 (124 - 10)	315	NA
5/15/2020	136	213	HpFKF1 (124 - 10)	315	NA
5/17/2020	138	103	HpG1 (125 - 13)	315	NA
5/15/2020	136	311	HpTOC1 (1 - 5)	315	NA
5/17/2020	138	340	HpZTL (11 - 5)	315	NA
6/8/2020	160	52	OatPHYA22 CCR2LUC (134 - 2s)	315	NA
5/17/2020	138	128	OxTOC1 (1119 - 4)	315	NA
5/15/2020	136	93	OxTOC1 (1119 - 7)	315	NA
5/15/2020	136	316	OxTOC1 (1119 - 7)	315	NA
5/13/2020	134	318	PGM1_2 CRISPR (908 - 10)	315	NA
5/11/2020	132	32	PHYA1 CCR2LUC (128 - 1s)	315	NA
5/13/2020	134	109	PHYA1 CCR2LUC (128 - 1s)	315	NA
5/15/2020	136	133	PHYA1 CCR2LUC (128 - 1s)	315	NA
5/9/2020	130	6	PHYB (537 - 12)	315	NA
5/9/2020	130	116	PHYB (537 - 12)	315	NA
5/29/2020	150	355	PINE TEST	315	NA
5/11/2020	132	29	pK2GW7 pCycD3 AtGA20ox1 (673 - 5)	315	NA
5/11/2020	132	101	PRR7 (261 - 11)	315	NA
5/15/2020	136	302	T89	315	NA
5/15/2020	136	80	T89 (589 - 10)	315	NA
5/13/2020	134	160	T89 (589 - 13)	315	NA
5/13/2020	134	253	T89 (591 - 15)	315	NA
5/15/2020	136	147	T89 (591 - 7)	315	NA
5/13/2020	134	85	T89 (640 - 8)	315	NA
5/11/2020	132	234	T89 (640 - 8)	315	NA
5/15/2020	136	59	T89 CCR2 LUC (127 - 5s)	315	NA
5/15/2020	136	87	T89 CCR2 LUC (127 - 5s)	315	NA
5/17/2020	138	55	EBI1 (312 - 3)	320	NA
5/13/2020	134	260	EBI1 (312 - 3)	320	NA
5/15/2020	136	84	EBI1 (345 - 14)	320	NA
5/19/2020	140	229	EBI2 (313 - 7)	320	NA
5/15/2020	136	239	EBI2 (313 - 7)	320	NA
5/13/2020	134	152	Elite (3011 - 864012)	320	NA
5/13/2020	134	61	HpCCA PHYA1 (2 - 32)	320	NA
5/15/2020	136	79	HpCCA PHYA1 (2 - 32)	320	NA
5/15/2020	136	224	HpCCA PHYA1 (2 - 32)	320	NA
5/17/2020	138	293	HpCCA T89 (3 - 10)	320	NA
5/17/2020	138	46	HpFKF1 (124 - 10)	320	NA
5/15/2020	136	339	HpFKF1 (124 - 10)	320	NA
5/15/2020	136	148	HpFKF1 (124 - 11)	320	NA
5/15/2020	136	199	HpFKF1 (124 - 11)	320	NA
5/15/2020	136	150	HpG1 (125 - 6A)	320	NA
5/17/2020	138	278	HpTOC1 (1 - 5)	320	NA
5/15/2020	136	19	HpZTL (11 - 5)	320	NA
5/15/2020	136	70	HpZTL (11 - 5)	320	NA
5/15/2020	136	308	HpZTL (11 - 5)	320	NA
5/23/2020	144	4	OatPHYA22 CCR2LUC (134 - 2s)	320	NA
6/10/2020	162	52	OatPHYA22 CCR2LUC (134 - 2s)	320	NA
5/31/2020	152	129	OatPHYA22 CCR2LUC (134 - 2s)	320	106
6/2/2020	154	358	OatPHYA22 CCR2LUC (134 - 2s)	320	NA
5/17/2020	138	210	OxTOC1 (1119 - 7)	320	NA
5/13/2020	134	12	PGM1_2 CRISPR (908 - 10)	320	NA
5/15/2020	136	20	PGM1_2 CRISPR (908 - 10)	320	NA
5/15/2020	136	187	PGM1_2 CRISPR (908 - 10)	320	NA
5/15/2020	136	361	PGM1_2 CRISPR (908 - 34)	320	NA
5/13/2020	134	230	pK2GW7 pCycD3 AtGA20ox1 (673 - 3)	320	NA
5/15/2020	136	228	PRR7 (261 - 11)	320	NA
5/13/2020	134	303	PRR7 (261 - 5)	320	NA
5/15/2020	136	76	T89	320	NA
5/13/2020	134	151	T89	320	NA
5/17/2020	138	157	T89	320	NA
5/15/2020	136	275	T89	320	NA
5/15/2020	136	338	T89	320	NA
5/15/2020	136	286	T89 (589 - 10)	320	NA
5/13/2020	134	57	T89 (591 - 15)	320	NA
5/9/2020	130	322	T89 (637 - 2)	320	NA
5/15/2020	136	11	T89 (640 - 8)	320	NA
5/15/2020	136	237	EBI1 (312 - 2)	325	NA
5/13/2020	134	256	EBI1 (312 - 2)	325	NA
5/15/2020	136	310	EBI1 (345 - 14)	325	NA
5/15/2020	136	166	EBI2 (313 - 7)	325	NA
5/15/2020	136	94	Elite (3011 - 864012)	325	NA
5/15/2020	136	241	Elite (3011 - 864012)	325	NA
5/13/2020	134	323	Elite (3011 - 864012)	325	NA
5/15/2020	136	83	HpCCA PHYA1 (2 - 32)	325	NA
5/15/2020	136	126	HpCCA PHYA1 (2 - 32)	325	NA
5/13/2020	134	294	HpCCA PHYA1 (2 - 32)	325	NA
5/17/2020	138	330	HpCCA PHYA1 (2 - 33)	325	NA
5/19/2020	140	258	HpCCA T89 (3 - 10)	325	NA
5/13/2020	134	138	HpG1 (125 - 13)	325	NA
5/19/2020	140	50	HpG1 (125 - 6A)	325	NA
5/17/2020	138	243	HpG1 (125 - 6A)	325	NA
6/12/2020	164	52	OatPHYA22 CCR2LUC (134 - 2s)	325	NA
5/15/2020	136	155	OxTOC1 (1119 - 7)	325	NA
5/15/2020	136	198	PGM1_2 CRISPR (908 - 10)	325	NA
5/17/2020	138	175	PGM1_2 CRISPR (908 - 34)	325	NA
5/13/2020	134	355	PINE TEST	325	NA
5/15/2020	136	146	pK2GW7 pCycD3 AtGA20ox1 (673 - 3)	325	NA
5/15/2020	136	2	PRR7 (261 - 11)	325	NA
5/15/2020	136	225	PRR7 (261 - 11)	325	NA
5/15/2020	136	207	T89 (589 - 10)	325	NA
5/15/2020	136	26	T89 (591 - 15)	325	NA
5/13/2020	134	305	T89 (640 - 8)	325	NA
5/13/2020	134	181	EBI1 (312 - 2)	330	NA
5/15/2020	136	217	EBI1 (312 - 3)	330	NA
5/15/2020	136	301	EBI1 (312 - 3)	330	NA
5/17/2020	138	24	EBI1 (345 - 14)	330	NA
5/13/2020	134	99	HpCCA PHYA1 (2 - 33)	330	NA
5/13/2020	134	296	HpCCA PHYA1 (2 - 33)	330	NA
5/13/2020	134	346	HpCCA PHYA1 (2 - 33)	330	NA
5/17/2020	138	53	HpG1 (125 - 13)	330	NA
6/6/2020	158	135	OatPHYA22 CCR2LUC (134 - 2s)	330	NA
5/27/2020	148	315	OatPHYA22 CCR2LUC (134 - 2s)	330	NA
5/17/2020	138	49	PGM1_2 CRISPR (908 - 34)	330	NA
5/15/2020	136	343	PGM1_2 CRISPR (908 - 34)	330	NA
5/7/2020	128	111	PHYB (537 - 12)	330	NA
5/23/2020	144	355	PINE TEST	330	NA
5/13/2020	134	127	PRR7 (261 - 5)	330	NA
5/19/2020	140	120	T89	330	NA
5/17/2020	138	191	T89	330	NA
5/15/2020	136	280	T89	330	NA
5/13/2020	134	320	T89	330	NA
5/13/2020	134	131	T89 (640 - 8)	330	NA
5/13/2020	134	259	T89 (640 - 8)	330	NA
5/9/2020	130	254	CRISPR PHYB2 (848 - 6)	335	NA
5/17/2020	138	132	EBI1 (312 - 2)	335	NA
5/17/2020	138	153	EBI1 (312 - 3)	335	NA
5/15/2020	136	163	EBI1 (345 - 14)	335	NA
5/17/2020	138	211	EBI2 (313 - 8)	335	NA
5/19/2020	140	342	EBI2 (313 - 8)	335	NA
5/17/2020	138	104	Elite (3011 - 864012)	335	NA
5/13/2020	134	123	Elite (3011 - 864012)	335	NA
5/17/2020	138	64	HpCCA T89 (3 - 10)	335	NA
5/17/2020	138	25	HpFKF1 (124 - 10)	335	NA
5/15/2020	136	30	HpFKF1 (124 - 10)	335	NA
5/15/2020	136	232	HpFKF1 (124 - 10)	335	NA
5/15/2020	136	285	HpFKF1 (124 - 11)	335	NA
5/17/2020	138	72	HpG1 (125 - 6A)	335	NA
5/15/2020	136	216	HpTOC1 (1 - 5)	335	NA
5/17/2020	138	125	HpZTL (11 - 5)	335	NA
6/6/2020	158	171	OatPHYA22 CCR2LUC (134 - 2s)	335	NA
5/29/2020	150	192	OatPHYA22 CCR2LUC (134 - 2s)	335	95
5/31/2020	152	319	OatPHYA22 CCR2LUC (134 - 2s)	335	NA
5/15/2020	136	149	OxTOC1 (1119 - 4)	335	NA
5/15/2020	136	269	PGM1_2 CRISPR (908 - 34)	335	NA
5/15/2020	136	265	PHYA1 CCR2LUC (128 - 1s)	335	NA
5/9/2020	130	71	PHYB (537 - 12)	335	NA
5/25/2020	146	355	PINE TEST	335	NA
5/17/2020	138	156	PRR7 (261 - 5)	335	NA
5/15/2020	136	233	T89	335	NA
5/15/2020	136	329	T89 (589 - 10)	335	NA
5/13/2020	134	334	T89 (589 - 10)	335	NA
5/15/2020	136	271	T89 (589 - 13)	335	NA
5/15/2020	136	307	T89 (589 - 13)	335	NA
5/13/2020	134	314	T89 (589 - 13)	335	NA
5/13/2020	134	124	T89 (591 - 7)	335	NA
5/17/2020	138	279	T89 (591 - 7)	335	NA
5/13/2020	134	182	T89 (637 - 2)	335	NA
5/13/2020	134	219	T89 (637 - 2)	335	NA
5/17/2020	138	16	T89 CCR2 LUC (127 - 5s)	335	NA
5/15/2020	136	17	EBI1 (312 - 2)	340	NA
5/15/2020	136	34	EBI1 (312 - 2)	340	NA
5/13/2020	134	122	EBI1 (345 - 14)	340	NA
5/17/2020	138	7	EBI2 (313 - 7)	340	NA
5/17/2020	138	284	EBI2 (313 - 8)	340	NA
5/15/2020	136	261	Elite (3011 - 864012)	340	NA
5/19/2020	140	362	Elite (3011 - 864012)	340	NA
5/13/2020	134	168	HpCCA PHYA1 (2 - 32)	340	NA
5/17/2020	138	54	HpCCA T89 (3 - 10)	340	NA
5/19/2020	140	189	HpCCA T89 (3 - 10)	340	NA
5/17/2020	138	277	HpCCA T89 (3 - 10)	340	NA
5/17/2020	138	208	HpG1 (125 - 6A)	340	NA
5/15/2020	136	110	HpTOC1 (1 - 5)	340	NA
5/19/2020	140	205	HpTOC1 (1 - 5)	340	NA
6/14/2020	166	52	OatPHYA22 CCR2LUC (134 - 2s)	340	NA
5/17/2020	138	96	OxTOC1 (1119 - 7)	340	NA
5/19/2020	140	137	OxTOC1 (1119 - 7)	340	NA
5/15/2020	136	313	OxTOC1 (1119 - 7)	340	NA
5/17/2020	138	193	PGM1_2 CRISPR (908 - 34)	340	NA
5/13/2020	134	78	PHYA1 CCR2LUC (128 - 1s)	340	NA
6/10/2020	162	312	PINE TEST	340	NA
5/15/2020	136	355	PINE TEST	340	NA
5/11/2020	132	246	pK2GW7 pCycD3 AtGA20ox1 (673 - 5)	340	NA
5/17/2020	138	348	PRR7 (261 - 5)	340	NA
5/17/2020	138	142	T89	340	NA
5/15/2020	136	212	T89	340	NA
5/15/2020	136	215	T89 (589 - 10)	340	NA
5/13/2020	134	165	T89 (589 - 13)	340	NA
5/13/2020	134	244	T89 (591 - 15)	340	NA
5/11/2020	132	322	T89 (637 - 2)	340	NA
5/13/2020	134	353	T89 (637 - 2)	340	NA
5/11/2020	132	28	CRISPR PHYB2 (848 - 6)	345	NA
5/9/2020	130	231	CRISPR PHYB2 (848 - 6)	345	NA
5/17/2020	138	58	EBI1 (312 - 3)	345	NA
5/15/2020	136	331	EBI1 (312 - 3)	345	NA
5/15/2020	136	263	EBI1 (345 - 14)	345	NA
5/17/2020	138	130	EBI2 (313 - 7)	345	NA
5/17/2020	138	86	EBI2 (313 - 8)	345	NA
5/19/2020	140	206	EBI2 (313 - 8)	345	NA
5/19/2020	140	267	EBI2 (313 - 8)	345	NA
5/15/2020	136	335	Elite (3011 - 864012)	345	NA
5/19/2020	140	115	HpCCA T89 (3 - 10)	345	NA
5/19/2020	140	356	HpCCA T89 (3 - 10)	345	NA
5/15/2020	136	341	HpFKF1 (124 - 10)	345	NA
5/15/2020	136	23	HpFKF1 (124 - 11)	345	NA
5/13/2020	134	81	HpG1 (125 - 13)	345	NA
5/15/2020	136	262	HpG1 (125 - 13)	345	NA
5/19/2020	140	197	HpG1 (125 - 6A)	345	NA
[truncated: 5,040 more rows]
