# Supplementary material for: Nature’s Master of Ceremony: The Populus Circadian Clock as Orchestrator of Tree Growth and Phenology
Source: NPJ Biol Timing Sleep. 2025 Apr 7;2:16. doi: 10.1038/s44323-025-00034-4 (PMC11976295; doi:10.1038/s44323-025-00034-4)
Supplement: Supplementary file 3 — Supplementary information [file 44323_2025_34_MOESM3_ESM.zip › Natures_MC_data_and_scripts/CSV_datasets/E4_PIPPA_version2.csv]

Date	Doy	pot number	Genotype	Height (mm)	Diameter (mm)
2020-05-05	126	319	OatPHYA22 CCR2LUC (134 - 2s)	45	NA
2020-05-05	126	309	PHYB (537 - 12)	45	NA
2020-05-05	126	358	OatPHYA22 CCR2LUC (134 - 2s)	50	NA
2020-05-05	126	362	Elite (3011 - 864012)	55	NA
2020-05-05	126	171	OatPHYA22 CCR2LUC (134 - 2s)	55	NA
2020-05-05	126	135	OatPHYA22 CCR2LUC (134 - 2s)	60	NA
2020-05-07	128	171	OatPHYA22 CCR2LUC (134 - 2s)	60	NA
2020-05-07	128	319	OatPHYA22 CCR2LUC (134 - 2s)	60	NA
2020-05-07	128	358	OatPHYA22 CCR2LUC (134 - 2s)	60	NA
2020-05-09	130	358	OatPHYA22 CCR2LUC (134 - 2s)	65	NA
2020-05-07	128	362	Elite (3011 - 864012)	70	NA
2020-05-07	128	135	OatPHYA22 CCR2LUC (134 - 2s)	70	NA
2020-05-05	126	315	OatPHYA22 CCR2LUC (134 - 2s)	70	NA
2020-05-05	126	50	HpG1 (125 - 6A)	75	NA
2020-05-05	126	52	OatPHYA22 CCR2LUC (134 - 2s)	75	NA
2020-05-09	130	135	OatPHYA22 CCR2LUC (134 - 2s)	75	NA
2020-05-09	130	171	OatPHYA22 CCR2LUC (134 - 2s)	75	NA
2020-05-05	126	183	HpCCA T89 (3 - 10)	80	NA
2020-05-05	126	129	OatPHYA22 CCR2LUC (134 - 2s)	80	NA
2020-05-11	132	135	OatPHYA22 CCR2LUC (134 - 2s)	80	NA
2020-05-07	128	315	OatPHYA22 CCR2LUC (134 - 2s)	80	NA
2020-05-09	130	319	OatPHYA22 CCR2LUC (134 - 2s)	80	NA
2020-05-05	126	229	EBI2 (313 - 7)	85	NA
2020-05-05	126	104	Elite (3011 - 864012)	85	NA
2020-05-05	126	241	Elite (3011 - 864012)	85	NA
2020-05-07	128	50	HpG1 (125 - 6A)	85	NA
2020-05-07	128	52	OatPHYA22 CCR2LUC (134 - 2s)	85	NA
2020-05-09	130	52	OatPHYA22 CCR2LUC (134 - 2s)	85	NA
2020-05-07	128	129	OatPHYA22 CCR2LUC (134 - 2s)	85	NA
2020-05-05	126	192	OatPHYA22 CCR2LUC (134 - 2s)	85	NA
2020-05-05	126	270	T89	85	NA
2020-05-05	126	268	HpFKF1 (124 - 11)	90	NA
2020-05-05	126	197	HpG1 (125 - 6A)	90	NA
2020-05-11	132	171	OatPHYA22 CCR2LUC (134 - 2s)	90	NA
2020-05-09	130	315	OatPHYA22 CCR2LUC (134 - 2s)	90	NA
2020-05-11	132	358	OatPHYA22 CCR2LUC (134 - 2s)	90	NA
2020-05-05	126	330	HpCCA PHYA1 (2 - 33)	95	NA
2020-05-07	128	183	HpCCA T89 (3 - 10)	95	NA
2020-05-05	126	205	HpTOC1 (1 - 5)	95	NA
2020-05-09	130	129	OatPHYA22 CCR2LUC (134 - 2s)	95	NA
2020-05-13	134	135	OatPHYA22 CCR2LUC (134 - 2s)	95	NA
2020-05-13	134	171	OatPHYA22 CCR2LUC (134 - 2s)	95	NA
2020-05-11	132	319	OatPHYA22 CCR2LUC (134 - 2s)	95	NA
2020-05-13	134	358	OatPHYA22 CCR2LUC (134 - 2s)	95	NA
2020-05-05	126	255	OxTOC1 (1119 - 4)	95	NA
2020-05-05	126	297	PRR7 (261 - 5)	95	NA
2020-05-05	126	267	EBI2 (313 - 8)	100	NA
2020-05-05	126	140	Elite (3011 - 864012)	100	NA
2020-05-05	126	261	Elite (3011 - 864012)	100	NA
2020-05-05	126	189	HpCCA T89 (3 - 10)	100	NA
2020-05-05	126	46	HpFKF1 (124 - 10)	100	NA
2020-05-07	128	192	OatPHYA22 CCR2LUC (134 - 2s)	100	NA
2020-05-11	132	315	OatPHYA22 CCR2LUC (134 - 2s)	100	NA
2020-05-05	126	180	OxTOC1 (1119 - 4)	100	NA
2020-05-05	126	363	OxTOC1 (1119 - 4)	100	NA
2020-05-05	126	249	PGM1_2 CRISPR (908 - 10)	100	NA
2020-05-07	128	309	PHYB (537 - 12)	100	NA
2020-05-05	126	335	Elite (3011 - 864012)	105	NA
2020-05-09	130	362	Elite (3011 - 864012)	105	NA
2020-05-05	126	243	HpG1 (125 - 6A)	105	NA
2020-05-05	126	278	HpTOC1 (1 - 5)	105	NA
2020-05-11	132	52	OatPHYA22 CCR2LUC (134 - 2s)	105	NA
2020-05-11	132	129	OatPHYA22 CCR2LUC (134 - 2s)	105	NA
2020-05-05	126	173	OxTOC1 (1119 - 4)	105	NA
2020-05-05	126	210	OxTOC1 (1119 - 7)	105	NA
2020-05-05	126	157	T89	105	NA
2020-05-05	126	177	T89 (591 - 7)	105	NA
2020-05-05	126	88	EBI1 (312 - 2)	110	NA
2020-05-05	126	132	EBI1 (312 - 2)	110	NA
2020-05-05	126	237	EBI1 (312 - 2)	110	NA
2020-05-05	126	63	EBI2 (313 - 8)	110	NA
2020-05-07	128	342	EBI2 (313 - 8)	110	NA
2020-05-07	128	104	Elite (3011 - 864012)	110	NA
2020-05-05	126	199	HpFKF1 (124 - 11)	110	NA
2020-05-09	130	50	HpG1 (125 - 6A)	110	NA
2020-05-05	126	209	HpTOC1 (1 - 5)	110	NA
2020-05-13	134	319	OatPHYA22 CCR2LUC (134 - 2s)	110	NA
2020-05-05	126	10	OxTOC1 (1119 - 4)	110	NA
2020-05-05	126	128	OxTOC1 (1119 - 4)	110	NA
2020-05-05	126	47	PRR7 (261 - 11)	110	NA
2020-05-07	128	47	PRR7 (261 - 11)	110	NA
2020-05-05	126	120	T89	110	NA
2020-05-07	128	157	T89	110	NA
2020-05-05	126	263	EBI1 (345 - 14)	115	NA
2020-05-05	126	134	EBI2 (313 - 8)	115	NA
2020-05-07	128	267	EBI2 (313 - 8)	115	NA
2020-05-05	126	342	EBI2 (313 - 8)	115	NA
2020-05-05	126	94	Elite (3011 - 864012)	115	NA
2020-05-05	126	112	Elite (3011 - 864012)	115	NA
2020-05-07	128	241	Elite (3011 - 864012)	115	NA
2020-05-05	126	291	Elite (3011 - 864012)	115	NA
2020-05-05	126	79	HpCCA PHYA1 (2 - 32)	115	NA
2020-05-07	128	330	HpCCA PHYA1 (2 - 33)	115	NA
2020-05-05	126	293	HpCCA T89 (3 - 10)	115	NA
2020-05-07	128	46	HpFKF1 (124 - 10)	115	NA
2020-05-05	126	285	HpFKF1 (124 - 11)	115	NA
2020-05-07	128	197	HpG1 (125 - 6A)	115	NA
2020-05-05	126	357	HpTOC1 (1 - 5)	115	NA
2020-05-13	134	129	OatPHYA22 CCR2LUC (134 - 2s)	115	NA
2020-05-15	136	135	OatPHYA22 CCR2LUC (134 - 2s)	115	NA
2020-05-17	138	135	OatPHYA22 CCR2LUC (134 - 2s)	115	NA
2020-05-15	136	171	OatPHYA22 CCR2LUC (134 - 2s)	115	NA
2020-05-17	138	171	OatPHYA22 CCR2LUC (134 - 2s)	115	NA
2020-05-09	130	192	OatPHYA22 CCR2LUC (134 - 2s)	115	NA
2020-05-15	136	358	OatPHYA22 CCR2LUC (134 - 2s)	115	NA
2020-05-05	126	9	OxTOC1 (1119 - 7)	115	NA
2020-05-05	126	95	PGM1_2 CRISPR (908 - 34)	115	NA
2020-05-05	126	172	PHYA1 CCR2LUC (128 - 1s)	115	NA
2020-05-05	126	283	PHYA1 CCR2LUC (128 - 1s)	115	NA
2020-05-07	128	270	T89	115	NA
2020-05-05	126	302	T89	115	NA
2020-05-05	126	147	T89 (591 - 7)	115	NA
2020-05-05	126	250	T89 (640 - 8)	115	NA
2020-05-05	126	67	T89 CCR2 LUC (127 - 5s)	115	NA
2020-05-05	126	87	T89 CCR2 LUC (127 - 5s)	115	NA
2020-05-05	126	298	T89 CCR2 LUC (127 - 5s)	115	NA
2020-05-05	126	252	EBI1 (312 - 2)	120	NA
2020-05-05	126	217	EBI1 (312 - 3)	120	NA
2020-05-05	126	332	EBI1 (345 - 14)	120	NA
2020-05-05	126	166	EBI2 (313 - 7)	120	NA
2020-05-05	126	48	Elite (3011 - 864012)	120	NA
2020-05-05	126	186	Elite (3011 - 864012)	120	NA
2020-05-05	126	240	HpCCA PHYA1 (2 - 32)	120	NA
2020-05-09	130	183	HpCCA T89 (3 - 10)	120	NA
2020-05-07	128	189	HpCCA T89 (3 - 10)	120	NA
2020-05-05	126	277	HpCCA T89 (3 - 10)	120	NA
2020-05-05	126	68	HpFKF1 (124 - 11)	120	NA
2020-05-05	126	227	HpG1 (125 - 13)	120	NA
2020-05-05	126	194	HpTOC1 (1 - 5)	120	NA
2020-05-07	128	205	HpTOC1 (1 - 5)	120	NA
2020-05-05	126	311	HpTOC1 (1 - 5)	120	NA
2020-05-13	134	52	OatPHYA22 CCR2LUC (134 - 2s)	120	NA
2020-05-11	132	192	OatPHYA22 CCR2LUC (134 - 2s)	120	NA
2020-05-07	128	173	OxTOC1 (1119 - 4)	120	NA
2020-05-05	126	336	OxTOC1 (1119 - 7)	120	NA
2020-05-05	126	2	PRR7 (261 - 11)	120	NA
2020-05-05	126	348	PRR7 (261 - 5)	120	NA
2020-05-05	126	360	T89 CCR2 LUC (127 - 5s)	120	NA
2020-05-07	128	132	EBI1 (312 - 2)	125	NA
2020-05-05	126	256	EBI1 (312 - 2)	125	NA
2020-05-05	126	55	EBI1 (312 - 3)	125	NA
2020-05-05	126	58	EBI1 (312 - 3)	125	NA
2020-05-07	128	229	EBI2 (313 - 7)	125	NA
2020-05-05	126	239	EBI2 (313 - 7)	125	NA
2020-05-05	126	45	EBI2 (313 - 8)	125	NA
2020-05-05	126	206	EBI2 (313 - 8)	125	NA
2020-05-07	128	335	Elite (3011 - 864012)	125	NA
2020-05-05	126	126	HpCCA PHYA1 (2 - 32)	125	NA
2020-05-05	126	224	HpCCA PHYA1 (2 - 32)	125	NA
2020-05-05	126	344	HpCCA PHYA1 (2 - 32)	125	NA
2020-05-05	126	176	HpCCA PHYA1 (2 - 33)	125	NA
2020-05-09	130	46	HpFKF1 (124 - 10)	125	NA
2020-05-05	126	148	HpFKF1 (124 - 11)	125	NA
2020-05-05	126	272	HpG1 (125 - 13)	125	NA
2020-05-09	130	197	HpG1 (125 - 6A)	125	NA
2020-05-05	126	317	HpG1 (125 - 6A)	125	NA
2020-05-05	126	216	HpTOC1 (1 - 5)	125	NA
2020-05-07	128	357	HpTOC1 (1 - 5)	125	NA
2020-05-05	126	308	HpZTL (11 - 5)	125	NA
2020-05-05	126	340	HpZTL (11 - 5)	125	NA
2020-05-05	126	4	OatPHYA22 CCR2LUC (134 - 2s)	125	NA
2020-05-07	128	4	OatPHYA22 CCR2LUC (134 - 2s)	125	NA
2020-05-15	136	129	OatPHYA22 CCR2LUC (134 - 2s)	125	NA
2020-05-13	134	192	OatPHYA22 CCR2LUC (134 - 2s)	125	NA
2020-05-17	138	358	OatPHYA22 CCR2LUC (134 - 2s)	125	NA
2020-05-07	128	10	OxTOC1 (1119 - 4)	125	NA
2020-05-07	128	128	OxTOC1 (1119 - 4)	125	NA
2020-05-07	128	180	OxTOC1 (1119 - 4)	125	NA
2020-05-07	128	363	OxTOC1 (1119 - 4)	125	NA
2020-05-07	128	210	OxTOC1 (1119 - 7)	125	NA
2020-05-05	126	49	PGM1_2 CRISPR (908 - 34)	125	NA
2020-05-05	126	265	PHYA1 CCR2LUC (128 - 1s)	125	NA
2020-05-05	126	287	PHYA1 CCR2LUC (128 - 1s)	125	NA
2020-05-05	126	119	PRR7 (261 - 5)	125	NA
2020-05-05	126	333	PRR7 (261 - 5)	125	NA
2020-05-05	126	33	T89	125	NA
2020-05-09	130	157	T89	125	NA
2020-05-05	126	275	T89	125	NA
2020-05-05	126	280	T89	125	NA
2020-05-05	126	304	T89	125	NA
2020-05-07	128	250	T89 (640 - 8)	125	NA
2020-05-05	126	16	T89 CCR2 LUC (127 - 5s)	125	NA
2020-05-07	128	16	T89 CCR2 LUC (127 - 5s)	125	NA
2020-05-07	128	67	T89 CCR2 LUC (127 - 5s)	125	NA
2020-05-05	126	301	EBI1 (312 - 3)	130	NA
2020-05-07	128	332	EBI1 (345 - 14)	130	NA
2020-05-07	128	45	EBI2 (313 - 8)	130	NA
2020-05-05	126	284	EBI2 (313 - 8)	130	NA
2020-05-05	126	41	Elite (3011 - 864012)	130	NA
2020-05-09	130	104	Elite (3011 - 864012)	130	NA
2020-05-05	126	152	Elite (3011 - 864012)	130	NA
2020-05-05	126	214	Elite (3011 - 864012)	130	NA
2020-05-07	128	261	Elite (3011 - 864012)	130	NA
2020-05-05	126	324	HpCCA PHYA1 (2 - 33)	130	NA
2020-05-05	126	115	HpCCA T89 (3 - 10)	130	NA
2020-05-07	128	293	HpCCA T89 (3 - 10)	130	NA
2020-05-05	126	356	HpCCA T89 (3 - 10)	130	NA
2020-05-05	126	213	HpFKF1 (124 - 10)	130	NA
2020-05-05	126	232	HpFKF1 (124 - 10)	130	NA
2020-05-05	126	53	HpG1 (125 - 13)	130	NA
2020-05-05	126	82	HpG1 (125 - 6A)	130	NA
2020-05-07	128	278	HpTOC1 (1 - 5)	130	NA
2020-05-05	126	251	HpZTL (11 - 5)	130	NA
2020-05-13	134	315	OatPHYA22 CCR2LUC (134 - 2s)	130	NA
2020-05-07	128	255	OxTOC1 (1119 - 4)	130	NA
2020-05-05	126	137	OxTOC1 (1119 - 7)	130	NA
2020-05-05	126	316	OxTOC1 (1119 - 7)	130	NA
2020-05-05	126	167	PGM1_2 CRISPR (908 - 10)	130	NA
2020-05-05	126	175	PGM1_2 CRISPR (908 - 34)	130	NA
2020-05-05	126	202	PGM1_2 CRISPR (908 - 34)	130	NA
2020-05-05	126	269	PGM1_2 CRISPR (908 - 34)	130	NA
2020-05-05	126	228	PRR7 (261 - 11)	130	NA
2020-05-07	128	297	PRR7 (261 - 5)	130	NA
2020-05-05	126	286	T89 (589 - 10)	130	NA
2020-05-05	126	238	T89 (591 - 7)	130	NA
2020-05-07	128	58	EBI1 (312 - 3)	135	NA
2020-05-05	126	331	EBI1 (312 - 3)	135	NA
2020-05-07	128	331	EBI1 (312 - 3)	135	NA
2020-05-05	126	310	EBI1 (345 - 14)	135	NA
2020-05-09	130	229	EBI2 (313 - 7)	135	NA
2020-05-07	128	140	Elite (3011 - 864012)	135	NA
2020-05-11	132	362	Elite (3011 - 864012)	135	NA
2020-05-05	126	294	HpCCA PHYA1 (2 - 32)	135	NA
2020-05-05	126	296	HpCCA PHYA1 (2 - 33)	135	NA
2020-05-07	128	68	HpFKF1 (124 - 11)	135	NA
2020-05-07	128	268	HpFKF1 (124 - 11)	135	NA
2020-05-05	126	345	HpG1 (125 - 13)	135	NA
2020-05-05	126	72	HpG1 (125 - 6A)	135	NA
2020-05-07	128	82	HpG1 (125 - 6A)	135	NA
2020-05-07	128	243	HpG1 (125 - 6A)	135	NA
2020-05-09	130	194	HpTOC1 (1 - 5)	135	NA
2020-05-07	128	209	HpTOC1 (1 - 5)	135	NA
2020-05-09	130	357	HpTOC1 (1 - 5)	135	NA
2020-05-15	136	52	OatPHYA22 CCR2LUC (134 - 2s)	135	NA
2020-05-15	136	319	OatPHYA22 CCR2LUC (134 - 2s)	135	NA
2020-05-07	128	9	OxTOC1 (1119 - 7)	135	NA
2020-05-05	126	93	OxTOC1 (1119 - 7)	135	NA
2020-05-05	126	155	OxTOC1 (1119 - 7)	135	NA
2020-05-05	126	313	OxTOC1 (1119 - 7)	135	NA
2020-05-05	126	187	PGM1_2 CRISPR (908 - 10)	135	NA
2020-05-07	128	49	PGM1_2 CRISPR (908 - 34)	135	NA
2020-05-07	128	202	PGM1_2 CRISPR (908 - 34)	135	NA
2020-05-05	126	230	pK2GW7 pCycD3 AtGA20ox1 (673 - 3)	135	NA
2020-05-05	126	225	PRR7 (261 - 11)	135	NA
2020-05-05	126	359	PRR7 (261 - 11)	135	NA
2020-05-05	126	3	T89	135	NA
2020-05-05	126	69	T89	135	NA
2020-05-07	128	69	T89	135	NA
2020-05-05	126	233	T89	135	NA
2020-05-05	126	215	T89 (589 - 10)	135	NA
2020-05-05	126	307	T89 (589 - 13)	135	NA
2020-05-05	126	184	T89 (591 - 7)	135	NA
2020-05-05	126	235	T89 CCR2 LUC (127 - 5s)	135	NA
2020-05-05	126	266	T89 CCR2 LUC (127 - 5s)	135	NA
2020-05-07	128	266	T89 CCR2 LUC (127 - 5s)	135	NA
2020-05-07	128	360	T89 CCR2 LUC (127 - 5s)	135	NA
2020-05-07	128	252	EBI1 (312 - 2)	140	NA
2020-05-05	126	153	EBI1 (312 - 3)	140	NA
2020-05-05	126	139	EBI1 (345 - 14)	140	NA
2020-05-05	126	7	EBI2 (313 - 7)	140	NA
2020-05-05	126	86	EBI2 (313 - 8)	140	NA
2020-05-07	128	94	Elite (3011 - 864012)	140	NA
2020-05-05	126	123	Elite (3011 - 864012)	140	NA
2020-05-07	128	176	HpCCA PHYA1 (2 - 33)	140	NA
2020-05-05	126	54	HpCCA T89 (3 - 10)	140	NA
2020-05-07	128	115	HpCCA T89 (3 - 10)	140	NA
2020-05-05	126	258	HpCCA T89 (3 - 10)	140	NA
2020-05-07	128	356	HpCCA T89 (3 - 10)	140	NA
2020-05-05	126	102	HpFKF1 (124 - 10)	140	NA
2020-05-07	128	227	HpG1 (125 - 13)	140	NA
2020-05-05	126	262	HpG1 (125 - 13)	140	NA
2020-05-11	132	50	HpG1 (125 - 6A)	140	NA
2020-05-05	126	150	HpG1 (125 - 6A)	140	NA
2020-05-05	126	208	HpG1 (125 - 6A)	140	NA
2020-05-05	126	73	HpTOC1 (1 - 5)	140	NA
2020-05-07	128	73	HpTOC1 (1 - 5)	140	NA
2020-05-05	126	110	HpTOC1 (1 - 5)	140	NA
2020-05-05	126	70	HpZTL (11 - 5)	140	NA
2020-05-05	126	121	HpZTL (11 - 5)	140	NA
2020-05-05	126	125	HpZTL (11 - 5)	140	NA
2020-05-17	138	52	OatPHYA22 CCR2LUC (134 - 2s)	140	NA
2020-05-19	140	135	OatPHYA22 CCR2LUC (134 - 2s)	140	NA
2020-05-15	136	315	OatPHYA22 CCR2LUC (134 - 2s)	140	NA
2020-05-07	128	167	PGM1_2 CRISPR (908 - 10)	140	NA
2020-05-05	126	318	PGM1_2 CRISPR (908 - 10)	140	NA
2020-05-07	128	175	PGM1_2 CRISPR (908 - 34)	140	NA
2020-05-05	126	179	PHYA1 CCR2LUC (128 - 1s)	140	NA
2020-05-05	126	306	pK2GW7 pCycD3 AtGA20ox1 (673 - 3)	140	NA
2020-05-07	128	306	pK2GW7 pCycD3 AtGA20ox1 (673 - 3)	140	NA
2020-05-05	126	288	PRR7 (261 - 5)	140	NA
2020-05-05	126	303	PRR7 (261 - 5)	140	NA
2020-05-07	128	348	PRR7 (261 - 5)	140	NA
2020-05-07	128	33	T89	140	NA
2020-05-07	128	120	T89	140	NA
2020-05-05	126	191	T89	140	NA
2020-05-07	128	233	T89	140	NA
2020-05-05	126	90	T89 (589 - 10)	140	NA
2020-05-07	128	105	T89 (589 - 13)	140	NA
2020-05-11	132	55	EBI1 (312 - 3)	145	NA
2020-05-05	126	24	EBI1 (345 - 14)	145	NA
2020-05-05	126	163	EBI1 (345 - 14)	145	NA
2020-05-05	126	98	EBI2 (313 - 7)	145	NA
2020-05-05	126	130	EBI2 (313 - 7)	145	NA
2020-05-07	128	206	EBI2 (313 - 8)	145	NA
2020-05-05	126	211	EBI2 (313 - 8)	145	NA
2020-05-07	128	186	Elite (3011 - 864012)	145	NA
2020-05-09	130	241	Elite (3011 - 864012)	145	NA
2020-05-07	128	79	HpCCA PHYA1 (2 - 32)	145	NA
2020-05-07	128	126	HpCCA PHYA1 (2 - 32)	145	NA
2020-05-05	126	22	HpCCA PHYA1 (2 - 33)	145	NA
2020-05-05	126	154	HpCCA PHYA1 (2 - 33)	145	NA
2020-05-11	132	183	HpCCA T89 (3 - 10)	145	NA
2020-05-09	130	189	HpCCA T89 (3 - 10)	145	NA
2020-05-05	126	136	HpFKF1 (124 - 10)	145	NA
2020-05-05	126	341	HpFKF1 (124 - 10)	145	NA
2020-05-05	126	158	HpFKF1 (124 - 11)	145	NA
2020-05-05	126	204	HpFKF1 (124 - 11)	145	NA
2020-05-09	130	268	HpFKF1 (124 - 11)	145	NA
2020-05-05	126	56	HpG1 (125 - 13)	145	NA
2020-05-07	128	72	HpG1 (125 - 6A)	145	NA
2020-05-07	128	317	HpG1 (125 - 6A)	145	NA
2020-05-07	128	194	HpTOC1 (1 - 5)	145	NA
2020-05-09	130	205	HpTOC1 (1 - 5)	145	NA
2020-05-09	130	209	HpTOC1 (1 - 5)	145	NA
2020-05-07	128	70	HpZTL (11 - 5)	145	NA
2020-05-17	138	319	OatPHYA22 CCR2LUC (134 - 2s)	145	NA
2020-05-09	130	173	OxTOC1 (1119 - 4)	145	NA
2020-05-05	126	226	OxTOC1 (1119 - 4)	145	NA
2020-05-07	128	93	OxTOC1 (1119 - 7)	145	NA
2020-05-07	128	137	OxTOC1 (1119 - 7)	145	NA
2020-05-07	128	155	OxTOC1 (1119 - 7)	145	NA
2020-05-05	126	20	PGM1_2 CRISPR (908 - 10)	145	NA
2020-05-05	126	164	PGM1_2 CRISPR (908 - 10)	145	NA
2020-05-07	128	249	PGM1_2 CRISPR (908 - 10)	145	NA
2020-05-05	126	133	PHYA1 CCR2LUC (128 - 1s)	145	NA
2020-05-07	128	172	PHYA1 CCR2LUC (128 - 1s)	145	NA
2020-05-09	130	309	PHYB (537 - 12)	145	NA
2020-05-05	126	327	PRR7 (261 - 11)	145	NA
2020-05-07	128	327	PRR7 (261 - 11)	145	NA
2020-05-05	126	156	PRR7 (261 - 5)	145	NA
2020-05-05	126	76	T89	145	NA
2020-05-05	126	201	T89	145	NA
2020-05-09	130	270	T89	145	NA
2020-05-05	126	105	T89 (589 - 13)	145	NA
2020-05-05	126	62	T89 (591 - 15)	145	NA
2020-05-05	126	253	T89 (591 - 15)	145	NA
2020-05-07	128	177	T89 (591 - 7)	145	NA
2020-05-05	126	242	T89 (640 - 8)	145	NA
2020-05-05	126	59	T89 CCR2 LUC (127 - 5s)	145	NA
2020-05-09	130	67	T89 CCR2 LUC (127 - 5s)	145	NA
2020-05-07	128	237	EBI1 (312 - 2)	150	NA
2020-05-09	130	252	EBI1 (312 - 2)	150	NA
2020-05-07	128	217	EBI1 (312 - 3)	150	NA
2020-05-07	128	301	EBI1 (312 - 3)	150	NA
2020-05-07	128	163	EBI1 (345 - 14)	150	NA
2020-05-05	126	188	EBI2 (313 - 7)	150	NA
2020-05-07	128	134	EBI2 (313 - 8)	150	NA
2020-05-09	130	134	EBI2 (313 - 8)	150	NA
2020-05-07	128	211	EBI2 (313 - 8)	150	NA
2020-05-07	128	41	Elite (3011 - 864012)	150	NA
2020-05-07	128	112	Elite (3011 - 864012)	150	NA
2020-05-07	128	240	HpCCA PHYA1 (2 - 32)	150	NA
2020-05-05	126	290	HpCCA PHYA1 (2 - 33)	150	NA
2020-05-05	126	64	HpCCA T89 (3 - 10)	150	NA
2020-05-05	126	23	HpFKF1 (124 - 11)	150	NA
2020-05-07	128	199	HpFKF1 (124 - 11)	150	NA
2020-05-09	130	227	HpG1 (125 - 13)	150	NA
2020-05-07	128	345	HpG1 (125 - 13)	150	NA
2020-05-05	126	8	HpG1 (125 - 6A)	150	NA
2020-05-07	128	150	HpG1 (125 - 6A)	150	NA
2020-05-11	132	197	HpG1 (125 - 6A)	150	NA
2020-05-09	130	278	HpTOC1 (1 - 5)	150	NA
2020-05-07	128	311	HpTOC1 (1 - 5)	150	NA
2020-05-05	126	100	HpZTL (11 - 5)	150	NA
2020-05-07	128	125	HpZTL (11 - 5)	150	NA
2020-05-07	128	340	HpZTL (11 - 5)	150	NA
2020-05-09	130	4	OatPHYA22 CCR2LUC (134 - 2s)	150	NA
2020-05-19	140	171	OatPHYA22 CCR2LUC (134 - 2s)	150	NA
2020-05-05	126	96	OxTOC1 (1119 - 7)	150	NA
2020-05-07	128	316	OxTOC1 (1119 - 7)	150	NA
2020-05-07	128	20	PGM1_2 CRISPR (908 - 10)	150	NA
2020-05-05	126	361	PGM1_2 CRISPR (908 - 34)	150	NA
2020-05-05	126	60	pK2GW7 pCycD3 AtGA20ox1 (673 - 3)	150	NA
2020-05-07	128	2	PRR7 (261 - 11)	150	NA
2020-05-09	130	327	PRR7 (261 - 11)	150	NA
2020-05-07	128	333	PRR7 (261 - 5)	150	NA
2020-05-09	130	120	T89	150	NA
2020-05-07	128	191	T89	150	NA
2020-05-05	126	212	T89	150	NA
2020-05-05	126	338	T89	150	NA
2020-05-05	126	43	T89 (589 - 10)	150	NA
2020-05-05	126	80	T89 (589 - 10)	150	NA
2020-05-05	126	334	T89 (589 - 10)	150	NA
2020-05-05	126	271	T89 (589 - 13)	150	NA
2020-05-05	126	57	T89 (591 - 15)	150	NA
2020-05-07	128	62	T89 (591 - 15)	150	NA
2020-05-05	126	245	T89 (591 - 7)	150	NA
2020-05-05	126	279	T89 (591 - 7)	150	NA
2020-05-05	126	159	T89 (637 - 2)	150	NA
2020-05-05	126	34	EBI1 (312 - 2)	155	NA
2020-05-09	130	237	EBI1 (312 - 2)	155	NA
2020-05-07	128	55	EBI1 (312 - 3)	155	NA
2020-05-07	128	98	EBI2 (313 - 7)	155	NA
2020-05-07	128	48	Elite (3011 - 864012)	155	NA
2020-05-05	126	323	Elite (3011 - 864012)	155	NA
2020-05-09	130	335	Elite (3011 - 864012)	155	NA
2020-05-07	128	83	HpCCA PHYA1 (2 - 32)	155	NA
2020-05-07	128	224	HpCCA PHYA1 (2 - 32)	155	NA
2020-05-07	128	154	HpCCA PHYA1 (2 - 33)	155	NA
2020-05-09	130	330	HpCCA PHYA1 (2 - 33)	155	NA
2020-05-05	126	346	HpCCA PHYA1 (2 - 33)	155	NA
2020-05-07	128	54	HpCCA T89 (3 - 10)	155	NA
2020-05-07	128	277	HpCCA T89 (3 - 10)	155	NA
2020-05-09	130	356	HpCCA T89 (3 - 10)	155	NA
2020-05-05	126	25	HpFKF1 (124 - 10)	155	NA
2020-05-05	126	30	HpFKF1 (124 - 10)	155	NA
2020-05-07	128	213	HpFKF1 (124 - 10)	155	NA
2020-05-07	128	232	HpFKF1 (124 - 10)	155	NA
2020-05-09	130	68	HpFKF1 (124 - 11)	155	NA
2020-05-07	128	148	HpFKF1 (124 - 11)	155	NA
2020-05-07	128	158	HpFKF1 (124 - 11)	155	NA
2020-05-07	128	53	HpG1 (125 - 13)	155	NA
2020-05-05	126	81	HpG1 (125 - 13)	155	NA
2020-05-15	136	192	OatPHYA22 CCR2LUC (134 - 2s)	155	NA
2020-05-09	130	180	OxTOC1 (1119 - 4)	155	NA
2020-05-09	130	255	OxTOC1 (1119 - 4)	155	NA
2020-05-09	130	210	OxTOC1 (1119 - 7)	155	NA
2020-05-07	128	336	OxTOC1 (1119 - 7)	155	NA
2020-05-05	126	35	PGM1_2 CRISPR (908 - 10)	155	NA
2020-05-05	126	193	PGM1_2 CRISPR (908 - 34)	155	NA
2020-05-07	128	193	PGM1_2 CRISPR (908 - 34)	155	NA
2020-05-07	128	283	PHYA1 CCR2LUC (128 - 1s)	155	NA
2020-05-07	128	287	PHYA1 CCR2LUC (128 - 1s)	155	NA
2020-05-09	130	47	PRR7 (261 - 11)	155	NA
2020-05-11	132	327	PRR7 (261 - 11)	155	NA
2020-05-07	128	119	PRR7 (261 - 5)	155	NA
2020-05-07	128	3	T89	155	NA
2020-05-07	128	76	T89	155	NA
2020-05-09	130	76	T89	155	NA
2020-05-05	126	142	T89	155	NA
2020-05-05	126	151	T89	155	NA
2020-05-05	126	207	T89 (589 - 10)	155	NA
2020-05-05	126	329	T89 (589 - 10)	155	NA
2020-05-09	130	89	T89 (589 - 13)	155	NA
2020-05-07	128	218	T89 (589 - 13)	155	NA
2020-05-05	126	244	T89 (591 - 15)	155	NA
2020-05-05	126	350	T89 (591 - 15)	155	NA
2020-05-05	126	124	T89 (591 - 7)	155	NA
2020-05-07	128	238	T89 (591 - 7)	155	NA
2020-05-07	128	279	T89 (591 - 7)	155	NA
2020-05-07	128	87	T89 CCR2 LUC (127 - 5s)	155	NA
2020-05-09	130	132	EBI1 (312 - 2)	160	NA
2020-05-05	126	181	EBI1 (312 - 2)	160	NA
2020-05-09	130	58	EBI1 (312 - 3)	160	NA
2020-05-05	126	141	EBI1 (312 - 3)	160	NA
2020-05-07	128	153	EBI1 (312 - 3)	160	NA
2020-05-05	126	162	EBI1 (312 - 3)	160	NA
2020-05-05	126	260	EBI1 (312 - 3)	160	NA
2020-05-07	128	139	EBI1 (345 - 14)	160	NA
2020-05-07	128	166	EBI2 (313 - 7)	160	NA
2020-05-05	126	220	EBI2 (313 - 7)	160	NA
2020-05-07	128	63	EBI2 (313 - 8)	160	NA
2020-05-07	128	86	EBI2 (313 - 8)	160	NA
2020-05-09	130	140	Elite (3011 - 864012)	160	NA
2020-05-07	128	214	Elite (3011 - 864012)	160	NA
2020-05-07	128	291	Elite (3011 - 864012)	160	NA
2020-05-05	126	61	HpCCA PHYA1 (2 - 32)	160	NA
2020-05-07	128	22	HpCCA PHYA1 (2 - 33)	160	NA
2020-05-05	126	99	HpCCA PHYA1 (2 - 33)	160	NA
2020-05-07	128	258	HpCCA T89 (3 - 10)	160	NA
2020-05-07	128	25	HpFKF1 (124 - 10)	160	NA
2020-05-07	128	102	HpFKF1 (124 - 10)	160	NA
2020-05-07	128	136	HpFKF1 (124 - 10)	160	NA
2020-05-09	130	232	HpFKF1 (124 - 10)	160	NA
2020-05-05	126	339	HpFKF1 (124 - 10)	160	NA
2020-05-07	128	285	HpFKF1 (124 - 11)	160	NA
2020-05-05	126	138	HpG1 (125 - 13)	160	NA
2020-05-07	128	272	HpG1 (125 - 13)	160	NA
2020-05-09	130	82	HpG1 (125 - 6A)	160	NA
2020-05-07	128	208	HpG1 (125 - 6A)	160	NA
2020-05-07	128	216	HpTOC1 (1 - 5)	160	NA
2020-05-07	128	308	HpZTL (11 - 5)	160	NA
2020-05-05	126	337	HpZTL (11 - 5)	160	NA
2020-05-17	138	129	OatPHYA22 CCR2LUC (134 - 2s)	160	NA
2020-05-21	142	135	OatPHYA22 CCR2LUC (134 - 2s)	160	NA
2020-05-19	140	358	OatPHYA22 CCR2LUC (134 - 2s)	160	NA
2020-05-09	130	10	OxTOC1 (1119 - 4)	160	NA
2020-05-09	130	128	OxTOC1 (1119 - 4)	160	NA
2020-05-07	128	187	PGM1_2 CRISPR (908 - 10)	160	NA
2020-05-05	126	198	PGM1_2 CRISPR (908 - 10)	160	NA
2020-05-09	130	49	PGM1_2 CRISPR (908 - 34)	160	NA
2020-05-11	132	49	PGM1_2 CRISPR (908 - 34)	160	NA
2020-05-07	128	95	PGM1_2 CRISPR (908 - 34)	160	NA
2020-05-13	134	327	PRR7 (261 - 11)	160	NA
2020-05-15	136	327	PRR7 (261 - 11)	160	NA
2020-05-07	128	156	PRR7 (261 - 5)	160	NA
2020-05-09	130	297	PRR7 (261 - 5)	160	NA
2020-05-09	130	191	T89	160	NA
2020-05-07	128	280	T89	160	NA
2020-05-07	128	304	T89	160	NA
2020-05-07	128	90	T89 (589 - 10)	160	NA
2020-05-05	126	160	T89 (589 - 13)	160	NA
2020-05-05	126	218	T89 (589 - 13)	160	NA
2020-05-07	128	57	T89 (591 - 15)	160	NA
2020-05-07	128	124	T89 (591 - 7)	160	NA
2020-05-07	128	147	T89 (591 - 7)	160	NA
2020-05-07	128	184	T89 (591 - 7)	160	NA
2020-05-05	126	131	T89 (640 - 8)	160	NA
2020-05-09	130	250	T89 (640 - 8)	160	NA
2020-05-07	128	59	T89 CCR2 LUC (127 - 5s)	160	NA
2020-05-07	128	298	T89 CCR2 LUC (127 - 5s)	160	NA
2020-05-09	130	360	T89 CCR2 LUC (127 - 5s)	160	NA
2020-05-05	126	17	EBI1 (312 - 2)	165	NA
2020-05-09	130	55	EBI1 (312 - 3)	165	NA
2020-05-07	128	141	EBI1 (312 - 3)	165	NA
2020-05-05	126	1	EBI1 (345 - 14)	165	NA
2020-05-07	128	24	EBI1 (345 - 14)	165	NA
2020-05-05	126	84	EBI1 (345 - 14)	165	NA
2020-05-07	128	84	EBI1 (345 - 14)	165	NA
2020-05-07	128	263	EBI1 (345 - 14)	165	NA
2020-05-07	128	7	EBI2 (313 - 7)	165	NA
2020-05-07	128	188	EBI2 (313 - 7)	165	NA
2020-05-09	130	45	EBI2 (313 - 8)	165	NA
2020-05-09	130	206	EBI2 (313 - 8)	165	NA
2020-05-09	130	267	EBI2 (313 - 8)	165	NA
2020-05-07	128	284	EBI2 (313 - 8)	165	NA
2020-05-13	134	362	Elite (3011 - 864012)	165	NA
2020-05-05	126	83	HpCCA PHYA1 (2 - 32)	165	NA
2020-05-09	130	224	HpCCA PHYA1 (2 - 32)	165	NA
2020-05-07	128	344	HpCCA PHYA1 (2 - 32)	165	NA
2020-05-07	128	324	HpCCA PHYA1 (2 - 33)	165	NA
2020-05-07	128	64	HpCCA T89 (3 - 10)	165	NA
2020-05-13	134	183	HpCCA T89 (3 - 10)	165	NA
2020-05-11	132	189	HpCCA T89 (3 - 10)	165	NA
2020-05-09	130	213	HpFKF1 (124 - 10)	165	NA
2020-05-07	128	341	HpFKF1 (124 - 10)	165	NA
2020-05-07	128	23	HpFKF1 (124 - 11)	165	NA
2020-05-09	130	53	HpG1 (125 - 13)	165	NA
2020-05-05	126	103	HpG1 (125 - 13)	165	NA
2020-05-09	130	243	HpG1 (125 - 6A)	165	NA
2020-05-07	128	110	HpTOC1 (1 - 5)	165	NA
2020-05-11	132	205	HpTOC1 (1 - 5)	165	NA
2020-05-11	132	278	HpTOC1 (1 - 5)	165	NA
2020-05-05	126	19	HpZTL (11 - 5)	165	NA
2020-05-09	130	125	HpZTL (11 - 5)	165	NA
2020-05-05	126	74	OxTOC1 (1119 - 4)	165	NA
2020-05-05	126	149	OxTOC1 (1119 - 4)	165	NA
2020-05-09	130	363	OxTOC1 (1119 - 4)	165	NA
2020-05-09	130	137	OxTOC1 (1119 - 7)	165	NA
2020-05-07	128	313	OxTOC1 (1119 - 7)	165	NA
2020-05-07	128	35	PGM1_2 CRISPR (908 - 10)	165	NA
2020-05-05	126	114	PGM1_2 CRISPR (908 - 10)	165	NA
2020-05-09	130	167	PGM1_2 CRISPR (908 - 10)	165	NA
2020-05-05	126	18	PGM1_2 CRISPR (908 - 34)	165	NA
2020-05-09	130	175	PGM1_2 CRISPR (908 - 34)	165	NA
2020-05-05	126	343	PGM1_2 CRISPR (908 - 34)	165	NA
2020-05-09	130	172	PHYA1 CCR2LUC (128 - 1s)	165	NA
2020-05-07	128	179	PHYA1 CCR2LUC (128 - 1s)	165	NA
2020-05-05	126	107	PRR7 (261 - 11)	165	NA
2020-05-07	128	225	PRR7 (261 - 11)	165	NA
2020-05-09	130	225	PRR7 (261 - 11)	165	NA
2020-05-07	128	228	PRR7 (261 - 11)	165	NA
2020-05-17	138	327	PRR7 (261 - 11)	165	NA
2020-05-05	126	292	PRR7 (261 - 5)	165	NA
2020-05-07	128	201	T89	165	NA
2020-05-07	128	275	T89	165	NA
2020-05-07	128	302	T89	165	NA
2020-05-05	126	320	T89	165	NA
2020-05-07	128	80	T89 (589 - 10)	165	NA
2020-05-07	128	329	T89 (589 - 10)	165	NA
2020-05-07	128	307	T89 (589 - 13)	165	NA
2020-05-05	126	281	T89 (591 - 15)	165	NA
2020-05-05	126	190	T89 (637 - 2)	165	NA
2020-05-05	126	11	T89 (640 - 8)	165	NA
2020-05-11	132	250	T89 (640 - 8)	165	NA
2020-05-05	126	305	T89 (640 - 8)	165	NA
2020-05-09	130	16	T89 CCR2 LUC (127 - 5s)	165	NA
2020-05-07	128	34	EBI1 (312 - 2)	170	NA
2020-05-07	128	88	EBI1 (312 - 2)	170	NA
2020-05-07	128	310	EBI1 (345 - 14)	170	NA
2020-05-05	126	31	EBI2 (313 - 7)	170	NA
2020-05-11	132	229	EBI2 (313 - 7)	170	NA
2020-05-07	128	239	EBI2 (313 - 7)	170	NA
2020-05-09	130	63	EBI2 (313 - 8)	170	NA
2020-05-11	132	267	EBI2 (313 - 8)	170	NA
2020-05-09	130	94	Elite (3011 - 864012)	170	NA
2020-05-11	132	104	Elite (3011 - 864012)	170	NA
2020-05-07	128	123	Elite (3011 - 864012)	170	NA
2020-05-07	128	152	Elite (3011 - 864012)	170	NA
2020-05-05	126	168	HpCCA PHYA1 (2 - 32)	170	NA
2020-05-07	128	296	HpCCA PHYA1 (2 - 33)	170	NA
2020-05-09	130	54	HpCCA T89 (3 - 10)	170	NA
2020-05-09	130	293	HpCCA T89 (3 - 10)	170	NA
2020-05-09	130	199	HpFKF1 (124 - 11)	170	NA
2020-05-07	128	56	HpG1 (125 - 13)	170	NA
2020-05-09	130	345	HpG1 (125 - 13)	170	NA
2020-05-07	128	8	HpG1 (125 - 6A)	170	NA
2020-05-09	130	72	HpG1 (125 - 6A)	170	NA
2020-05-07	128	121	HpZTL (11 - 5)	170	NA
2020-05-07	128	251	HpZTL (11 - 5)	170	NA
2020-05-07	128	337	HpZTL (11 - 5)	170	NA
2020-05-19	140	52	OatPHYA22 CCR2LUC (134 - 2s)	170	NA
2020-05-21	142	171	OatPHYA22 CCR2LUC (134 - 2s)	170	NA
2020-05-17	138	192	OatPHYA22 CCR2LUC (134 - 2s)	170	NA
2020-05-21	142	358	OatPHYA22 CCR2LUC (134 - 2s)	170	NA
2020-05-07	128	74	OxTOC1 (1119 - 4)	170	NA
2020-05-09	130	93	OxTOC1 (1119 - 7)	170	NA
2020-05-07	128	96	OxTOC1 (1119 - 7)	170	NA
2020-05-05	126	12	PGM1_2 CRISPR (908 - 10)	170	NA
2020-05-09	130	187	PGM1_2 CRISPR (908 - 10)	170	NA
2020-05-07	128	361	PGM1_2 CRISPR (908 - 34)	170	NA
2020-05-05	126	109	PHYA1 CCR2LUC (128 - 1s)	170	NA
2020-05-07	128	133	PHYA1 CCR2LUC (128 - 1s)	170	NA
2020-05-05	126	146	pK2GW7 pCycD3 AtGA20ox1 (673 - 3)	170	NA
2020-05-05	126	236	pK2GW7 pCycD3 AtGA20ox1 (673 - 5)	170	NA
2020-05-21	142	327	PRR7 (261 - 11)	170	NA
2020-05-09	130	119	PRR7 (261 - 5)	170	NA
2020-05-05	126	127	PRR7 (261 - 5)	170	NA
2020-05-09	130	156	PRR7 (261 - 5)	170	NA
2020-05-05	126	5	T89	170	NA
2020-05-11	132	120	T89	170	NA
2020-05-07	128	338	T89	170	NA
2020-05-05	126	36	T89 (589 - 10)	170	NA
2020-05-07	128	43	T89 (589 - 10)	170	NA
2020-05-05	126	89	T89 (589 - 13)	170	NA
2020-05-07	128	89	T89 (589 - 13)	170	NA
2020-05-05	126	165	T89 (589 - 13)	170	NA
2020-05-09	130	62	T89 (591 - 15)	170	NA
2020-05-05	126	145	T89 (591 - 15)	170	NA
2020-05-09	130	177	T89 (591 - 7)	170	NA
2020-05-05	126	321	T89 (591 - 7)	170	NA
2020-05-05	126	353	T89 (637 - 2)	170	NA
2020-05-07	128	17	EBI1 (312 - 2)	175	NA
2020-05-09	130	34	EBI1 (312 - 2)	175	NA
2020-05-05	126	108	EBI1 (312 - 2)	175	NA
2020-05-11	132	252	EBI1 (312 - 2)	175	NA
2020-05-09	130	139	EBI1 (345 - 14)	175	NA
2020-05-09	130	332	EBI1 (345 - 14)	175	NA
2020-05-07	128	130	EBI2 (313 - 7)	175	NA
2020-05-09	130	342	EBI2 (313 - 8)	175	NA
2020-05-09	130	48	Elite (3011 - 864012)	175	NA
2020-05-09	130	261	Elite (3011 - 864012)	175	NA
2020-05-07	128	61	HpCCA PHYA1 (2 - 32)	175	NA
2020-05-09	130	240	HpCCA PHYA1 (2 - 32)	175	NA
2020-05-07	128	346	HpCCA PHYA1 (2 - 33)	175	NA
2020-05-09	130	64	HpCCA T89 (3 - 10)	175	NA
2020-05-07	128	30	HpFKF1 (124 - 10)	175	NA
2020-05-09	130	102	HpFKF1 (124 - 10)	175	NA
2020-05-07	128	339	HpFKF1 (124 - 10)	175	NA
2020-05-05	126	21	HpFKF1 (124 - 11)	175	NA
2020-05-09	130	285	HpFKF1 (124 - 11)	175	NA
2020-05-13	134	197	HpG1 (125 - 6A)	175	NA
2020-05-07	128	19	HpZTL (11 - 5)	175	NA
2020-05-07	128	100	HpZTL (11 - 5)	175	NA
2020-05-09	130	340	HpZTL (11 - 5)	175	NA
2020-05-11	132	4	OatPHYA22 CCR2LUC (134 - 2s)	175	NA
2020-05-19	140	319	OatPHYA22 CCR2LUC (134 - 2s)	175	NA
2020-05-07	128	226	OxTOC1 (1119 - 4)	175	NA
2020-05-09	130	35	PGM1_2 CRISPR (908 - 10)	175	NA
2020-05-07	128	164	PGM1_2 CRISPR (908 - 10)	175	NA
2020-05-07	128	318	PGM1_2 CRISPR (908 - 10)	175	NA
2020-05-09	130	202	PGM1_2 CRISPR (908 - 34)	175	NA
2020-05-07	128	343	PGM1_2 CRISPR (908 - 34)	175	NA
2020-05-07	128	265	PHYA1 CCR2LUC (128 - 1s)	175	NA
2020-05-09	130	287	PHYA1 CCR2LUC (128 - 1s)	175	NA
2020-05-07	128	60	pK2GW7 pCycD3 AtGA20ox1 (673 - 3)	175	NA
2020-05-05	126	178	pK2GW7 pCycD3 AtGA20ox1 (673 - 3)	175	NA
2020-05-19	140	327	PRR7 (261 - 11)	175	NA
2020-05-07	128	359	PRR7 (261 - 11)	175	NA
2020-05-07	128	288	PRR7 (261 - 5)	175	NA
2020-05-09	130	33	T89	175	NA
2020-05-07	128	142	T89	175	NA
2020-05-07	128	151	T89	175	NA
2020-05-07	128	212	T89	175	NA
2020-05-07	128	286	T89 (589 - 10)	175	NA
2020-05-09	130	105	T89 (589 - 13)	175	NA
2020-05-07	128	271	T89 (589 - 13)	175	NA
2020-05-05	126	26	T89 (591 - 15)	175	NA
2020-05-05	126	264	T89 (591 - 15)	175	NA
2020-05-07	128	245	T89 (591 - 7)	175	NA
2020-05-09	130	279	T89 (591 - 7)	175	NA
2020-05-05	126	219	T89 (637 - 2)	175	NA
2020-05-07	128	11	T89 (640 - 8)	175	NA
2020-05-05	126	347	T89 (640 - 8)	175	NA
2020-05-07	128	108	EBI1 (312 - 2)	180	NA
2020-05-07	128	162	EBI1 (312 - 3)	180	NA
2020-05-09	130	217	EBI1 (312 - 3)	180	NA
2020-05-07	128	1	EBI1 (345 - 14)	180	NA
2020-05-05	126	122	EBI1 (345 - 14)	180	NA
2020-05-09	130	163	EBI1 (345 - 14)	180	NA
2020-05-09	130	86	EBI2 (313 - 8)	180	NA
2020-05-09	130	214	Elite (3011 - 864012)	180	NA
2020-05-09	130	79	HpCCA PHYA1 (2 - 32)	180	NA
2020-05-09	130	115	HpCCA T89 (3 - 10)	180	NA
2020-05-09	130	136	HpFKF1 (124 - 10)	180	NA
2020-05-09	130	148	HpFKF1 (124 - 11)	180	NA
2020-05-07	128	204	HpFKF1 (124 - 11)	180	NA
2020-05-07	128	103	HpG1 (125 - 13)	180	NA
2020-05-07	128	262	HpG1 (125 - 13)	180	NA
2020-05-13	134	50	HpG1 (125 - 6A)	180	NA
2020-05-11	132	82	HpG1 (125 - 6A)	180	NA
2020-05-09	130	317	HpG1 (125 - 6A)	180	NA
2020-05-09	130	100	HpZTL (11 - 5)	180	NA
2020-05-09	130	121	HpZTL (11 - 5)	180	NA
2020-05-19	140	129	OatPHYA22 CCR2LUC (134 - 2s)	180	NA
2020-05-07	128	149	OxTOC1 (1119 - 4)	180	NA
2020-05-11	132	173	OxTOC1 (1119 - 4)	180	NA
2020-05-09	130	9	OxTOC1 (1119 - 7)	180	NA
2020-05-09	130	96	OxTOC1 (1119 - 7)	180	NA
2020-05-11	132	137	OxTOC1 (1119 - 7)	180	NA
2020-05-09	130	249	PGM1_2 CRISPR (908 - 10)	180	NA
2020-05-05	126	38	PGM1_2 CRISPR (908 - 34)	180	NA
2020-05-09	130	193	PGM1_2 CRISPR (908 - 34)	180	NA
2020-05-07	128	269	PGM1_2 CRISPR (908 - 34)	180	NA
2020-05-07	128	109	PHYA1 CCR2LUC (128 - 1s)	180	NA
2020-05-09	130	179	PHYA1 CCR2LUC (128 - 1s)	180	NA
2020-05-05	126	223	pK2GW7 pCycD3 AtGA20ox1 (673 - 3)	180	NA
2020-05-07	128	303	PRR7 (261 - 5)	180	NA
2020-05-09	130	348	PRR7 (261 - 5)	180	NA
2020-05-11	132	157	T89	180	NA
2020-05-09	130	304	T89	180	NA
2020-05-09	130	43	T89 (589 - 10)	180	NA
2020-05-09	130	90	T89 (589 - 10)	180	NA
2020-05-07	128	215	T89 (589 - 10)	180	NA
2020-05-05	126	15	T89 (589 - 13)	180	NA
2020-05-07	128	15	T89 (589 - 13)	180	NA
2020-05-05	126	314	T89 (589 - 13)	180	NA
2020-05-09	130	57	T89 (591 - 15)	180	NA
2020-05-07	128	145	T89 (591 - 15)	180	NA
2020-05-07	128	244	T89 (591 - 15)	180	NA
2020-05-07	128	253	T89 (591 - 15)	180	NA
2020-05-07	128	350	T89 (591 - 15)	180	NA
2020-05-09	130	147	T89 (591 - 7)	180	NA
2020-05-09	130	59	T89 CCR2 LUC (127 - 5s)	180	NA
2020-05-11	132	67	T89 CCR2 LUC (127 - 5s)	180	NA
2020-05-05	126	97	T89 CCR2 LUC (127 - 5s)	180	NA
2020-05-11	132	360	T89 CCR2 LUC (127 - 5s)	180	NA
2020-05-07	128	181	EBI1 (312 - 2)	185	NA
2020-05-09	130	153	EBI1 (312 - 3)	185	NA
2020-05-09	130	24	EBI1 (345 - 14)	185	NA
2020-05-07	128	31	EBI2 (313 - 7)	185	NA
2020-05-11	132	206	EBI2 (313 - 8)	185	NA
2020-05-09	130	186	Elite (3011 - 864012)	185	NA
2020-05-07	128	323	Elite (3011 - 864012)	185	NA
2020-05-11	132	126	HpCCA PHYA1 (2 - 32)	185	NA
2020-05-07	128	294	HpCCA PHYA1 (2 - 32)	185	NA
2020-05-07	128	99	HpCCA PHYA1 (2 - 33)	185	NA
2020-05-09	130	258	HpCCA T89 (3 - 10)	185	NA
2020-05-09	130	277	HpCCA T89 (3 - 10)	185	NA
2020-05-11	132	46	HpFKF1 (124 - 10)	185	NA
2020-05-09	130	158	HpFKF1 (124 - 11)	185	NA
2020-05-09	130	56	HpG1 (125 - 13)	185	NA
2020-05-09	130	103	HpG1 (125 - 13)	185	NA
2020-05-09	130	272	HpG1 (125 - 13)	185	NA
2020-05-13	134	82	HpG1 (125 - 6A)	185	NA
2020-05-09	130	208	HpG1 (125 - 6A)	185	NA
2020-05-11	132	209	HpTOC1 (1 - 5)	185	NA
2020-05-09	130	70	HpZTL (11 - 5)	185	NA
2020-05-09	130	251	HpZTL (11 - 5)	185	NA
2020-05-21	142	52	OatPHYA22 CCR2LUC (134 - 2s)	185	NA
2020-05-17	138	315	OatPHYA22 CCR2LUC (134 - 2s)	185	NA
2020-05-11	132	128	OxTOC1 (1119 - 4)	185	NA
2020-05-11	132	210	OxTOC1 (1119 - 7)	185	NA
2020-05-09	130	316	OxTOC1 (1119 - 7)	185	NA
2020-05-07	128	198	PGM1_2 CRISPR (908 - 10)	185	NA
2020-05-09	130	95	PGM1_2 CRISPR (908 - 34)	185	NA
2020-05-09	130	343	PGM1_2 CRISPR (908 - 34)	185	NA
2020-05-05	126	32	PHYA1 CCR2LUC (128 - 1s)	185	NA
2020-05-05	126	6	PHYB (537 - 12)	185	NA
2020-05-11	132	309	PHYB (537 - 12)	185	NA
2020-05-07	128	146	pK2GW7 pCycD3 AtGA20ox1 (673 - 3)	185	NA
2020-05-07	128	230	pK2GW7 pCycD3 AtGA20ox1 (673 - 3)	185	NA
2020-05-05	126	75	pK2GW7 pCycD3 AtGA20ox1 (673 - 5)	185	NA
2020-05-05	126	161	PRR7 (261 - 11)	185	NA
2020-05-07	128	127	PRR7 (261 - 5)	185	NA
2020-05-09	130	3	T89	185	NA
2020-05-09	130	142	T89	185	NA
2020-05-11	132	270	T89	185	NA
2020-05-09	130	275	T89	185	NA
2020-05-07	128	207	T89 (589 - 10)	185	NA
2020-05-05	126	51	T89 (591 - 7)	185	NA
2020-05-05	126	182	T89 (637 - 2)	185	NA
2020-05-07	128	190	T89 (637 - 2)	185	NA
2020-05-05	126	85	T89 (640 - 8)	185	NA
2020-05-13	134	250	T89 (640 - 8)	185	NA
2020-05-05	126	259	T89 (640 - 8)	185	NA
2020-05-07	128	347	T89 (640 - 8)	185	NA
2020-05-07	128	235	T89 CCR2 LUC (127 - 5s)	185	NA
2020-05-07	128	256	EBI1 (312 - 2)	190	NA
2020-05-09	130	141	EBI1 (312 - 3)	190	NA
2020-05-09	130	31	EBI2 (313 - 7)	190	NA
2020-05-09	130	98	EBI2 (313 - 7)	190	NA
2020-05-09	130	211	EBI2 (313 - 8)	190	NA
2020-05-09	130	112	Elite (3011 - 864012)	190	NA
2020-05-11	132	241	Elite (3011 - 864012)	190	NA
2020-05-09	130	126	HpCCA PHYA1 (2 - 32)	190	NA
2020-05-09	130	22	HpCCA PHYA1 (2 - 33)	190	NA
2020-05-11	132	293	HpCCA T89 (3 - 10)	190	NA
2020-05-09	130	339	HpFKF1 (124 - 10)	190	NA
2020-05-07	128	21	HpFKF1 (124 - 11)	190	NA
2020-05-07	128	81	HpG1 (125 - 13)	190	NA
2020-05-07	128	138	HpG1 (125 - 13)	190	NA
2020-05-09	130	150	HpG1 (125 - 6A)	190	NA
2020-05-11	132	243	HpG1 (125 - 6A)	190	NA
2020-05-09	130	73	HpTOC1 (1 - 5)	190	NA
2020-05-11	132	194	HpTOC1 (1 - 5)	190	NA
2020-05-11	132	125	HpZTL (11 - 5)	190	NA
2020-05-23	144	135	OatPHYA22 CCR2LUC (134 - 2s)	190	NA
2020-05-23	144	171	OatPHYA22 CCR2LUC (134 - 2s)	190	NA
2020-05-23	144	358	OatPHYA22 CCR2LUC (134 - 2s)	190	NA
2020-05-11	132	10	OxTOC1 (1119 - 4)	190	NA
2020-05-07	128	38	PGM1_2 CRISPR (908 - 34)	190	NA
2020-05-09	130	133	PHYA1 CCR2LUC (128 - 1s)	190	NA
2020-05-09	130	265	PHYA1 CCR2LUC (128 - 1s)	190	NA
2020-05-09	130	306	pK2GW7 pCycD3 AtGA20ox1 (673 - 3)	190	NA
2020-05-05	126	354	pK2GW7 pCycD3 AtGA20ox1 (673 - 3)	190	NA
2020-05-09	130	2	PRR7 (261 - 11)	190	NA
2020-05-07	128	107	PRR7 (261 - 11)	190	NA
2020-05-09	130	288	PRR7 (261 - 5)	190	NA
2020-05-07	128	5	T89	190	NA
2020-05-13	134	120	T89	190	NA
2020-05-09	130	151	T89	190	NA
2020-05-09	130	212	T89	190	NA
2020-05-07	128	320	T89	190	NA
2020-05-07	128	36	T89 (589 - 10)	190	NA
2020-05-09	130	286	T89 (589 - 10)	190	NA
2020-05-07	128	334	T89 (589 - 10)	190	NA
2020-05-11	132	105	T89 (589 - 13)	190	NA
2020-05-07	128	160	T89 (589 - 13)	190	NA
2020-05-07	128	51	T89 (591 - 7)	190	NA
2020-05-09	130	184	T89 (591 - 7)	190	NA
2020-05-05	126	200	T89 (637 - 2)	190	NA
2020-05-07	128	242	T89 (640 - 8)	190	NA
2020-05-07	128	97	T89 CCR2 LUC (127 - 5s)	190	NA
2020-05-09	130	298	T89 CCR2 LUC (127 - 5s)	190	NA
2020-05-05	126	174	CRISPR PHYB2 (848 - 6)	195	NA
2020-05-09	130	301	EBI1 (312 - 3)	195	NA
2020-05-09	130	130	EBI2 (313 - 7)	195	NA
2020-05-09	130	166	EBI2 (313 - 7)	195	NA
2020-05-09	130	188	EBI2 (313 - 7)	195	NA
2020-05-09	130	239	EBI2 (313 - 7)	195	NA
2020-05-09	130	284	EBI2 (313 - 8)	195	NA
2020-05-09	130	83	HpCCA PHYA1 (2 - 32)	195	NA
2020-05-07	128	168	HpCCA PHYA1 (2 - 32)	195	NA
2020-05-09	130	176	HpCCA PHYA1 (2 - 33)	195	NA
2020-05-07	128	290	HpCCA PHYA1 (2 - 33)	195	NA
2020-05-11	132	330	HpCCA PHYA1 (2 - 33)	195	NA
2020-05-11	132	115	HpCCA T89 (3 - 10)	195	NA
2020-05-15	136	183	HpCCA T89 (3 - 10)	195	NA
2020-05-09	130	25	HpFKF1 (124 - 10)	195	NA
2020-05-09	130	30	HpFKF1 (124 - 10)	195	NA
2020-05-11	132	227	HpG1 (125 - 13)	195	NA
2020-05-09	130	8	HpG1 (125 - 6A)	195	NA
2020-05-11	132	317	HpG1 (125 - 6A)	195	NA
2020-05-09	130	216	HpTOC1 (1 - 5)	195	NA
2020-05-09	130	311	HpTOC1 (1 - 5)	195	NA
2020-05-11	132	357	HpTOC1 (1 - 5)	195	NA
2020-05-09	130	74	OxTOC1 (1119 - 4)	195	NA
2020-05-11	132	180	OxTOC1 (1119 - 4)	195	NA
2020-05-11	132	316	OxTOC1 (1119 - 7)	195	NA
2020-05-09	130	336	OxTOC1 (1119 - 7)	195	NA
2020-05-09	130	20	PGM1_2 CRISPR (908 - 10)	195	NA
2020-05-05	126	78	PHYA1 CCR2LUC (128 - 1s)	195	NA
2020-05-09	130	283	PHYA1 CCR2LUC (128 - 1s)	195	NA
2020-05-05	126	77	pK2GW7 pCycD3 AtGA20ox1 (673 - 3)	195	NA
2020-05-07	128	75	pK2GW7 pCycD3 AtGA20ox1 (673 - 5)	195	NA
2020-05-05	126	101	PRR7 (261 - 11)	195	NA
2020-05-07	128	161	PRR7 (261 - 11)	195	NA
2020-05-09	130	228	PRR7 (261 - 11)	195	NA
2020-05-09	130	69	T89	195	NA
2020-05-09	130	201	T89	195	NA
2020-05-09	130	280	T89	195	NA
2020-05-11	132	304	T89	195	NA
2020-05-07	128	26	T89 (591 - 15)	195	NA
2020-05-09	130	238	T89 (591 - 7)	195	NA
2020-05-15	136	250	T89 (640 - 8)	195	NA
2020-05-11	132	16	T89 CCR2 LUC (127 - 5s)	195	NA
2020-05-09	130	87	T89 CCR2 LUC (127 - 5s)	195	NA
2020-05-09	130	266	T89 CCR2 LUC (127 - 5s)	195	NA
2020-05-05	126	364	CRISPR PHYB2 (848 - 6)	200	NA
2020-05-11	132	132	EBI1 (312 - 2)	200	NA
2020-05-07	128	260	EBI1 (312 - 3)	200	NA
2020-05-09	130	84	EBI1 (345 - 14)	200	NA
2020-05-07	128	122	EBI1 (345 - 14)	200	NA
2020-05-09	130	263	EBI1 (345 - 14)	200	NA
2020-05-09	130	310	EBI1 (345 - 14)	200	NA
2020-05-09	130	7	EBI2 (313 - 7)	200	NA
2020-05-07	128	220	EBI2 (313 - 7)	200	NA
2020-05-11	132	45	EBI2 (313 - 8)	200	NA
2020-05-11	132	140	Elite (3011 - 864012)	200	NA
2020-05-11	132	213	HpFKF1 (124 - 10)	200	NA
2020-05-09	130	341	HpFKF1 (124 - 10)	200	NA
2020-05-11	132	268	HpFKF1 (124 - 11)	200	NA
2020-05-09	130	337	HpZTL (11 - 5)	200	NA
2020-05-13	134	4	OatPHYA22 CCR2LUC (134 - 2s)	200	NA
2020-05-23	144	52	OatPHYA22 CCR2LUC (134 - 2s)	200	NA
2020-05-21	142	129	OatPHYA22 CCR2LUC (134 - 2s)	200	NA
2020-05-19	140	192	OatPHYA22 CCR2LUC (134 - 2s)	200	NA
2020-05-09	130	149	OxTOC1 (1119 - 4)	200	NA
2020-05-11	132	255	OxTOC1 (1119 - 4)	200	NA
2020-05-09	130	313	OxTOC1 (1119 - 7)	200	NA
2020-05-07	128	12	PGM1_2 CRISPR (908 - 10)	200	NA
2020-05-09	130	198	PGM1_2 CRISPR (908 - 10)	200	NA
2020-05-07	128	18	PGM1_2 CRISPR (908 - 34)	200	NA
2020-05-11	132	175	PGM1_2 CRISPR (908 - 34)	200	NA
2020-05-11	132	306	pK2GW7 pCycD3 AtGA20ox1 (673 - 3)	200	NA
2020-05-05	126	282	pK2GW7 pCycD3 AtGA20ox1 (673 - 5)	200	NA
2020-05-09	130	302	T89	200	NA
2020-05-09	130	215	T89 (589 - 10)	200	NA
2020-05-11	132	177	T89 (591 - 7)	200	NA
2020-05-07	128	321	T89 (591 - 7)	200	NA
2020-05-07	128	200	T89 (637 - 2)	200	NA
2020-05-07	128	353	T89 (637 - 2)	200	NA
2020-05-07	128	131	T89 (640 - 8)	200	NA
2020-05-05	126	234	T89 (640 - 8)	200	NA
2020-05-07	128	305	T89 (640 - 8)	200	NA
2020-05-13	134	67	T89 CCR2 LUC (127 - 5s)	200	NA
2020-05-05	126	289	CRISPR PHYB2 (848 - 6)	205	NA
2020-05-09	130	331	EBI1 (312 - 3)	205	NA
2020-05-11	132	139	EBI1 (345 - 14)	205	NA
2020-05-13	134	229	EBI2 (313 - 7)	205	NA
2020-05-11	132	63	EBI2 (313 - 8)	205	NA
2020-05-11	132	134	EBI2 (313 - 8)	205	NA
2020-05-11	132	211	EBI2 (313 - 8)	205	NA
2020-05-11	132	342	EBI2 (313 - 8)	205	NA
2020-05-11	132	79	HpCCA PHYA1 (2 - 32)	205	NA
2020-05-13	134	189	HpCCA T89 (3 - 10)	205	NA
2020-05-11	132	356	HpCCA T89 (3 - 10)	205	NA
2020-05-11	132	68	HpFKF1 (124 - 11)	205	NA
2020-05-09	130	138	HpG1 (125 - 13)	205	NA
2020-05-11	132	345	HpG1 (125 - 13)	205	NA
2020-05-13	134	243	HpG1 (125 - 6A)	205	NA
2020-05-09	130	110	HpTOC1 (1 - 5)	205	NA
2020-05-13	134	205	HpTOC1 (1 - 5)	205	NA
2020-05-13	134	278	HpTOC1 (1 - 5)	205	NA
2020-05-11	132	70	HpZTL (11 - 5)	205	NA
2020-05-09	130	308	HpZTL (11 - 5)	205	NA
2020-05-11	132	340	HpZTL (11 - 5)	205	NA
2020-05-21	142	319	OatPHYA22 CCR2LUC (134 - 2s)	205	NA
2020-05-09	130	226	OxTOC1 (1119 - 4)	205	NA
2020-05-11	132	93	OxTOC1 (1119 - 7)	205	NA
2020-05-09	130	155	OxTOC1 (1119 - 7)	205	NA
2020-05-09	130	269	PGM1_2 CRISPR (908 - 34)	205	NA
2020-05-09	130	361	PGM1_2 CRISPR (908 - 34)	205	NA
2020-05-09	130	109	PHYA1 CCR2LUC (128 - 1s)	205	NA
2020-05-11	132	172	PHYA1 CCR2LUC (128 - 1s)	205	NA
2020-05-11	132	265	PHYA1 CCR2LUC (128 - 1s)	205	NA
2020-05-09	130	146	pK2GW7 pCycD3 AtGA20ox1 (673 - 3)	205	NA
2020-05-07	128	178	pK2GW7 pCycD3 AtGA20ox1 (673 - 3)	205	NA
2020-05-07	128	178	pK2GW7 pCycD3 AtGA20ox1 (673 - 3)	205	NA
2020-05-11	132	47	PRR7 (261 - 11)	205	NA
2020-05-09	130	107	PRR7 (261 - 11)	205	NA
2020-05-07	128	292	PRR7 (261 - 5)	205	NA
2020-05-09	130	333	PRR7 (261 - 5)	205	NA
2020-05-09	130	233	T89	205	NA
2020-05-09	130	80	T89 (589 - 10)	205	NA
2020-05-07	128	165	T89 (589 - 13)	205	NA
2020-05-09	130	307	T89 (589 - 13)	205	NA
2020-05-07	128	314	T89 (589 - 13)	205	NA
2020-05-11	132	62	T89 (591 - 15)	205	NA
2020-05-07	128	85	T89 (640 - 8)	205	NA
2020-05-09	130	162	EBI1 (312 - 3)	210	NA
2020-05-11	132	24	EBI1 (345 - 14)	210	NA
2020-05-09	130	123	Elite (3011 - 864012)	210	NA
2020-05-11	132	214	Elite (3011 - 864012)	210	NA
2020-05-09	130	291	Elite (3011 - 864012)	210	NA
2020-05-09	130	154	HpCCA PHYA1 (2 - 33)	210	NA
2020-05-09	130	324	HpCCA PHYA1 (2 - 33)	210	NA
2020-05-11	132	136	HpFKF1 (124 - 10)	210	NA
2020-05-09	130	23	HpFKF1 (124 - 11)	210	NA
2020-05-11	132	148	HpFKF1 (124 - 11)	210	NA
2020-05-09	130	262	HpG1 (125 - 13)	210	NA
2020-05-11	132	208	HpG1 (125 - 6A)	210	NA
2020-05-09	130	19	HpZTL (11 - 5)	210	NA
2020-05-15	136	4	OatPHYA22 CCR2LUC (134 - 2s)	210	NA
2020-05-25	146	135	OatPHYA22 CCR2LUC (134 - 2s)	210	NA
2020-05-11	132	363	OxTOC1 (1119 - 4)	210	NA
2020-05-11	132	9	OxTOC1 (1119 - 7)	210	NA
2020-05-07	128	114	PGM1_2 CRISPR (908 - 10)	210	NA
2020-05-11	132	202	PGM1_2 CRISPR (908 - 34)	210	NA
2020-05-11	132	133	PHYA1 CCR2LUC (128 - 1s)	210	NA
2020-05-09	130	60	pK2GW7 pCycD3 AtGA20ox1 (673 - 3)	210	NA
2020-05-11	132	297	PRR7 (261 - 5)	210	NA
2020-05-11	132	142	T89	210	NA
2020-05-13	134	270	T89	210	NA
2020-05-09	130	338	T89	210	NA
2020-05-09	130	36	T89 (589 - 10)	210	NA
2020-05-11	132	43	T89 (589 - 10)	210	NA
2020-05-09	130	145	T89 (591 - 15)	210	NA
2020-05-07	128	264	T89 (591 - 15)	210	NA
2020-05-11	132	147	T89 (591 - 7)	210	NA
2020-05-09	130	235	T89 CCR2 LUC (127 - 5s)	210	NA
2020-05-05	126	106	CRISPR PHYB2 (848 - 6)	215	NA
2020-05-09	130	17	EBI1 (312 - 2)	215	NA
2020-05-09	130	88	EBI1 (312 - 2)	215	NA
2020-05-09	130	181	EBI1 (312 - 2)	215	NA
2020-05-11	132	58	EBI1 (312 - 3)	215	NA
2020-05-11	132	153	EBI1 (312 - 3)	215	NA
2020-05-11	132	86	EBI2 (313 - 8)	215	NA
2020-05-09	130	152	Elite (3011 - 864012)	215	NA
2020-05-15	136	362	Elite (3011 - 864012)	215	NA
2020-05-11	132	224	HpCCA PHYA1 (2 - 32)	215	NA
2020-05-11	132	25	HpFKF1 (124 - 10)	215	NA
2020-05-11	132	158	HpFKF1 (124 - 11)	215	NA
2020-05-13	134	227	HpG1 (125 - 13)	215	NA
2020-05-13	134	194	HpTOC1 (1 - 5)	215	NA
2020-05-25	146	171	OatPHYA22 CCR2LUC (134 - 2s)	215	NA
2020-05-21	142	192	OatPHYA22 CCR2LUC (134 - 2s)	215	NA
2020-05-19	140	315	OatPHYA22 CCR2LUC (134 - 2s)	215	NA
2020-05-11	132	167	PGM1_2 CRISPR (908 - 10)	215	NA
2020-05-05	126	37	pK2GW7 pCycD3 AtGA20ox1 (673 - 3)	215	NA
2020-05-09	130	230	pK2GW7 pCycD3 AtGA20ox1 (673 - 3)	215	NA
2020-05-07	128	354	pK2GW7 pCycD3 AtGA20ox1 (673 - 3)	215	NA
2020-05-05	126	246	pK2GW7 pCycD3 AtGA20ox1 (673 - 5)	215	NA
2020-05-11	132	119	PRR7 (261 - 5)	215	NA
2020-05-11	132	156	PRR7 (261 - 5)	215	NA
2020-05-09	130	5	T89	215	NA
2020-05-11	132	280	T89	215	NA
2020-05-09	130	207	T89 (589 - 10)	215	NA
2020-05-07	128	281	T89 (591 - 15)	215	NA
2020-05-07	128	182	T89 (637 - 2)	215	NA
2020-05-09	130	11	T89 (640 - 8)	215	NA
2020-05-07	128	259	T89 (640 - 8)	215	NA
2020-05-11	132	237	EBI1 (312 - 2)	220	NA
2020-05-11	132	217	EBI1 (312 - 3)	220	NA
2020-05-11	132	7	EBI2 (313 - 7)	220	NA
2020-05-11	132	130	EBI2 (313 - 7)	220	NA
2020-05-13	134	206	EBI2 (313 - 8)	220	NA
2020-05-09	130	41	Elite (3011 - 864012)	220	NA
2020-05-13	134	104	Elite (3011 - 864012)	220	NA
2020-05-11	132	261	Elite (3011 - 864012)	220	NA
2020-05-09	130	323	Elite (3011 - 864012)	220	NA
2020-05-11	132	240	HpCCA PHYA1 (2 - 32)	220	NA
2020-05-09	130	346	HpCCA PHYA1 (2 - 33)	220	NA
2020-05-11	132	258	HpCCA T89 (3 - 10)	220	NA
2020-05-11	132	53	HpG1 (125 - 13)	220	NA
2020-05-11	132	103	HpG1 (125 - 13)	220	NA
2020-05-11	132	8	HpG1 (125 - 6A)	220	NA
2020-05-25	146	358	OatPHYA22 CCR2LUC (134 - 2s)	220	NA
2020-05-13	134	10	OxTOC1 (1119 - 4)	220	NA
2020-05-09	130	164	PGM1_2 CRISPR (908 - 10)	220	NA
2020-05-13	134	49	PGM1_2 CRISPR (908 - 34)	220	NA
2020-05-11	132	287	PHYA1 CCR2LUC (128 - 1s)	220	NA
2020-05-07	128	223	pK2GW7 pCycD3 AtGA20ox1 (673 - 3)	220	NA
2020-05-07	128	236	pK2GW7 pCycD3 AtGA20ox1 (673 - 5)	220	NA
2020-05-09	130	359	PRR7 (261 - 11)	220	NA
2020-05-11	132	33	T89	220	NA
2020-05-11	132	191	T89	220	NA
2020-05-11	132	233	T89	220	NA
2020-05-11	132	275	T89	220	NA
2020-05-11	132	90	T89 (589 - 10)	220	NA
2020-05-09	130	334	T89 (589 - 10)	220	NA
2020-05-09	130	271	T89 (589 - 13)	220	NA
2020-05-09	130	26	T89 (591 - 15)	220	NA
2020-05-11	132	279	T89 (591 - 7)	220	NA
2020-05-09	130	190	T89 (637 - 2)	220	NA
2020-05-09	130	131	T89 (640 - 8)	220	NA
2020-05-09	130	242	T89 (640 - 8)	220	NA
2020-05-13	134	360	T89 CCR2 LUC (127 - 5s)	220	NA
2020-05-05	126	28	CRISPR PHYB2 (848 - 6)	225	NA
2020-05-09	130	108	EBI1 (312 - 2)	225	NA
2020-05-09	130	256	EBI1 (312 - 2)	225	NA
2020-05-13	134	55	EBI1 (312 - 3)	225	NA
2020-05-09	130	260	EBI1 (312 - 3)	225	NA
2020-05-09	130	1	EBI1 (345 - 14)	225	NA
2020-05-11	132	332	EBI1 (345 - 14)	225	NA
2020-05-11	132	98	EBI2 (313 - 7)	225	NA
2020-05-11	132	239	EBI2 (313 - 7)	225	NA
2020-05-11	132	112	Elite (3011 - 864012)	225	NA
2020-05-11	132	335	Elite (3011 - 864012)	225	NA
2020-05-09	130	61	HpCCA PHYA1 (2 - 32)	225	NA
2020-05-09	130	168	HpCCA PHYA1 (2 - 32)	225	NA
2020-05-09	130	294	HpCCA PHYA1 (2 - 32)	225	NA
2020-05-09	130	344	HpCCA PHYA1 (2 - 32)	225	NA
2020-05-11	132	277	HpCCA T89 (3 - 10)	225	NA
2020-05-11	132	341	HpFKF1 (124 - 10)	225	NA
2020-05-15	136	50	HpG1 (125 - 6A)	225	NA
2020-05-11	132	72	HpG1 (125 - 6A)	225	NA
2020-05-11	132	100	HpZTL (11 - 5)	225	NA
2020-05-11	132	121	HpZTL (11 - 5)	225	NA
2020-05-13	134	125	HpZTL (11 - 5)	225	NA
2020-05-25	146	52	OatPHYA22 CCR2LUC (134 - 2s)	225	NA
2020-05-13	134	128	OxTOC1 (1119 - 4)	225	NA
2020-05-11	132	96	OxTOC1 (1119 - 7)	225	NA
2020-05-13	134	210	OxTOC1 (1119 - 7)	225	NA
2020-05-11	132	187	PGM1_2 CRISPR (908 - 10)	225	NA
2020-05-11	132	249	PGM1_2 CRISPR (908 - 10)	225	NA
2020-05-09	130	38	PGM1_2 CRISPR (908 - 34)	225	NA
2020-05-11	132	95	PGM1_2 CRISPR (908 - 34)	225	NA
2020-05-07	128	32	PHYA1 CCR2LUC (128 - 1s)	225	NA
2020-05-07	128	78	PHYA1 CCR2LUC (128 - 1s)	225	NA
2020-05-05	126	42	PHYB (537 - 12)	225	NA
2020-05-07	128	37	pK2GW7 pCycD3 AtGA20ox1 (673 - 3)	225	NA
2020-05-05	126	203	pK2GW7 pCycD3 AtGA20ox1 (673 - 5)	225	NA
2020-05-07	128	101	PRR7 (261 - 11)	225	NA
2020-05-09	130	127	PRR7 (261 - 5)	225	NA
2020-05-09	130	303	PRR7 (261 - 5)	225	NA
2020-05-11	132	3	T89	225	NA
2020-05-13	134	43	T89 (589 - 10)	225	NA
2020-05-09	130	329	T89 (589 - 10)	225	NA
2020-05-09	130	160	T89 (589 - 13)	225	NA
2020-05-09	130	244	T89 (591 - 15)	225	NA
2020-05-09	130	253	T89 (591 - 15)	225	NA
2020-05-09	130	350	T89 (591 - 15)	225	NA
2020-05-11	132	184	T89 (591 - 7)	225	NA
2020-05-09	130	245	T89 (591 - 7)	225	NA
2020-05-11	132	266	T89 CCR2 LUC (127 - 5s)	225	NA
2020-05-11	132	141	EBI1 (312 - 3)	230	NA
2020-05-11	132	163	EBI1 (345 - 14)	230	NA
2020-05-11	132	188	EBI2 (313 - 7)	230	NA
2020-05-13	134	45	EBI2 (313 - 8)	230	NA
2020-05-13	134	63	EBI2 (313 - 8)	230	NA
2020-05-13	134	267	EBI2 (313 - 8)	230	NA
2020-05-11	132	22	HpCCA PHYA1 (2 - 33)	230	NA
2020-05-09	130	99	HpCCA PHYA1 (2 - 33)	230	NA
2020-05-11	132	54	HpCCA T89 (3 - 10)	230	NA
2020-05-11	132	64	HpCCA T89 (3 - 10)	230	NA
2020-05-13	134	356	HpCCA T89 (3 - 10)	230	NA
2020-05-11	132	102	HpFKF1 (124 - 10)	230	NA
2020-05-09	130	21	HpFKF1 (124 - 11)	230	NA
2020-05-11	132	199	HpFKF1 (124 - 11)	230	NA
2020-05-09	130	81	HpG1 (125 - 13)	230	NA
2020-05-11	132	150	HpG1 (125 - 6A)	230	NA
2020-05-11	132	308	HpZTL (11 - 5)	230	NA
2020-05-27	148	135	OatPHYA22 CCR2LUC (134 - 2s)	230	NA
2020-05-27	148	171	OatPHYA22 CCR2LUC (134 - 2s)	230	NA
2020-05-23	144	319	OatPHYA22 CCR2LUC (134 - 2s)	230	NA
2020-05-13	134	180	OxTOC1 (1119 - 4)	230	NA
2020-05-13	134	137	OxTOC1 (1119 - 7)	230	NA
2020-05-11	132	20	PGM1_2 CRISPR (908 - 10)	230	NA
2020-05-09	130	318	PGM1_2 CRISPR (908 - 10)	230	NA
2020-05-07	128	6	PHYB (537 - 12)	230	NA
2020-05-07	128	77	pK2GW7 pCycD3 AtGA20ox1 (673 - 3)	230	NA
2020-05-11	132	146	pK2GW7 pCycD3 AtGA20ox1 (673 - 3)	230	NA
2020-05-05	126	29	pK2GW7 pCycD3 AtGA20ox1 (673 - 5)	230	NA
2020-05-05	126	349	pK2GW7 pCycD3 AtGA20ox1 (673 - 5)	230	NA
2020-05-11	132	107	PRR7 (261 - 11)	230	NA
2020-05-11	132	76	T89	230	NA
2020-05-13	134	142	T89	230	NA
2020-05-11	132	212	T89	230	NA
2020-05-11	132	286	T89 (589 - 10)	230	NA
2020-05-09	130	51	T89 (591 - 7)	230	NA
2020-05-09	130	124	T89 (591 - 7)	230	NA
2020-05-05	126	113	T89 (637 - 2)	230	NA
2020-05-07	128	219	T89 (637 - 2)	230	NA
2020-05-05	126	257	T89 (637 - 2)	230	NA
2020-05-09	130	347	T89 (640 - 8)	230	NA
2020-05-07	128	28	CRISPR PHYB2 (848 - 6)	235	NA
2020-05-07	128	106	CRISPR PHYB2 (848 - 6)	235	NA
2020-05-11	132	301	EBI1 (312 - 3)	235	NA
2020-05-11	132	166	EBI2 (313 - 7)	235	NA
2020-05-11	132	94	Elite (3011 - 864012)	235	NA
2020-05-11	132	176	HpCCA PHYA1 (2 - 33)	235	NA
2020-05-13	134	115	HpCCA T89 (3 - 10)	235	NA
2020-05-13	134	46	HpFKF1 (124 - 10)	235	NA
2020-05-11	132	339	HpFKF1 (124 - 10)	235	NA
2020-05-09	130	204	HpFKF1 (124 - 11)	235	NA
2020-05-11	132	272	HpG1 (125 - 13)	235	NA
2020-05-13	134	317	HpG1 (125 - 6A)	235	NA
2020-05-11	132	73	HpTOC1 (1 - 5)	235	NA
2020-05-11	132	110	HpTOC1 (1 - 5)	235	NA
2020-05-13	134	209	HpTOC1 (1 - 5)	235	NA
2020-05-11	132	216	HpTOC1 (1 - 5)	235	NA
2020-05-27	148	52	OatPHYA22 CCR2LUC (134 - 2s)	235	NA
2020-05-23	144	129	OatPHYA22 CCR2LUC (134 - 2s)	235	NA
2020-05-21	142	315	OatPHYA22 CCR2LUC (134 - 2s)	235	NA
2020-05-11	132	226	OxTOC1 (1119 - 4)	235	NA
2020-05-11	132	313	OxTOC1 (1119 - 7)	235	NA
2020-05-09	130	12	PGM1_2 CRISPR (908 - 10)	235	NA
2020-05-11	132	193	PGM1_2 CRISPR (908 - 34)	235	NA
2020-05-11	132	179	PHYA1 CCR2LUC (128 - 1s)	235	NA
2020-05-05	126	276	PHYB (537 - 12)	235	NA
2020-05-09	130	178	pK2GW7 pCycD3 AtGA20ox1 (673 - 3)	235	NA
2020-05-05	126	328	pK2GW7 pCycD3 AtGA20ox1 (673 - 5)	235	NA
2020-05-11	132	2	PRR7 (261 - 11)	235	NA
2020-05-11	132	228	PRR7 (261 - 11)	235	NA
2020-05-11	132	348	PRR7 (261 - 5)	235	NA
2020-05-13	134	157	T89	235	NA
2020-05-13	134	191	T89	235	NA
2020-05-11	132	201	T89	235	NA
2020-05-13	134	201	T89	235	NA
2020-05-11	132	302	T89	235	NA
2020-05-11	132	207	T89 (589 - 10)	235	NA
2020-05-11	132	215	T89 (589 - 10)	235	NA
2020-05-09	130	218	T89 (589 - 13)	235	NA
2020-05-09	130	264	T89 (591 - 15)	235	NA
2020-05-11	132	238	T89 (591 - 7)	235	NA
2020-05-09	130	259	T89 (640 - 8)	235	NA
2020-05-09	130	305	T89 (640 - 8)	235	NA
2020-05-07	128	174	CRISPR PHYB2 (848 - 6)	240	NA
2020-05-05	126	254	CRISPR PHYB2 (848 - 6)	240	NA
2020-05-07	128	289	CRISPR PHYB2 (848 - 6)	240	NA
2020-05-07	128	364	CRISPR PHYB2 (848 - 6)	240	NA
2020-05-09	130	220	EBI2 (313 - 7)	240	NA
2020-05-15	136	229	EBI2 (313 - 7)	240	NA
2020-05-11	132	284	EBI2 (313 - 8)	240	NA
2020-05-11	132	48	Elite (3011 - 864012)	240	NA
2020-05-13	134	214	Elite (3011 - 864012)	240	NA
2020-05-11	132	83	HpCCA PHYA1 (2 - 32)	240	NA
2020-05-11	132	232	HpFKF1 (124 - 10)	240	NA
2020-05-11	132	285	HpFKF1 (124 - 11)	240	NA
2020-05-11	132	56	HpG1 (125 - 13)	240	NA
2020-05-11	132	251	HpZTL (11 - 5)	240	NA
2020-05-17	138	4	OatPHYA22 CCR2LUC (134 - 2s)	240	NA
2020-05-11	132	149	OxTOC1 (1119 - 4)	240	NA
2020-05-13	134	173	OxTOC1 (1119 - 4)	240	NA
2020-05-11	132	35	PGM1_2 CRISPR (908 - 10)	240	NA
2020-05-09	130	114	PGM1_2 CRISPR (908 - 10)	240	NA
2020-05-11	132	343	PGM1_2 CRISPR (908 - 34)	240	NA
2020-05-09	130	78	PHYA1 CCR2LUC (128 - 1s)	240	NA
2020-05-09	130	354	pK2GW7 pCycD3 AtGA20ox1 (673 - 3)	240	NA
2020-05-05	126	44	pK2GW7 pCycD3 AtGA20ox1 (673 - 5)	240	NA
2020-05-11	132	69	T89	240	NA
2020-05-09	130	320	T89	240	NA
2020-05-11	132	338	T89	240	NA
2020-05-13	134	62	T89 (591 - 15)	240	NA
2020-05-07	128	159	T89 (637 - 2)	240	NA
2020-05-09	130	182	T89 (637 - 2)	240	NA
2020-05-05	126	322	T89 (637 - 2)	240	NA
2020-05-07	128	234	T89 (640 - 8)	240	NA
2020-05-13	134	16	T89 CCR2 LUC (127 - 5s)	240	NA
2020-05-11	132	59	T89 CCR2 LUC (127 - 5s)	240	NA
2020-05-11	132	87	T89 CCR2 LUC (127 - 5s)	240	NA
2020-05-13	134	132	EBI1 (312 - 2)	245	NA
2020-05-13	134	217	EBI1 (312 - 3)	245	NA
2020-05-13	134	24	EBI1 (345 - 14)	245	NA
2020-05-11	132	123	Elite (3011 - 864012)	245	NA
2020-05-11	132	186	Elite (3011 - 864012)	245	NA
2020-05-13	134	240	HpCCA PHYA1 (2 - 32)	245	NA
2020-05-09	130	296	HpCCA PHYA1 (2 - 33)	245	NA
2020-05-17	138	183	HpCCA T89 (3 - 10)	245	NA
2020-05-13	134	258	HpCCA T89 (3 - 10)	245	NA
2020-05-13	134	277	HpCCA T89 (3 - 10)	245	NA
2020-05-13	134	268	HpFKF1 (124 - 11)	245	NA
2020-05-13	134	103	HpG1 (125 - 13)	245	NA
2020-05-15	136	209	HpTOC1 (1 - 5)	245	NA
2020-05-11	132	311	HpTOC1 (1 - 5)	245	NA
2020-05-13	134	357	HpTOC1 (1 - 5)	245	NA
2020-05-29	150	52	OatPHYA22 CCR2LUC (134 - 2s)	245	NA
2020-05-27	148	358	OatPHYA22 CCR2LUC (134 - 2s)	245	NA
2020-05-11	132	198	PGM1_2 CRISPR (908 - 10)	245	NA
2020-05-13	134	175	PGM1_2 CRISPR (908 - 34)	245	NA
2020-05-11	132	361	PGM1_2 CRISPR (908 - 34)	245	NA
2020-05-11	132	283	PHYA1 CCR2LUC (128 - 1s)	245	NA
2020-05-09	130	37	pK2GW7 pCycD3 AtGA20ox1 (673 - 3)	245	NA
2020-05-09	130	77	pK2GW7 pCycD3 AtGA20ox1 (673 - 3)	245	NA
2020-05-09	130	75	pK2GW7 pCycD3 AtGA20ox1 (673 - 5)	245	NA
2020-05-07	128	203	pK2GW7 pCycD3 AtGA20ox1 (673 - 5)	245	NA
2020-05-07	128	282	pK2GW7 pCycD3 AtGA20ox1 (673 - 5)	245	NA
2020-05-09	130	101	PRR7 (261 - 11)	245	NA
2020-05-11	132	225	PRR7 (261 - 11)	245	NA
2020-05-23	144	327	PRR7 (261 - 11)	245	NA
2020-05-11	132	288	PRR7 (261 - 5)	245	NA
2020-05-13	134	33	T89	245	NA
2020-05-11	132	151	T89	245	NA
2020-05-15	136	270	T89	245	NA
2020-05-11	132	80	T89 (589 - 10)	245	NA
2020-05-13	134	105	T89 (589 - 13)	245	NA
2020-05-09	130	165	T89 (589 - 13)	245	NA
2020-05-09	130	281	T89 (591 - 15)	245	NA
2020-05-13	134	279	T89 (591 - 7)	245	NA
2020-05-09	130	353	T89 (637 - 2)	245	NA
2020-05-09	130	97	T89 CCR2 LUC (127 - 5s)	245	NA
2020-05-13	134	252	EBI1 (312 - 2)	250	NA
2020-05-09	130	122	EBI1 (345 - 14)	250	NA
2020-05-11	132	154	HpCCA PHYA1 (2 - 33)	250	NA
2020-05-13	134	293	HpCCA T89 (3 - 10)	250	NA
2020-05-11	132	30	HpFKF1 (124 - 10)	250	NA
2020-05-13	134	199	HpFKF1 (124 - 11)	250	NA
2020-05-13	134	345	HpG1 (125 - 13)	250	NA
2020-05-13	134	208	HpG1 (125 - 6A)	250	NA
2020-05-13	134	340	HpZTL (11 - 5)	250	NA
2020-05-31	152	52	OatPHYA22 CCR2LUC (134 - 2s)	250	NA
2020-05-25	146	319	OatPHYA22 CCR2LUC (134 - 2s)	250	NA
2020-05-15	136	10	OxTOC1 (1119 - 4)	250	NA
2020-05-11	132	74	OxTOC1 (1119 - 4)	250	NA
2020-05-13	134	363	OxTOC1 (1119 - 4)	250	NA
2020-05-13	134	9	OxTOC1 (1119 - 7)	250	NA
2020-05-13	134	133	PHYA1 CCR2LUC (128 - 1s)	250	NA
2020-05-13	134	172	PHYA1 CCR2LUC (128 - 1s)	250	NA
2020-05-07	128	276	PHYB (537 - 12)	250	NA
2020-05-13	134	309	PHYB (537 - 12)	250	NA
2020-05-11	132	230	pK2GW7 pCycD3 AtGA20ox1 (673 - 3)	250	NA
2020-05-13	134	306	pK2GW7 pCycD3 AtGA20ox1 (673 - 3)	250	NA
2020-05-13	134	47	PRR7 (261 - 11)	250	NA
2020-05-09	130	292	PRR7 (261 - 5)	250	NA
2020-05-13	134	297	PRR7 (261 - 5)	250	NA
2020-05-09	130	15	T89 (589 - 13)	250	NA
2020-05-11	132	307	T89 (589 - 13)	250	NA
2020-05-09	130	314	T89 (589 - 13)	250	NA
2020-05-07	128	113	T89 (637 - 2)	250	NA
2020-05-09	130	85	T89 (640 - 8)	250	NA
2020-05-11	132	88	EBI1 (312 - 2)	255	NA
2020-05-13	134	237	EBI1 (312 - 2)	255	NA
2020-05-13	134	153	EBI1 (312 - 3)	255	NA
2020-05-11	132	84	EBI1 (345 - 14)	255	NA
2020-05-11	132	263	EBI1 (345 - 14)	255	NA
2020-05-11	132	31	EBI2 (313 - 7)	255	NA
2020-05-13	134	134	EBI2 (313 - 8)	255	NA
2020-05-15	136	104	Elite (3011 - 864012)	255	NA
2020-05-13	134	140	Elite (3011 - 864012)	255	NA
2020-05-11	132	152	Elite (3011 - 864012)	255	NA
2020-05-09	130	290	HpCCA PHYA1 (2 - 33)	255	NA
2020-05-13	134	330	HpCCA PHYA1 (2 - 33)	255	NA
2020-05-15	136	356	HpCCA T89 (3 - 10)	255	NA
2020-05-13	134	25	HpFKF1 (124 - 10)	255	NA
2020-05-13	134	53	HpG1 (125 - 13)	255	NA
2020-05-15	136	82	HpG1 (125 - 6A)	255	NA
2020-05-15	136	197	HpG1 (125 - 6A)	255	NA
2020-05-15	136	205	HpTOC1 (1 - 5)	255	NA
2020-05-11	132	19	HpZTL (11 - 5)	255	NA
2020-05-29	150	135	OatPHYA22 CCR2LUC (134 - 2s)	255	NA
2020-05-29	150	171	OatPHYA22 CCR2LUC (134 - 2s)	255	NA
2020-05-23	144	192	OatPHYA22 CCR2LUC (134 - 2s)	255	NA
2020-05-13	134	255	OxTOC1 (1119 - 4)	255	NA
2020-05-11	132	155	OxTOC1 (1119 - 7)	255	NA
2020-05-11	132	336	OxTOC1 (1119 - 7)	255	NA
2020-05-13	134	167	PGM1_2 CRISPR (908 - 10)	255	NA
2020-05-05	126	116	PHYB (537 - 12)	255	NA
2020-05-13	134	295	PINE TEST	255	NA
2020-05-15	136	295	PINE TEST	255	NA
2020-05-07	128	29	pK2GW7 pCycD3 AtGA20ox1 (673 - 5)	255	NA
2020-05-11	132	333	PRR7 (261 - 5)	255	NA
2020-05-15	136	120	T89	255	NA
2020-05-09	130	321	T89 (591 - 7)	255	NA
2020-05-11	132	190	T89 (637 - 2)	255	NA
2020-05-11	132	11	T89 (640 - 8)	255	NA
2020-05-11	132	131	T89 (640 - 8)	255	NA
2020-05-09	130	234	T89 (640 - 8)	255	NA
2020-05-15	136	67	T89 CCR2 LUC (127 - 5s)	255	NA
2020-05-11	132	298	T89 CCR2 LUC (127 - 5s)	255	NA
2020-05-11	132	17	EBI1 (312 - 2)	260	NA
2020-05-11	132	310	EBI1 (345 - 14)	260	NA
2020-05-13	134	332	EBI1 (345 - 14)	260	NA
2020-05-13	134	188	EBI2 (313 - 7)	260	NA
2020-05-13	134	342	EBI2 (313 - 8)	260	NA
2020-05-13	134	241	Elite (3011 - 864012)	260	NA
2020-05-15	136	258	HpCCA T89 (3 - 10)	260	NA
2020-05-15	136	293	HpCCA T89 (3 - 10)	260	NA
2020-05-13	134	102	HpFKF1 (124 - 10)	260	NA
2020-05-11	132	23	HpFKF1 (124 - 11)	260	NA
2020-05-13	134	68	HpFKF1 (124 - 11)	260	NA
2020-05-11	132	138	HpG1 (125 - 13)	260	NA
2020-05-15	136	194	HpTOC1 (1 - 5)	260	NA
2020-05-15	136	278	HpTOC1 (1 - 5)	260	NA
2020-05-15	136	357	HpTOC1 (1 - 5)	260	NA
2020-05-11	132	337	HpZTL (11 - 5)	260	NA
2020-05-31	152	135	OatPHYA22 CCR2LUC (134 - 2s)	260	NA
2020-05-29	150	358	OatPHYA22 CCR2LUC (134 - 2s)	260	NA
2020-05-15	136	137	OxTOC1 (1119 - 7)	260	NA
2020-05-11	132	164	PGM1_2 CRISPR (908 - 10)	260	NA
2020-05-13	134	249	PGM1_2 CRISPR (908 - 10)	260	NA
2020-05-09	130	18	PGM1_2 CRISPR (908 - 34)	260	NA
2020-05-11	132	38	PGM1_2 CRISPR (908 - 34)	260	NA
2020-05-13	134	193	PGM1_2 CRISPR (908 - 34)	260	NA
2020-05-13	134	202	PGM1_2 CRISPR (908 - 34)	260	NA
2020-05-09	130	32	PHYA1 CCR2LUC (128 - 1s)	260	NA
2020-05-11	132	109	PHYA1 CCR2LUC (128 - 1s)	260	NA
2020-05-09	130	295	PINE TEST	260	NA
2020-05-17	138	295	PINE TEST	260	NA
2020-05-21	142	295	PINE TEST	260	NA
2020-05-23	144	295	PINE TEST	260	NA
2020-05-25	146	295	PINE TEST	260	NA
2020-05-29	150	295	PINE TEST	260	NA
2020-06-02	154	295	PINE TEST	260	NA
2020-06-04	156	295	PINE TEST	260	NA
2020-06-06	158	295	PINE TEST	260	NA
2020-06-08	160	295	PINE TEST	260	NA
2020-06-10	162	295	PINE TEST	260	NA
2020-06-12	164	295	PINE TEST	260	NA
2020-06-14	166	295	PINE TEST	260	NA
2020-05-07	128	246	pK2GW7 pCycD3 AtGA20ox1 (673 - 5)	260	NA
2020-05-07	128	328	pK2GW7 pCycD3 AtGA20ox1 (673 - 5)	260	NA
2020-05-13	134	76	T89	260	NA
2020-05-13	134	90	T89 (589 - 10)	260	NA
2020-05-11	132	160	T89 (589 - 13)	260	NA
2020-05-11	132	271	T89 (589 - 13)	260	NA
2020-05-11	132	124	T89 (591 - 7)	260	NA
2020-05-11	132	245	T89 (591 - 7)	260	NA
2020-05-09	130	219	T89 (637 - 2)	260	NA
2020-05-07	128	257	T89 (637 - 2)	260	NA
2020-05-11	132	242	T89 (640 - 8)	260	NA
2020-05-11	132	235	T89 CCR2 LUC (127 - 5s)	260	NA
2020-05-15	136	252	EBI1 (312 - 2)	265	NA
2020-05-11	132	256	EBI1 (312 - 2)	265	NA
2020-05-13	134	58	EBI1 (312 - 3)	265	NA
2020-05-11	132	331	EBI1 (312 - 3)	265	NA
2020-05-11	132	1	EBI1 (345 - 14)	265	NA
2020-05-13	134	139	EBI1 (345 - 14)	265	NA
2020-05-13	134	239	EBI2 (313 - 7)	265	NA
2020-05-15	136	45	EBI2 (313 - 8)	265	NA
2020-05-15	136	267	EBI2 (313 - 8)	265	NA
2020-05-13	134	284	EBI2 (313 - 8)	265	NA
2020-05-11	132	324	HpCCA PHYA1 (2 - 33)	265	NA
2020-05-11	132	346	HpCCA PHYA1 (2 - 33)	265	NA
2020-05-13	134	64	HpCCA T89 (3 - 10)	265	NA
2020-05-15	136	189	HpCCA T89 (3 - 10)	265	NA
2020-05-13	134	136	HpFKF1 (124 - 10)	265	NA
2020-05-13	134	213	HpFKF1 (124 - 10)	265	NA
2020-05-13	134	339	HpFKF1 (124 - 10)	265	NA
2020-05-11	132	21	HpFKF1 (124 - 11)	265	NA
2020-05-13	134	148	HpFKF1 (124 - 11)	265	NA
2020-05-11	132	204	HpFKF1 (124 - 11)	265	NA
2020-05-15	136	227	HpG1 (125 - 13)	265	NA
2020-05-11	132	262	HpG1 (125 - 13)	265	NA
2020-05-13	134	8	HpG1 (125 - 6A)	265	NA
2020-05-13	134	72	HpG1 (125 - 6A)	265	NA
2020-05-13	134	150	HpG1 (125 - 6A)	265	NA
2020-05-13	134	121	HpZTL (11 - 5)	265	NA
2020-05-25	146	129	OatPHYA22 CCR2LUC (134 - 2s)	265	NA
2020-05-15	136	128	OxTOC1 (1119 - 4)	265	NA
2020-05-13	134	96	OxTOC1 (1119 - 7)	265	NA
2020-05-07	128	42	PHYB (537 - 12)	265	NA
2020-05-05	126	71	PHYB (537 - 12)	265	NA
2020-05-07	128	295	PINE TEST	265	NA
2020-05-11	132	295	PINE TEST	265	NA
2020-05-19	140	295	PINE TEST	265	NA
2020-05-27	148	295	PINE TEST	265	NA
2020-05-31	152	295	PINE TEST	265	NA
2020-05-09	130	203	pK2GW7 pCycD3 AtGA20ox1 (673 - 5)	265	NA
2020-05-09	130	236	pK2GW7 pCycD3 AtGA20ox1 (673 - 5)	265	NA
2020-05-07	128	349	pK2GW7 pCycD3 AtGA20ox1 (673 - 5)	265	NA
2020-05-09	130	161	PRR7 (261 - 11)	265	NA
2020-05-13	134	225	PRR7 (261 - 11)	265	NA
2020-05-13	134	156	PRR7 (261 - 5)	265	NA
2020-05-13	134	3	T89	265	NA
2020-05-13	134	304	T89	265	NA
2020-05-15	136	43	T89 (589 - 10)	265	NA
2020-05-11	132	329	T89 (589 - 10)	265	NA
2020-05-11	132	218	T89 (589 - 13)	265	NA
2020-05-11	132	145	T89 (591 - 15)	265	NA
2020-05-13	134	147	T89 (591 - 7)	265	NA
2020-05-13	134	184	T89 (591 - 7)	265	NA
2020-05-09	130	159	T89 (637 - 2)	265	NA
2020-05-05	126	231	CRISPR PHYB2 (848 - 6)	270	NA
2020-05-13	134	141	EBI1 (312 - 3)	270	NA
2020-05-11	132	162	EBI1 (312 - 3)	270	NA
2020-05-13	134	130	EBI2 (313 - 7)	270	NA
2020-05-11	132	220	EBI2 (313 - 7)	270	NA
2020-05-13	134	86	EBI2 (313 - 8)	270	NA
2020-05-15	136	206	EBI2 (313 - 8)	270	NA
2020-05-13	134	211	EBI2 (313 - 8)	270	NA
2020-05-13	134	94	Elite (3011 - 864012)	270	NA
2020-05-13	134	112	Elite (3011 - 864012)	270	NA
2020-05-13	134	186	Elite (3011 - 864012)	270	NA
2020-05-11	132	323	Elite (3011 - 864012)	270	NA
2020-05-17	138	362	Elite (3011 - 864012)	270	NA
2020-05-13	134	22	HpCCA PHYA1 (2 - 33)	270	NA
2020-05-11	132	99	HpCCA PHYA1 (2 - 33)	270	NA
2020-05-13	134	56	HpG1 (125 - 13)	270	NA
2020-05-15	136	103	HpG1 (125 - 13)	270	NA
2020-05-13	134	272	HpG1 (125 - 13)	270	NA
2020-05-17	138	50	HpG1 (125 - 6A)	270	NA
2020-05-31	152	171	OatPHYA22 CCR2LUC (134 - 2s)	270	NA
2020-05-23	144	315	OatPHYA22 CCR2LUC (134 - 2s)	270	NA
2020-05-15	136	210	OxTOC1 (1119 - 7)	270	NA
2020-05-13	134	20	PGM1_2 CRISPR (908 - 10)	270	NA
2020-05-13	134	35	PGM1_2 CRISPR (908 - 10)	270	NA
2020-05-13	134	187	PGM1_2 CRISPR (908 - 10)	270	NA
2020-05-15	136	249	PGM1_2 CRISPR (908 - 10)	270	NA
2020-05-11	132	269	PGM1_2 CRISPR (908 - 34)	270	NA
2020-05-13	134	361	PGM1_2 CRISPR (908 - 34)	270	NA
2020-05-13	134	283	PHYA1 CCR2LUC (128 - 1s)	270	NA
2020-05-13	134	287	PHYA1 CCR2LUC (128 - 1s)	270	NA
2020-05-05	126	295	PINE TEST	270	NA
2020-05-09	130	223	pK2GW7 pCycD3 AtGA20ox1 (673 - 3)	270	NA
2020-05-25	146	327	PRR7 (261 - 11)	270	NA
2020-05-11	132	127	PRR7 (261 - 5)	270	NA
2020-05-11	132	303	PRR7 (261 - 5)	270	NA
2020-05-13	134	348	PRR7 (261 - 5)	270	NA
2020-05-15	136	157	T89	270	NA
2020-05-11	132	36	T89 (589 - 10)	270	NA
2020-05-11	132	26	T89 (591 - 15)	270	NA
2020-05-11	132	57	T89 (591 - 15)	270	NA
2020-05-11	132	253	T89 (591 - 15)	270	NA
2020-05-11	132	264	T89 (591 - 15)	270	NA
2020-05-13	134	177	T89 (591 - 7)	270	NA
2020-05-09	130	200	T89 (637 - 2)	270	NA
2020-05-17	138	250	T89 (640 - 8)	270	NA
2020-05-13	134	59	T89 CCR2 LUC (127 - 5s)	270	NA
2020-05-15	136	360	T89 CCR2 LUC (127 - 5s)	270	NA
2020-05-09	130	28	CRISPR PHYB2 (848 - 6)	275	NA
2020-05-09	130	106	CRISPR PHYB2 (848 - 6)	275	NA
2020-05-09	130	174	CRISPR PHYB2 (848 - 6)	275	NA
2020-05-11	132	34	EBI1 (312 - 2)	275	NA
2020-05-11	132	181	EBI1 (312 - 2)	275	NA
2020-05-13	134	7	EBI2 (313 - 7)	275	NA
2020-05-13	134	166	EBI2 (313 - 7)	275	NA
2020-05-15	136	63	EBI2 (313 - 8)	275	NA
2020-05-15	136	134	EBI2 (313 - 8)	275	NA
2020-05-13	134	261	Elite (3011 - 864012)	275	NA
2020-05-11	132	291	Elite (3011 - 864012)	275	NA
2020-05-11	132	61	HpCCA PHYA1 (2 - 32)	275	NA
2020-05-13	134	224	HpCCA PHYA1 (2 - 32)	275	NA
2020-05-13	134	176	HpCCA PHYA1 (2 - 33)	275	NA
2020-05-13	134	54	HpCCA T89 (3 - 10)	275	NA
2020-05-17	138	356	HpCCA T89 (3 - 10)	275	NA
2020-05-15	136	46	HpFKF1 (124 - 10)	275	NA
2020-05-13	134	285	HpFKF1 (124 - 11)	275	NA
2020-05-15	136	208	HpG1 (125 - 6A)	275	NA
2020-05-15	136	243	HpG1 (125 - 6A)	275	NA
2020-05-13	134	73	HpTOC1 (1 - 5)	275	NA
2020-05-13	134	311	HpTOC1 (1 - 5)	275	NA
2020-05-13	134	19	HpZTL (11 - 5)	275	NA
2020-05-13	134	70	HpZTL (11 - 5)	275	NA
2020-05-13	134	100	HpZTL (11 - 5)	275	NA
2020-05-19	140	4	OatPHYA22 CCR2LUC (134 - 2s)	275	NA
2020-05-27	148	129	OatPHYA22 CCR2LUC (134 - 2s)	275	NA
2020-05-25	146	192	OatPHYA22 CCR2LUC (134 - 2s)	275	NA
2020-05-13	134	149	OxTOC1 (1119 - 4)	275	NA
2020-05-15	136	173	OxTOC1 (1119 - 4)	275	NA
2020-05-15	136	180	OxTOC1 (1119 - 4)	275	NA
2020-05-13	134	316	OxTOC1 (1119 - 7)	275	NA
2020-05-13	134	198	PGM1_2 CRISPR (908 - 10)	275	NA
2020-05-07	128	44	pK2GW7 pCycD3 AtGA20ox1 (673 - 5)	275	NA
2020-05-11	132	359	PRR7 (261 - 11)	275	NA
2020-05-11	132	5	T89	275	NA
2020-05-13	134	212	T89	275	NA
2020-05-11	132	51	T89 (591 - 7)	275	NA
2020-05-07	128	322	T89 (637 - 2)	275	NA
2020-05-11	132	305	T89 (640 - 8)	275	NA
2020-05-13	134	87	T89 CCR2 LUC (127 - 5s)	275	NA
2020-05-15	136	153	EBI1 (312 - 3)	280	NA
2020-05-11	132	260	EBI1 (312 - 3)	280	NA
2020-05-13	134	163	EBI1 (345 - 14)	280	NA
2020-05-13	134	98	EBI2 (313 - 7)	280	NA
2020-05-17	138	229	EBI2 (313 - 7)	280	NA
2020-05-11	132	168	HpCCA PHYA1 (2 - 32)	280	NA
2020-05-11	132	344	HpCCA PHYA1 (2 - 32)	280	NA
2020-05-15	136	330	HpCCA PHYA1 (2 - 33)	280	NA
2020-05-13	134	30	HpFKF1 (124 - 10)	280	NA
2020-05-13	134	232	HpFKF1 (124 - 10)	280	NA
2020-05-13	134	158	HpFKF1 (124 - 11)	280	NA
2020-05-17	138	82	HpG1 (125 - 6A)	280	NA
2020-05-13	134	216	HpTOC1 (1 - 5)	280	NA
2020-05-15	136	340	HpZTL (11 - 5)	280	NA
2020-06-02	154	52	OatPHYA22 CCR2LUC (134 - 2s)	280	NA
2020-05-27	148	319	OatPHYA22 CCR2LUC (134 - 2s)	280	NA
2020-05-13	134	93	OxTOC1 (1119 - 7)	280	NA
2020-05-13	134	95	PGM1_2 CRISPR (908 - 34)	280	NA
2020-05-13	134	179	PHYA1 CCR2LUC (128 - 1s)	280	NA
2020-05-07	128	116	PHYB (537 - 12)	280	NA
2020-05-15	136	309	PHYB (537 - 12)	280	NA
2020-05-13	134	2	PRR7 (261 - 11)	280	NA
2020-05-13	134	228	PRR7 (261 - 11)	280	NA
2020-05-13	134	69	T89	280	NA
2020-05-13	134	275	T89	280	NA
2020-05-11	132	320	T89	280	NA
2020-05-11	132	334	T89 (589 - 10)	280	NA
2020-05-13	134	11	T89 (640 - 8)	280	NA
2020-05-11	132	85	T89 (640 - 8)	280	NA
2020-05-09	130	289	CRISPR PHYB2 (848 - 6)	285	NA
2020-05-13	134	301	EBI1 (312 - 3)	285	NA
2020-05-13	134	31	EBI2 (313 - 7)	285	NA
2020-05-15	136	86	EBI2 (313 - 8)	285	NA
2020-05-15	136	342	EBI2 (313 - 8)	285	NA
2020-05-13	134	335	Elite (3011 - 864012)	285	NA
2020-05-11	132	294	HpCCA PHYA1 (2 - 32)	285	NA
2020-05-15	136	115	HpCCA T89 (3 - 10)	285	NA
2020-05-19	140	183	HpCCA T89 (3 - 10)	285	NA
2020-05-13	134	341	HpFKF1 (124 - 10)	285	NA
2020-05-15	136	68	HpFKF1 (124 - 11)	285	NA
2020-05-15	136	56	HpG1 (125 - 13)	285	NA
2020-05-19	140	82	HpG1 (125 - 6A)	285	NA
2020-05-15	136	125	HpZTL (11 - 5)	285	NA
2020-06-04	156	52	OatPHYA22 CCR2LUC (134 - 2s)	285	NA
2020-06-02	154	135	OatPHYA22 CCR2LUC (134 - 2s)	285	NA
2020-05-11	132	318	PGM1_2 CRISPR (908 - 10)	285	NA
2020-05-15	136	175	PGM1_2 CRISPR (908 - 34)	285	NA
2020-05-15	136	202	PGM1_2 CRISPR (908 - 34)	285	NA
2020-05-15	136	283	PHYA1 CCR2LUC (128 - 1s)	285	NA
2020-05-11	132	178	pK2GW7 pCycD3 AtGA20ox1 (673 - 3)	285	NA
2020-05-09	130	29	pK2GW7 pCycD3 AtGA20ox1 (673 - 5)	285	NA
2020-05-13	134	119	PRR7 (261 - 5)	285	NA
2020-05-13	134	5	T89	285	NA
2020-05-13	134	233	T89	285	NA
2020-05-13	134	286	T89 (589 - 10)	285	NA
2020-05-11	132	15	T89 (589 - 13)	285	NA
2020-05-09	130	257	T89 (637 - 2)	285	NA
2020-05-11	132	347	T89 (640 - 8)	285	NA
2020-05-13	134	266	T89 CCR2 LUC (127 - 5s)	285	NA
2020-05-07	128	231	CRISPR PHYB2 (848 - 6)	290	NA
2020-05-07	128	254	CRISPR PHYB2 (848 - 6)	290	NA
2020-05-11	132	289	CRISPR PHYB2 (848 - 6)	290	NA
2020-05-11	132	108	EBI1 (312 - 2)	290	NA
2020-05-15	136	132	EBI1 (312 - 2)	290	NA
2020-05-15	136	55	EBI1 (312 - 3)	290	NA
2020-05-11	132	122	EBI1 (345 - 14)	290	NA
2020-05-13	134	310	EBI1 (345 - 14)	290	NA
2020-05-17	138	342	EBI2 (313 - 8)	290	NA
2020-05-11	132	41	Elite (3011 - 864012)	290	NA
2020-05-13	134	79	HpCCA PHYA1 (2 - 32)	290	NA
2020-05-13	134	83	HpCCA PHYA1 (2 - 32)	290	NA
2020-05-13	134	126	HpCCA PHYA1 (2 - 32)	290	NA
2020-05-15	136	22	HpCCA PHYA1 (2 - 33)	290	NA
2020-05-15	136	64	HpCCA T89 (3 - 10)	290	NA
2020-05-15	136	277	HpCCA T89 (3 - 10)	290	NA
2020-05-15	136	53	HpG1 (125 - 13)	290	NA
2020-05-11	132	81	HpG1 (125 - 13)	290	NA
2020-05-15	136	345	HpG1 (125 - 13)	290	NA
2020-05-15	136	8	HpG1 (125 - 6A)	290	NA
2020-05-15	136	317	HpG1 (125 - 6A)	290	NA
2020-06-02	154	171	OatPHYA22 CCR2LUC (134 - 2s)	290	NA
2020-05-25	146	315	OatPHYA22 CCR2LUC (134 - 2s)	290	NA
2020-05-15	136	49	PGM1_2 CRISPR (908 - 34)	290	NA
2020-05-11	132	37	pK2GW7 pCycD3 AtGA20ox1 (673 - 3)	290	NA
2020-05-13	134	146	pK2GW7 pCycD3 AtGA20ox1 (673 - 3)	290	NA
2020-05-13	134	75	pK2GW7 pCycD3 AtGA20ox1 (673 - 5)	290	NA
2020-05-09	130	282	pK2GW7 pCycD3 AtGA20ox1 (673 - 5)	290	NA
2020-05-13	134	107	PRR7 (261 - 11)	290	NA
2020-05-13	134	288	PRR7 (261 - 5)	290	NA
2020-05-11	132	292	PRR7 (261 - 5)	290	NA
2020-05-15	136	297	PRR7 (261 - 5)	290	NA
2020-05-17	138	120	T89	290	NA
2020-05-15	136	191	T89	290	NA
2020-05-13	134	302	T89	290	NA
2020-05-13	134	80	T89 (589 - 10)	290	NA
2020-05-13	134	207	T89 (589 - 10)	290	NA
2020-05-11	132	165	T89 (589 - 13)	290	NA
2020-05-13	134	26	T89 (591 - 15)	290	NA
2020-05-11	132	350	T89 (591 - 15)	290	NA
2020-05-11	132	182	T89 (637 - 2)	290	NA
2020-05-15	136	16	T89 CCR2 LUC (127 - 5s)	290	NA
2020-05-13	134	17	EBI1 (312 - 2)	295	NA
2020-05-13	134	34	EBI1 (312 - 2)	295	NA
2020-05-13	134	88	EBI1 (312 - 2)	295	NA
2020-05-15	136	24	EBI1 (345 - 14)	295	NA
2020-05-17	138	115	HpCCA T89 (3 - 10)	295	NA
2020-05-15	136	268	HpFKF1 (124 - 11)	295	NA
2020-05-17	138	205	HpTOC1 (1 - 5)	295	NA
2020-05-17	138	357	HpTOC1 (1 - 5)	295	NA
2020-05-31	152	358	OatPHYA22 CCR2LUC (134 - 2s)	295	NA
2020-05-13	134	155	OxTOC1 (1119 - 7)	295	NA
2020-05-15	136	172	PHYA1 CCR2LUC (128 - 1s)	295	NA
2020-05-15	136	348	PRR7 (261 - 5)	295	NA
2020-05-15	136	69	T89	295	NA
2020-05-15	136	142	T89	295	NA
2020-05-13	134	215	T89 (589 - 10)	295	NA
2020-05-13	134	238	T89 (591 - 7)	295	NA
2020-05-13	134	245	T89 (591 - 7)	295	NA
2020-05-15	136	279	T89 (591 - 7)	295	NA
2020-05-11	132	259	T89 (640 - 8)	295	NA
2020-05-13	134	298	T89 CCR2 LUC (127 - 5s)	295	NA
2020-05-11	132	174	CRISPR PHYB2 (848 - 6)	300	NA
2020-05-09	130	364	CRISPR PHYB2 (848 - 6)	300	NA
2020-05-15	136	58	EBI1 (312 - 3)	300	NA
2020-05-13	134	84	EBI1 (345 - 14)	300	NA
2020-05-13	134	263	EBI1 (345 - 14)	300	NA
2020-05-17	138	45	EBI2 (313 - 8)	300	NA
2020-05-17	138	63	EBI2 (313 - 8)	300	NA
2020-05-15	136	211	EBI2 (313 - 8)	300	NA
2020-05-17	138	267	EBI2 (313 - 8)	300	NA
2020-05-15	136	284	EBI2 (313 - 8)	300	NA
2020-05-15	136	140	Elite (3011 - 864012)	300	NA
2020-05-15	136	214	Elite (3011 - 864012)	300	NA
2020-05-21	142	183	HpCCA T89 (3 - 10)	300	NA
2020-05-13	134	21	HpFKF1 (124 - 11)	300	NA
2020-05-13	134	23	HpFKF1 (124 - 11)	300	NA
2020-05-13	134	262	HpG1 (125 - 13)	300	NA
2020-05-15	136	272	HpG1 (125 - 13)	300	NA
2020-05-15	136	72	HpG1 (125 - 6A)	300	NA
2020-05-17	138	197	HpG1 (125 - 6A)	300	NA
2020-05-15	136	73	HpTOC1 (1 - 5)	300	NA
2020-05-13	134	110	HpTOC1 (1 - 5)	300	NA
2020-05-17	138	209	HpTOC1 (1 - 5)	300	NA
2020-05-15	136	100	HpZTL (11 - 5)	300	NA
2020-05-13	134	308	HpZTL (11 - 5)	300	NA
2020-05-13	134	337	HpZTL (11 - 5)	300	NA
2020-06-06	158	52	OatPHYA22 CCR2LUC (134 - 2s)	300	NA
2020-05-17	138	10	OxTOC1 (1119 - 4)	300	NA
2020-05-13	134	226	OxTOC1 (1119 - 4)	300	NA
2020-05-15	136	255	OxTOC1 (1119 - 4)	300	NA
2020-05-15	136	96	OxTOC1 (1119 - 7)	300	NA
2020-05-13	134	343	PGM1_2 CRISPR (908 - 34)	300	NA
2020-05-11	132	78	PHYA1 CCR2LUC (128 - 1s)	300	NA
2020-05-15	136	179	PHYA1 CCR2LUC (128 - 1s)	300	NA
2020-05-13	134	265	PHYA1 CCR2LUC (128 - 1s)	300	NA
2020-05-15	136	287	PHYA1 CCR2LUC (128 - 1s)	300	NA
2020-05-09	130	42	PHYB (537 - 12)	300	NA
2020-05-05	126	111	PHYB (537 - 12)	300	NA
2020-05-11	132	60	pK2GW7 pCycD3 AtGA20ox1 (673 - 3)	300	NA
2020-05-11	132	77	pK2GW7 pCycD3 AtGA20ox1 (673 - 3)	300	NA
2020-05-11	132	75	pK2GW7 pCycD3 AtGA20ox1 (673 - 5)	300	NA
2020-05-09	130	349	pK2GW7 pCycD3 AtGA20ox1 (673 - 5)	300	NA
2020-05-15	136	156	PRR7 (261 - 5)	300	NA
2020-05-15	136	33	T89	300	NA
2020-05-13	134	280	T89	300	NA
2020-05-15	136	304	T89	300	NA
2020-05-13	134	338	T89	300	NA
2020-05-15	136	90	T89 (589 - 10)	300	NA
2020-05-11	132	314	T89 (589 - 13)	300	NA
2020-05-11	132	244	T89 (591 - 15)	300	NA
2020-05-13	134	51	T89 (591 - 7)	300	NA
2020-05-09	130	113	T89 (637 - 2)	300	NA
2020-05-11	132	159	T89 (637 - 2)	300	NA
2020-05-11	132	353	T89 (637 - 2)	300	NA
2020-05-11	132	97	T89 CCR2 LUC (127 - 5s)	300	NA
2020-05-11	132	106	CRISPR PHYB2 (848 - 6)	305	NA
2020-05-13	134	1	EBI1 (345 - 14)	305	NA
2020-05-15	136	332	EBI1 (345 - 14)	305	NA
2020-05-15	136	7	EBI2 (313 - 7)	305	NA
2020-05-15	136	98	EBI2 (313 - 7)	305	NA
2020-05-15	136	130	EBI2 (313 - 7)	305	NA
2020-05-17	138	206	EBI2 (313 - 8)	305	NA
2020-05-13	134	48	Elite (3011 - 864012)	305	NA
2020-05-15	136	176	HpCCA PHYA1 (2 - 33)	305	NA
2020-05-11	132	290	HpCCA PHYA1 (2 - 33)	305	NA
2020-05-11	132	296	HpCCA PHYA1 (2 - 33)	305	NA
2020-05-13	134	324	HpCCA PHYA1 (2 - 33)	305	NA
2020-05-15	136	54	HpCCA T89 (3 - 10)	305	NA
2020-05-17	138	189	HpCCA T89 (3 - 10)	305	NA
2020-05-15	136	102	HpFKF1 (124 - 10)	305	NA
2020-05-13	134	204	HpFKF1 (124 - 11)	305	NA
2020-05-17	138	194	HpTOC1 (1 - 5)	305	NA
2020-05-15	136	121	HpZTL (11 - 5)	305	NA
2020-05-21	142	4	OatPHYA22 CCR2LUC (134 - 2s)	305	NA
2020-05-29	150	129	OatPHYA22 CCR2LUC (134 - 2s)	305	92
2020-05-27	148	192	OatPHYA22 CCR2LUC (134 - 2s)	305	NA
2020-05-13	134	74	OxTOC1 (1119 - 4)	305	NA
2020-05-17	138	180	OxTOC1 (1119 - 4)	305	NA
2020-05-15	136	363	OxTOC1 (1119 - 4)	305	NA
2020-05-15	136	9	OxTOC1 (1119 - 7)	305	NA
2020-05-13	134	313	OxTOC1 (1119 - 7)	305	NA
2020-05-13	134	336	OxTOC1 (1119 - 7)	305	NA
2020-05-13	134	164	PGM1_2 CRISPR (908 - 10)	305	NA
2020-05-15	136	95	PGM1_2 CRISPR (908 - 34)	305	NA
2020-05-07	128	71	PHYB (537 - 12)	305	NA
2020-05-09	130	276	PHYB (537 - 12)	305	NA
2020-06-02	154	312	PINE TEST	305	NA
2020-05-11	132	223	pK2GW7 pCycD3 AtGA20ox1 (673 - 3)	305	NA
2020-05-11	132	354	pK2GW7 pCycD3 AtGA20ox1 (673 - 3)	305	NA
2020-05-11	132	236	pK2GW7 pCycD3 AtGA20ox1 (673 - 5)	305	NA
2020-05-09	130	246	pK2GW7 pCycD3 AtGA20ox1 (673 - 5)	305	NA
2020-05-09	130	328	pK2GW7 pCycD3 AtGA20ox1 (673 - 5)	305	NA
2020-05-15	136	47	PRR7 (261 - 11)	305	NA
2020-05-11	132	161	PRR7 (261 - 11)	305	NA
2020-05-15	136	119	PRR7 (261 - 5)	305	NA
2020-05-15	136	288	PRR7 (261 - 5)	305	NA
2020-05-13	134	333	PRR7 (261 - 5)	305	NA
2020-05-17	138	270	T89	305	NA
2020-05-13	134	36	T89 (589 - 10)	305	NA
2020-05-17	138	43	T89 (589 - 10)	305	NA
2020-05-13	134	218	T89 (589 - 13)	305	NA
2020-05-13	134	271	T89 (589 - 13)	305	NA
2020-05-15	136	177	T89 (591 - 7)	305	NA
2020-05-15	136	184	T89 (591 - 7)	305	NA
2020-05-11	132	321	T89 (591 - 7)	305	NA
2020-05-13	134	190	T89 (637 - 2)	305	NA
2020-05-11	132	219	T89 (637 - 2)	305	NA
2020-05-17	138	67	T89 CCR2 LUC (127 - 5s)	305	NA
2020-05-13	134	235	T89 CCR2 LUC (127 - 5s)	305	NA
2020-05-15	136	141	EBI1 (312 - 3)	310	NA
2020-05-13	134	331	EBI1 (312 - 3)	310	NA
2020-05-15	136	139	EBI1 (345 - 14)	310	NA
2020-05-15	136	31	EBI2 (313 - 7)	310	NA
2020-05-15	136	188	EBI2 (313 - 7)	310	NA
2020-05-13	134	220	EBI2 (313 - 7)	310	NA
2020-05-17	138	134	EBI2 (313 - 8)	310	NA
2020-05-15	136	240	HpCCA PHYA1 (2 - 32)	310	NA
2020-05-13	134	154	HpCCA PHYA1 (2 - 33)	310	NA
2020-05-15	136	25	HpFKF1 (124 - 10)	310	NA
2020-05-15	136	158	HpFKF1 (124 - 11)	310	NA
2020-05-17	138	227	HpG1 (125 - 13)	310	NA
2020-05-17	138	345	HpG1 (125 - 13)	310	NA
2020-05-13	134	251	HpZTL (11 - 5)	310	NA
2020-06-04	156	135	OatPHYA22 CCR2LUC (134 - 2s)	310	NA
2020-06-04	156	171	OatPHYA22 CCR2LUC (134 - 2s)	310	NA
2020-05-29	150	319	OatPHYA22 CCR2LUC (134 - 2s)	310	121
2020-05-17	138	173	OxTOC1 (1119 - 4)	310	NA
2020-05-17	138	137	OxTOC1 (1119 - 7)	310	NA
2020-05-11	132	12	PGM1_2 CRISPR (908 - 10)	310	NA
2020-05-15	136	35	PGM1_2 CRISPR (908 - 10)	310	NA
2020-05-11	132	114	PGM1_2 CRISPR (908 - 10)	310	NA
2020-05-15	136	167	PGM1_2 CRISPR (908 - 10)	310	NA
2020-05-11	132	18	PGM1_2 CRISPR (908 - 34)	310	NA
2020-05-13	134	38	PGM1_2 CRISPR (908 - 34)	310	NA
2020-05-15	136	193	PGM1_2 CRISPR (908 - 34)	310	NA
2020-05-13	134	269	PGM1_2 CRISPR (908 - 34)	310	NA
2020-05-31	152	312	PINE TEST	310	NA
2020-05-15	136	306	pK2GW7 pCycD3 AtGA20ox1 (673 - 3)	310	NA
2020-05-09	130	44	pK2GW7 pCycD3 AtGA20ox1 (673 - 5)	310	NA
2020-05-15	136	107	PRR7 (261 - 11)	310	NA
2020-05-13	134	359	PRR7 (261 - 11)	310	NA
2020-05-15	136	3	T89	310	NA
2020-05-15	136	201	T89	310	NA
2020-05-13	134	329	T89 (589 - 10)	310	NA
2020-05-15	136	105	T89 (589 - 13)	310	NA
2020-05-13	134	307	T89 (589 - 13)	310	NA
2020-05-15	136	62	T89 (591 - 15)	310	NA
2020-05-13	134	145	T89 (591 - 15)	310	NA
2020-05-11	132	281	T89 (591 - 15)	310	NA
2020-05-13	134	350	T89 (591 - 15)	310	NA
2020-05-11	132	200	T89 (637 - 2)	310	NA
2020-05-19	140	250	T89 (640 - 8)	310	NA
2020-05-13	134	347	T89 (640 - 8)	310	NA
2020-05-15	136	266	T89 CCR2 LUC (127 - 5s)	310	NA
2020-05-17	138	360	T89 CCR2 LUC (127 - 5s)	310	NA
2020-05-13	134	162	EBI1 (312 - 3)	315	NA
2020-05-13	134	291	Elite (3011 - 864012)	315	NA
2020-05-13	134	344	HpCCA PHYA1 (2 - 32)	315	NA
2020-05-17	138	258	HpCCA T89 (3 - 10)	315	NA
2020-05-15	136	136	HpFKF1 (124 - 10)	315	NA
2020-05-15	136	213	HpFKF1 (124 - 10)	315	NA
2020-05-17	138	103	HpG1 (125 - 13)	315	NA
2020-05-15	136	311	HpTOC1 (1 - 5)	315	NA
2020-05-17	138	340	HpZTL (11 - 5)	315	NA
2020-06-08	160	52	OatPHYA22 CCR2LUC (134 - 2s)	315	NA
2020-05-17	138	128	OxTOC1 (1119 - 4)	315	NA
2020-05-15	136	93	OxTOC1 (1119 - 7)	315	NA
2020-05-15	136	316	OxTOC1 (1119 - 7)	315	NA
2020-05-13	134	318	PGM1_2 CRISPR (908 - 10)	315	NA
2020-05-11	132	32	PHYA1 CCR2LUC (128 - 1s)	315	NA
2020-05-13	134	109	PHYA1 CCR2LUC (128 - 1s)	315	NA
2020-05-15	136	133	PHYA1 CCR2LUC (128 - 1s)	315	NA
2020-05-09	130	6	PHYB (537 - 12)	315	NA
2020-05-09	130	116	PHYB (537 - 12)	315	NA
2020-05-29	150	355	PINE TEST	315	NA
2020-05-11	132	29	pK2GW7 pCycD3 AtGA20ox1 (673 - 5)	315	NA
2020-05-11	132	101	PRR7 (261 - 11)	315	NA
2020-05-15	136	302	T89	315	NA
2020-05-15	136	80	T89 (589 - 10)	315	NA
2020-05-13	134	160	T89 (589 - 13)	315	NA
2020-05-13	134	253	T89 (591 - 15)	315	NA
2020-05-15	136	147	T89 (591 - 7)	315	NA
2020-05-13	134	85	T89 (640 - 8)	315	NA
2020-05-11	132	234	T89 (640 - 8)	315	NA
2020-05-15	136	59	T89 CCR2 LUC (127 - 5s)	315	NA
2020-05-15	136	87	T89 CCR2 LUC (127 - 5s)	315	NA
2020-05-17	138	55	EBI1 (312 - 3)	320	NA
2020-05-13	134	260	EBI1 (312 - 3)	320	NA
2020-05-15	136	84	EBI1 (345 - 14)	320	NA
2020-05-19	140	229	EBI2 (313 - 7)	320	NA
2020-05-15	136	239	EBI2 (313 - 7)	320	NA
2020-05-13	134	152	Elite (3011 - 864012)	320	NA
2020-05-13	134	61	HpCCA PHYA1 (2 - 32)	320	NA
2020-05-15	136	79	HpCCA PHYA1 (2 - 32)	320	NA
2020-05-15	136	224	HpCCA PHYA1 (2 - 32)	320	NA
2020-05-17	138	293	HpCCA T89 (3 - 10)	320	NA
2020-05-17	138	46	HpFKF1 (124 - 10)	320	NA
2020-05-15	136	339	HpFKF1 (124 - 10)	320	NA
2020-05-15	136	148	HpFKF1 (124 - 11)	320	NA
2020-05-15	136	199	HpFKF1 (124 - 11)	320	NA
2020-05-15	136	150	HpG1 (125 - 6A)	320	NA
2020-05-17	138	278	HpTOC1 (1 - 5)	320	NA
2020-05-15	136	19	HpZTL (11 - 5)	320	NA
2020-05-15	136	70	HpZTL (11 - 5)	320	NA
2020-05-15	136	308	HpZTL (11 - 5)	320	NA
2020-05-23	144	4	OatPHYA22 CCR2LUC (134 - 2s)	320	NA
2020-06-10	162	52	OatPHYA22 CCR2LUC (134 - 2s)	320	NA
2020-05-31	152	129	OatPHYA22 CCR2LUC (134 - 2s)	320	106
2020-06-02	154	358	OatPHYA22 CCR2LUC (134 - 2s)	320	NA
2020-05-17	138	210	OxTOC1 (1119 - 7)	320	NA
2020-05-13	134	12	PGM1_2 CRISPR (908 - 10)	320	NA
2020-05-15	136	20	PGM1_2 CRISPR (908 - 10)	320	NA
2020-05-15	136	187	PGM1_2 CRISPR (908 - 10)	320	NA
2020-05-15	136	361	PGM1_2 CRISPR (908 - 34)	320	NA
2020-05-13	134	230	pK2GW7 pCycD3 AtGA20ox1 (673 - 3)	320	NA
2020-05-15	136	228	PRR7 (261 - 11)	320	NA
2020-05-13	134	303	PRR7 (261 - 5)	320	NA
2020-05-15	136	76	T89	320	NA
2020-05-13	134	151	T89	320	NA
2020-05-17	138	157	T89	320	NA
2020-05-15	136	275	T89	320	NA
2020-05-15	136	338	T89	320	NA
2020-05-15	136	286	T89 (589 - 10)	320	NA
2020-05-13	134	57	T89 (591 - 15)	320	NA
2020-05-09	130	322	T89 (637 - 2)	320	NA
2020-05-15	136	11	T89 (640 - 8)	320	NA
2020-05-15	136	237	EBI1 (312 - 2)	325	NA
2020-05-13	134	256	EBI1 (312 - 2)	325	NA
2020-05-15	136	310	EBI1 (345 - 14)	325	NA
2020-05-15	136	166	EBI2 (313 - 7)	325	NA
2020-05-15	136	94	Elite (3011 - 864012)	325	NA
2020-05-15	136	241	Elite (3011 - 864012)	325	NA
2020-05-13	134	323	Elite (3011 - 864012)	325	NA
2020-05-15	136	83	HpCCA PHYA1 (2 - 32)	325	NA
2020-05-15	136	126	HpCCA PHYA1 (2 - 32)	325	NA
2020-05-13	134	294	HpCCA PHYA1 (2 - 32)	325	NA
2020-05-17	138	330	HpCCA PHYA1 (2 - 33)	325	NA
2020-05-19	140	258	HpCCA T89 (3 - 10)	325	NA
2020-05-13	134	138	HpG1 (125 - 13)	325	NA
2020-05-19	140	50	HpG1 (125 - 6A)	325	NA
2020-05-17	138	243	HpG1 (125 - 6A)	325	NA
2020-06-12	164	52	OatPHYA22 CCR2LUC (134 - 2s)	325	NA
2020-05-15	136	155	OxTOC1 (1119 - 7)	325	NA
2020-05-15	136	198	PGM1_2 CRISPR (908 - 10)	325	NA
2020-05-17	138	175	PGM1_2 CRISPR (908 - 34)	325	NA
2020-05-13	134	355	PINE TEST	325	NA
2020-05-15	136	146	pK2GW7 pCycD3 AtGA20ox1 (673 - 3)	325	NA
2020-05-15	136	2	PRR7 (261 - 11)	325	NA
2020-05-15	136	225	PRR7 (261 - 11)	325	NA
2020-05-15	136	207	T89 (589 - 10)	325	NA
2020-05-15	136	26	T89 (591 - 15)	325	NA
2020-05-13	134	305	T89 (640 - 8)	325	NA
2020-05-13	134	181	EBI1 (312 - 2)	330	NA
2020-05-15	136	217	EBI1 (312 - 3)	330	NA
2020-05-15	136	301	EBI1 (312 - 3)	330	NA
2020-05-17	138	24	EBI1 (345 - 14)	330	NA
2020-05-13	134	99	HpCCA PHYA1 (2 - 33)	330	NA
2020-05-13	134	296	HpCCA PHYA1 (2 - 33)	330	NA
2020-05-13	134	346	HpCCA PHYA1 (2 - 33)	330	NA
2020-05-17	138	53	HpG1 (125 - 13)	330	NA
2020-06-06	158	135	OatPHYA22 CCR2LUC (134 - 2s)	330	NA
2020-05-27	148	315	OatPHYA22 CCR2LUC (134 - 2s)	330	NA
2020-05-17	138	49	PGM1_2 CRISPR (908 - 34)	330	NA
2020-05-15	136	343	PGM1_2 CRISPR (908 - 34)	330	NA
2020-05-07	128	111	PHYB (537 - 12)	330	NA
2020-05-23	144	355	PINE TEST	330	NA
2020-05-13	134	127	PRR7 (261 - 5)	330	NA
2020-05-19	140	120	T89	330	NA
2020-05-17	138	191	T89	330	NA
2020-05-15	136	280	T89	330	NA
2020-05-13	134	320	T89	330	NA
2020-05-13	134	131	T89 (640 - 8)	330	NA
2020-05-13	134	259	T89 (640 - 8)	330	NA
2020-05-09	130	254	CRISPR PHYB2 (848 - 6)	335	NA
2020-05-17	138	132	EBI1 (312 - 2)	335	NA
2020-05-17	138	153	EBI1 (312 - 3)	335	NA
2020-05-15	136	163	EBI1 (345 - 14)	335	NA
2020-05-17	138	211	EBI2 (313 - 8)	335	NA
2020-05-19	140	342	EBI2 (313 - 8)	335	NA
2020-05-17	138	104	Elite (3011 - 864012)	335	NA
2020-05-13	134	123	Elite (3011 - 864012)	335	NA
2020-05-17	138	64	HpCCA T89 (3 - 10)	335	NA
2020-05-17	138	25	HpFKF1 (124 - 10)	335	NA
2020-05-15	136	30	HpFKF1 (124 - 10)	335	NA
2020-05-15	136	232	HpFKF1 (124 - 10)	335	NA
2020-05-15	136	285	HpFKF1 (124 - 11)	335	NA
2020-05-17	138	72	HpG1 (125 - 6A)	335	NA
2020-05-15	136	216	HpTOC1 (1 - 5)	335	NA
2020-05-17	138	125	HpZTL (11 - 5)	335	NA
2020-06-06	158	171	OatPHYA22 CCR2LUC (134 - 2s)	335	NA
2020-05-29	150	192	OatPHYA22 CCR2LUC (134 - 2s)	335	95
2020-05-31	152	319	OatPHYA22 CCR2LUC (134 - 2s)	335	NA
2020-05-15	136	149	OxTOC1 (1119 - 4)	335	NA
2020-05-15	136	269	PGM1_2 CRISPR (908 - 34)	335	NA
2020-05-15	136	265	PHYA1 CCR2LUC (128 - 1s)	335	NA
2020-05-09	130	71	PHYB (537 - 12)	335	NA
2020-05-25	146	355	PINE TEST	335	NA
2020-05-17	138	156	PRR7 (261 - 5)	335	NA
2020-05-15	136	233	T89	335	NA
2020-05-15	136	329	T89 (589 - 10)	335	NA
2020-05-13	134	334	T89 (589 - 10)	335	NA
2020-05-15	136	271	T89 (589 - 13)	335	NA
2020-05-15	136	307	T89 (589 - 13)	335	NA
2020-05-13	134	314	T89 (589 - 13)	335	NA
2020-05-13	134	124	T89 (591 - 7)	335	NA
2020-05-17	138	279	T89 (591 - 7)	335	NA
2020-05-13	134	182	T89 (637 - 2)	335	NA
2020-05-13	134	219	T89 (637 - 2)	335	NA
2020-05-17	138	16	T89 CCR2 LUC (127 - 5s)	335	NA
2020-05-15	136	17	EBI1 (312 - 2)	340	NA
2020-05-15	136	34	EBI1 (312 - 2)	340	NA
2020-05-13	134	122	EBI1 (345 - 14)	340	NA
2020-05-17	138	7	EBI2 (313 - 7)	340	NA
2020-05-17	138	284	EBI2 (313 - 8)	340	NA
2020-05-15	136	261	Elite (3011 - 864012)	340	NA
2020-05-19	140	362	Elite (3011 - 864012)	340	NA
2020-05-13	134	168	HpCCA PHYA1 (2 - 32)	340	NA
2020-05-17	138	54	HpCCA T89 (3 - 10)	340	NA
2020-05-19	140	189	HpCCA T89 (3 - 10)	340	NA
2020-05-17	138	277	HpCCA T89 (3 - 10)	340	NA
2020-05-17	138	208	HpG1 (125 - 6A)	340	NA
2020-05-15	136	110	HpTOC1 (1 - 5)	340	NA
2020-05-19	140	205	HpTOC1 (1 - 5)	340	NA
2020-06-14	166	52	OatPHYA22 CCR2LUC (134 - 2s)	340	NA
2020-05-17	138	96	OxTOC1 (1119 - 7)	340	NA
2020-05-19	140	137	OxTOC1 (1119 - 7)	340	NA
2020-05-15	136	313	OxTOC1 (1119 - 7)	340	NA
2020-05-17	138	193	PGM1_2 CRISPR (908 - 34)	340	NA
2020-05-13	134	78	PHYA1 CCR2LUC (128 - 1s)	340	NA
2020-06-10	162	312	PINE TEST	340	NA
2020-05-15	136	355	PINE TEST	340	NA
2020-05-11	132	246	pK2GW7 pCycD3 AtGA20ox1 (673 - 5)	340	NA
2020-05-17	138	348	PRR7 (261 - 5)	340	NA
2020-05-17	138	142	T89	340	NA
2020-05-15	136	212	T89	340	NA
2020-05-15	136	215	T89 (589 - 10)	340	NA
2020-05-13	134	165	T89 (589 - 13)	340	NA
2020-05-13	134	244	T89 (591 - 15)	340	NA
2020-05-11	132	322	T89 (637 - 2)	340	NA
2020-05-13	134	353	T89 (637 - 2)	340	NA
2020-05-11	132	28	CRISPR PHYB2 (848 - 6)	345	NA
2020-05-09	130	231	CRISPR PHYB2 (848 - 6)	345	NA
2020-05-17	138	58	EBI1 (312 - 3)	345	NA
2020-05-15	136	331	EBI1 (312 - 3)	345	NA
2020-05-15	136	263	EBI1 (345 - 14)	345	NA
2020-05-17	138	130	EBI2 (313 - 7)	345	NA
2020-05-17	138	86	EBI2 (313 - 8)	345	NA
2020-05-19	140	206	EBI2 (313 - 8)	345	NA
2020-05-19	140	267	EBI2 (313 - 8)	345	NA
2020-05-15	136	335	Elite (3011 - 864012)	345	NA
2020-05-19	140	115	HpCCA T89 (3 - 10)	345	NA
2020-05-19	140	356	HpCCA T89 (3 - 10)	345	NA
2020-05-15	136	341	HpFKF1 (124 - 10)	345	NA
2020-05-15	136	23	HpFKF1 (124 - 11)	345	NA
2020-05-13	134	81	HpG1 (125 - 13)	345	NA
2020-05-15	136	262	HpG1 (125 - 13)	345	NA
2020-05-19	140	197	HpG1 (125 - 6A)	345	NA
[truncated: 5,040 more rows]
