# Supplementary material for: Nature’s Master of Ceremony: The Populus Circadian Clock as Orchestrator of Tree Growth and Phenology
Source: NPJ Biol Timing Sleep. 2025 Apr 7;2:16. doi: 10.1038/s44323-025-00034-4 (PMC11976295; doi:10.1038/s44323-025-00034-4)
Supplement: Supplementary file 3 — Supplementary information [file 44323_2025_34_MOESM3_ESM.zip › Natures_MC_data_and_scripts/CSV_datasets/Elite_Bud_burst.csv]

Genotype	Individual	Days	Bud burst score (lateral)	Bud burst score (apical)
WT (T89)	1	11	0	NA
WT (T89)	2	11	0	0
WT (T89)	3	11	0	0
WT (T89)	4	11	1	0
WT (T89)	5	11	NA	NA
WT (T89)	6	11	0	0
WT (T89)	7	11	0	0
WT (T89)	8	11	NA	NA
pMEE2:AtGA20ox1-2 (T89)	1	11	0	NA
pMEE2:AtGA20ox1-2 (T89)	2	11	NA	NA
pMEE2:AtGA20ox1-2 (T89)	3	11	1	NA
pMEE2:AtGA20ox1-2 (T89)	4	11	1	NA
pMEE2:AtGA20ox1-2 (T89)	5	11	1	NA
pMEE2:AtGA20ox1-2 (T89)	6	11	NA	NA
pMEE2:AtGA20ox1-2 (T89)	7	11	1	NA
pMEE2:AtGA20ox1-2 (T89)	8	11	NA	NA
pMEE2:AtGA20ox1-11 (T89)	1	11	NA	NA
pMEE2:AtGA20ox1-11 (T89)	2	11	NA	NA
pMEE2:AtGA20ox1-11 (T89)	3	11	0	NA
pMEE2:AtGA20ox1-11 (T89)	4	11	1	1
pMEE2:AtGA20ox1-11 (T89)	5	11	0	NA
pMEE2:AtGA20ox1-11 (T89)	6	11	1	NA
pMEE2:AtGA20ox1-11 (T89)	7	11	NA	NA
pMEE2:AtGA20ox1-11 (T89)	8	11	NA	NA
pMEE2:AtGA20ox1-5 (T89)	1	11	1	NA
pMEE2:AtGA20ox1-5 (T89)	2	11	NA	NA
pMEE2:AtGA20ox1-5 (T89)	3	11	1	NA
pMEE2:AtGA20ox1-5 (T89)	4	11	1	NA
pMEE2:AtGA20ox1-5 (T89)	5	11	NA	NA
pMEE2:AtGA20ox1-5 (T89)	6	11	1	NA
pMEE2:AtGA20ox1-5 (T89)	7	11	0	NA
pMEE2:AtGA20ox1-5 (T89)	8	11	NA	NA
pMEE1:AtGA20ox1-10 (T89)	1	11	NA	NA
pMEE1:AtGA20ox1-10 (T89)	2	11	0	NA
pMEE1:AtGA20ox1-10 (T89)	3	11	0	NA
pMEE1:AtGA20ox1-10 (T89)	4	11	0	0
pMEE1:AtGA20ox1-10 (T89)	5	11	0	0
pMEE1:AtGA20ox1-10 (T89)	6	11	0	0
pMEE1:AtGA20ox1-10 (T89)	7	11	0	0
pMEE1:AtGA20ox1-10 (T89)	8	11	0	NA
pMEE1:AtGA20ox1-3 (T89)	1	11	0	0
pMEE1:AtGA20ox1-3 (T89)	2	11	0	0
pMEE1:AtGA20ox1-3 (T89)	3	11	0	0
pMEE1:AtGA20ox1-3 (T89)	4	11	0	0
pMEE1:AtGA20ox1-3 (T89)	5	11	0	0
pMEE1:AtGA20ox1-3 (T89)	6	11	0	0
pMEE1:AtGA20ox1-3 (T89)	7	11	0	NA
pMEE1:AtGA20ox1-3 (T89)	8	11	1	NA
pMEE1:AtGA20ox1-8 (T89)	1	11	0	0
pMEE1:AtGA20ox1-8 (T89)	2	11	0	0
pMEE1:AtGA20ox1-8 (T89)	3	11	0	0
pMEE1:AtGA20ox1-8 (T89)	4	11	0	NA
pMEE1:AtGA20ox1-8 (T89)	5	11	0	NA
pMEE1:AtGA20ox1-8 (T89)	6	11	0	NA
pMEE1:AtGA20ox1-8 (T89)	7	11	0	NA
pMEE1:AtGA20ox1-8 (T89)	8	11	0	NA
WT (Elite)	1	11	0	0
WT (Elite)	2	11	0	0
WT (Elite)	3	11	0	0
WT (Elite)	4	11	0	0
WT (Elite)	5	11	0	0
WT (Elite)	6	11	0	0
WT (Elite)	7	11	0	0
WT (Elite)	8	11	0	0
pMEE2::AtGA20ox1-6 (Elite)	1	11	0	0
pMEE2::AtGA20ox1-6 (Elite)	2	11	0	0
pMEE2::AtGA20ox1-6 (Elite)	3	11	0	0
pMEE2::AtGA20ox1-6 (Elite)	4	11	0	0
pMEE2::AtGA20ox1-6 (Elite)	5	11	0	0
pMEE2::AtGA20ox1-6 (Elite)	6	11	0	0
pMEE2::AtGA20ox1-6 (Elite)	7	11	0	0
pMEE2::AtGA20ox1-6 (Elite)	8	11	0	0
pMEE2::AtGA20ox1-5 (Elite)	1	11	0	0
pMEE2::AtGA20ox1-5 (Elite)	2	11	0	0
pMEE2::AtGA20ox1-5 (Elite)	3	11	0	0
pMEE2::AtGA20ox1-5 (Elite)	4	11	0	0
pMEE2::AtGA20ox1-5 (Elite)	5	11	0	0
pMEE2::AtGA20ox1-5 (Elite)	6	11	0	0
pMEE2::AtGA20ox1-5 (Elite)	7	11	0	0
pMEE2::AtGA20ox1-5 (Elite)	8	11	0	0
pMEE2::AtGA20ox1-10 (Elite)	1	11	0	0
pMEE2::AtGA20ox1-10 (Elite)	2	11	0	0
pMEE2::AtGA20ox1-10 (Elite)	3	11	0	0
pMEE2::AtGA20ox1-10 (Elite)	4	11	0	0
pMEE2::AtGA20ox1-10 (Elite)	5	11	0	0
pMEE2::AtGA20ox1-10 (Elite)	6	11	0	0
pMEE2::AtGA20ox1-10 (Elite)	7	11	0	0
pMEE2::AtGA20ox1-10 (Elite)	8	11	0	0
pMEE1:AtGA20ox1-4 (Elite)	1	11	0	0
pMEE1:AtGA20ox1-4 (Elite)	2	11	0	0
pMEE1:AtGA20ox1-4 (Elite)	3	11	0	0
pMEE1:AtGA20ox1-4 (Elite)	4	11	0	0
pMEE1:AtGA20ox1-4 (Elite)	5	11	0	0
pMEE1:AtGA20ox1-4 (Elite)	6	11	0	0
pMEE1:AtGA20ox1-4 (Elite)	7	11	0	0
pMEE1:AtGA20ox1-4 (Elite)	8	11	0	0
pMEE1:AtGA20ox1-5 (Elite)	1	11	0	0
pMEE1:AtGA20ox1-5 (Elite)	2	11	0	0
pMEE1:AtGA20ox1-5 (Elite)	3	11	0	0
pMEE1:AtGA20ox1-5 (Elite)	4	11	0	0
pMEE1:AtGA20ox1-5 (Elite)	5	11	0	0
pMEE1:AtGA20ox1-5 (Elite)	6	11	0	0
pMEE1:AtGA20ox1-5 (Elite)	7	11	0	0
pMEE1:AtGA20ox1-5 (Elite)	8	11	0	0
pMEE1:AtGA20ox1-8 (Elite)	1	11	0	0
pMEE1:AtGA20ox1-8 (Elite)	2	11	0	0
pMEE1:AtGA20ox1-8 (Elite)	3	11	0	0
pMEE1:AtGA20ox1-8 (Elite)	4	11	0	0
pMEE1:AtGA20ox1-8 (Elite)	5	11	0	0
pMEE1:AtGA20ox1-8 (Elite)	6	11	0	0
pMEE1:AtGA20ox1-8 (Elite)	7	11	0	0
pMEE1:AtGA20ox1-8 (Elite)	8	11	0	0
WT (T89)	1	14	0	NA
WT (T89)	2	14	1	1
WT (T89)	3	14	1	0
WT (T89)	4	14	1	1
WT (T89)	5	14	NA	NA
WT (T89)	6	14	0	0
WT (T89)	7	14	1	0
WT (T89)	8	14	NA	NA
pMEE2:AtGA20ox1-2 (T89)	1	14	1	NA
pMEE2:AtGA20ox1-2 (T89)	2	14	NA	NA
pMEE2:AtGA20ox1-2 (T89)	3	14	1	NA
pMEE2:AtGA20ox1-2 (T89)	4	14	2	NA
pMEE2:AtGA20ox1-2 (T89)	5	14	2	NA
pMEE2:AtGA20ox1-2 (T89)	6	14	NA	NA
pMEE2:AtGA20ox1-2 (T89)	7	14	3	NA
pMEE2:AtGA20ox1-2 (T89)	8	14	NA	NA
pMEE2:AtGA20ox1-11 (T89)	1	14	NA	NA
pMEE2:AtGA20ox1-11 (T89)	2	14	NA	NA
pMEE2:AtGA20ox1-11 (T89)	3	14	0	NA
pMEE2:AtGA20ox1-11 (T89)	4	14	2	1
pMEE2:AtGA20ox1-11 (T89)	5	14	1	NA
pMEE2:AtGA20ox1-11 (T89)	6	14	2	NA
pMEE2:AtGA20ox1-11 (T89)	7	14	NA	NA
pMEE2:AtGA20ox1-11 (T89)	8	14	NA	NA
pMEE2:AtGA20ox1-5 (T89)	1	14	2	NA
pMEE2:AtGA20ox1-5 (T89)	2	14	NA	NA
pMEE2:AtGA20ox1-5 (T89)	3	14	2	NA
pMEE2:AtGA20ox1-5 (T89)	4	14	1	NA
pMEE2:AtGA20ox1-5 (T89)	5	14	NA	NA
pMEE2:AtGA20ox1-5 (T89)	6	14	3	NA
pMEE2:AtGA20ox1-5 (T89)	7	14	3	NA
pMEE2:AtGA20ox1-5 (T89)	8	14	NA	NA
pMEE1:AtGA20ox1-10 (T89)	1	14	NA	NA
pMEE1:AtGA20ox1-10 (T89)	2	14	1	NA
pMEE1:AtGA20ox1-10 (T89)	3	14	1	NA
pMEE1:AtGA20ox1-10 (T89)	4	14	1	0
pMEE1:AtGA20ox1-10 (T89)	5	14	0	0
pMEE1:AtGA20ox1-10 (T89)	6	14	1	0
pMEE1:AtGA20ox1-10 (T89)	7	14	1	0
pMEE1:AtGA20ox1-10 (T89)	8	14	0	NA
pMEE1:AtGA20ox1-3 (T89)	1	14	1	1
pMEE1:AtGA20ox1-3 (T89)	2	14	1	0
pMEE1:AtGA20ox1-3 (T89)	3	14	1	0
pMEE1:AtGA20ox1-3 (T89)	4	14	1	0
pMEE1:AtGA20ox1-3 (T89)	5	14	0	0
pMEE1:AtGA20ox1-3 (T89)	6	14	1	1
pMEE1:AtGA20ox1-3 (T89)	7	14	1	NA
pMEE1:AtGA20ox1-3 (T89)	8	14	1	NA
pMEE1:AtGA20ox1-8 (T89)	1	14	1	0
pMEE1:AtGA20ox1-8 (T89)	2	14	2	0
pMEE1:AtGA20ox1-8 (T89)	3	14	1	0
pMEE1:AtGA20ox1-8 (T89)	4	14	1	NA
pMEE1:AtGA20ox1-8 (T89)	5	14	1	NA
pMEE1:AtGA20ox1-8 (T89)	6	14	1	NA
pMEE1:AtGA20ox1-8 (T89)	7	14	1	NA
pMEE1:AtGA20ox1-8 (T89)	8	14	1	NA
WT (Elite)	1	14	0	0
WT (Elite)	2	14	0	0
WT (Elite)	3	14	0	0
WT (Elite)	4	14	0	0
WT (Elite)	5	14	0	0
WT (Elite)	6	14	0	0
WT (Elite)	7	14	0	0
WT (Elite)	8	14	0	0
pMEE2::AtGA20ox1-6 (Elite)	1	14	0	0
pMEE2::AtGA20ox1-6 (Elite)	2	14	0	0
pMEE2::AtGA20ox1-6 (Elite)	3	14	0	0
pMEE2::AtGA20ox1-6 (Elite)	4	14	0	0
pMEE2::AtGA20ox1-6 (Elite)	5	14	0	0
pMEE2::AtGA20ox1-6 (Elite)	6	14	0	0
pMEE2::AtGA20ox1-6 (Elite)	7	14	0	0
pMEE2::AtGA20ox1-6 (Elite)	8	14	0	0
pMEE2::AtGA20ox1-5 (Elite)	1	14	0	0
pMEE2::AtGA20ox1-5 (Elite)	2	14	0	0
pMEE2::AtGA20ox1-5 (Elite)	3	14	0	0
pMEE2::AtGA20ox1-5 (Elite)	4	14	0	0
pMEE2::AtGA20ox1-5 (Elite)	5	14	0	0
pMEE2::AtGA20ox1-5 (Elite)	6	14	0	0
pMEE2::AtGA20ox1-5 (Elite)	7	14	0	0
pMEE2::AtGA20ox1-5 (Elite)	8	14	0	0
pMEE2::AtGA20ox1-10 (Elite)	1	14	0	0
pMEE2::AtGA20ox1-10 (Elite)	2	14	0	0
pMEE2::AtGA20ox1-10 (Elite)	3	14	0	0
pMEE2::AtGA20ox1-10 (Elite)	4	14	0	0
pMEE2::AtGA20ox1-10 (Elite)	5	14	0	0
pMEE2::AtGA20ox1-10 (Elite)	6	14	0	0
pMEE2::AtGA20ox1-10 (Elite)	7	14	0	0
pMEE2::AtGA20ox1-10 (Elite)	8	14	0	0
pMEE1:AtGA20ox1-4 (Elite)	1	14	0	0
pMEE1:AtGA20ox1-4 (Elite)	2	14	0	0
pMEE1:AtGA20ox1-4 (Elite)	3	14	0	0
pMEE1:AtGA20ox1-4 (Elite)	4	14	0	0
pMEE1:AtGA20ox1-4 (Elite)	5	14	0	0
pMEE1:AtGA20ox1-4 (Elite)	6	14	0	0
pMEE1:AtGA20ox1-4 (Elite)	7	14	0	0
pMEE1:AtGA20ox1-4 (Elite)	8	14	0	0
pMEE1:AtGA20ox1-5 (Elite)	1	14	0	0
pMEE1:AtGA20ox1-5 (Elite)	2	14	0	0
pMEE1:AtGA20ox1-5 (Elite)	3	14	0	0
pMEE1:AtGA20ox1-5 (Elite)	4	14	0	0
pMEE1:AtGA20ox1-5 (Elite)	5	14	0	0
pMEE1:AtGA20ox1-5 (Elite)	6	14	0	0
pMEE1:AtGA20ox1-5 (Elite)	7	14	0	0
pMEE1:AtGA20ox1-5 (Elite)	8	14	0	0
pMEE1:AtGA20ox1-8 (Elite)	1	14	0	0
pMEE1:AtGA20ox1-8 (Elite)	2	14	0	0
pMEE1:AtGA20ox1-8 (Elite)	3	14	0	0
pMEE1:AtGA20ox1-8 (Elite)	4	14	0	0
pMEE1:AtGA20ox1-8 (Elite)	5	14	0	0
pMEE1:AtGA20ox1-8 (Elite)	6	14	0	0
pMEE1:AtGA20ox1-8 (Elite)	7	14	0	0
pMEE1:AtGA20ox1-8 (Elite)	8	14	0	0
WT (T89)	1	17	1	NA
WT (T89)	2	17	3	2
WT (T89)	3	17	2	1
WT (T89)	4	17	4	3
WT (T89)	5	17	NA	NA
WT (T89)	6	17	1	1
WT (T89)	7	17	3	1
WT (T89)	8	17	NA	NA
pMEE2:AtGA20ox1-2 (T89)	1	17	3	NA
pMEE2:AtGA20ox1-2 (T89)	2	17	NA	NA
pMEE2:AtGA20ox1-2 (T89)	3	17	4	NA
pMEE2:AtGA20ox1-2 (T89)	4	17	3	NA
pMEE2:AtGA20ox1-2 (T89)	5	17	4	NA
pMEE2:AtGA20ox1-2 (T89)	6	17	NA	NA
pMEE2:AtGA20ox1-2 (T89)	7	17	4	NA
pMEE2:AtGA20ox1-2 (T89)	8	17	NA	NA
pMEE2:AtGA20ox1-11 (T89)	1	17	NA	NA
pMEE2:AtGA20ox1-11 (T89)	2	17	NA	NA
pMEE2:AtGA20ox1-11 (T89)	3	17	0	NA
pMEE2:AtGA20ox1-11 (T89)	4	17	3	1
pMEE2:AtGA20ox1-11 (T89)	5	17	4	NA
pMEE2:AtGA20ox1-11 (T89)	6	17	2	NA
pMEE2:AtGA20ox1-11 (T89)	7	17	NA	NA
pMEE2:AtGA20ox1-11 (T89)	8	17	NA	NA
pMEE2:AtGA20ox1-5 (T89)	1	17	2	NA
pMEE2:AtGA20ox1-5 (T89)	2	17	NA	NA
pMEE2:AtGA20ox1-5 (T89)	3	17	4	NA
pMEE2:AtGA20ox1-5 (T89)	4	17	2	NA
pMEE2:AtGA20ox1-5 (T89)	5	17	NA	NA
pMEE2:AtGA20ox1-5 (T89)	6	17	5	NA
pMEE2:AtGA20ox1-5 (T89)	7	17	4	NA
pMEE2:AtGA20ox1-5 (T89)	8	17	NA	NA
pMEE1:AtGA20ox1-10 (T89)	1	17	NA	NA
pMEE1:AtGA20ox1-10 (T89)	2	17	2	NA
pMEE1:AtGA20ox1-10 (T89)	3	17	3	NA
pMEE1:AtGA20ox1-10 (T89)	4	17	2	2
pMEE1:AtGA20ox1-10 (T89)	5	17	2	2
pMEE1:AtGA20ox1-10 (T89)	6	17	1	0
pMEE1:AtGA20ox1-10 (T89)	7	17	2	1
pMEE1:AtGA20ox1-10 (T89)	8	17	1	NA
pMEE1:AtGA20ox1-3 (T89)	1	17	2	2
pMEE1:AtGA20ox1-3 (T89)	2	17	2	1
pMEE1:AtGA20ox1-3 (T89)	3	17	2	1
pMEE1:AtGA20ox1-3 (T89)	4	17	3	1
pMEE1:AtGA20ox1-3 (T89)	5	17	2	1
pMEE1:AtGA20ox1-3 (T89)	6	17	2	2
pMEE1:AtGA20ox1-3 (T89)	7	17	4	NA
pMEE1:AtGA20ox1-3 (T89)	8	17	3	NA
pMEE1:AtGA20ox1-8 (T89)	1	17	2	2
pMEE1:AtGA20ox1-8 (T89)	2	17	3	1
pMEE1:AtGA20ox1-8 (T89)	3	17	1	1
pMEE1:AtGA20ox1-8 (T89)	4	17	2	NA
pMEE1:AtGA20ox1-8 (T89)	5	17	2	NA
pMEE1:AtGA20ox1-8 (T89)	6	17	1	NA
pMEE1:AtGA20ox1-8 (T89)	7	17	3	NA
pMEE1:AtGA20ox1-8 (T89)	8	17	3	NA
WT (Elite)	1	17	0	0
WT (Elite)	2	17	0	0
WT (Elite)	3	17	0	0
WT (Elite)	4	17	0	0
WT (Elite)	5	17	0	0
WT (Elite)	6	17	0	0
WT (Elite)	7	17	0	0
WT (Elite)	8	17	0	0
pMEE2::AtGA20ox1-6 (Elite)	1	17	0	0
pMEE2::AtGA20ox1-6 (Elite)	2	17	0	0
pMEE2::AtGA20ox1-6 (Elite)	3	17	0	0
pMEE2::AtGA20ox1-6 (Elite)	4	17	0	0
pMEE2::AtGA20ox1-6 (Elite)	5	17	0	0
pMEE2::AtGA20ox1-6 (Elite)	6	17	0	0
pMEE2::AtGA20ox1-6 (Elite)	7	17	0	0
pMEE2::AtGA20ox1-6 (Elite)	8	17	0	0
pMEE2::AtGA20ox1-5 (Elite)	1	17	0	0
pMEE2::AtGA20ox1-5 (Elite)	2	17	0	0
pMEE2::AtGA20ox1-5 (Elite)	3	17	0	0
pMEE2::AtGA20ox1-5 (Elite)	4	17	0	0
pMEE2::AtGA20ox1-5 (Elite)	5	17	0	0
pMEE2::AtGA20ox1-5 (Elite)	6	17	0	0
pMEE2::AtGA20ox1-5 (Elite)	7	17	0	0
pMEE2::AtGA20ox1-5 (Elite)	8	17	0	0
pMEE2::AtGA20ox1-10 (Elite)	1	17	0	0
pMEE2::AtGA20ox1-10 (Elite)	2	17	0	0
pMEE2::AtGA20ox1-10 (Elite)	3	17	0	0
pMEE2::AtGA20ox1-10 (Elite)	4	17	0	0
pMEE2::AtGA20ox1-10 (Elite)	5	17	0	0
pMEE2::AtGA20ox1-10 (Elite)	6	17	0	0
pMEE2::AtGA20ox1-10 (Elite)	7	17	0	0
pMEE2::AtGA20ox1-10 (Elite)	8	17	0	0
pMEE1:AtGA20ox1-4 (Elite)	1	17	0	0
pMEE1:AtGA20ox1-4 (Elite)	2	17	0	0
pMEE1:AtGA20ox1-4 (Elite)	3	17	0	0
pMEE1:AtGA20ox1-4 (Elite)	4	17	0	0
pMEE1:AtGA20ox1-4 (Elite)	5	17	0	0
pMEE1:AtGA20ox1-4 (Elite)	6	17	0	0
pMEE1:AtGA20ox1-4 (Elite)	7	17	0	0
pMEE1:AtGA20ox1-4 (Elite)	8	17	0	0
pMEE1:AtGA20ox1-5 (Elite)	1	17	0	0
pMEE1:AtGA20ox1-5 (Elite)	2	17	0	0
pMEE1:AtGA20ox1-5 (Elite)	3	17	0	0
pMEE1:AtGA20ox1-5 (Elite)	4	17	0	0
pMEE1:AtGA20ox1-5 (Elite)	5	17	0	0
pMEE1:AtGA20ox1-5 (Elite)	6	17	0	0
pMEE1:AtGA20ox1-5 (Elite)	7	17	0	0
pMEE1:AtGA20ox1-5 (Elite)	8	17	0	0
pMEE1:AtGA20ox1-8 (Elite)	1	17	0	0
pMEE1:AtGA20ox1-8 (Elite)	2	17	0	0
pMEE1:AtGA20ox1-8 (Elite)	3	17	0	0
pMEE1:AtGA20ox1-8 (Elite)	4	17	0	0
pMEE1:AtGA20ox1-8 (Elite)	5	17	0	0
pMEE1:AtGA20ox1-8 (Elite)	6	17	0	0
pMEE1:AtGA20ox1-8 (Elite)	7	17	0	0
pMEE1:AtGA20ox1-8 (Elite)	8	17	0	0
WT (T89)	1	21	2	NA
WT (T89)	2	21	5	4
WT (T89)	3	21	3	2
WT (T89)	4	21	3	5
WT (T89)	5	21	NA	NA
WT (T89)	6	21	4	4
WT (T89)	7	21	5	2
WT (T89)	8	21	NA	NA
pMEE2:AtGA20ox1-2 (T89)	1	21	5	NA
pMEE2:AtGA20ox1-2 (T89)	2	21	NA	NA
pMEE2:AtGA20ox1-2 (T89)	3	21	5	NA
pMEE2:AtGA20ox1-2 (T89)	4	21	5	NA
pMEE2:AtGA20ox1-2 (T89)	5	21	5	NA
pMEE2:AtGA20ox1-2 (T89)	6	21	NA	NA
pMEE2:AtGA20ox1-2 (T89)	7	21	5	NA
pMEE2:AtGA20ox1-2 (T89)	8	21	NA	NA
pMEE2:AtGA20ox1-11 (T89)	1	21	NA	NA
pMEE2:AtGA20ox1-11 (T89)	2	21	NA	NA
pMEE2:AtGA20ox1-11 (T89)	3	21	1	NA
pMEE2:AtGA20ox1-11 (T89)	4	21	4	2
pMEE2:AtGA20ox1-11 (T89)	5	21	4	NA
pMEE2:AtGA20ox1-11 (T89)	6	21	5	NA
pMEE2:AtGA20ox1-11 (T89)	7	21	NA	NA
pMEE2:AtGA20ox1-11 (T89)	8	21	NA	NA
pMEE2:AtGA20ox1-5 (T89)	1	21	2	NA
pMEE2:AtGA20ox1-5 (T89)	2	21	NA	NA
pMEE2:AtGA20ox1-5 (T89)	3	21	5	NA
pMEE2:AtGA20ox1-5 (T89)	4	21	2	NA
pMEE2:AtGA20ox1-5 (T89)	5	21	NA	NA
pMEE2:AtGA20ox1-5 (T89)	6	21	5	NA
pMEE2:AtGA20ox1-5 (T89)	7	21	5	NA
pMEE2:AtGA20ox1-5 (T89)	8	21	NA	NA
pMEE1:AtGA20ox1-10 (T89)	1	21	NA	NA
pMEE1:AtGA20ox1-10 (T89)	2	21	4	NA
pMEE1:AtGA20ox1-10 (T89)	3	21	5	NA
pMEE1:AtGA20ox1-10 (T89)	4	21	4	4
pMEE1:AtGA20ox1-10 (T89)	5	21	4	4
pMEE1:AtGA20ox1-10 (T89)	6	21	3	0
pMEE1:AtGA20ox1-10 (T89)	7	21	5	3
pMEE1:AtGA20ox1-10 (T89)	8	21	3	NA
pMEE1:AtGA20ox1-3 (T89)	1	21	4	3
pMEE1:AtGA20ox1-3 (T89)	2	21	5	4
pMEE1:AtGA20ox1-3 (T89)	3	21	3	2
pMEE1:AtGA20ox1-3 (T89)	4	21	4	4
pMEE1:AtGA20ox1-3 (T89)	5	21	4	4
pMEE1:AtGA20ox1-3 (T89)	6	21	5	5
pMEE1:AtGA20ox1-3 (T89)	7	21	5	NA
pMEE1:AtGA20ox1-3 (T89)	8	21	5	NA
pMEE1:AtGA20ox1-8 (T89)	1	21	4	5
pMEE1:AtGA20ox1-8 (T89)	2	21	5	3
pMEE1:AtGA20ox1-8 (T89)	3	21	3	3
pMEE1:AtGA20ox1-8 (T89)	4	21	4	NA
pMEE1:AtGA20ox1-8 (T89)	5	21	5	NA
pMEE1:AtGA20ox1-8 (T89)	6	21	3	NA
pMEE1:AtGA20ox1-8 (T89)	7	21	5	NA
pMEE1:AtGA20ox1-8 (T89)	8	21	5	NA
WT (Elite)	1	21	0	0
WT (Elite)	2	21	0	0
WT (Elite)	3	21	1	0
WT (Elite)	4	21	0	0
WT (Elite)	5	21	0	0
WT (Elite)	6	21	0	0
WT (Elite)	7	21	0	0
WT (Elite)	8	21	0	0
pMEE2::AtGA20ox1-6 (Elite)	1	21	0	0
pMEE2::AtGA20ox1-6 (Elite)	2	21	0	0
pMEE2::AtGA20ox1-6 (Elite)	3	21	0	0
pMEE2::AtGA20ox1-6 (Elite)	4	21	0	0
pMEE2::AtGA20ox1-6 (Elite)	5	21	0	0
pMEE2::AtGA20ox1-6 (Elite)	6	21	0	0
pMEE2::AtGA20ox1-6 (Elite)	7	21	0	0
pMEE2::AtGA20ox1-6 (Elite)	8	21	0	0
pMEE2::AtGA20ox1-5 (Elite)	1	21	0	0
pMEE2::AtGA20ox1-5 (Elite)	2	21	0	0
pMEE2::AtGA20ox1-5 (Elite)	3	21	0	0
pMEE2::AtGA20ox1-5 (Elite)	4	21	0	0
pMEE2::AtGA20ox1-5 (Elite)	5	21	0	0
pMEE2::AtGA20ox1-5 (Elite)	6	21	0	0
pMEE2::AtGA20ox1-5 (Elite)	7	21	0	0
pMEE2::AtGA20ox1-5 (Elite)	8	21	0	0
pMEE2::AtGA20ox1-10 (Elite)	1	21	0	0
pMEE2::AtGA20ox1-10 (Elite)	2	21	0	0
pMEE2::AtGA20ox1-10 (Elite)	3	21	1	0
pMEE2::AtGA20ox1-10 (Elite)	4	21	0	0
pMEE2::AtGA20ox1-10 (Elite)	5	21	0	0
pMEE2::AtGA20ox1-10 (Elite)	6	21	0	1
pMEE2::AtGA20ox1-10 (Elite)	7	21	0	0
pMEE2::AtGA20ox1-10 (Elite)	8	21	0	0
pMEE1:AtGA20ox1-4 (Elite)	1	21	0	0
pMEE1:AtGA20ox1-4 (Elite)	2	21	0	0
pMEE1:AtGA20ox1-4 (Elite)	3	21	0	0
pMEE1:AtGA20ox1-4 (Elite)	4	21	0	0
pMEE1:AtGA20ox1-4 (Elite)	5	21	0	0
pMEE1:AtGA20ox1-4 (Elite)	6	21	0	0
pMEE1:AtGA20ox1-4 (Elite)	7	21	0	0
pMEE1:AtGA20ox1-4 (Elite)	8	21	0	0
pMEE1:AtGA20ox1-5 (Elite)	1	21	0	0
pMEE1:AtGA20ox1-5 (Elite)	2	21	0	0
pMEE1:AtGA20ox1-5 (Elite)	3	21	0	0
pMEE1:AtGA20ox1-5 (Elite)	4	21	0	0
pMEE1:AtGA20ox1-5 (Elite)	5	21	0	0
pMEE1:AtGA20ox1-5 (Elite)	6	21	0	0
pMEE1:AtGA20ox1-5 (Elite)	7	21	0	0
pMEE1:AtGA20ox1-5 (Elite)	8	21	0	0
pMEE1:AtGA20ox1-8 (Elite)	1	21	0	0
pMEE1:AtGA20ox1-8 (Elite)	2	21	0	0
pMEE1:AtGA20ox1-8 (Elite)	3	21	0	0
pMEE1:AtGA20ox1-8 (Elite)	4	21	0	0
pMEE1:AtGA20ox1-8 (Elite)	5	21	0	0
pMEE1:AtGA20ox1-8 (Elite)	6	21	0	0
pMEE1:AtGA20ox1-8 (Elite)	7	21	0	0
pMEE1:AtGA20ox1-8 (Elite)	8	21	0	0
WT (T89)	1	24	5	NA
WT (T89)	2	24	5	5
WT (T89)	3	24	5	5
WT (T89)	4	24	5	5
WT (T89)	5	24	NA	NA
WT (T89)	6	24	5	5
WT (T89)	7	24	5	5
WT (T89)	8	24	NA	NA
pMEE2:AtGA20ox1-2 (T89)	1	24	4	NA
pMEE2:AtGA20ox1-2 (T89)	2	24	NA	NA
pMEE2:AtGA20ox1-2 (T89)	3	24	4	NA
pMEE2:AtGA20ox1-2 (T89)	4	24	3	NA
pMEE2:AtGA20ox1-2 (T89)	5	24	5	NA
pMEE2:AtGA20ox1-2 (T89)	6	24	NA	NA
pMEE2:AtGA20ox1-2 (T89)	7	24	3	NA
pMEE2:AtGA20ox1-2 (T89)	8	24	NA	NA
pMEE2:AtGA20ox1-11 (T89)	1	24	NA	NA
pMEE2:AtGA20ox1-11 (T89)	2	24	NA	NA
pMEE2:AtGA20ox1-11 (T89)	3	24	0	NA
pMEE2:AtGA20ox1-11 (T89)	4	24	3	2
pMEE2:AtGA20ox1-11 (T89)	5	24	4	NA
pMEE2:AtGA20ox1-11 (T89)	6	24	5	NA
pMEE2:AtGA20ox1-11 (T89)	7	24	NA	NA
pMEE2:AtGA20ox1-11 (T89)	8	24	NA	NA
pMEE2:AtGA20ox1-5 (T89)	1	24	3	NA
pMEE2:AtGA20ox1-5 (T89)	2	24	NA	NA
pMEE2:AtGA20ox1-5 (T89)	3	24	5	NA
pMEE2:AtGA20ox1-5 (T89)	4	24	5	NA
pMEE2:AtGA20ox1-5 (T89)	5	24	NA	NA
pMEE2:AtGA20ox1-5 (T89)	6	24	3	NA
pMEE2:AtGA20ox1-5 (T89)	7	24	5	NA
pMEE2:AtGA20ox1-5 (T89)	8	24	NA	NA
pMEE1:AtGA20ox1-10 (T89)	1	24	NA	NA
pMEE1:AtGA20ox1-10 (T89)	2	24	5	NA
pMEE1:AtGA20ox1-10 (T89)	3	24	5	NA
pMEE1:AtGA20ox1-10 (T89)	4	24	4	4
pMEE1:AtGA20ox1-10 (T89)	5	24	5	5
pMEE1:AtGA20ox1-10 (T89)	6	24	5	0
pMEE1:AtGA20ox1-10 (T89)	7	24	5	5
pMEE1:AtGA20ox1-10 (T89)	8	24	5	NA
pMEE1:AtGA20ox1-3 (T89)	1	24	5	4.5
pMEE1:AtGA20ox1-3 (T89)	2	24	5	4
pMEE1:AtGA20ox1-3 (T89)	3	24	5	3
pMEE1:AtGA20ox1-3 (T89)	4	24	5	5
pMEE1:AtGA20ox1-3 (T89)	5	24	5	5
pMEE1:AtGA20ox1-3 (T89)	6	24	5	5
pMEE1:AtGA20ox1-3 (T89)	7	24	5	NA
pMEE1:AtGA20ox1-3 (T89)	8	24	4	NA
pMEE1:AtGA20ox1-8 (T89)	1	24	5	5
pMEE1:AtGA20ox1-8 (T89)	2	24	5	5
pMEE1:AtGA20ox1-8 (T89)	3	24	5	5
pMEE1:AtGA20ox1-8 (T89)	4	24	5	NA
pMEE1:AtGA20ox1-8 (T89)	5	24	4	NA
pMEE1:AtGA20ox1-8 (T89)	6	24	2	NA
pMEE1:AtGA20ox1-8 (T89)	7	24	5	NA
pMEE1:AtGA20ox1-8 (T89)	8	24	5	NA
WT (Elite)	1	24	0	0
WT (Elite)	2	24	0	0
WT (Elite)	3	24	1	0
WT (Elite)	4	24	0	0
WT (Elite)	5	24	0	0
WT (Elite)	6	24	0	0
WT (Elite)	7	24	0	0
WT (Elite)	8	24	0	0
pMEE2::AtGA20ox1-6 (Elite)	1	24	0	0
pMEE2::AtGA20ox1-6 (Elite)	2	24	0	0
pMEE2::AtGA20ox1-6 (Elite)	3	24	0	0
pMEE2::AtGA20ox1-6 (Elite)	4	24	0	0
pMEE2::AtGA20ox1-6 (Elite)	5	24	0	0
pMEE2::AtGA20ox1-6 (Elite)	6	24	0	0
pMEE2::AtGA20ox1-6 (Elite)	7	24	0	0
pMEE2::AtGA20ox1-6 (Elite)	8	24	0	0
pMEE2::AtGA20ox1-5 (Elite)	1	24	0	0
pMEE2::AtGA20ox1-5 (Elite)	2	24	0	0
pMEE2::AtGA20ox1-5 (Elite)	3	24	0	0
pMEE2::AtGA20ox1-5 (Elite)	4	24	0	0
pMEE2::AtGA20ox1-5 (Elite)	5	24	0	0
pMEE2::AtGA20ox1-5 (Elite)	6	24	0	0
pMEE2::AtGA20ox1-5 (Elite)	7	24	0	0
pMEE2::AtGA20ox1-5 (Elite)	8	24	0	0
pMEE2::AtGA20ox1-10 (Elite)	1	24	0	0
pMEE2::AtGA20ox1-10 (Elite)	2	24	0	0
pMEE2::AtGA20ox1-10 (Elite)	3	24	0	1
pMEE2::AtGA20ox1-10 (Elite)	4	24	0	0
pMEE2::AtGA20ox1-10 (Elite)	5	24	0	0
pMEE2::AtGA20ox1-10 (Elite)	6	24	0	1
pMEE2::AtGA20ox1-10 (Elite)	7	24	0	0
pMEE2::AtGA20ox1-10 (Elite)	8	24	0	0
pMEE1:AtGA20ox1-4 (Elite)	1	24	0	0
pMEE1:AtGA20ox1-4 (Elite)	2	24	0	0
pMEE1:AtGA20ox1-4 (Elite)	3	24	0	0
pMEE1:AtGA20ox1-4 (Elite)	4	24	0	0
pMEE1:AtGA20ox1-4 (Elite)	5	24	0	0
pMEE1:AtGA20ox1-4 (Elite)	6	24	0	0
pMEE1:AtGA20ox1-4 (Elite)	7	24	0	0
pMEE1:AtGA20ox1-4 (Elite)	8	24	0	0
pMEE1:AtGA20ox1-5 (Elite)	1	24	0	0
pMEE1:AtGA20ox1-5 (Elite)	2	24	0	0
pMEE1:AtGA20ox1-5 (Elite)	3	24	0	0
pMEE1:AtGA20ox1-5 (Elite)	4	24	0	0
pMEE1:AtGA20ox1-5 (Elite)	5	24	0	0
pMEE1:AtGA20ox1-5 (Elite)	6	24	0	0
pMEE1:AtGA20ox1-5 (Elite)	7	24	0	0
pMEE1:AtGA20ox1-5 (Elite)	8	24	0	0
pMEE1:AtGA20ox1-8 (Elite)	1	24	0	0
pMEE1:AtGA20ox1-8 (Elite)	2	24	0	0
pMEE1:AtGA20ox1-8 (Elite)	3	24	0	0
pMEE1:AtGA20ox1-8 (Elite)	4	24	0	0
pMEE1:AtGA20ox1-8 (Elite)	5	24	0	0
pMEE1:AtGA20ox1-8 (Elite)	6	24	0	0
pMEE1:AtGA20ox1-8 (Elite)	7	24	0	0
pMEE1:AtGA20ox1-8 (Elite)	8	24	0	0
WT (T89)	1	28	5	NA
WT (T89)	2	28	5	5
WT (T89)	3	28	5	5
WT (T89)	4	28	5	5
WT (T89)	5	28	NA	NA
WT (T89)	6	28	5	5
WT (T89)	7	28	5	5
WT (T89)	8	28	NA	NA
pMEE2:AtGA20ox1-2 (T89)	1	28	5	NA
pMEE2:AtGA20ox1-2 (T89)	2	28	NA	NA
pMEE2:AtGA20ox1-2 (T89)	3	28	5	NA
pMEE2:AtGA20ox1-2 (T89)	4	28	5	NA
pMEE2:AtGA20ox1-2 (T89)	5	28	5	NA
pMEE2:AtGA20ox1-2 (T89)	6	28	NA	NA
pMEE2:AtGA20ox1-2 (T89)	7	28	5	NA
pMEE2:AtGA20ox1-2 (T89)	8	28	NA	NA
pMEE2:AtGA20ox1-11 (T89)	1	28	NA	NA
pMEE2:AtGA20ox1-11 (T89)	2	28	NA	NA
pMEE2:AtGA20ox1-11 (T89)	3	28	5	NA
pMEE2:AtGA20ox1-11 (T89)	4	28	5	2
pMEE2:AtGA20ox1-11 (T89)	5	28	5	NA
pMEE2:AtGA20ox1-11 (T89)	6	28	5	NA
pMEE2:AtGA20ox1-11 (T89)	7	28	NA	NA
pMEE2:AtGA20ox1-11 (T89)	8	28	NA	NA
pMEE2:AtGA20ox1-5 (T89)	1	28	3	NA
pMEE2:AtGA20ox1-5 (T89)	2	28	NA	NA
pMEE2:AtGA20ox1-5 (T89)	3	28	5	NA
pMEE2:AtGA20ox1-5 (T89)	4	28	5	NA
pMEE2:AtGA20ox1-5 (T89)	5	28	NA	NA
pMEE2:AtGA20ox1-5 (T89)	6	28	5	NA
pMEE2:AtGA20ox1-5 (T89)	7	28	5	NA
pMEE2:AtGA20ox1-5 (T89)	8	28	NA	NA
pMEE1:AtGA20ox1-10 (T89)	1	28	NA	NA
pMEE1:AtGA20ox1-10 (T89)	2	28	5	NA
pMEE1:AtGA20ox1-10 (T89)	3	28	5	NA
pMEE1:AtGA20ox1-10 (T89)	4	28	5	5
pMEE1:AtGA20ox1-10 (T89)	5	28	5	5
pMEE1:AtGA20ox1-10 (T89)	6	28	5	0
pMEE1:AtGA20ox1-10 (T89)	7	28	5	5
pMEE1:AtGA20ox1-10 (T89)	8	28	5	NA
pMEE1:AtGA20ox1-3 (T89)	1	28	5	5
pMEE1:AtGA20ox1-3 (T89)	2	28	5	5
pMEE1:AtGA20ox1-3 (T89)	3	28	5	5
pMEE1:AtGA20ox1-3 (T89)	4	28	5	5
pMEE1:AtGA20ox1-3 (T89)	5	28	5	5
pMEE1:AtGA20ox1-3 (T89)	6	28	5	5
pMEE1:AtGA20ox1-3 (T89)	7	28	5	NA
pMEE1:AtGA20ox1-3 (T89)	8	28	5	NA
pMEE1:AtGA20ox1-8 (T89)	1	28	5	5
pMEE1:AtGA20ox1-8 (T89)	2	28	5	5
pMEE1:AtGA20ox1-8 (T89)	3	28	5	5
pMEE1:AtGA20ox1-8 (T89)	4	28	5	NA
pMEE1:AtGA20ox1-8 (T89)	5	28	5	NA
pMEE1:AtGA20ox1-8 (T89)	6	28	5	NA
pMEE1:AtGA20ox1-8 (T89)	7	28	5	NA
pMEE1:AtGA20ox1-8 (T89)	8	28	5	NA
WT (Elite)	1	28	0	0
WT (Elite)	2	28	0	0
WT (Elite)	3	28	3	0
WT (Elite)	4	28	1	1
WT (Elite)	5	28	0	0.5
WT (Elite)	6	28	0	0
WT (Elite)	7	28	0	0
WT (Elite)	8	28	0	NA
pMEE2::AtGA20ox1-6 (Elite)	1	28	0	0
pMEE2::AtGA20ox1-6 (Elite)	2	28	0	0
pMEE2::AtGA20ox1-6 (Elite)	3	28	2	1
pMEE2::AtGA20ox1-6 (Elite)	4	28	1	0
pMEE2::AtGA20ox1-6 (Elite)	5	28	0	0
pMEE2::AtGA20ox1-6 (Elite)	6	28	1	0
pMEE2::AtGA20ox1-6 (Elite)	7	28	0	0
pMEE2::AtGA20ox1-6 (Elite)	8	28	0	0
pMEE2::AtGA20ox1-5 (Elite)	1	28	0	0
pMEE2::AtGA20ox1-5 (Elite)	2	28	0	0
pMEE2::AtGA20ox1-5 (Elite)	3	28	0	0
pMEE2::AtGA20ox1-5 (Elite)	4	28	0	0
pMEE2::AtGA20ox1-5 (Elite)	5	28	0	0
pMEE2::AtGA20ox1-5 (Elite)	6	28	0	0
pMEE2::AtGA20ox1-5 (Elite)	7	28	0	0
pMEE2::AtGA20ox1-5 (Elite)	8	28	2	2
pMEE2::AtGA20ox1-10 (Elite)	1	28	1	1
pMEE2::AtGA20ox1-10 (Elite)	2	28	0	0
pMEE2::AtGA20ox1-10 (Elite)	3	28	2	3
pMEE2::AtGA20ox1-10 (Elite)	4	28	1	1
pMEE2::AtGA20ox1-10 (Elite)	5	28	0	0
pMEE2::AtGA20ox1-10 (Elite)	6	28	5	4.5
pMEE2::AtGA20ox1-10 (Elite)	7	28	0	2.5
pMEE2::AtGA20ox1-10 (Elite)	8	28	0	0
pMEE1:AtGA20ox1-4 (Elite)	1	28	0	0
pMEE1:AtGA20ox1-4 (Elite)	2	28	0	0
pMEE1:AtGA20ox1-4 (Elite)	3	28	0	0
pMEE1:AtGA20ox1-4 (Elite)	4	28	1	1
pMEE1:AtGA20ox1-4 (Elite)	5	28	5	1
pMEE1:AtGA20ox1-4 (Elite)	6	28	0	0
pMEE1:AtGA20ox1-4 (Elite)	7	28	0	0
pMEE1:AtGA20ox1-4 (Elite)	8	28	0	0
pMEE1:AtGA20ox1-5 (Elite)	1	28	0	0
pMEE1:AtGA20ox1-5 (Elite)	2	28	0	0
pMEE1:AtGA20ox1-5 (Elite)	3	28	4	4
pMEE1:AtGA20ox1-5 (Elite)	4	28	0	0
pMEE1:AtGA20ox1-5 (Elite)	5	28	0	0
pMEE1:AtGA20ox1-5 (Elite)	6	28	1	0.5
pMEE1:AtGA20ox1-5 (Elite)	7	28	0	0
pMEE1:AtGA20ox1-5 (Elite)	8	28	1	0
pMEE1:AtGA20ox1-8 (Elite)	1	28	0	0
pMEE1:AtGA20ox1-8 (Elite)	2	28	3	2
pMEE1:AtGA20ox1-8 (Elite)	3	28	0	0.5
pMEE1:AtGA20ox1-8 (Elite)	4	28	0	0
pMEE1:AtGA20ox1-8 (Elite)	5	28	0	0
pMEE1:AtGA20ox1-8 (Elite)	6	28	0	0
pMEE1:AtGA20ox1-8 (Elite)	7	28	0	0
pMEE1:AtGA20ox1-8 (Elite)	8	28	0	0
WT (T89)	1	31	NA	NA
WT (T89)	2	31	NA	NA
WT (T89)	3	31	NA	NA
WT (T89)	4	31	NA	NA
WT (T89)	5	31	NA	NA
WT (T89)	6	31	NA	NA
WT (T89)	7	31	NA	NA
WT (T89)	8	31	NA	NA
pMEE2:AtGA20ox1-2 (T89)	1	31	NA	NA
pMEE2:AtGA20ox1-2 (T89)	2	31	NA	NA
pMEE2:AtGA20ox1-2 (T89)	3	31	NA	NA
pMEE2:AtGA20ox1-2 (T89)	4	31	NA	NA
pMEE2:AtGA20ox1-2 (T89)	5	31	NA	NA
pMEE2:AtGA20ox1-2 (T89)	6	31	NA	NA
pMEE2:AtGA20ox1-2 (T89)	7	31	NA	NA
pMEE2:AtGA20ox1-2 (T89)	8	31	NA	NA
pMEE2:AtGA20ox1-11 (T89)	1	31	NA	NA
pMEE2:AtGA20ox1-11 (T89)	2	31	NA	NA
pMEE2:AtGA20ox1-11 (T89)	3	31	NA	NA
pMEE2:AtGA20ox1-11 (T89)	4	31	NA	NA
pMEE2:AtGA20ox1-11 (T89)	5	31	NA	NA
pMEE2:AtGA20ox1-11 (T89)	6	31	NA	NA
pMEE2:AtGA20ox1-11 (T89)	7	31	NA	NA
pMEE2:AtGA20ox1-11 (T89)	8	31	NA	NA
pMEE2:AtGA20ox1-5 (T89)	1	31	NA	NA
pMEE2:AtGA20ox1-5 (T89)	2	31	NA	NA
pMEE2:AtGA20ox1-5 (T89)	3	31	NA	NA
pMEE2:AtGA20ox1-5 (T89)	4	31	NA	NA
pMEE2:AtGA20ox1-5 (T89)	5	31	NA	NA
pMEE2:AtGA20ox1-5 (T89)	6	31	NA	NA
pMEE2:AtGA20ox1-5 (T89)	7	31	NA	NA
pMEE2:AtGA20ox1-5 (T89)	8	31	NA	NA
pMEE1:AtGA20ox1-10 (T89)	1	31	NA	NA
pMEE1:AtGA20ox1-10 (T89)	2	31	NA	NA
pMEE1:AtGA20ox1-10 (T89)	3	31	NA	NA
pMEE1:AtGA20ox1-10 (T89)	4	31	NA	NA
pMEE1:AtGA20ox1-10 (T89)	5	31	NA	NA
pMEE1:AtGA20ox1-10 (T89)	6	31	NA	NA
pMEE1:AtGA20ox1-10 (T89)	7	31	NA	NA
pMEE1:AtGA20ox1-10 (T89)	8	31	NA	NA
pMEE1:AtGA20ox1-3 (T89)	1	31	NA	NA
pMEE1:AtGA20ox1-3 (T89)	2	31	NA	NA
pMEE1:AtGA20ox1-3 (T89)	3	31	NA	NA
pMEE1:AtGA20ox1-3 (T89)	4	31	NA	NA
pMEE1:AtGA20ox1-3 (T89)	5	31	NA	NA
pMEE1:AtGA20ox1-3 (T89)	6	31	NA	NA
pMEE1:AtGA20ox1-3 (T89)	7	31	NA	NA
pMEE1:AtGA20ox1-3 (T89)	8	31	NA	NA
pMEE1:AtGA20ox1-8 (T89)	1	31	NA	NA
pMEE1:AtGA20ox1-8 (T89)	2	31	NA	NA
pMEE1:AtGA20ox1-8 (T89)	3	31	NA	NA
pMEE1:AtGA20ox1-8 (T89)	4	31	NA	NA
pMEE1:AtGA20ox1-8 (T89)	5	31	NA	NA
pMEE1:AtGA20ox1-8 (T89)	6	31	NA	NA
pMEE1:AtGA20ox1-8 (T89)	7	31	NA	NA
pMEE1:AtGA20ox1-8 (T89)	8	31	NA	NA
WT (Elite)	1	31	2	1
WT (Elite)	2	31	1	0
WT (Elite)	3	31	5	0
WT (Elite)	4	31	5	5
WT (Elite)	5	31	1	2
WT (Elite)	6	31	1	0
WT (Elite)	7	31	1	0
WT (Elite)	8	31	3	NA
pMEE2::AtGA20ox1-6 (Elite)	1	31	1	1
pMEE2::AtGA20ox1-6 (Elite)	2	31	1	1.5
pMEE2::AtGA20ox1-6 (Elite)	3	31	5	1
pMEE2::AtGA20ox1-6 (Elite)	4	31	5	5
pMEE2::AtGA20ox1-6 (Elite)	5	31	1	0
pMEE2::AtGA20ox1-6 (Elite)	6	31	2	1
pMEE2::AtGA20ox1-6 (Elite)	7	31	3	3
pMEE2::AtGA20ox1-6 (Elite)	8	31	1	0
pMEE2::AtGA20ox1-5 (Elite)	1	31	1	1
pMEE2::AtGA20ox1-5 (Elite)	2	31		NA
pMEE2::AtGA20ox1-5 (Elite)	3	31	3	1
pMEE2::AtGA20ox1-5 (Elite)	4	31	1	0
pMEE2::AtGA20ox1-5 (Elite)	5	31	1	1
pMEE2::AtGA20ox1-5 (Elite)	6	31	1	0
pMEE2::AtGA20ox1-5 (Elite)	7	31	3.5	1
pMEE2::AtGA20ox1-5 (Elite)	8	31	4	3
pMEE2::AtGA20ox1-10 (Elite)	1	31	5	5
pMEE2::AtGA20ox1-10 (Elite)	2	31	1	1
pMEE2::AtGA20ox1-10 (Elite)	3	31	5	5
pMEE2::AtGA20ox1-10 (Elite)	4	31	5	5
pMEE2::AtGA20ox1-10 (Elite)	5	31	0	0
pMEE2::AtGA20ox1-10 (Elite)	6	31	5	5
pMEE2::AtGA20ox1-10 (Elite)	7	31	5	5
pMEE2::AtGA20ox1-10 (Elite)	8	31	1	1
pMEE1:AtGA20ox1-4 (Elite)	1	31	2	1
pMEE1:AtGA20ox1-4 (Elite)	2	31	1	1
pMEE1:AtGA20ox1-4 (Elite)	3	31	1	0
pMEE1:AtGA20ox1-4 (Elite)	4	31	5	5
pMEE1:AtGA20ox1-4 (Elite)	5	31	5	5
pMEE1:AtGA20ox1-4 (Elite)	6	31	0	0
pMEE1:AtGA20ox1-4 (Elite)	7	31	4	4
pMEE1:AtGA20ox1-4 (Elite)	8	31	2	1
pMEE1:AtGA20ox1-5 (Elite)	1	31	1	1
pMEE1:AtGA20ox1-5 (Elite)	2	31	1	0
pMEE1:AtGA20ox1-5 (Elite)	3	31	5	5
pMEE1:AtGA20ox1-5 (Elite)	4	31	1	1
pMEE1:AtGA20ox1-5 (Elite)	5	31	1	0
pMEE1:AtGA20ox1-5 (Elite)	6	31	5	3
pMEE1:AtGA20ox1-5 (Elite)	7	31	1	1
pMEE1:AtGA20ox1-5 (Elite)	8	31	4	3
pMEE1:AtGA20ox1-8 (Elite)	1	31	0	0
pMEE1:AtGA20ox1-8 (Elite)	2	31	5	5
pMEE1:AtGA20ox1-8 (Elite)	3	31	2	2
pMEE1:AtGA20ox1-8 (Elite)	4	31	4	3
pMEE1:AtGA20ox1-8 (Elite)	5	31	3	3
pMEE1:AtGA20ox1-8 (Elite)	6	31	1	0
pMEE1:AtGA20ox1-8 (Elite)	7	31	3	1
pMEE1:AtGA20ox1-8 (Elite)	8	31	3	1
WT (T89)	1	35	NA	NA
WT (T89)	2	35	NA	NA
WT (T89)	3	35	NA	NA
WT (T89)	4	35	NA	NA
WT (T89)	5	35	NA	NA
WT (T89)	6	35	NA	NA
WT (T89)	7	35	NA	NA
WT (T89)	8	35	NA	NA
pMEE2:AtGA20ox1-2 (T89)	1	35	NA	NA
pMEE2:AtGA20ox1-2 (T89)	2	35	NA	NA
pMEE2:AtGA20ox1-2 (T89)	3	35	NA	NA
pMEE2:AtGA20ox1-2 (T89)	4	35	NA	NA
pMEE2:AtGA20ox1-2 (T89)	5	35	NA	NA
pMEE2:AtGA20ox1-2 (T89)	6	35	NA	NA
pMEE2:AtGA20ox1-2 (T89)	7	35	NA	NA
pMEE2:AtGA20ox1-2 (T89)	8	35	NA	NA
pMEE2:AtGA20ox1-11 (T89)	1	35	NA	NA
pMEE2:AtGA20ox1-11 (T89)	2	35	NA	NA
pMEE2:AtGA20ox1-11 (T89)	3	35	NA	NA
pMEE2:AtGA20ox1-11 (T89)	4	35	NA	NA
pMEE2:AtGA20ox1-11 (T89)	5	35	NA	NA
pMEE2:AtGA20ox1-11 (T89)	6	35	NA	NA
pMEE2:AtGA20ox1-11 (T89)	7	35	NA	NA
pMEE2:AtGA20ox1-11 (T89)	8	35	NA	NA
pMEE2:AtGA20ox1-5 (T89)	1	35	NA	NA
pMEE2:AtGA20ox1-5 (T89)	2	35	NA	NA
pMEE2:AtGA20ox1-5 (T89)	3	35	NA	NA
pMEE2:AtGA20ox1-5 (T89)	4	35	NA	NA
pMEE2:AtGA20ox1-5 (T89)	5	35	NA	NA
pMEE2:AtGA20ox1-5 (T89)	6	35	NA	NA
pMEE2:AtGA20ox1-5 (T89)	7	35	NA	NA
pMEE2:AtGA20ox1-5 (T89)	8	35	NA	NA
pMEE1:AtGA20ox1-10 (T89)	1	35	NA	NA
pMEE1:AtGA20ox1-10 (T89)	2	35	NA	NA
pMEE1:AtGA20ox1-10 (T89)	3	35	NA	NA
pMEE1:AtGA20ox1-10 (T89)	4	35	NA	NA
pMEE1:AtGA20ox1-10 (T89)	5	35	NA	NA
pMEE1:AtGA20ox1-10 (T89)	6	35	NA	NA
pMEE1:AtGA20ox1-10 (T89)	7	35	NA	NA
pMEE1:AtGA20ox1-10 (T89)	8	35	NA	NA
pMEE1:AtGA20ox1-3 (T89)	1	35	NA	NA
pMEE1:AtGA20ox1-3 (T89)	2	35	NA	NA
pMEE1:AtGA20ox1-3 (T89)	3	35	NA	NA
pMEE1:AtGA20ox1-3 (T89)	4	35	NA	NA
pMEE1:AtGA20ox1-3 (T89)	5	35	NA	NA
pMEE1:AtGA20ox1-3 (T89)	6	35	NA	NA
pMEE1:AtGA20ox1-3 (T89)	7	35	NA	NA
pMEE1:AtGA20ox1-3 (T89)	8	35	NA	NA
pMEE1:AtGA20ox1-8 (T89)	1	35	NA	NA
pMEE1:AtGA20ox1-8 (T89)	2	35	NA	NA
pMEE1:AtGA20ox1-8 (T89)	3	35	NA	NA
pMEE1:AtGA20ox1-8 (T89)	4	35	NA	NA
pMEE1:AtGA20ox1-8 (T89)	5	35	NA	NA
pMEE1:AtGA20ox1-8 (T89)	6	35	NA	NA
pMEE1:AtGA20ox1-8 (T89)	7	35	NA	NA
pMEE1:AtGA20ox1-8 (T89)	8	35	NA	NA
WT (Elite)	1	35	3	3
WT (Elite)	2	35	2	1
WT (Elite)	3	35	5	1
WT (Elite)	4	35	5	5
WT (Elite)	5	35	3	3
WT (Elite)	6	35	0	0
WT (Elite)	7	35	3	1
WT (Elite)	8	35	5	NA
pMEE2::AtGA20ox1-6 (Elite)	1	35	3	3
pMEE2::AtGA20ox1-6 (Elite)	2	35	4	3
pMEE2::AtGA20ox1-6 (Elite)	3	35	5	3
pMEE2::AtGA20ox1-6 (Elite)	4	35	5	5
pMEE2::AtGA20ox1-6 (Elite)	5	35	2	0
pMEE2::AtGA20ox1-6 (Elite)	6	35	4	1
pMEE2::AtGA20ox1-6 (Elite)	7	35	5	3.5
pMEE2::AtGA20ox1-6 (Elite)	8	35	3	1
pMEE2::AtGA20ox1-5 (Elite)	1	35	3	1
pMEE2::AtGA20ox1-5 (Elite)	2	35	2	1
pMEE2::AtGA20ox1-5 (Elite)	3	35	5	2
pMEE2::AtGA20ox1-5 (Elite)	4	35	3	1
pMEE2::AtGA20ox1-5 (Elite)	5	35	3	2.5
pMEE2::AtGA20ox1-5 (Elite)	6	35	2	0
pMEE2::AtGA20ox1-5 (Elite)	7	35	5	3
pMEE2::AtGA20ox1-5 (Elite)	8	35	5	5
pMEE2::AtGA20ox1-10 (Elite)	1	35	5	5
pMEE2::AtGA20ox1-10 (Elite)	2	35	3	1
pMEE2::AtGA20ox1-10 (Elite)	3	35	5	5
pMEE2::AtGA20ox1-10 (Elite)	4	35	5	5
pMEE2::AtGA20ox1-10 (Elite)	5	35	1	0
pMEE2::AtGA20ox1-10 (Elite)	6	35	5	5
pMEE2::AtGA20ox1-10 (Elite)	7	35	5	5
pMEE2::AtGA20ox1-10 (Elite)	8	35	3	2
pMEE1:AtGA20ox1-4 (Elite)	1	35	4	2
pMEE1:AtGA20ox1-4 (Elite)	2	35	2.5	2
pMEE1:AtGA20ox1-4 (Elite)	3	35	2	0
pMEE1:AtGA20ox1-4 (Elite)	4	35	5	5
pMEE1:AtGA20ox1-4 (Elite)	5	35	5	5
pMEE1:AtGA20ox1-4 (Elite)	6	35	1	0
pMEE1:AtGA20ox1-4 (Elite)	7	35	5	5
pMEE1:AtGA20ox1-4 (Elite)	8	35	3	1
pMEE1:AtGA20ox1-5 (Elite)	1	35	1	1
pMEE1:AtGA20ox1-5 (Elite)	2	35	1	1
pMEE1:AtGA20ox1-5 (Elite)	3	35	5	5
pMEE1:AtGA20ox1-5 (Elite)	4	35	3	3
pMEE1:AtGA20ox1-5 (Elite)	5	35	3	1
pMEE1:AtGA20ox1-5 (Elite)	6	35	5	5
pMEE1:AtGA20ox1-5 (Elite)	7	35	3	2
pMEE1:AtGA20ox1-5 (Elite)	8	35	5	4
pMEE1:AtGA20ox1-8 (Elite)	1	35	1	0
pMEE1:AtGA20ox1-8 (Elite)	2	35	5	5
pMEE1:AtGA20ox1-8 (Elite)	3	35	4	4
pMEE1:AtGA20ox1-8 (Elite)	4	35	5	5
pMEE1:AtGA20ox1-8 (Elite)	5	35	5	5
pMEE1:AtGA20ox1-8 (Elite)	6	35	1	1
pMEE1:AtGA20ox1-8 (Elite)	7	35	5	2
pMEE1:AtGA20ox1-8 (Elite)	8	35	3	3
WT (T89)	1	38	NA	NA
WT (T89)	2	38	NA	NA
WT (T89)	3	38	NA	NA
WT (T89)	4	38	NA	NA
WT (T89)	5	38	NA	NA
WT (T89)	6	38	NA	NA
WT (T89)	7	38	NA	NA
WT (T89)	8	38	NA	NA
pMEE2:AtGA20ox1-2 (T89)	1	38	NA	NA
pMEE2:AtGA20ox1-2 (T89)	2	38	NA	NA
pMEE2:AtGA20ox1-2 (T89)	3	38	NA	NA
pMEE2:AtGA20ox1-2 (T89)	4	38	NA	NA
pMEE2:AtGA20ox1-2 (T89)	5	38	NA	NA
pMEE2:AtGA20ox1-2 (T89)	6	38	NA	NA
pMEE2:AtGA20ox1-2 (T89)	7	38	NA	NA
pMEE2:AtGA20ox1-2 (T89)	8	38	NA	NA
pMEE2:AtGA20ox1-11 (T89)	1	38	NA	NA
pMEE2:AtGA20ox1-11 (T89)	2	38	NA	NA
pMEE2:AtGA20ox1-11 (T89)	3	38	NA	NA
pMEE2:AtGA20ox1-11 (T89)	4	38	NA	NA
pMEE2:AtGA20ox1-11 (T89)	5	38	NA	NA
pMEE2:AtGA20ox1-11 (T89)	6	38	NA	NA
pMEE2:AtGA20ox1-11 (T89)	7	38	NA	NA
pMEE2:AtGA20ox1-11 (T89)	8	38	NA	NA
pMEE2:AtGA20ox1-5 (T89)	1	38	NA	NA
pMEE2:AtGA20ox1-5 (T89)	2	38	NA	NA
pMEE2:AtGA20ox1-5 (T89)	3	38	NA	NA
pMEE2:AtGA20ox1-5 (T89)	4	38	NA	NA
pMEE2:AtGA20ox1-5 (T89)	5	38	NA	NA
pMEE2:AtGA20ox1-5 (T89)	6	38	NA	NA
pMEE2:AtGA20ox1-5 (T89)	7	38	NA	NA
pMEE2:AtGA20ox1-5 (T89)	8	38	NA	NA
pMEE1:AtGA20ox1-10 (T89)	1	38	NA	NA
pMEE1:AtGA20ox1-10 (T89)	2	38	NA	NA
pMEE1:AtGA20ox1-10 (T89)	3	38	NA	NA
pMEE1:AtGA20ox1-10 (T89)	4	38	NA	NA
pMEE1:AtGA20ox1-10 (T89)	5	38	NA	NA
pMEE1:AtGA20ox1-10 (T89)	6	38	NA	NA
pMEE1:AtGA20ox1-10 (T89)	7	38	NA	NA
pMEE1:AtGA20ox1-10 (T89)	8	38	NA	NA
pMEE1:AtGA20ox1-3 (T89)	1	38	NA	NA
pMEE1:AtGA20ox1-3 (T89)	2	38	NA	NA
pMEE1:AtGA20ox1-3 (T89)	3	38	NA	NA
pMEE1:AtGA20ox1-3 (T89)	4	38	NA	NA
pMEE1:AtGA20ox1-3 (T89)	5	38	NA	NA
pMEE1:AtGA20ox1-3 (T89)	6	38	NA	NA
pMEE1:AtGA20ox1-3 (T89)	7	38	NA	NA
pMEE1:AtGA20ox1-3 (T89)	8	38	NA	NA
pMEE1:AtGA20ox1-8 (T89)	1	38	NA	NA
pMEE1:AtGA20ox1-8 (T89)	2	38	NA	NA
pMEE1:AtGA20ox1-8 (T89)	3	38	NA	NA
pMEE1:AtGA20ox1-8 (T89)	4	38	NA	NA
pMEE1:AtGA20ox1-8 (T89)	5	38	NA	NA
pMEE1:AtGA20ox1-8 (T89)	6	38	NA	NA
pMEE1:AtGA20ox1-8 (T89)	7	38	NA	NA
pMEE1:AtGA20ox1-8 (T89)	8	38	NA	NA
WT (Elite)	1	38	5	5
WT (Elite)	2	38	5	3.5
WT (Elite)	3	38	5	0
WT (Elite)	4	38	5	5
WT (Elite)	5	38	5	5
WT (Elite)	6	38	1	1
WT (Elite)	7	38	5	3.5
WT (Elite)	8	38	5	NA
pMEE2::AtGA20ox1-6 (Elite)	1	38	5	5
pMEE2::AtGA20ox1-6 (Elite)	2	38	5	5
pMEE2::AtGA20ox1-6 (Elite)	3	38	5	4
pMEE2::AtGA20ox1-6 (Elite)	4	38	5	5
pMEE2::AtGA20ox1-6 (Elite)	5	38	5	2
pMEE2::AtGA20ox1-6 (Elite)	6	38	5	4
pMEE2::AtGA20ox1-6 (Elite)	7	38	5	5
pMEE2::AtGA20ox1-6 (Elite)	8	38	5	3
pMEE2::AtGA20ox1-5 (Elite)	1	38	5	3.5
pMEE2::AtGA20ox1-5 (Elite)	2	38	5	2
pMEE2::AtGA20ox1-5 (Elite)	3	38	5	5
pMEE2::AtGA20ox1-5 (Elite)	4	38	5	2
pMEE2::AtGA20ox1-5 (Elite)	5	38	5	5
pMEE2::AtGA20ox1-5 (Elite)	6	38	5	1
pMEE2::AtGA20ox1-5 (Elite)	7	38	5	5
pMEE2::AtGA20ox1-5 (Elite)	8	38	5	5
pMEE2::AtGA20ox1-10 (Elite)	1	38	5	5
pMEE2::AtGA20ox1-10 (Elite)	2	38	5	4.5
pMEE2::AtGA20ox1-10 (Elite)	3	38	5	5
pMEE2::AtGA20ox1-10 (Elite)	4	38	5	5
pMEE2::AtGA20ox1-10 (Elite)	5	38	3	2.5
pMEE2::AtGA20ox1-10 (Elite)	6	38	5	5
pMEE2::AtGA20ox1-10 (Elite)	7	38	5	5
pMEE2::AtGA20ox1-10 (Elite)	8	38	5	1
pMEE1:AtGA20ox1-4 (Elite)	1	38	5	5
pMEE1:AtGA20ox1-4 (Elite)	2	38	5	5
pMEE1:AtGA20ox1-4 (Elite)	3	38	5	0
pMEE1:AtGA20ox1-4 (Elite)	4	38	5	5
pMEE1:AtGA20ox1-4 (Elite)	5	38	5	5
pMEE1:AtGA20ox1-4 (Elite)	6	38	3.5	3
pMEE1:AtGA20ox1-4 (Elite)	7	38	5	5
pMEE1:AtGA20ox1-4 (Elite)	8	38	5	5
pMEE1:AtGA20ox1-5 (Elite)	1	38	5	4
pMEE1:AtGA20ox1-5 (Elite)	2	38	4	3
pMEE1:AtGA20ox1-5 (Elite)	3	38	5	5
pMEE1:AtGA20ox1-5 (Elite)	4	38	5	4
pMEE1:AtGA20ox1-5 (Elite)	5	38	4	4
pMEE1:AtGA20ox1-5 (Elite)	6	38	5	5
pMEE1:AtGA20ox1-5 (Elite)	7	38	5	5
pMEE1:AtGA20ox1-5 (Elite)	8	38	5	5
pMEE1:AtGA20ox1-8 (Elite)	1	38	1	1
pMEE1:AtGA20ox1-8 (Elite)	2	38	5	5
pMEE1:AtGA20ox1-8 (Elite)	3	38	5	5
pMEE1:AtGA20ox1-8 (Elite)	4	38	5	5
pMEE1:AtGA20ox1-8 (Elite)	5	38	5	5
pMEE1:AtGA20ox1-8 (Elite)	6	38	3	2
pMEE1:AtGA20ox1-8 (Elite)	7	38	5	5
pMEE1:AtGA20ox1-8 (Elite)	8	38	5	5
WT (T89)	1	42	NA	NA
WT (T89)	2	42	NA	NA
WT (T89)	3	42	NA	NA
WT (T89)	4	42	NA	NA
WT (T89)	5	42	NA	NA
WT (T89)	6	42	NA	NA
WT (T89)	7	42	NA	NA
WT (T89)	8	42	NA	NA
pMEE2:AtGA20ox1-2 (T89)	1	42	NA	NA
pMEE2:AtGA20ox1-2 (T89)	2	42	NA	NA
pMEE2:AtGA20ox1-2 (T89)	3	42	NA	NA
pMEE2:AtGA20ox1-2 (T89)	4	42	NA	NA
pMEE2:AtGA20ox1-2 (T89)	5	42	NA	NA
pMEE2:AtGA20ox1-2 (T89)	6	42	NA	NA
pMEE2:AtGA20ox1-2 (T89)	7	42	NA	NA
pMEE2:AtGA20ox1-2 (T89)	8	42	NA	NA
pMEE2:AtGA20ox1-11 (T89)	1	42	NA	NA
pMEE2:AtGA20ox1-11 (T89)	2	42	NA	NA
pMEE2:AtGA20ox1-11 (T89)	3	42	NA	NA
pMEE2:AtGA20ox1-11 (T89)	4	42	NA	NA
pMEE2:AtGA20ox1-11 (T89)	5	42	NA	NA
pMEE2:AtGA20ox1-11 (T89)	6	42	NA	NA
pMEE2:AtGA20ox1-11 (T89)	7	42	NA	NA
pMEE2:AtGA20ox1-11 (T89)	8	42	NA	NA
pMEE2:AtGA20ox1-5 (T89)	1	42	NA	NA
pMEE2:AtGA20ox1-5 (T89)	2	42	NA	NA
pMEE2:AtGA20ox1-5 (T89)	3	42	NA	NA
pMEE2:AtGA20ox1-5 (T89)	4	42	NA	NA
pMEE2:AtGA20ox1-5 (T89)	5	42	NA	NA
pMEE2:AtGA20ox1-5 (T89)	6	42	NA	NA
pMEE2:AtGA20ox1-5 (T89)	7	42	NA	NA
pMEE2:AtGA20ox1-5 (T89)	8	42	NA	NA
pMEE1:AtGA20ox1-10 (T89)	1	42	NA	NA
pMEE1:AtGA20ox1-10 (T89)	2	42	NA	NA
pMEE1:AtGA20ox1-10 (T89)	3	42	NA	NA
pMEE1:AtGA20ox1-10 (T89)	4	42	NA	NA
pMEE1:AtGA20ox1-10 (T89)	5	42	NA	NA
pMEE1:AtGA20ox1-10 (T89)	6	42	NA	NA
pMEE1:AtGA20ox1-10 (T89)	7	42	NA	NA
pMEE1:AtGA20ox1-10 (T89)	8	42	NA	NA
pMEE1:AtGA20ox1-3 (T89)	1	42	NA	NA
pMEE1:AtGA20ox1-3 (T89)	2	42	NA	NA
pMEE1:AtGA20ox1-3 (T89)	3	42	NA	NA
pMEE1:AtGA20ox1-3 (T89)	4	42	NA	NA
pMEE1:AtGA20ox1-3 (T89)	5	42	NA	NA
pMEE1:AtGA20ox1-3 (T89)	6	42	NA	NA
pMEE1:AtGA20ox1-3 (T89)	7	42	NA	NA
pMEE1:AtGA20ox1-3 (T89)	8	42	NA	NA
pMEE1:AtGA20ox1-8 (T89)	1	42	NA	NA
pMEE1:AtGA20ox1-8 (T89)	2	42	NA	NA
pMEE1:AtGA20ox1-8 (T89)	3	42	NA	NA
pMEE1:AtGA20ox1-8 (T89)	4	42	NA	NA
pMEE1:AtGA20ox1-8 (T89)	5	42	NA	NA
pMEE1:AtGA20ox1-8 (T89)	6	42	NA	NA
pMEE1:AtGA20ox1-8 (T89)	7	42	NA	NA
pMEE1:AtGA20ox1-8 (T89)	8	42	NA	NA
WT (Elite)	1	42	5	5
WT (Elite)	2	42	5	5
WT (Elite)	3	42	5	0.5
WT (Elite)	4	42	5	5
WT (Elite)	5	42	5	5
WT (Elite)	6	42	4	2
WT (Elite)	7	42	5	5
WT (Elite)	8	42	5	NA
pMEE2::AtGA20ox1-6 (Elite)	1	42	5	5
pMEE2::AtGA20ox1-6 (Elite)	2	42	5	5
pMEE2::AtGA20ox1-6 (Elite)	3	42	5	5
pMEE2::AtGA20ox1-6 (Elite)	4	42	5	5
pMEE2::AtGA20ox1-6 (Elite)	5	42	5	3.5
pMEE2::AtGA20ox1-6 (Elite)	6	42	5	5
pMEE2::AtGA20ox1-6 (Elite)	7	42	5	5
pMEE2::AtGA20ox1-6 (Elite)	8	42	5	5
pMEE2::AtGA20ox1-5 (Elite)	1	42	5	5
pMEE2::AtGA20ox1-5 (Elite)	2	42	5	5
pMEE2::AtGA20ox1-5 (Elite)	3	42	5	5
pMEE2::AtGA20ox1-5 (Elite)	4	42	5	5
pMEE2::AtGA20ox1-5 (Elite)	5	42	5	5
pMEE2::AtGA20ox1-5 (Elite)	6	42	5	1
pMEE2::AtGA20ox1-5 (Elite)	7	42	5	5
pMEE2::AtGA20ox1-5 (Elite)	8	42	5	5
pMEE2::AtGA20ox1-10 (Elite)	1	42	5	5
pMEE2::AtGA20ox1-10 (Elite)	2	42	5	5
pMEE2::AtGA20ox1-10 (Elite)	3	42	5	5
pMEE2::AtGA20ox1-10 (Elite)	4	42	5	5
pMEE2::AtGA20ox1-10 (Elite)	5	42	4	4
pMEE2::AtGA20ox1-10 (Elite)	6	42	5	5
pMEE2::AtGA20ox1-10 (Elite)	7	42	5	5
pMEE2::AtGA20ox1-10 (Elite)	8	42	5	3
pMEE1:AtGA20ox1-4 (Elite)	1	42	5	5
pMEE1:AtGA20ox1-4 (Elite)	2	42	5	5
pMEE1:AtGA20ox1-4 (Elite)	3	42	5	1
pMEE1:AtGA20ox1-4 (Elite)	4	42	5	5
pMEE1:AtGA20ox1-4 (Elite)	5	42	5	5
pMEE1:AtGA20ox1-4 (Elite)	6	42	5	5
pMEE1:AtGA20ox1-4 (Elite)	7	42	5	5
pMEE1:AtGA20ox1-4 (Elite)	8	42	5	5
pMEE1:AtGA20ox1-5 (Elite)	1	42	5	5
pMEE1:AtGA20ox1-5 (Elite)	2	42	5	5
pMEE1:AtGA20ox1-5 (Elite)	3	42	5	5
pMEE1:AtGA20ox1-5 (Elite)	4	42	5	5
pMEE1:AtGA20ox1-5 (Elite)	5	42	5	5
pMEE1:AtGA20ox1-5 (Elite)	6	42	5	5
pMEE1:AtGA20ox1-5 (Elite)	7	42	5	5
pMEE1:AtGA20ox1-5 (Elite)	8	42	5	5
pMEE1:AtGA20ox1-8 (Elite)	1	42	4	3
pMEE1:AtGA20ox1-8 (Elite)	2	42	5	5
pMEE1:AtGA20ox1-8 (Elite)	3	42	5	5
pMEE1:AtGA20ox1-8 (Elite)	4	42	5	5
pMEE1:AtGA20ox1-8 (Elite)	5	42	5	5
pMEE1:AtGA20ox1-8 (Elite)	6	42	5	5
pMEE1:AtGA20ox1-8 (Elite)	7	42	5	5
pMEE1:AtGA20ox1-8 (Elite)	8	42	5	5
WT (T89)	1	45	NA	NA
WT (T89)	2	45	NA	NA
WT (T89)	3	45	NA	NA
WT (T89)	4	45	NA	NA
WT (T89)	5	45	NA	NA
WT (T89)	6	45	NA	NA
WT (T89)	7	45	NA	NA
WT (T89)	8	45	NA	NA
pMEE2:AtGA20ox1-2 (T89)	1	45	NA	NA
pMEE2:AtGA20ox1-2 (T89)	2	45	NA	NA
pMEE2:AtGA20ox1-2 (T89)	3	45	NA	NA
pMEE2:AtGA20ox1-2 (T89)	4	45	NA	NA
pMEE2:AtGA20ox1-2 (T89)	5	45	NA	NA
pMEE2:AtGA20ox1-2 (T89)	6	45	NA	NA
pMEE2:AtGA20ox1-2 (T89)	7	45	NA	NA
pMEE2:AtGA20ox1-2 (T89)	8	45	NA	NA
pMEE2:AtGA20ox1-11 (T89)	1	45	NA	NA
pMEE2:AtGA20ox1-11 (T89)	2	45	NA	NA
pMEE2:AtGA20ox1-11 (T89)	3	45	NA	NA
pMEE2:AtGA20ox1-11 (T89)	4	45	NA	NA
pMEE2:AtGA20ox1-11 (T89)	5	45	NA	NA
pMEE2:AtGA20ox1-11 (T89)	6	45	NA	NA
pMEE2:AtGA20ox1-11 (T89)	7	45	NA	NA
pMEE2:AtGA20ox1-11 (T89)	8	45	NA	NA
pMEE2:AtGA20ox1-5 (T89)	1	45	NA	NA
pMEE2:AtGA20ox1-5 (T89)	2	45	NA	NA
pMEE2:AtGA20ox1-5 (T89)	3	45	NA	NA
pMEE2:AtGA20ox1-5 (T89)	4	45	NA	NA
pMEE2:AtGA20ox1-5 (T89)	5	45	NA	NA
pMEE2:AtGA20ox1-5 (T89)	6	45	NA	NA
pMEE2:AtGA20ox1-5 (T89)	7	45	NA	NA
pMEE2:AtGA20ox1-5 (T89)	8	45	NA	NA
pMEE1:AtGA20ox1-10 (T89)	1	45	NA	NA
pMEE1:AtGA20ox1-10 (T89)	2	45	NA	NA
pMEE1:AtGA20ox1-10 (T89)	3	45	NA	NA
pMEE1:AtGA20ox1-10 (T89)	4	45	NA	NA
pMEE1:AtGA20ox1-10 (T89)	5	45	NA	NA
pMEE1:AtGA20ox1-10 (T89)	6	45	NA	NA
pMEE1:AtGA20ox1-10 (T89)	7	45	NA	NA
pMEE1:AtGA20ox1-10 (T89)	8	45	NA	NA
pMEE1:AtGA20ox1-3 (T89)	1	45	NA	NA
pMEE1:AtGA20ox1-3 (T89)	2	45	NA	NA
pMEE1:AtGA20ox1-3 (T89)	3	45	NA	NA
pMEE1:AtGA20ox1-3 (T89)	4	45	NA	NA
pMEE1:AtGA20ox1-3 (T89)	5	45	NA	NA
pMEE1:AtGA20ox1-3 (T89)	6	45	NA	NA
pMEE1:AtGA20ox1-3 (T89)	7	45	NA	NA
pMEE1:AtGA20ox1-3 (T89)	8	45	NA	NA
pMEE1:AtGA20ox1-8 (T89)	1	45	NA	NA
pMEE1:AtGA20ox1-8 (T89)	2	45	NA	NA
pMEE1:AtGA20ox1-8 (T89)	3	45	NA	NA
pMEE1:AtGA20ox1-8 (T89)	4	45	NA	NA
pMEE1:AtGA20ox1-8 (T89)	5	45	NA	NA
pMEE1:AtGA20ox1-8 (T89)	6	45	NA	NA
pMEE1:AtGA20ox1-8 (T89)	7	45	NA	NA
pMEE1:AtGA20ox1-8 (T89)	8	45	NA	NA
WT (Elite)	1	45	5	5
WT (Elite)	2	45	5	5
WT (Elite)	3	45	5	0
WT (Elite)	4	45	5	5
WT (Elite)	5	45	5	5
WT (Elite)	6	45	5	4.5
WT (Elite)	7	45	5	5
WT (Elite)	8	45	5	NA
pMEE2::AtGA20ox1-6 (Elite)	1	45	5	5
pMEE2::AtGA20ox1-6 (Elite)	2	45	5	5
pMEE2::AtGA20ox1-6 (Elite)	3	45	5	5
pMEE2::AtGA20ox1-6 (Elite)	4	45	5	5
pMEE2::AtGA20ox1-6 (Elite)	5	45	5	5
pMEE2::AtGA20ox1-6 (Elite)	6	45	5	5
pMEE2::AtGA20ox1-6 (Elite)	7	45	5	5
pMEE2::AtGA20ox1-6 (Elite)	8	45	5	5
pMEE2::AtGA20ox1-5 (Elite)	1	45	5	5
pMEE2::AtGA20ox1-5 (Elite)	2	45	5	5
pMEE2::AtGA20ox1-5 (Elite)	3	45	5	5
pMEE2::AtGA20ox1-5 (Elite)	4	45	5	5
pMEE2::AtGA20ox1-5 (Elite)	5	45	5	5
pMEE2::AtGA20ox1-5 (Elite)	6	45	5	1
pMEE2::AtGA20ox1-5 (Elite)	7	45	5	5
pMEE2::AtGA20ox1-5 (Elite)	8	45	5	5
pMEE2::AtGA20ox1-10 (Elite)	1	45	5	5
pMEE2::AtGA20ox1-10 (Elite)	2	45	5	5
pMEE2::AtGA20ox1-10 (Elite)	3	45	5	5
pMEE2::AtGA20ox1-10 (Elite)	4	45	5	5
pMEE2::AtGA20ox1-10 (Elite)	5	45	5	5
pMEE2::AtGA20ox1-10 (Elite)	6	45	5	5
pMEE2::AtGA20ox1-10 (Elite)	7	45	5	5
pMEE2::AtGA20ox1-10 (Elite)	8	45	5	4.5
pMEE1:AtGA20ox1-4 (Elite)	1	45	5	5
pMEE1:AtGA20ox1-4 (Elite)	2	45	5	5
pMEE1:AtGA20ox1-4 (Elite)	3	45	5	1.5
pMEE1:AtGA20ox1-4 (Elite)	4	45	5	5
pMEE1:AtGA20ox1-4 (Elite)	5	45	5	5
pMEE1:AtGA20ox1-4 (Elite)	6	45	5	5
pMEE1:AtGA20ox1-4 (Elite)	7	45	5	5
pMEE1:AtGA20ox1-4 (Elite)	8	45	5	5
pMEE1:AtGA20ox1-5 (Elite)	1	45	5	5
pMEE1:AtGA20ox1-5 (Elite)	2	45	5	5
pMEE1:AtGA20ox1-5 (Elite)	3	45	5	5
pMEE1:AtGA20ox1-5 (Elite)	4	45	5	5
pMEE1:AtGA20ox1-5 (Elite)	5	45	5	5
pMEE1:AtGA20ox1-5 (Elite)	6	45	5	5
pMEE1:AtGA20ox1-5 (Elite)	7	45	5	5
pMEE1:AtGA20ox1-5 (Elite)	8	45	5	5
pMEE1:AtGA20ox1-8 (Elite)	1	45	5	5
pMEE1:AtGA20ox1-8 (Elite)	2	45	5	5
pMEE1:AtGA20ox1-8 (Elite)	3	45	5	5
pMEE1:AtGA20ox1-8 (Elite)	4	45	5	5
pMEE1:AtGA20ox1-8 (Elite)	5	45	5	5
pMEE1:AtGA20ox1-8 (Elite)	6	45	5	5
pMEE1:AtGA20ox1-8 (Elite)	7	45	5	5
pMEE1:AtGA20ox1-8 (Elite)	8	45	5	5
