# Supplementary material for: Nature’s Master of Ceremony: The Populus Circadian Clock as Orchestrator of Tree Growth and Phenology
Source: NPJ Biol Timing Sleep. 2025 Apr 7;2:16. doi: 10.1038/s44323-025-00034-4 (PMC11976295; doi:10.1038/s44323-025-00034-4)
Supplement: Supplementary file 3 — Supplementary information [file 44323_2025_34_MOESM3_ESM.zip › Natures_MC_data_and_scripts/CSV_datasets/Elite_Bud_set.csv]

Genotype	Individual	Week	Bud set score
WT (T89)	1	1	3
WT (T89)	2	1	3
WT (T89)	3	1	3
WT (T89)	4	1	3
WT (T89)	5	1	NA
WT (T89)	6	1	3
WT (T89)	7	1	3
WT (T89)	8	1	NA
pMEE2:AtGA20ox1-2 (T89)	1	1	3
pMEE2:AtGA20ox1-2 (T89)	2	1	3
pMEE2:AtGA20ox1-2 (T89)	3	1	3
pMEE2:AtGA20ox1-2 (T89)	4	1	3
pMEE2:AtGA20ox1-2 (T89)	5	1	3
pMEE2:AtGA20ox1-2 (T89)	6	1	3
pMEE2:AtGA20ox1-2 (T89)	7	1	3
pMEE2:AtGA20ox1-2 (T89)	8	1	3
pMEE2:AtGA20ox1-11 (T89)	1	1	3
pMEE2:AtGA20ox1-11 (T89)	2	1	3
pMEE2:AtGA20ox1-11 (T89)	3	1	3
pMEE2:AtGA20ox1-11 (T89)	4	1	3
pMEE2:AtGA20ox1-11 (T89)	5	1	3
pMEE2:AtGA20ox1-11 (T89)	6	1	3
pMEE2:AtGA20ox1-11 (T89)	7	1	3
pMEE2:AtGA20ox1-11 (T89)	8	1	3
pMEE2:AtGA20ox1-5 (T89)	1	1	3
pMEE2:AtGA20ox1-5 (T89)	2	1	3
pMEE2:AtGA20ox1-5 (T89)	3	1	3
pMEE2:AtGA20ox1-5 (T89)	4	1	3
pMEE2:AtGA20ox1-5 (T89)	5	1	3
pMEE2:AtGA20ox1-5 (T89)	6	1	3
pMEE2:AtGA20ox1-5 (T89)	7	1	3
pMEE2:AtGA20ox1-5 (T89)	8	1	3
pMEE1:AtGA20ox1-10 (T89)	1	1	3
pMEE1:AtGA20ox1-10 (T89)	2	1	3
pMEE1:AtGA20ox1-10 (T89)	3	1	3
pMEE1:AtGA20ox1-10 (T89)	4	1	3
pMEE1:AtGA20ox1-10 (T89)	5	1	3
pMEE1:AtGA20ox1-10 (T89)	6	1	3
pMEE1:AtGA20ox1-10 (T89)	7	1	3
pMEE1:AtGA20ox1-10 (T89)	8	1	3
pMEE1:AtGA20ox1-3 (T89)	1	1	3
pMEE1:AtGA20ox1-3 (T89)	2	1	3
pMEE1:AtGA20ox1-3 (T89)	3	1	3
pMEE1:AtGA20ox1-3 (T89)	4	1	3
pMEE1:AtGA20ox1-3 (T89)	5	1	3
pMEE1:AtGA20ox1-3 (T89)	6	1	3
pMEE1:AtGA20ox1-3 (T89)	7	1	3
pMEE1:AtGA20ox1-3 (T89)	8	1	3
pMEE1:AtGA20ox1-8 (T89)	1	1	3
pMEE1:AtGA20ox1-8 (T89)	2	1	3
pMEE1:AtGA20ox1-8 (T89)	3	1	3
pMEE1:AtGA20ox1-8 (T89)	4	1	3
pMEE1:AtGA20ox1-8 (T89)	5	1	3
pMEE1:AtGA20ox1-8 (T89)	6	1	3
pMEE1:AtGA20ox1-8 (T89)	7	1	3
pMEE1:AtGA20ox1-8 (T89)	8	1	3
WT (Elite)	1	1	3
WT (Elite)	2	1	3
WT (Elite)	3	1	3
WT (Elite)	4	1	3
WT (Elite)	5	1	3
WT (Elite)	6	1	3
WT (Elite)	7	1	3
WT (Elite)	8	1	3
pMEE2::AtGA20ox1-6 (Elite)	1	1	3
pMEE2::AtGA20ox1-6 (Elite)	2	1	3
pMEE2::AtGA20ox1-6 (Elite)	3	1	3
pMEE2::AtGA20ox1-6 (Elite)	4	1	3
pMEE2::AtGA20ox1-6 (Elite)	5	1	3
pMEE2::AtGA20ox1-6 (Elite)	6	1	3
pMEE2::AtGA20ox1-6 (Elite)	7	1	3
pMEE2::AtGA20ox1-6 (Elite)	8	1	3
pMEE2::AtGA20ox1-5 (Elite)	1	1	3
pMEE2::AtGA20ox1-5 (Elite)	2	1	3
pMEE2::AtGA20ox1-5 (Elite)	3	1	3
pMEE2::AtGA20ox1-5 (Elite)	4	1	3
pMEE2::AtGA20ox1-5 (Elite)	5	1	3
pMEE2::AtGA20ox1-5 (Elite)	6	1	3
pMEE2::AtGA20ox1-5 (Elite)	7	1	3
pMEE2::AtGA20ox1-5 (Elite)	8	1	3
pMEE2::AtGA20ox1-10 (Elite)	1	1	3
pMEE2::AtGA20ox1-10 (Elite)	2	1	3
pMEE2::AtGA20ox1-10 (Elite)	3	1	3
pMEE2::AtGA20ox1-10 (Elite)	4	1	3
pMEE2::AtGA20ox1-10 (Elite)	5	1	3
pMEE2::AtGA20ox1-10 (Elite)	6	1	3
pMEE2::AtGA20ox1-10 (Elite)	7	1	3
pMEE2::AtGA20ox1-10 (Elite)	8	1	3
pMEE1:AtGA20ox1-4 (Elite)	1	1	3
pMEE1:AtGA20ox1-4 (Elite)	2	1	3
pMEE1:AtGA20ox1-4 (Elite)	3	1	3
pMEE1:AtGA20ox1-4 (Elite)	4	1	3
pMEE1:AtGA20ox1-4 (Elite)	5	1	3
pMEE1:AtGA20ox1-4 (Elite)	6	1	3
pMEE1:AtGA20ox1-4 (Elite)	7	1	3
pMEE1:AtGA20ox1-4 (Elite)	8	1	3
pMEE1:AtGA20ox1-5 (Elite)	1	1	3
pMEE1:AtGA20ox1-5 (Elite)	2	1	3
pMEE1:AtGA20ox1-5 (Elite)	3	1	3
pMEE1:AtGA20ox1-5 (Elite)	4	1	3
pMEE1:AtGA20ox1-5 (Elite)	5	1	3
pMEE1:AtGA20ox1-5 (Elite)	6	1	3
pMEE1:AtGA20ox1-5 (Elite)	7	1	3
pMEE1:AtGA20ox1-5 (Elite)	8	1	3
pMEE1:AtGA20ox1-8 (Elite)	1	1	3
pMEE1:AtGA20ox1-8 (Elite)	2	1	3
pMEE1:AtGA20ox1-8 (Elite)	3	1	3
pMEE1:AtGA20ox1-8 (Elite)	4	1	3
pMEE1:AtGA20ox1-8 (Elite)	5	1	3
pMEE1:AtGA20ox1-8 (Elite)	6	1	3
pMEE1:AtGA20ox1-8 (Elite)	7	1	3
pMEE1:AtGA20ox1-8 (Elite)	8	1	3
WT (T89)	1	2	3
WT (T89)	2	2	3
WT (T89)	3	2	3
WT (T89)	4	2	3
WT (T89)	5	2	NA
WT (T89)	6	2	3
WT (T89)	7	2	3
WT (T89)	8	2	NA
pMEE2:AtGA20ox1-2 (T89)	1	2	3
pMEE2:AtGA20ox1-2 (T89)	2	2	3
pMEE2:AtGA20ox1-2 (T89)	3	2	3
pMEE2:AtGA20ox1-2 (T89)	4	2	3
pMEE2:AtGA20ox1-2 (T89)	5	2	3
pMEE2:AtGA20ox1-2 (T89)	6	2	3
pMEE2:AtGA20ox1-2 (T89)	7	2	3
pMEE2:AtGA20ox1-2 (T89)	8	2	3
pMEE2:AtGA20ox1-11 (T89)	1	2	3
pMEE2:AtGA20ox1-11 (T89)	2	2	3
pMEE2:AtGA20ox1-11 (T89)	3	2	3
pMEE2:AtGA20ox1-11 (T89)	4	2	3
pMEE2:AtGA20ox1-11 (T89)	5	2	3
pMEE2:AtGA20ox1-11 (T89)	6	2	3
pMEE2:AtGA20ox1-11 (T89)	7	2	3
pMEE2:AtGA20ox1-11 (T89)	8	2	3
pMEE2:AtGA20ox1-5 (T89)	1	2	3
pMEE2:AtGA20ox1-5 (T89)	2	2	3
pMEE2:AtGA20ox1-5 (T89)	3	2	3
pMEE2:AtGA20ox1-5 (T89)	4	2	3
pMEE2:AtGA20ox1-5 (T89)	5	2	3
pMEE2:AtGA20ox1-5 (T89)	6	2	3
pMEE2:AtGA20ox1-5 (T89)	7	2	3
pMEE2:AtGA20ox1-5 (T89)	8	2	NA
pMEE1:AtGA20ox1-10 (T89)	1	2	3
pMEE1:AtGA20ox1-10 (T89)	2	2	3
pMEE1:AtGA20ox1-10 (T89)	3	2	3
pMEE1:AtGA20ox1-10 (T89)	4	2	3
pMEE1:AtGA20ox1-10 (T89)	5	2	3
pMEE1:AtGA20ox1-10 (T89)	6	2	3
pMEE1:AtGA20ox1-10 (T89)	7	2	3
pMEE1:AtGA20ox1-10 (T89)	8	2	3
pMEE1:AtGA20ox1-3 (T89)	1	2	3
pMEE1:AtGA20ox1-3 (T89)	2	2	3
pMEE1:AtGA20ox1-3 (T89)	3	2	3
pMEE1:AtGA20ox1-3 (T89)	4	2	3
pMEE1:AtGA20ox1-3 (T89)	5	2	3
pMEE1:AtGA20ox1-3 (T89)	6	2	3
pMEE1:AtGA20ox1-3 (T89)	7	2	3
pMEE1:AtGA20ox1-3 (T89)	8	2	3
pMEE1:AtGA20ox1-8 (T89)	1	2	3
pMEE1:AtGA20ox1-8 (T89)	2	2	3
pMEE1:AtGA20ox1-8 (T89)	3	2	3
pMEE1:AtGA20ox1-8 (T89)	4	2	3
pMEE1:AtGA20ox1-8 (T89)	5	2	3
pMEE1:AtGA20ox1-8 (T89)	6	2	3
pMEE1:AtGA20ox1-8 (T89)	7	2	3
pMEE1:AtGA20ox1-8 (T89)	8	2	3
WT (Elite)	1	2	3
WT (Elite)	2	2	3
WT (Elite)	3	2	2
WT (Elite)	4	2	2
WT (Elite)	5	2	3
WT (Elite)	6	2	3
WT (Elite)	7	2	3
WT (Elite)	8	2	3
pMEE2::AtGA20ox1-6 (Elite)	1	2	3
pMEE2::AtGA20ox1-6 (Elite)	2	2	3
pMEE2::AtGA20ox1-6 (Elite)	3	2	3
pMEE2::AtGA20ox1-6 (Elite)	4	2	3
pMEE2::AtGA20ox1-6 (Elite)	5	2	3
pMEE2::AtGA20ox1-6 (Elite)	6	2	3
pMEE2::AtGA20ox1-6 (Elite)	7	2	3
pMEE2::AtGA20ox1-6 (Elite)	8	2	3
pMEE2::AtGA20ox1-5 (Elite)	1	2	3
pMEE2::AtGA20ox1-5 (Elite)	2	2	3
pMEE2::AtGA20ox1-5 (Elite)	3	2	3
pMEE2::AtGA20ox1-5 (Elite)	4	2	3
pMEE2::AtGA20ox1-5 (Elite)	5	2	3
pMEE2::AtGA20ox1-5 (Elite)	6	2	3
pMEE2::AtGA20ox1-5 (Elite)	7	2	3
pMEE2::AtGA20ox1-5 (Elite)	8	2	3
pMEE2::AtGA20ox1-10 (Elite)	1	2	3
pMEE2::AtGA20ox1-10 (Elite)	2	2	3
pMEE2::AtGA20ox1-10 (Elite)	3	2	3
pMEE2::AtGA20ox1-10 (Elite)	4	2	3
pMEE2::AtGA20ox1-10 (Elite)	5	2	3
pMEE2::AtGA20ox1-10 (Elite)	6	2	2
pMEE2::AtGA20ox1-10 (Elite)	7	2	3
pMEE2::AtGA20ox1-10 (Elite)	8	2	3
pMEE1:AtGA20ox1-4 (Elite)	1	2	3
pMEE1:AtGA20ox1-4 (Elite)	2	2	3
pMEE1:AtGA20ox1-4 (Elite)	3	2	3
pMEE1:AtGA20ox1-4 (Elite)	4	2	2.5
pMEE1:AtGA20ox1-4 (Elite)	5	2	2.5
pMEE1:AtGA20ox1-4 (Elite)	6	2	3
pMEE1:AtGA20ox1-4 (Elite)	7	2	2.5
pMEE1:AtGA20ox1-4 (Elite)	8	2	2.5
pMEE1:AtGA20ox1-5 (Elite)	1	2	2.5
pMEE1:AtGA20ox1-5 (Elite)	2	2	3
pMEE1:AtGA20ox1-5 (Elite)	3	2	3
pMEE1:AtGA20ox1-5 (Elite)	4	2	3
pMEE1:AtGA20ox1-5 (Elite)	5	2	3
pMEE1:AtGA20ox1-5 (Elite)	6	2	2
pMEE1:AtGA20ox1-5 (Elite)	7	2	3
pMEE1:AtGA20ox1-5 (Elite)	8	2	2
pMEE1:AtGA20ox1-8 (Elite)	1	2	2.5
pMEE1:AtGA20ox1-8 (Elite)	2	2	3
pMEE1:AtGA20ox1-8 (Elite)	3	2	3
pMEE1:AtGA20ox1-8 (Elite)	4	2	3
pMEE1:AtGA20ox1-8 (Elite)	5	2	3
pMEE1:AtGA20ox1-8 (Elite)	6	2	3
pMEE1:AtGA20ox1-8 (Elite)	7	2	3
pMEE1:AtGA20ox1-8 (Elite)	8	2	3
WT (T89)	1	3	3
WT (T89)	2	3	3
WT (T89)	3	3	3
WT (T89)	4	3	3
WT (T89)	5	3	NA
WT (T89)	6	3	3
WT (T89)	7	3	3
WT (T89)	8	3	NA
pMEE2:AtGA20ox1-2 (T89)	1	3	3
pMEE2:AtGA20ox1-2 (T89)	2	3	3
pMEE2:AtGA20ox1-2 (T89)	3	3	3
pMEE2:AtGA20ox1-2 (T89)	4	3	3
pMEE2:AtGA20ox1-2 (T89)	5	3	3
pMEE2:AtGA20ox1-2 (T89)	6	3	3
pMEE2:AtGA20ox1-2 (T89)	7	3	3
pMEE2:AtGA20ox1-2 (T89)	8	3	3
pMEE2:AtGA20ox1-11 (T89)	1	3	2.5
pMEE2:AtGA20ox1-11 (T89)	2	3	3
pMEE2:AtGA20ox1-11 (T89)	3	3	3
pMEE2:AtGA20ox1-11 (T89)	4	3	3
pMEE2:AtGA20ox1-11 (T89)	5	3	3
pMEE2:AtGA20ox1-11 (T89)	6	3	3
pMEE2:AtGA20ox1-11 (T89)	7	3	NA
pMEE2:AtGA20ox1-11 (T89)	8	3	3
pMEE2:AtGA20ox1-5 (T89)	1	3	3
pMEE2:AtGA20ox1-5 (T89)	2	3	3
pMEE2:AtGA20ox1-5 (T89)	3	3	3
pMEE2:AtGA20ox1-5 (T89)	4	3	3
pMEE2:AtGA20ox1-5 (T89)	5	3	3
pMEE2:AtGA20ox1-5 (T89)	6	3	3
pMEE2:AtGA20ox1-5 (T89)	7	3	3
pMEE2:AtGA20ox1-5 (T89)	8	3	NA
pMEE1:AtGA20ox1-10 (T89)	1	3	3
pMEE1:AtGA20ox1-10 (T89)	2	3	3
pMEE1:AtGA20ox1-10 (T89)	3	3	3
pMEE1:AtGA20ox1-10 (T89)	4	3	3
pMEE1:AtGA20ox1-10 (T89)	5	3	3
pMEE1:AtGA20ox1-10 (T89)	6	3	3
pMEE1:AtGA20ox1-10 (T89)	7	3	3
pMEE1:AtGA20ox1-10 (T89)	8	3	3
pMEE1:AtGA20ox1-3 (T89)	1	3	3
pMEE1:AtGA20ox1-3 (T89)	2	3	3
pMEE1:AtGA20ox1-3 (T89)	3	3	3
pMEE1:AtGA20ox1-3 (T89)	4	3	3
pMEE1:AtGA20ox1-3 (T89)	5	3	3
pMEE1:AtGA20ox1-3 (T89)	6	3	3
pMEE1:AtGA20ox1-3 (T89)	7	3	3
pMEE1:AtGA20ox1-3 (T89)	8	3	3
pMEE1:AtGA20ox1-8 (T89)	1	3	3
pMEE1:AtGA20ox1-8 (T89)	2	3	3
pMEE1:AtGA20ox1-8 (T89)	3	3	3
pMEE1:AtGA20ox1-8 (T89)	4	3	3
pMEE1:AtGA20ox1-8 (T89)	5	3	3
pMEE1:AtGA20ox1-8 (T89)	6	3	NA
pMEE1:AtGA20ox1-8 (T89)	7	3	3
pMEE1:AtGA20ox1-8 (T89)	8	3	3
WT (Elite)	1	3	3
WT (Elite)	2	3	3
WT (Elite)	3	3	2
WT (Elite)	4	3	2
WT (Elite)	5	3	3
WT (Elite)	6	3	3
WT (Elite)	7	3	3
WT (Elite)	8	3	3
pMEE2::AtGA20ox1-6 (Elite)	1	3	3
pMEE2::AtGA20ox1-6 (Elite)	2	3	3
pMEE2::AtGA20ox1-6 (Elite)	3	3	3
pMEE2::AtGA20ox1-6 (Elite)	4	3	3
pMEE2::AtGA20ox1-6 (Elite)	5	3	3
pMEE2::AtGA20ox1-6 (Elite)	6	3	3
pMEE2::AtGA20ox1-6 (Elite)	7	3	3
pMEE2::AtGA20ox1-6 (Elite)	8	3	3
pMEE2::AtGA20ox1-5 (Elite)	1	3	3
pMEE2::AtGA20ox1-5 (Elite)	2	3	3
pMEE2::AtGA20ox1-5 (Elite)	3	3	3
pMEE2::AtGA20ox1-5 (Elite)	4	3	3
pMEE2::AtGA20ox1-5 (Elite)	5	3	2.5
pMEE2::AtGA20ox1-5 (Elite)	6	3	3
pMEE2::AtGA20ox1-5 (Elite)	7	3	3
pMEE2::AtGA20ox1-5 (Elite)	8	3	3
pMEE2::AtGA20ox1-10 (Elite)	1	3	3
pMEE2::AtGA20ox1-10 (Elite)	2	3	3
pMEE2::AtGA20ox1-10 (Elite)	3	3	3
pMEE2::AtGA20ox1-10 (Elite)	4	3	3
pMEE2::AtGA20ox1-10 (Elite)	5	3	3
pMEE2::AtGA20ox1-10 (Elite)	6	3	2
pMEE2::AtGA20ox1-10 (Elite)	7	3	3
pMEE2::AtGA20ox1-10 (Elite)	8	3	3
pMEE1:AtGA20ox1-4 (Elite)	1	3	3
pMEE1:AtGA20ox1-4 (Elite)	2	3	3
pMEE1:AtGA20ox1-4 (Elite)	3	3	3
pMEE1:AtGA20ox1-4 (Elite)	4	3	2.5
pMEE1:AtGA20ox1-4 (Elite)	5	3	2.5
pMEE1:AtGA20ox1-4 (Elite)	6	3	3
pMEE1:AtGA20ox1-4 (Elite)	7	3	2.5
pMEE1:AtGA20ox1-4 (Elite)	8	3	2.5
pMEE1:AtGA20ox1-5 (Elite)	1	3	2.5
pMEE1:AtGA20ox1-5 (Elite)	2	3	3
pMEE1:AtGA20ox1-5 (Elite)	3	3	3
pMEE1:AtGA20ox1-5 (Elite)	4	3	3
pMEE1:AtGA20ox1-5 (Elite)	5	3	3
pMEE1:AtGA20ox1-5 (Elite)	6	3	2
pMEE1:AtGA20ox1-5 (Elite)	7	3	3
pMEE1:AtGA20ox1-5 (Elite)	8	3	2
pMEE1:AtGA20ox1-8 (Elite)	1	3	2.5
pMEE1:AtGA20ox1-8 (Elite)	2	3	3
pMEE1:AtGA20ox1-8 (Elite)	3	3	3
pMEE1:AtGA20ox1-8 (Elite)	4	3	3
pMEE1:AtGA20ox1-8 (Elite)	5	3	3
pMEE1:AtGA20ox1-8 (Elite)	6	3	3
pMEE1:AtGA20ox1-8 (Elite)	7	3	3
pMEE1:AtGA20ox1-8 (Elite)	8	3	3
WT (T89)	1	4	3
WT (T89)	2	4	2.5
WT (T89)	3	4	3
WT (T89)	4	4	3
WT (T89)	5	4	NA
WT (T89)	6	4	3
WT (T89)	7	4	3
WT (T89)	8	4	NA
pMEE2:AtGA20ox1-2 (T89)	1	4	3
pMEE2:AtGA20ox1-2 (T89)	2	4	NA
pMEE2:AtGA20ox1-2 (T89)	3	4	3
pMEE2:AtGA20ox1-2 (T89)	4	4	3
pMEE2:AtGA20ox1-2 (T89)	5	4	3
pMEE2:AtGA20ox1-2 (T89)	6	4	3
pMEE2:AtGA20ox1-2 (T89)	7	4	3
pMEE2:AtGA20ox1-2 (T89)	8	4	3
pMEE2:AtGA20ox1-11 (T89)	1	4	2.5
pMEE2:AtGA20ox1-11 (T89)	2	4	2.5
pMEE2:AtGA20ox1-11 (T89)	3	4	2.5
pMEE2:AtGA20ox1-11 (T89)	4	4	3
pMEE2:AtGA20ox1-11 (T89)	5	4	3
pMEE2:AtGA20ox1-11 (T89)	6	4	3
pMEE2:AtGA20ox1-11 (T89)	7	4	NA
pMEE2:AtGA20ox1-11 (T89)	8	4	2.5
pMEE2:AtGA20ox1-5 (T89)	1	4	3
pMEE2:AtGA20ox1-5 (T89)	2	4	3
pMEE2:AtGA20ox1-5 (T89)	3	4	3
pMEE2:AtGA20ox1-5 (T89)	4	4	3
pMEE2:AtGA20ox1-5 (T89)	5	4	3
pMEE2:AtGA20ox1-5 (T89)	6	4	3
pMEE2:AtGA20ox1-5 (T89)	7	4	3
pMEE2:AtGA20ox1-5 (T89)	8	4	NA
pMEE1:AtGA20ox1-10 (T89)	1	4	3
pMEE1:AtGA20ox1-10 (T89)	2	4	3
pMEE1:AtGA20ox1-10 (T89)	3	4	3
pMEE1:AtGA20ox1-10 (T89)	4	4	3
pMEE1:AtGA20ox1-10 (T89)	5	4	3
pMEE1:AtGA20ox1-10 (T89)	6	4	3
pMEE1:AtGA20ox1-10 (T89)	7	4	3
pMEE1:AtGA20ox1-10 (T89)	8	4	3
pMEE1:AtGA20ox1-3 (T89)	1	4	3
pMEE1:AtGA20ox1-3 (T89)	2	4	3
pMEE1:AtGA20ox1-3 (T89)	3	4	3
pMEE1:AtGA20ox1-3 (T89)	4	4	3
pMEE1:AtGA20ox1-3 (T89)	5	4	3
pMEE1:AtGA20ox1-3 (T89)	6	4	3
pMEE1:AtGA20ox1-3 (T89)	7	4	3
pMEE1:AtGA20ox1-3 (T89)	8	4	3
pMEE1:AtGA20ox1-8 (T89)	1	4	3
pMEE1:AtGA20ox1-8 (T89)	2	4	3
pMEE1:AtGA20ox1-8 (T89)	3	4	3
pMEE1:AtGA20ox1-8 (T89)	4	4	3
pMEE1:AtGA20ox1-8 (T89)	5	4	3
pMEE1:AtGA20ox1-8 (T89)	6	4	NA
pMEE1:AtGA20ox1-8 (T89)	7	4	3
pMEE1:AtGA20ox1-8 (T89)	8	4	3
WT (Elite)	1	4	2
WT (Elite)	2	4	2
WT (Elite)	3	4	2
WT (Elite)	4	4	2
WT (Elite)	5	4	2
WT (Elite)	6	4	2.5
WT (Elite)	7	4	2.5
WT (Elite)	8	4	2
pMEE2::AtGA20ox1-6 (Elite)	1	4	2
pMEE2::AtGA20ox1-6 (Elite)	2	4	2
pMEE2::AtGA20ox1-6 (Elite)	3	4	3
pMEE2::AtGA20ox1-6 (Elite)	4	4	3
pMEE2::AtGA20ox1-6 (Elite)	5	4	3
pMEE2::AtGA20ox1-6 (Elite)	6	4	3
pMEE2::AtGA20ox1-6 (Elite)	7	4	2.5
pMEE2::AtGA20ox1-6 (Elite)	8	4	2.5
pMEE2::AtGA20ox1-5 (Elite)	1	4	2
pMEE2::AtGA20ox1-5 (Elite)	2	4	2
pMEE2::AtGA20ox1-5 (Elite)	3	4	2.5
pMEE2::AtGA20ox1-5 (Elite)	4	4	2
pMEE2::AtGA20ox1-5 (Elite)	5	4	2
pMEE2::AtGA20ox1-5 (Elite)	6	4	2.5
pMEE2::AtGA20ox1-5 (Elite)	7	4	2.5
pMEE2::AtGA20ox1-5 (Elite)	8	4	1.5
pMEE2::AtGA20ox1-10 (Elite)	1	4	2
pMEE2::AtGA20ox1-10 (Elite)	2	4	2
pMEE2::AtGA20ox1-10 (Elite)	3	4	3
pMEE2::AtGA20ox1-10 (Elite)	4	4	2
pMEE2::AtGA20ox1-10 (Elite)	5	4	3
pMEE2::AtGA20ox1-10 (Elite)	6	4	2
pMEE2::AtGA20ox1-10 (Elite)	7	4	2.5
pMEE2::AtGA20ox1-10 (Elite)	8	4	3
pMEE1:AtGA20ox1-4 (Elite)	1	4	2
pMEE1:AtGA20ox1-4 (Elite)	2	4	2
pMEE1:AtGA20ox1-4 (Elite)	3	4	2.5
pMEE1:AtGA20ox1-4 (Elite)	4	4	2
pMEE1:AtGA20ox1-4 (Elite)	5	4	2.5
pMEE1:AtGA20ox1-4 (Elite)	6	4	2.5
pMEE1:AtGA20ox1-4 (Elite)	7	4	2
pMEE1:AtGA20ox1-4 (Elite)	8	4	2
pMEE1:AtGA20ox1-5 (Elite)	1	4	2
pMEE1:AtGA20ox1-5 (Elite)	2	4	2
pMEE1:AtGA20ox1-5 (Elite)	3	4	2
pMEE1:AtGA20ox1-5 (Elite)	4	4	3
pMEE1:AtGA20ox1-5 (Elite)	5	4	2
pMEE1:AtGA20ox1-5 (Elite)	6	4	2
pMEE1:AtGA20ox1-5 (Elite)	7	4	2
pMEE1:AtGA20ox1-5 (Elite)	8	4	2
pMEE1:AtGA20ox1-8 (Elite)	1	4	2.5
pMEE1:AtGA20ox1-8 (Elite)	2	4	3
pMEE1:AtGA20ox1-8 (Elite)	3	4	2
pMEE1:AtGA20ox1-8 (Elite)	4	4	2.5
pMEE1:AtGA20ox1-8 (Elite)	5	4	3
pMEE1:AtGA20ox1-8 (Elite)	6	4	2.5
pMEE1:AtGA20ox1-8 (Elite)	7	4	2.5
pMEE1:AtGA20ox1-8 (Elite)	8	4	2
WT (T89)	1	5	3
WT (T89)	2	5	2.5
WT (T89)	3	5	3
WT (T89)	4	5	3
WT (T89)	5	5	NA
WT (T89)	6	5	2.5
WT (T89)	7	5	3
WT (T89)	8	5	NA
pMEE2:AtGA20ox1-2 (T89)	1	5	3
pMEE2:AtGA20ox1-2 (T89)	2	5	NA
pMEE2:AtGA20ox1-2 (T89)	3	5	3
pMEE2:AtGA20ox1-2 (T89)	4	5	3
pMEE2:AtGA20ox1-2 (T89)	5	5	3
pMEE2:AtGA20ox1-2 (T89)	6	5	NA
pMEE2:AtGA20ox1-2 (T89)	7	5	3
pMEE2:AtGA20ox1-2 (T89)	8	5	NA
pMEE2:AtGA20ox1-11 (T89)	1	5	2.5
pMEE2:AtGA20ox1-11 (T89)	2	5	2.5
pMEE2:AtGA20ox1-11 (T89)	3	5	2.5
pMEE2:AtGA20ox1-11 (T89)	4	5	3
pMEE2:AtGA20ox1-11 (T89)	5	5	3
pMEE2:AtGA20ox1-11 (T89)	6	5	3
pMEE2:AtGA20ox1-11 (T89)	7	5	NA
pMEE2:AtGA20ox1-11 (T89)	8	5	2.5
pMEE2:AtGA20ox1-5 (T89)	1	5	3
pMEE2:AtGA20ox1-5 (T89)	2	5	3
pMEE2:AtGA20ox1-5 (T89)	3	5	3
pMEE2:AtGA20ox1-5 (T89)	4	5	3
pMEE2:AtGA20ox1-5 (T89)	5	5	NA
pMEE2:AtGA20ox1-5 (T89)	6	5	3
pMEE2:AtGA20ox1-5 (T89)	7	5	3
pMEE2:AtGA20ox1-5 (T89)	8	5	NA
pMEE1:AtGA20ox1-10 (T89)	1	5	3
pMEE1:AtGA20ox1-10 (T89)	2	5	3
pMEE1:AtGA20ox1-10 (T89)	3	5	3
pMEE1:AtGA20ox1-10 (T89)	4	5	3
pMEE1:AtGA20ox1-10 (T89)	5	5	3
pMEE1:AtGA20ox1-10 (T89)	6	5	3
pMEE1:AtGA20ox1-10 (T89)	7	5	3
pMEE1:AtGA20ox1-10 (T89)	8	5	3
pMEE1:AtGA20ox1-3 (T89)	1	5	3
pMEE1:AtGA20ox1-3 (T89)	2	5	3
pMEE1:AtGA20ox1-3 (T89)	3	5	3
pMEE1:AtGA20ox1-3 (T89)	4	5	3
pMEE1:AtGA20ox1-3 (T89)	5	5	3
pMEE1:AtGA20ox1-3 (T89)	6	5	3
pMEE1:AtGA20ox1-3 (T89)	7	5	3
pMEE1:AtGA20ox1-3 (T89)	8	5	3
pMEE1:AtGA20ox1-8 (T89)	1	5	3
pMEE1:AtGA20ox1-8 (T89)	2	5	3
pMEE1:AtGA20ox1-8 (T89)	3	5	3
pMEE1:AtGA20ox1-8 (T89)	4	5	3
pMEE1:AtGA20ox1-8 (T89)	5	5	3
pMEE1:AtGA20ox1-8 (T89)	6	5	NA
pMEE1:AtGA20ox1-8 (T89)	7	5	3
pMEE1:AtGA20ox1-8 (T89)	8	5	3
WT (Elite)	1	5	1
WT (Elite)	2	5	1
WT (Elite)	3	5	2
WT (Elite)	4	5	2
WT (Elite)	5	5	2
WT (Elite)	6	5	2
WT (Elite)	7	5	1
WT (Elite)	8	5	1
pMEE2::AtGA20ox1-6 (Elite)	1	5	1
pMEE2::AtGA20ox1-6 (Elite)	2	5	1.5
pMEE2::AtGA20ox1-6 (Elite)	3	5	2
pMEE2::AtGA20ox1-6 (Elite)	4	5	2
pMEE2::AtGA20ox1-6 (Elite)	5	5	2
pMEE2::AtGA20ox1-6 (Elite)	6	5	1.5
pMEE2::AtGA20ox1-6 (Elite)	7	5	2.5
pMEE2::AtGA20ox1-6 (Elite)	8	5	1.5
pMEE2::AtGA20ox1-5 (Elite)	1	5	1
pMEE2::AtGA20ox1-5 (Elite)	2	5	1.5
pMEE2::AtGA20ox1-5 (Elite)	3	5	1
pMEE2::AtGA20ox1-5 (Elite)	4	5	2
pMEE2::AtGA20ox1-5 (Elite)	5	5	2
pMEE2::AtGA20ox1-5 (Elite)	6	5	2
pMEE2::AtGA20ox1-5 (Elite)	7	5	2
pMEE2::AtGA20ox1-5 (Elite)	8	5	1.5
pMEE2::AtGA20ox1-10 (Elite)	1	5	1
pMEE2::AtGA20ox1-10 (Elite)	2	5	1
pMEE2::AtGA20ox1-10 (Elite)	3	5	2.5
pMEE2::AtGA20ox1-10 (Elite)	4	5	2
pMEE2::AtGA20ox1-10 (Elite)	5	5	2.5
pMEE2::AtGA20ox1-10 (Elite)	6	5	1.5
pMEE2::AtGA20ox1-10 (Elite)	7	5	2.5
pMEE2::AtGA20ox1-10 (Elite)	8	5	2.5
pMEE1:AtGA20ox1-4 (Elite)	1	5	1
pMEE1:AtGA20ox1-4 (Elite)	2	5	1
pMEE1:AtGA20ox1-4 (Elite)	3	5	1
pMEE1:AtGA20ox1-4 (Elite)	4	5	2
pMEE1:AtGA20ox1-4 (Elite)	5	5	2.5
pMEE1:AtGA20ox1-4 (Elite)	6	5	2
pMEE1:AtGA20ox1-4 (Elite)	7	5	1
pMEE1:AtGA20ox1-4 (Elite)	8	5	1
pMEE1:AtGA20ox1-5 (Elite)	1	5	2
pMEE1:AtGA20ox1-5 (Elite)	2	5	1
pMEE1:AtGA20ox1-5 (Elite)	3	5	2.5
pMEE1:AtGA20ox1-5 (Elite)	4	5	2
pMEE1:AtGA20ox1-5 (Elite)	5	5	2
pMEE1:AtGA20ox1-5 (Elite)	6	5	2
pMEE1:AtGA20ox1-5 (Elite)	7	5	2
pMEE1:AtGA20ox1-5 (Elite)	8	5	1
pMEE1:AtGA20ox1-8 (Elite)	1	5	2
pMEE1:AtGA20ox1-8 (Elite)	2	5	2
pMEE1:AtGA20ox1-8 (Elite)	3	5	2
pMEE1:AtGA20ox1-8 (Elite)	4	5	2
pMEE1:AtGA20ox1-8 (Elite)	5	5	2.5
pMEE1:AtGA20ox1-8 (Elite)	6	5	1.5
pMEE1:AtGA20ox1-8 (Elite)	7	5	1.5
pMEE1:AtGA20ox1-8 (Elite)	8	5	2
WT (T89)	1	6	2.5
WT (T89)	2	6	2
WT (T89)	3	6	2.5
WT (T89)	4	6	2.5
WT (T89)	5	6	NA
WT (T89)	6	6	1.5
WT (T89)	7	6	2.5
WT (T89)	8	6	NA
pMEE2:AtGA20ox1-2 (T89)	1	6	3
pMEE2:AtGA20ox1-2 (T89)	2	6	NA
pMEE2:AtGA20ox1-2 (T89)	3	6	3
pMEE2:AtGA20ox1-2 (T89)	4	6	3
pMEE2:AtGA20ox1-2 (T89)	5	6	3
pMEE2:AtGA20ox1-2 (T89)	6	6	NA
pMEE2:AtGA20ox1-2 (T89)	7	6	3
pMEE2:AtGA20ox1-2 (T89)	8	6	NA
pMEE2:AtGA20ox1-11 (T89)	1	6	2.5
pMEE2:AtGA20ox1-11 (T89)	2	6	2.5
pMEE2:AtGA20ox1-11 (T89)	3	6	2.5
pMEE2:AtGA20ox1-11 (T89)	4	6	3
pMEE2:AtGA20ox1-11 (T89)	5	6	3
pMEE2:AtGA20ox1-11 (T89)	6	6	3
pMEE2:AtGA20ox1-11 (T89)	7	6	NA
pMEE2:AtGA20ox1-11 (T89)	8	6	2.5
pMEE2:AtGA20ox1-5 (T89)	1	6	3
pMEE2:AtGA20ox1-5 (T89)	2	6	3
pMEE2:AtGA20ox1-5 (T89)	3	6	3
pMEE2:AtGA20ox1-5 (T89)	4	6	3
pMEE2:AtGA20ox1-5 (T89)	5	6	NA
pMEE2:AtGA20ox1-5 (T89)	6	6	3
pMEE2:AtGA20ox1-5 (T89)	7	6	3
pMEE2:AtGA20ox1-5 (T89)	8	6	NA
pMEE1:AtGA20ox1-10 (T89)	1	6	NA
pMEE1:AtGA20ox1-10 (T89)	2	6	3
pMEE1:AtGA20ox1-10 (T89)	3	6	3
pMEE1:AtGA20ox1-10 (T89)	4	6	3
pMEE1:AtGA20ox1-10 (T89)	5	6	3
pMEE1:AtGA20ox1-10 (T89)	6	6	3
pMEE1:AtGA20ox1-10 (T89)	7	6	2.5
pMEE1:AtGA20ox1-10 (T89)	8	6	3
pMEE1:AtGA20ox1-3 (T89)	1	6	3
pMEE1:AtGA20ox1-3 (T89)	2	6	3
pMEE1:AtGA20ox1-3 (T89)	3	6	3
pMEE1:AtGA20ox1-3 (T89)	4	6	2.5
pMEE1:AtGA20ox1-3 (T89)	5	6	3
pMEE1:AtGA20ox1-3 (T89)	6	6	3
pMEE1:AtGA20ox1-3 (T89)	7	6	3
pMEE1:AtGA20ox1-3 (T89)	8	6	3
pMEE1:AtGA20ox1-8 (T89)	1	6	3
pMEE1:AtGA20ox1-8 (T89)	2	6	3
pMEE1:AtGA20ox1-8 (T89)	3	6	3
pMEE1:AtGA20ox1-8 (T89)	4	6	3
pMEE1:AtGA20ox1-8 (T89)	5	6	3
pMEE1:AtGA20ox1-8 (T89)	6	6	NA
pMEE1:AtGA20ox1-8 (T89)	7	6	3
pMEE1:AtGA20ox1-8 (T89)	8	6	3
WT (Elite)	1	6	0
WT (Elite)	2	6	0
WT (Elite)	3	6	1
WT (Elite)	4	6	1
WT (Elite)	5	6	0
WT (Elite)	6	6	1
WT (Elite)	7	6	0
WT (Elite)	8	6	1
pMEE2::AtGA20ox1-6 (Elite)	1	6	0
pMEE2::AtGA20ox1-6 (Elite)	2	6	0
pMEE2::AtGA20ox1-6 (Elite)	3	6	0
pMEE2::AtGA20ox1-6 (Elite)	4	6	1.5
pMEE2::AtGA20ox1-6 (Elite)	5	6	0
pMEE2::AtGA20ox1-6 (Elite)	6	6	1
pMEE2::AtGA20ox1-6 (Elite)	7	6	0
pMEE2::AtGA20ox1-6 (Elite)	8	6	1
pMEE2::AtGA20ox1-5 (Elite)	1	6	0
pMEE2::AtGA20ox1-5 (Elite)	2	6	0
pMEE2::AtGA20ox1-5 (Elite)	3	6	0
pMEE2::AtGA20ox1-5 (Elite)	4	6	0
pMEE2::AtGA20ox1-5 (Elite)	5	6	1
pMEE2::AtGA20ox1-5 (Elite)	6	6	1
pMEE2::AtGA20ox1-5 (Elite)	7	6	0
pMEE2::AtGA20ox1-5 (Elite)	8	6	0.5
pMEE2::AtGA20ox1-10 (Elite)	1	6	0
pMEE2::AtGA20ox1-10 (Elite)	2	6	0
pMEE2::AtGA20ox1-10 (Elite)	3	6	2
pMEE2::AtGA20ox1-10 (Elite)	4	6	1
pMEE2::AtGA20ox1-10 (Elite)	5	6	1
pMEE2::AtGA20ox1-10 (Elite)	6	6	1.5
pMEE2::AtGA20ox1-10 (Elite)	7	6	0
pMEE2::AtGA20ox1-10 (Elite)	8	6	0.5
pMEE1:AtGA20ox1-4 (Elite)	1	6	0
pMEE1:AtGA20ox1-4 (Elite)	2	6	0
pMEE1:AtGA20ox1-4 (Elite)	3	6	1
pMEE1:AtGA20ox1-4 (Elite)	4	6	1
pMEE1:AtGA20ox1-4 (Elite)	5	6	1
pMEE1:AtGA20ox1-4 (Elite)	6	6	1
pMEE1:AtGA20ox1-4 (Elite)	7	6	0
pMEE1:AtGA20ox1-4 (Elite)	8	6	1
pMEE1:AtGA20ox1-5 (Elite)	1	6	1
pMEE1:AtGA20ox1-5 (Elite)	2	6	0
pMEE1:AtGA20ox1-5 (Elite)	3	6	1
pMEE1:AtGA20ox1-5 (Elite)	4	6	0
pMEE1:AtGA20ox1-5 (Elite)	5	6	1
pMEE1:AtGA20ox1-5 (Elite)	6	6	1
pMEE1:AtGA20ox1-5 (Elite)	7	6	1
pMEE1:AtGA20ox1-5 (Elite)	8	6	0
pMEE1:AtGA20ox1-8 (Elite)	1	6	0
pMEE1:AtGA20ox1-8 (Elite)	2	6	0
pMEE1:AtGA20ox1-8 (Elite)	3	6	1
pMEE1:AtGA20ox1-8 (Elite)	4	6	0
pMEE1:AtGA20ox1-8 (Elite)	5	6	1
pMEE1:AtGA20ox1-8 (Elite)	6	6	1
pMEE1:AtGA20ox1-8 (Elite)	7	6	1
pMEE1:AtGA20ox1-8 (Elite)	8	6	0.5
WT (T89)	1	7	2
WT (T89)	2	7	2
WT (T89)	3	7	2.5
WT (T89)	4	7	2.5
WT (T89)	5	7	NA
WT (T89)	6	7	1.5
WT (T89)	7	7	2.5
WT (T89)	8	7	NA
pMEE2:AtGA20ox1-2 (T89)	1	7	3
pMEE2:AtGA20ox1-2 (T89)	2	7	NA
pMEE2:AtGA20ox1-2 (T89)	3	7	3
pMEE2:AtGA20ox1-2 (T89)	4	7	3
pMEE2:AtGA20ox1-2 (T89)	5	7	3
pMEE2:AtGA20ox1-2 (T89)	6	7	NA
pMEE2:AtGA20ox1-2 (T89)	7	7	3
pMEE2:AtGA20ox1-2 (T89)	8	7	NA
pMEE2:AtGA20ox1-11 (T89)	1	7	2.5
pMEE2:AtGA20ox1-11 (T89)	2	7	NA
pMEE2:AtGA20ox1-11 (T89)	3	7	2.5
pMEE2:AtGA20ox1-11 (T89)	4	7	3
pMEE2:AtGA20ox1-11 (T89)	5	7	3
pMEE2:AtGA20ox1-11 (T89)	6	7	3
pMEE2:AtGA20ox1-11 (T89)	7	7	NA
pMEE2:AtGA20ox1-11 (T89)	8	7	2.5
pMEE2:AtGA20ox1-5 (T89)	1	7	3
pMEE2:AtGA20ox1-5 (T89)	2	7	3
pMEE2:AtGA20ox1-5 (T89)	3	7	3
pMEE2:AtGA20ox1-5 (T89)	4	7	3
pMEE2:AtGA20ox1-5 (T89)	5	7	NA
pMEE2:AtGA20ox1-5 (T89)	6	7	3
pMEE2:AtGA20ox1-5 (T89)	7	7	3
pMEE2:AtGA20ox1-5 (T89)	8	7	NA
pMEE1:AtGA20ox1-10 (T89)	1	7	NA
pMEE1:AtGA20ox1-10 (T89)	2	7	3
pMEE1:AtGA20ox1-10 (T89)	3	7	3
pMEE1:AtGA20ox1-10 (T89)	4	7	3
pMEE1:AtGA20ox1-10 (T89)	5	7	3
pMEE1:AtGA20ox1-10 (T89)	6	7	3
pMEE1:AtGA20ox1-10 (T89)	7	7	2.5
pMEE1:AtGA20ox1-10 (T89)	8	7	3
pMEE1:AtGA20ox1-3 (T89)	1	7	3
pMEE1:AtGA20ox1-3 (T89)	2	7	3
pMEE1:AtGA20ox1-3 (T89)	3	7	3
pMEE1:AtGA20ox1-3 (T89)	4	7	2.5
pMEE1:AtGA20ox1-3 (T89)	5	7	3
pMEE1:AtGA20ox1-3 (T89)	6	7	3
pMEE1:AtGA20ox1-3 (T89)	7	7	3
pMEE1:AtGA20ox1-3 (T89)	8	7	3
pMEE1:AtGA20ox1-8 (T89)	1	7	3
pMEE1:AtGA20ox1-8 (T89)	2	7	3
pMEE1:AtGA20ox1-8 (T89)	3	7	3
pMEE1:AtGA20ox1-8 (T89)	4	7	3
pMEE1:AtGA20ox1-8 (T89)	5	7	3
pMEE1:AtGA20ox1-8 (T89)	6	7	NA
pMEE1:AtGA20ox1-8 (T89)	7	7	3
pMEE1:AtGA20ox1-8 (T89)	8	7	3
WT (Elite)	1	7	0
WT (Elite)	2	7	1
WT (Elite)	3	7	0
WT (Elite)	4	7	0
WT (Elite)	5	7	0
WT (Elite)	6	7	0
WT (Elite)	7	7	0
WT (Elite)	8	7	0
pMEE2::AtGA20ox1-6 (Elite)	1	7	0
pMEE2::AtGA20ox1-6 (Elite)	2	7	0
pMEE2::AtGA20ox1-6 (Elite)	3	7	0
pMEE2::AtGA20ox1-6 (Elite)	4	7	1
pMEE2::AtGA20ox1-6 (Elite)	5	7	0
pMEE2::AtGA20ox1-6 (Elite)	6	7	0
pMEE2::AtGA20ox1-6 (Elite)	7	7	0
pMEE2::AtGA20ox1-6 (Elite)	8	7	0
pMEE2::AtGA20ox1-5 (Elite)	1	7	0
pMEE2::AtGA20ox1-5 (Elite)	2	7	0
pMEE2::AtGA20ox1-5 (Elite)	3	7	0
pMEE2::AtGA20ox1-5 (Elite)	4	7	0
pMEE2::AtGA20ox1-5 (Elite)	5	7	1
pMEE2::AtGA20ox1-5 (Elite)	6	7	0
pMEE2::AtGA20ox1-5 (Elite)	7	7	0
pMEE2::AtGA20ox1-5 (Elite)	8	7	0
pMEE2::AtGA20ox1-10 (Elite)	1	7	0
pMEE2::AtGA20ox1-10 (Elite)	2	7	0
pMEE2::AtGA20ox1-10 (Elite)	3	7	2
pMEE2::AtGA20ox1-10 (Elite)	4	7	0
pMEE2::AtGA20ox1-10 (Elite)	5	7	0
pMEE2::AtGA20ox1-10 (Elite)	6	7	1
pMEE2::AtGA20ox1-10 (Elite)	7	7	0
pMEE2::AtGA20ox1-10 (Elite)	8	7	0
pMEE1:AtGA20ox1-4 (Elite)	1	7	0
pMEE1:AtGA20ox1-4 (Elite)	2	7	0
pMEE1:AtGA20ox1-4 (Elite)	3	7	0
pMEE1:AtGA20ox1-4 (Elite)	4	7	1
pMEE1:AtGA20ox1-4 (Elite)	5	7	0
pMEE1:AtGA20ox1-4 (Elite)	6	7	0
pMEE1:AtGA20ox1-4 (Elite)	7	7	0
pMEE1:AtGA20ox1-4 (Elite)	8	7	0
pMEE1:AtGA20ox1-5 (Elite)	1	7	0
pMEE1:AtGA20ox1-5 (Elite)	2	7	0
pMEE1:AtGA20ox1-5 (Elite)	3	7	0
pMEE1:AtGA20ox1-5 (Elite)	4	7	0
pMEE1:AtGA20ox1-5 (Elite)	5	7	0
pMEE1:AtGA20ox1-5 (Elite)	6	7	0
pMEE1:AtGA20ox1-5 (Elite)	7	7	0
pMEE1:AtGA20ox1-5 (Elite)	8	7	0
pMEE1:AtGA20ox1-8 (Elite)	1	7	0
pMEE1:AtGA20ox1-8 (Elite)	2	7	0
pMEE1:AtGA20ox1-8 (Elite)	3	7	1
pMEE1:AtGA20ox1-8 (Elite)	4	7	0
pMEE1:AtGA20ox1-8 (Elite)	5	7	0
pMEE1:AtGA20ox1-8 (Elite)	6	7	0
pMEE1:AtGA20ox1-8 (Elite)	7	7	0
pMEE1:AtGA20ox1-8 (Elite)	8	7	0
WT (T89)	1	8	2
WT (T89)	2	8	1.5
WT (T89)	3	8	2.5
WT (T89)	4	8	2.5
WT (T89)	5	8	NA
WT (T89)	6	8	1
WT (T89)	7	8	2.5
WT (T89)	8	8	NA
pMEE2:AtGA20ox1-2 (T89)	1	8	3
pMEE2:AtGA20ox1-2 (T89)	2	8	NA
pMEE2:AtGA20ox1-2 (T89)	3	8	3
pMEE2:AtGA20ox1-2 (T89)	4	8	3
pMEE2:AtGA20ox1-2 (T89)	5	8	3
pMEE2:AtGA20ox1-2 (T89)	6	8	NA
pMEE2:AtGA20ox1-2 (T89)	7	8	3
pMEE2:AtGA20ox1-2 (T89)	8	8	NA
pMEE2:AtGA20ox1-11 (T89)	1	8	NA
pMEE2:AtGA20ox1-11 (T89)	2	8	NA
pMEE2:AtGA20ox1-11 (T89)	3	8	2.5
pMEE2:AtGA20ox1-11 (T89)	4	8	2.5
pMEE2:AtGA20ox1-11 (T89)	5	8	3
pMEE2:AtGA20ox1-11 (T89)	6	8	3
pMEE2:AtGA20ox1-11 (T89)	7	8	NA
pMEE2:AtGA20ox1-11 (T89)	8	8	2.5
pMEE2:AtGA20ox1-5 (T89)	1	8	3
pMEE2:AtGA20ox1-5 (T89)	2	8	3
pMEE2:AtGA20ox1-5 (T89)	3	8	3
pMEE2:AtGA20ox1-5 (T89)	4	8	3
pMEE2:AtGA20ox1-5 (T89)	5	8	NA
pMEE2:AtGA20ox1-5 (T89)	6	8	3
pMEE2:AtGA20ox1-5 (T89)	7	8	3
pMEE2:AtGA20ox1-5 (T89)	8	8	NA
pMEE1:AtGA20ox1-10 (T89)	1	8	NA
pMEE1:AtGA20ox1-10 (T89)	2	8	3
pMEE1:AtGA20ox1-10 (T89)	3	8	3
pMEE1:AtGA20ox1-10 (T89)	4	8	3
pMEE1:AtGA20ox1-10 (T89)	5	8	2.5
pMEE1:AtGA20ox1-10 (T89)	6	8	1.5
pMEE1:AtGA20ox1-10 (T89)	7	8	2
pMEE1:AtGA20ox1-10 (T89)	8	8	3
pMEE1:AtGA20ox1-3 (T89)	1	8	3
pMEE1:AtGA20ox1-3 (T89)	2	8	3
pMEE1:AtGA20ox1-3 (T89)	3	8	3
pMEE1:AtGA20ox1-3 (T89)	4	8	2.5
pMEE1:AtGA20ox1-3 (T89)	5	8	2.5
pMEE1:AtGA20ox1-3 (T89)	6	8	3
pMEE1:AtGA20ox1-3 (T89)	7	8	3
pMEE1:AtGA20ox1-3 (T89)	8	8	3
pMEE1:AtGA20ox1-8 (T89)	1	8	3
pMEE1:AtGA20ox1-8 (T89)	2	8	3
pMEE1:AtGA20ox1-8 (T89)	3	8	2.5
pMEE1:AtGA20ox1-8 (T89)	4	8	3
pMEE1:AtGA20ox1-8 (T89)	5	8	3
pMEE1:AtGA20ox1-8 (T89)	6	8	NA
pMEE1:AtGA20ox1-8 (T89)	7	8	3
pMEE1:AtGA20ox1-8 (T89)	8	8	3
WT (Elite)	1	8	0
WT (Elite)	2	8	0
WT (Elite)	3	8	0
WT (Elite)	4	8	0
WT (Elite)	5	8	0
WT (Elite)	6	8	0
WT (Elite)	7	8	0
WT (Elite)	8	8	0
pMEE2::AtGA20ox1-6 (Elite)	1	8	0
pMEE2::AtGA20ox1-6 (Elite)	2	8	0
pMEE2::AtGA20ox1-6 (Elite)	3	8	0
pMEE2::AtGA20ox1-6 (Elite)	4	8	0
pMEE2::AtGA20ox1-6 (Elite)	5	8	0
pMEE2::AtGA20ox1-6 (Elite)	6	8	0
pMEE2::AtGA20ox1-6 (Elite)	7	8	0
pMEE2::AtGA20ox1-6 (Elite)	8	8	0
pMEE2::AtGA20ox1-5 (Elite)	1	8	0
pMEE2::AtGA20ox1-5 (Elite)	2	8	0
pMEE2::AtGA20ox1-5 (Elite)	3	8	0
pMEE2::AtGA20ox1-5 (Elite)	4	8	0
pMEE2::AtGA20ox1-5 (Elite)	5	8	0
pMEE2::AtGA20ox1-5 (Elite)	6	8	0
pMEE2::AtGA20ox1-5 (Elite)	7	8	0
pMEE2::AtGA20ox1-5 (Elite)	8	8	0
pMEE2::AtGA20ox1-10 (Elite)	1	8	0
pMEE2::AtGA20ox1-10 (Elite)	2	8	0
pMEE2::AtGA20ox1-10 (Elite)	3	8	1
pMEE2::AtGA20ox1-10 (Elite)	4	8	0
pMEE2::AtGA20ox1-10 (Elite)	5	8	0
pMEE2::AtGA20ox1-10 (Elite)	6	8	0
pMEE2::AtGA20ox1-10 (Elite)	7	8	0
pMEE2::AtGA20ox1-10 (Elite)	8	8	0
pMEE1:AtGA20ox1-4 (Elite)	1	8	0
pMEE1:AtGA20ox1-4 (Elite)	2	8	0
pMEE1:AtGA20ox1-4 (Elite)	3	8	0
pMEE1:AtGA20ox1-4 (Elite)	4	8	0
pMEE1:AtGA20ox1-4 (Elite)	5	8	0
pMEE1:AtGA20ox1-4 (Elite)	6	8	0
pMEE1:AtGA20ox1-4 (Elite)	7	8	0
pMEE1:AtGA20ox1-4 (Elite)	8	8	0
pMEE1:AtGA20ox1-5 (Elite)	1	8	0
pMEE1:AtGA20ox1-5 (Elite)	2	8	0
pMEE1:AtGA20ox1-5 (Elite)	3	8	0
pMEE1:AtGA20ox1-5 (Elite)	4	8	0
pMEE1:AtGA20ox1-5 (Elite)	5	8	0
pMEE1:AtGA20ox1-5 (Elite)	6	8	0
pMEE1:AtGA20ox1-5 (Elite)	7	8	0
pMEE1:AtGA20ox1-5 (Elite)	8	8	0
pMEE1:AtGA20ox1-8 (Elite)	1	8	0
pMEE1:AtGA20ox1-8 (Elite)	2	8	0
pMEE1:AtGA20ox1-8 (Elite)	3	8	0
pMEE1:AtGA20ox1-8 (Elite)	4	8	0
pMEE1:AtGA20ox1-8 (Elite)	5	8	0
pMEE1:AtGA20ox1-8 (Elite)	6	8	0
pMEE1:AtGA20ox1-8 (Elite)	7	8	0
pMEE1:AtGA20ox1-8 (Elite)	8	8	0
WT (T89)	1	9	1
WT (T89)	2	9	0.5
WT (T89)	3	9	2
WT (T89)	4	9	2
WT (T89)	5	9	NA
WT (T89)	6	9	1
WT (T89)	7	9	2.5
WT (T89)	8	9	NA
pMEE2:AtGA20ox1-2 (T89)	1	9	3
pMEE2:AtGA20ox1-2 (T89)	2	9	NA
pMEE2:AtGA20ox1-2 (T89)	3	9	2.5
pMEE2:AtGA20ox1-2 (T89)	4	9	3
pMEE2:AtGA20ox1-2 (T89)	5	9	2.5
pMEE2:AtGA20ox1-2 (T89)	6	9	NA
pMEE2:AtGA20ox1-2 (T89)	7	9	3
pMEE2:AtGA20ox1-2 (T89)	8	9	NA
pMEE2:AtGA20ox1-11 (T89)	1	9	NA
pMEE2:AtGA20ox1-11 (T89)	2	9	NA
pMEE2:AtGA20ox1-11 (T89)	3	9	2.5
pMEE2:AtGA20ox1-11 (T89)	4	9	2.5
pMEE2:AtGA20ox1-11 (T89)	5	9	3
pMEE2:AtGA20ox1-11 (T89)	6	9	3
pMEE2:AtGA20ox1-11 (T89)	7	9	NA
pMEE2:AtGA20ox1-11 (T89)	8	9	2.5
pMEE2:AtGA20ox1-5 (T89)	1	9	3
pMEE2:AtGA20ox1-5 (T89)	2	9	2.5
pMEE2:AtGA20ox1-5 (T89)	3	9	2.5
pMEE2:AtGA20ox1-5 (T89)	4	9	3
pMEE2:AtGA20ox1-5 (T89)	5	9	NA
pMEE2:AtGA20ox1-5 (T89)	6	9	2
pMEE2:AtGA20ox1-5 (T89)	7	9	3
pMEE2:AtGA20ox1-5 (T89)	8	9	NA
pMEE1:AtGA20ox1-10 (T89)	1	9	NA
pMEE1:AtGA20ox1-10 (T89)	2	9	3
pMEE1:AtGA20ox1-10 (T89)	3	9	3
pMEE1:AtGA20ox1-10 (T89)	4	9	3
pMEE1:AtGA20ox1-10 (T89)	5	9	1.5
pMEE1:AtGA20ox1-10 (T89)	6	9	1
pMEE1:AtGA20ox1-10 (T89)	7	9	1
pMEE1:AtGA20ox1-10 (T89)	8	9	3
pMEE1:AtGA20ox1-3 (T89)	1	9	2.5
pMEE1:AtGA20ox1-3 (T89)	2	9	2.5
pMEE1:AtGA20ox1-3 (T89)	3	9	3
pMEE1:AtGA20ox1-3 (T89)	4	9	2.5
pMEE1:AtGA20ox1-3 (T89)	5	9	1.5
pMEE1:AtGA20ox1-3 (T89)	6	9	1.5
pMEE1:AtGA20ox1-3 (T89)	7	9	3
pMEE1:AtGA20ox1-3 (T89)	8	9	3
pMEE1:AtGA20ox1-8 (T89)	1	9	1.5
pMEE1:AtGA20ox1-8 (T89)	2	9	2.5
pMEE1:AtGA20ox1-8 (T89)	3	9	1.5
pMEE1:AtGA20ox1-8 (T89)	4	9	3
pMEE1:AtGA20ox1-8 (T89)	5	9	3
pMEE1:AtGA20ox1-8 (T89)	6	9	NA
pMEE1:AtGA20ox1-8 (T89)	7	9	3
pMEE1:AtGA20ox1-8 (T89)	8	9	3
WT (Elite)	1	9	NA
WT (Elite)	2	9	NA
WT (Elite)	3	9	NA
WT (Elite)	4	9	NA
WT (Elite)	5	9	NA
WT (Elite)	6	9	NA
WT (Elite)	7	9	NA
WT (Elite)	8	9	NA
pMEE2::AtGA20ox1-6 (Elite)	1	9	NA
pMEE2::AtGA20ox1-6 (Elite)	2	9	NA
pMEE2::AtGA20ox1-6 (Elite)	3	9	NA
pMEE2::AtGA20ox1-6 (Elite)	4	9	NA
pMEE2::AtGA20ox1-6 (Elite)	5	9	NA
pMEE2::AtGA20ox1-6 (Elite)	6	9	NA
pMEE2::AtGA20ox1-6 (Elite)	7	9	NA
pMEE2::AtGA20ox1-6 (Elite)	8	9	NA
pMEE2::AtGA20ox1-5 (Elite)	1	9	NA
pMEE2::AtGA20ox1-5 (Elite)	2	9	NA
pMEE2::AtGA20ox1-5 (Elite)	3	9	NA
pMEE2::AtGA20ox1-5 (Elite)	4	9	NA
pMEE2::AtGA20ox1-5 (Elite)	5	9	NA
pMEE2::AtGA20ox1-5 (Elite)	6	9	NA
pMEE2::AtGA20ox1-5 (Elite)	7	9	NA
pMEE2::AtGA20ox1-5 (Elite)	8	9	NA
pMEE2::AtGA20ox1-10 (Elite)	1	9	NA
pMEE2::AtGA20ox1-10 (Elite)	2	9	NA
pMEE2::AtGA20ox1-10 (Elite)	3	9	NA
pMEE2::AtGA20ox1-10 (Elite)	4	9	NA
pMEE2::AtGA20ox1-10 (Elite)	5	9	NA
pMEE2::AtGA20ox1-10 (Elite)	6	9	NA
pMEE2::AtGA20ox1-10 (Elite)	7	9	NA
pMEE2::AtGA20ox1-10 (Elite)	8	9	NA
pMEE1:AtGA20ox1-4 (Elite)	1	9	NA
pMEE1:AtGA20ox1-4 (Elite)	2	9	NA
pMEE1:AtGA20ox1-4 (Elite)	3	9	NA
pMEE1:AtGA20ox1-4 (Elite)	4	9	NA
pMEE1:AtGA20ox1-4 (Elite)	5	9	NA
pMEE1:AtGA20ox1-4 (Elite)	6	9	NA
pMEE1:AtGA20ox1-4 (Elite)	7	9	NA
pMEE1:AtGA20ox1-4 (Elite)	8	9	NA
pMEE1:AtGA20ox1-5 (Elite)	1	9	NA
pMEE1:AtGA20ox1-5 (Elite)	2	9	NA
pMEE1:AtGA20ox1-5 (Elite)	3	9	NA
pMEE1:AtGA20ox1-5 (Elite)	4	9	NA
pMEE1:AtGA20ox1-5 (Elite)	5	9	NA
pMEE1:AtGA20ox1-5 (Elite)	6	9	NA
pMEE1:AtGA20ox1-5 (Elite)	7	9	NA
pMEE1:AtGA20ox1-5 (Elite)	8	9	NA
pMEE1:AtGA20ox1-8 (Elite)	1	9	NA
pMEE1:AtGA20ox1-8 (Elite)	2	9	NA
pMEE1:AtGA20ox1-8 (Elite)	3	9	NA
pMEE1:AtGA20ox1-8 (Elite)	4	9	NA
pMEE1:AtGA20ox1-8 (Elite)	5	9	NA
pMEE1:AtGA20ox1-8 (Elite)	6	9	NA
pMEE1:AtGA20ox1-8 (Elite)	7	9	NA
pMEE1:AtGA20ox1-8 (Elite)	8	9	NA
WT (T89)	1	10	0
WT (T89)	2	10	0
WT (T89)	3	10	0.5
WT (T89)	4	10	0.5
WT (T89)	5	10	NA
WT (T89)	6	10	0.5
WT (T89)	7	10	1.5
WT (T89)	8	10	NA
pMEE2:AtGA20ox1-2 (T89)	1	10	3
pMEE2:AtGA20ox1-2 (T89)	2	10	NA
pMEE2:AtGA20ox1-2 (T89)	3	10	2
pMEE2:AtGA20ox1-2 (T89)	4	10	3
pMEE2:AtGA20ox1-2 (T89)	5	10	2
pMEE2:AtGA20ox1-2 (T89)	6	10	NA
pMEE2:AtGA20ox1-2 (T89)	7	10	3
pMEE2:AtGA20ox1-2 (T89)	8	10	NA
pMEE2:AtGA20ox1-11 (T89)	1	10	NA
pMEE2:AtGA20ox1-11 (T89)	2	10	NA
pMEE2:AtGA20ox1-11 (T89)	3	10	1.5
pMEE2:AtGA20ox1-11 (T89)	4	10	1.5
pMEE2:AtGA20ox1-11 (T89)	5	10	2.5
pMEE2:AtGA20ox1-11 (T89)	6	10	3
pMEE2:AtGA20ox1-11 (T89)	7	10	NA
pMEE2:AtGA20ox1-11 (T89)	8	10	2
pMEE2:AtGA20ox1-5 (T89)	1	10	2.5
pMEE2:AtGA20ox1-5 (T89)	2	10	NA
pMEE2:AtGA20ox1-5 (T89)	3	10	1
pMEE2:AtGA20ox1-5 (T89)	4	10	2.5
pMEE2:AtGA20ox1-5 (T89)	5	10	NA
pMEE2:AtGA20ox1-5 (T89)	6	10	2
pMEE2:AtGA20ox1-5 (T89)	7	10	3
pMEE2:AtGA20ox1-5 (T89)	8	10	NA
pMEE1:AtGA20ox1-10 (T89)	1	10	NA
pMEE1:AtGA20ox1-10 (T89)	2	10	3
pMEE1:AtGA20ox1-10 (T89)	3	10	2.5
pMEE1:AtGA20ox1-10 (T89)	4	10	2.5
pMEE1:AtGA20ox1-10 (T89)	5	10	1
pMEE1:AtGA20ox1-10 (T89)	6	10	0.5
pMEE1:AtGA20ox1-10 (T89)	7	10	0.5
pMEE1:AtGA20ox1-10 (T89)	8	10	2.5
pMEE1:AtGA20ox1-3 (T89)	1	10	1.5
pMEE1:AtGA20ox1-3 (T89)	2	10	1.5
pMEE1:AtGA20ox1-3 (T89)	3	10	2
pMEE1:AtGA20ox1-3 (T89)	4	10	1.5
pMEE1:AtGA20ox1-3 (T89)	5	10	0.5
pMEE1:AtGA20ox1-3 (T89)	6	10	0.5
pMEE1:AtGA20ox1-3 (T89)	7	10	3
pMEE1:AtGA20ox1-3 (T89)	8	10	3
pMEE1:AtGA20ox1-8 (T89)	1	10	1
pMEE1:AtGA20ox1-8 (T89)	2	10	1
pMEE1:AtGA20ox1-8 (T89)	3	10	1
pMEE1:AtGA20ox1-8 (T89)	4	10	3
pMEE1:AtGA20ox1-8 (T89)	5	10	3
pMEE1:AtGA20ox1-8 (T89)	6	10	NA
pMEE1:AtGA20ox1-8 (T89)	7	10	2
pMEE1:AtGA20ox1-8 (T89)	8	10	2.5
WT (Elite)	1	10	NA
WT (Elite)	2	10	NA
WT (Elite)	3	10	NA
WT (Elite)	4	10	NA
WT (Elite)	5	10	NA
WT (Elite)	6	10	NA
WT (Elite)	7	10	NA
WT (Elite)	8	10	NA
pMEE2::AtGA20ox1-6 (Elite)	1	10	NA
pMEE2::AtGA20ox1-6 (Elite)	2	10	NA
pMEE2::AtGA20ox1-6 (Elite)	3	10	NA
pMEE2::AtGA20ox1-6 (Elite)	4	10	NA
pMEE2::AtGA20ox1-6 (Elite)	5	10	NA
pMEE2::AtGA20ox1-6 (Elite)	6	10	NA
pMEE2::AtGA20ox1-6 (Elite)	7	10	NA
pMEE2::AtGA20ox1-6 (Elite)	8	10	NA
pMEE2::AtGA20ox1-5 (Elite)	1	10	NA
pMEE2::AtGA20ox1-5 (Elite)	2	10	NA
pMEE2::AtGA20ox1-5 (Elite)	3	10	NA
pMEE2::AtGA20ox1-5 (Elite)	4	10	NA
pMEE2::AtGA20ox1-5 (Elite)	5	10	NA
pMEE2::AtGA20ox1-5 (Elite)	6	10	NA
pMEE2::AtGA20ox1-5 (Elite)	7	10	NA
pMEE2::AtGA20ox1-5 (Elite)	8	10	NA
pMEE2::AtGA20ox1-10 (Elite)	1	10	NA
pMEE2::AtGA20ox1-10 (Elite)	2	10	NA
pMEE2::AtGA20ox1-10 (Elite)	3	10	NA
pMEE2::AtGA20ox1-10 (Elite)	4	10	NA
pMEE2::AtGA20ox1-10 (Elite)	5	10	NA
pMEE2::AtGA20ox1-10 (Elite)	6	10	NA
pMEE2::AtGA20ox1-10 (Elite)	7	10	NA
pMEE2::AtGA20ox1-10 (Elite)	8	10	NA
pMEE1:AtGA20ox1-4 (Elite)	1	10	NA
pMEE1:AtGA20ox1-4 (Elite)	2	10	NA
pMEE1:AtGA20ox1-4 (Elite)	3	10	NA
pMEE1:AtGA20ox1-4 (Elite)	4	10	NA
pMEE1:AtGA20ox1-4 (Elite)	5	10	NA
pMEE1:AtGA20ox1-4 (Elite)	6	10	NA
pMEE1:AtGA20ox1-4 (Elite)	7	10	NA
pMEE1:AtGA20ox1-4 (Elite)	8	10	NA
pMEE1:AtGA20ox1-5 (Elite)	1	10	NA
pMEE1:AtGA20ox1-5 (Elite)	2	10	NA
pMEE1:AtGA20ox1-5 (Elite)	3	10	NA
pMEE1:AtGA20ox1-5 (Elite)	4	10	NA
pMEE1:AtGA20ox1-5 (Elite)	5	10	NA
pMEE1:AtGA20ox1-5 (Elite)	6	10	NA
pMEE1:AtGA20ox1-5 (Elite)	7	10	NA
pMEE1:AtGA20ox1-5 (Elite)	8	10	NA
pMEE1:AtGA20ox1-8 (Elite)	1	10	NA
pMEE1:AtGA20ox1-8 (Elite)	2	10	NA
pMEE1:AtGA20ox1-8 (Elite)	3	10	NA
pMEE1:AtGA20ox1-8 (Elite)	4	10	NA
pMEE1:AtGA20ox1-8 (Elite)	5	10	NA
pMEE1:AtGA20ox1-8 (Elite)	6	10	NA
pMEE1:AtGA20ox1-8 (Elite)	7	10	NA
pMEE1:AtGA20ox1-8 (Elite)	8	10	NA
