# Supplementary material for: Nature’s Master of Ceremony: The Populus Circadian Clock as Orchestrator of Tree Growth and Phenology
Source: NPJ Biol Timing Sleep. 2025 Apr 7;2:16. doi: 10.1038/s44323-025-00034-4 (PMC11976295; doi:10.1038/s44323-025-00034-4)
Supplement: Supplementary file 3 — Supplementary information [file 44323_2025_34_MOESM3_ESM.zip › Natures_MC_data_and_scripts/CSV_datasets/Elite_Height_Diameter.csv]

Genotype	Individual	Week	Height (cm)	Diameter (cm)
WT (T89)	1	1	7	2.52
WT (T89)	2	1	7.2	2.77
WT (T89)	3	1	6.5	2.47
WT (T89)	4	1	6	2.45
WT (T89)	5	1	NA	NA
WT (T89)	6	1	7	2
WT (T89)	7	1	7.5	2.25
WT (T89)	8	1	NA	NA
pMEE2:AtGA20ox1-2 (T89)	1	1	13	2.78
pMEE2:AtGA20ox1-2 (T89)	2	1	NA	NA
pMEE2:AtGA20ox1-2 (T89)	3	1	14.5	2.35
pMEE2:AtGA20ox1-2 (T89)	4	1	13.5	2.11
pMEE2:AtGA20ox1-2 (T89)	5	1	14.5	2.15
pMEE2:AtGA20ox1-2 (T89)	6	1	NA	NA
pMEE2:AtGA20ox1-2 (T89)	7	1	15	1.99
pMEE2:AtGA20ox1-2 (T89)	8	1	NA	NA
pMEE2:AtGA20ox1-11 (T89)	1	1	11.5	NA
pMEE2:AtGA20ox1-11 (T89)	2	1	12.8	NA
pMEE2:AtGA20ox1-11 (T89)	3	1	13.7	0.83
pMEE2:AtGA20ox1-11 (T89)	4	1	10.1	2.13
pMEE2:AtGA20ox1-11 (T89)	5	1	12	2.18
pMEE2:AtGA20ox1-11 (T89)	6	1	8.3	2.01
pMEE2:AtGA20ox1-11 (T89)	7	1	NA	NA
pMEE2:AtGA20ox1-11 (T89)	8	1	11.4	1.74
pMEE2:AtGA20ox1-5 (T89)	1	1	12.5	2.55
pMEE2:AtGA20ox1-5 (T89)	2	1	14	2.4
pMEE2:AtGA20ox1-5 (T89)	3	1	14.5	3.07
pMEE2:AtGA20ox1-5 (T89)	4	1	10.5	1.87
pMEE2:AtGA20ox1-5 (T89)	5	1	15	NA
pMEE2:AtGA20ox1-5 (T89)	6	1	14.5	2.41
pMEE2:AtGA20ox1-5 (T89)	7	1	14.5	2.71
pMEE2:AtGA20ox1-5 (T89)	8	1	NA	NA
pMEE1:AtGA20ox1-10 (T89)	1	1	5.5	NA
pMEE1:AtGA20ox1-10 (T89)	2	1	7.8	2.43
pMEE1:AtGA20ox1-10 (T89)	3	1	6.7	2.01
pMEE1:AtGA20ox1-10 (T89)	4	1	7.5	2.76
pMEE1:AtGA20ox1-10 (T89)	5	1	6.8	1.79
pMEE1:AtGA20ox1-10 (T89)	6	1	8.3	2.46
pMEE1:AtGA20ox1-10 (T89)	7	1	5.1	1.86
pMEE1:AtGA20ox1-10 (T89)	8	1	7.4	2.12
pMEE1:AtGA20ox1-3 (T89)	1	1	7.6	2.24
pMEE1:AtGA20ox1-3 (T89)	2	1	9.8	2.22
pMEE1:AtGA20ox1-3 (T89)	3	1	8.5	1.95
pMEE1:AtGA20ox1-3 (T89)	4	1	8.3	2.36
pMEE1:AtGA20ox1-3 (T89)	5	1	10.1	2.76
pMEE1:AtGA20ox1-3 (T89)	6	1	8.5	2.92
pMEE1:AtGA20ox1-3 (T89)	7	1	8.4	2.44
pMEE1:AtGA20ox1-3 (T89)	8	1	8.6	2.31
pMEE1:AtGA20ox1-8 (T89)	1	1	9.5	2.24
pMEE1:AtGA20ox1-8 (T89)	2	1	8.2	2.69
pMEE1:AtGA20ox1-8 (T89)	3	1	7.5	2.39
pMEE1:AtGA20ox1-8 (T89)	4	1	9.5	2.94
pMEE1:AtGA20ox1-8 (T89)	5	1	9	2.76
pMEE1:AtGA20ox1-8 (T89)	6	1	NA	NA
pMEE1:AtGA20ox1-8 (T89)	7	1	9.5	2.3
pMEE1:AtGA20ox1-8 (T89)	8	1	8.2	2.39
WT (Elite)	1	1	5.5	1.94
WT (Elite)	2	1	3.5	2.69
WT (Elite)	3	1	5.5	2.54
WT (Elite)	4	1	4.5	2.69
WT (Elite)	5	1	4.5	2.75
WT (Elite)	6	1	5	2.91
WT (Elite)	7	1	6	2.84
WT (Elite)	8	1	5.5	2.32
pMEE2::AtGA20ox1-6 (Elite)	1	1	6.2	2.78
pMEE2::AtGA20ox1-6 (Elite)	2	1	8.7	2.93
pMEE2::AtGA20ox1-6 (Elite)	3	1	7	2.97
pMEE2::AtGA20ox1-6 (Elite)	4	1	8.2	1.94
pMEE2::AtGA20ox1-6 (Elite)	5	1	8	2.81
pMEE2::AtGA20ox1-6 (Elite)	6	1	7	2.66
pMEE2::AtGA20ox1-6 (Elite)	7	1	7.2	2.78
pMEE2::AtGA20ox1-6 (Elite)	8	1	7.2	2.77
pMEE2::AtGA20ox1-5 (Elite)	1	1	8.5	2.88
pMEE2::AtGA20ox1-5 (Elite)	2	1	7.7	2.54
pMEE2::AtGA20ox1-5 (Elite)	3	1	8.3	2.89
pMEE2::AtGA20ox1-5 (Elite)	4	1	6.5	2.98
pMEE2::AtGA20ox1-5 (Elite)	5	1	6.3	2.53
pMEE2::AtGA20ox1-5 (Elite)	6	1	7.5	3.05
pMEE2::AtGA20ox1-5 (Elite)	7	1	7	2.98
pMEE2::AtGA20ox1-5 (Elite)	8	1	6.5	2.5
pMEE2::AtGA20ox1-10 (Elite)	1	1	8.5	2.46
pMEE2::AtGA20ox1-10 (Elite)	2	1	6	2.96
pMEE2::AtGA20ox1-10 (Elite)	3	1	6.5	2.91
pMEE2::AtGA20ox1-10 (Elite)	4	1	5.5	2.99
pMEE2::AtGA20ox1-10 (Elite)	5	1	6.3	2.2
pMEE2::AtGA20ox1-10 (Elite)	6	1	8	2.15
pMEE2::AtGA20ox1-10 (Elite)	7	1	5	2.46
pMEE2::AtGA20ox1-10 (Elite)	8	1	7	2.79
pMEE1:AtGA20ox1-4 (Elite)	1	1	5.5	2.83
pMEE1:AtGA20ox1-4 (Elite)	2	1	5.3	2.61
pMEE1:AtGA20ox1-4 (Elite)	3	1	4.9	2.93
pMEE1:AtGA20ox1-4 (Elite)	4	1	5.3	2.82
pMEE1:AtGA20ox1-4 (Elite)	5	1	4.8	2.31
pMEE1:AtGA20ox1-4 (Elite)	6	1	4.1	2.33
pMEE1:AtGA20ox1-4 (Elite)	7	1	4.3	2.06
pMEE1:AtGA20ox1-4 (Elite)	8	1	4.8	2.61
pMEE1:AtGA20ox1-5 (Elite)	1	1	4.8	2.67
pMEE1:AtGA20ox1-5 (Elite)	2	1	4.9	2.74
pMEE1:AtGA20ox1-5 (Elite)	3	1	4.6	2.59
pMEE1:AtGA20ox1-5 (Elite)	4	1	6.1	2.55
pMEE1:AtGA20ox1-5 (Elite)	5	1	4.9	2.28
pMEE1:AtGA20ox1-5 (Elite)	6	1	5.3	2.47
pMEE1:AtGA20ox1-5 (Elite)	7	1	4.2	2.5
pMEE1:AtGA20ox1-5 (Elite)	8	1	6.2	2.63
pMEE1:AtGA20ox1-8 (Elite)	1	1	5.5	2.74
pMEE1:AtGA20ox1-8 (Elite)	2	1	5.5	2.96
pMEE1:AtGA20ox1-8 (Elite)	3	1	5.5	2.93
pMEE1:AtGA20ox1-8 (Elite)	4	1	6	3.01
pMEE1:AtGA20ox1-8 (Elite)	5	1	5.7	2.98
pMEE1:AtGA20ox1-8 (Elite)	6	1	4.7	2.67
pMEE1:AtGA20ox1-8 (Elite)	7	1	6.7	2.6
pMEE1:AtGA20ox1-8 (Elite)	8	1	4.5	2.8
WT (T89)	1	2	8.2	2.85
WT (T89)	2	2	10.5	2.89
WT (T89)	3	2	10.2	3
WT (T89)	4	2	9.7	2.89
WT (T89)	5	2	NA	NA
WT (T89)	6	2	8.8	2.84
WT (T89)	7	2	9.3	2.78
WT (T89)	8	2	NA	NA
pMEE2:AtGA20ox1-2 (T89)	1	2	15.7	3.36
pMEE2:AtGA20ox1-2 (T89)	2	2	NA	NA
pMEE2:AtGA20ox1-2 (T89)	3	2	16.2	2.73
pMEE2:AtGA20ox1-2 (T89)	4	2	14.3	2.89
pMEE2:AtGA20ox1-2 (T89)	5	2	17.4	2.58
pMEE2:AtGA20ox1-2 (T89)	6	2	NA	NA
pMEE2:AtGA20ox1-2 (T89)	7	2	18.2	3.07
pMEE2:AtGA20ox1-2 (T89)	8	2	NA	NA
pMEE2:AtGA20ox1-11 (T89)	1	2	11.7	NA
pMEE2:AtGA20ox1-11 (T89)	2	2	12.3	NA
pMEE2:AtGA20ox1-11 (T89)	3	2	10.1	1.57
pMEE2:AtGA20ox1-11 (T89)	4	2	15	2.95
pMEE2:AtGA20ox1-11 (T89)	5	2	15.5	2.85
pMEE2:AtGA20ox1-11 (T89)	6	2	12.5	2.76
pMEE2:AtGA20ox1-11 (T89)	7	2	NA	NA
pMEE2:AtGA20ox1-11 (T89)	8	2	14.5	2.91
pMEE2:AtGA20ox1-5 (T89)	1	2	17	3.44
pMEE2:AtGA20ox1-5 (T89)	2	2	15.3	2.83
pMEE2:AtGA20ox1-5 (T89)	3	2	17	3.9
pMEE2:AtGA20ox1-5 (T89)	4	2	11.7	2.63
pMEE2:AtGA20ox1-5 (T89)	5	2	14.5	NA
pMEE2:AtGA20ox1-5 (T89)	6	2	16.5	2.9
pMEE2:AtGA20ox1-5 (T89)	7	2	18	3.66
pMEE2:AtGA20ox1-5 (T89)	8	2	NA	NA
pMEE1:AtGA20ox1-10 (T89)	1	2	7.7	NA
pMEE1:AtGA20ox1-10 (T89)	2	2	11.3	3.02
pMEE1:AtGA20ox1-10 (T89)	3	2	8.5	2.93
pMEE1:AtGA20ox1-10 (T89)	4	2	10.2	3.55
pMEE1:AtGA20ox1-10 (T89)	5	2	7.5	2.58
pMEE1:AtGA20ox1-10 (T89)	6	2	8.7	2.91
pMEE1:AtGA20ox1-10 (T89)	7	2	7.2	2.54
pMEE1:AtGA20ox1-10 (T89)	8	2	8	2.92
pMEE1:AtGA20ox1-3 (T89)	1	2	9.3	2.87
pMEE1:AtGA20ox1-3 (T89)	2	2	12	3.02
pMEE1:AtGA20ox1-3 (T89)	3	2	9	2.58
pMEE1:AtGA20ox1-3 (T89)	4	2	11.2	3.25
pMEE1:AtGA20ox1-3 (T89)	5	2	11.8	3.72
pMEE1:AtGA20ox1-3 (T89)	6	2	12.5	3.52
pMEE1:AtGA20ox1-3 (T89)	7	2	10.5	3.51
pMEE1:AtGA20ox1-3 (T89)	8	2	10.5	2.92
pMEE1:AtGA20ox1-8 (T89)	1	2	12	2.99
pMEE1:AtGA20ox1-8 (T89)	2	2	11.3	3.35
pMEE1:AtGA20ox1-8 (T89)	3	2	10	2.86
pMEE1:AtGA20ox1-8 (T89)	4	2	13	3.08
pMEE1:AtGA20ox1-8 (T89)	5	2	11.9	3.4
pMEE1:AtGA20ox1-8 (T89)	6	2	NA	NA
pMEE1:AtGA20ox1-8 (T89)	7	2	11	3.1
pMEE1:AtGA20ox1-8 (T89)	8	2	11	3.01
WT (Elite)	1	2	9	2.9
WT (Elite)	2	2	9.2	3.27
WT (Elite)	3	2	8.3	2.57
WT (Elite)	4	2	8.5	3.26
WT (Elite)	5	2	9.4	3.48
WT (Elite)	6	2	9.5	3.65
WT (Elite)	7	2	10	2.99
WT (Elite)	8	2	9	2.65
pMEE2::AtGA20ox1-6 (Elite)	1	2	11.5	3.3
pMEE2::AtGA20ox1-6 (Elite)	2	2	12	3.72
pMEE2::AtGA20ox1-6 (Elite)	3	2	11	3.4
pMEE2::AtGA20ox1-6 (Elite)	4	2	10	2.36
pMEE2::AtGA20ox1-6 (Elite)	5	2	13.5	3.61
pMEE2::AtGA20ox1-6 (Elite)	6	2	10.5	3.55
pMEE2::AtGA20ox1-6 (Elite)	7	2	11	2.7
pMEE2::AtGA20ox1-6 (Elite)	8	2	12.2	3.31
pMEE2::AtGA20ox1-5 (Elite)	1	2	14.2	3.8
pMEE2::AtGA20ox1-5 (Elite)	2	2	12.3	3.27
pMEE2::AtGA20ox1-5 (Elite)	3	2	14	3.59
pMEE2::AtGA20ox1-5 (Elite)	4	2	12.5	3.58
pMEE2::AtGA20ox1-5 (Elite)	5	2	11	3.26
pMEE2::AtGA20ox1-5 (Elite)	6	2	12.5	3.53
pMEE2::AtGA20ox1-5 (Elite)	7	2	13.2	3.62
pMEE2::AtGA20ox1-5 (Elite)	8	2	12	3.27
pMEE2::AtGA20ox1-10 (Elite)	1	2	12	2.94
pMEE2::AtGA20ox1-10 (Elite)	2	2	9.2	3.44
pMEE2::AtGA20ox1-10 (Elite)	3	2	10	3.18
pMEE2::AtGA20ox1-10 (Elite)	4	2	10	3.52
pMEE2::AtGA20ox1-10 (Elite)	5	2	9	3.02
pMEE2::AtGA20ox1-10 (Elite)	6	2	10.5	2.7
pMEE2::AtGA20ox1-10 (Elite)	7	2	8.5	3.35
pMEE2::AtGA20ox1-10 (Elite)	8	2	10.5	3.41
pMEE1:AtGA20ox1-4 (Elite)	1	2	8.7	3.18
pMEE1:AtGA20ox1-4 (Elite)	2	2	9	3.13
pMEE1:AtGA20ox1-4 (Elite)	3	2	9.8	3.38
pMEE1:AtGA20ox1-4 (Elite)	4	2	8.5	3.35
pMEE1:AtGA20ox1-4 (Elite)	5	2	9	2.88
pMEE1:AtGA20ox1-4 (Elite)	6	2	8.5	3.27
pMEE1:AtGA20ox1-4 (Elite)	7	2	7	2.87
pMEE1:AtGA20ox1-4 (Elite)	8	2	7.5	3.06
pMEE1:AtGA20ox1-5 (Elite)	1	2	10	2.84
pMEE1:AtGA20ox1-5 (Elite)	2	2	9.9	2.94
pMEE1:AtGA20ox1-5 (Elite)	3	2	7.5	2.64
pMEE1:AtGA20ox1-5 (Elite)	4	2	10.9	3.18
pMEE1:AtGA20ox1-5 (Elite)	5	2	10.5	3.22
pMEE1:AtGA20ox1-5 (Elite)	6	2	10.7	2.79
pMEE1:AtGA20ox1-5 (Elite)	7	2	8.7	3.33
pMEE1:AtGA20ox1-5 (Elite)	8	2	9.2	2.48
pMEE1:AtGA20ox1-8 (Elite)	1	2	10.5	3.48
pMEE1:AtGA20ox1-8 (Elite)	2	2	9.5	3.6
pMEE1:AtGA20ox1-8 (Elite)	3	2	11	3.6
pMEE1:AtGA20ox1-8 (Elite)	4	2	11	3.52
pMEE1:AtGA20ox1-8 (Elite)	5	2	10.3	3.45
pMEE1:AtGA20ox1-8 (Elite)	6	2	9	3.51
pMEE1:AtGA20ox1-8 (Elite)	7	2	11.2	3.31
pMEE1:AtGA20ox1-8 (Elite)	8	2	8.8	3.32
WT (T89)	1	3	12.2	3.41
WT (T89)	2	3	15	3.66
WT (T89)	3	3	14	3.32
WT (T89)	4	3	13.5	3.36
WT (T89)	5	3	NA	NA
WT (T89)	6	3	12.5	3.07
WT (T89)	7	3	13	3.64
WT (T89)	8	3	NA	NA
pMEE2:AtGA20ox1-2 (T89)	1	3	20	4.28
pMEE2:AtGA20ox1-2 (T89)	2	3	NA	NA
pMEE2:AtGA20ox1-2 (T89)	3	3	19.9	3.41
pMEE2:AtGA20ox1-2 (T89)	4	3	17.5	3.58
pMEE2:AtGA20ox1-2 (T89)	5	3	20	3.14
pMEE2:AtGA20ox1-2 (T89)	6	3	NA	NA
pMEE2:AtGA20ox1-2 (T89)	7	3	22.5	4.18
pMEE2:AtGA20ox1-2 (T89)	8	3	NA	NA
pMEE2:AtGA20ox1-11 (T89)	1	3	14	NA
pMEE2:AtGA20ox1-11 (T89)	2	3	13.2	NA
pMEE2:AtGA20ox1-11 (T89)	3	3	11	1.38
pMEE2:AtGA20ox1-11 (T89)	4	3	17.8	3.68
pMEE2:AtGA20ox1-11 (T89)	5	3	17.5	3.58
pMEE2:AtGA20ox1-11 (T89)	6	3	14.7	3.8
pMEE2:AtGA20ox1-11 (T89)	7	3	NA	NA
pMEE2:AtGA20ox1-11 (T89)	8	3	15.5	2.36
pMEE2:AtGA20ox1-5 (T89)	1	3	20.3	3.97
pMEE2:AtGA20ox1-5 (T89)	2	3	16.3	3.42
pMEE2:AtGA20ox1-5 (T89)	3	3	22.4	5.08
pMEE2:AtGA20ox1-5 (T89)	4	3	13.9	3.27
pMEE2:AtGA20ox1-5 (T89)	5	3	15.9	NA
pMEE2:AtGA20ox1-5 (T89)	6	3	18.5	3.94
pMEE2:AtGA20ox1-5 (T89)	7	3	22.2	4.7
pMEE2:AtGA20ox1-5 (T89)	8	3	NA	NA
pMEE1:AtGA20ox1-10 (T89)	1	3	10.7	NA
pMEE1:AtGA20ox1-10 (T89)	2	3	14.3	4.13
pMEE1:AtGA20ox1-10 (T89)	3	3	11.3	3.47
pMEE1:AtGA20ox1-10 (T89)	4	3	14.2	4
pMEE1:AtGA20ox1-10 (T89)	5	3	10.3	3.15
pMEE1:AtGA20ox1-10 (T89)	6	3	11.8	3.23
pMEE1:AtGA20ox1-10 (T89)	7	3	9.5	3.08
pMEE1:AtGA20ox1-10 (T89)	8	3	10.5	3.4
pMEE1:AtGA20ox1-3 (T89)	1	3	12.5	3.74
pMEE1:AtGA20ox1-3 (T89)	2	3	14.3	3.62
pMEE1:AtGA20ox1-3 (T89)	3	3	10.5	3.03
pMEE1:AtGA20ox1-3 (T89)	4	3	14	3.62
pMEE1:AtGA20ox1-3 (T89)	5	3	15.9	4.4
pMEE1:AtGA20ox1-3 (T89)	6	3	16.5	4.69
pMEE1:AtGA20ox1-3 (T89)	7	3	14.5	4.06
pMEE1:AtGA20ox1-3 (T89)	8	3	14.3	3.78
pMEE1:AtGA20ox1-8 (T89)	1	3	15.9	4.11
pMEE1:AtGA20ox1-8 (T89)	2	3	15.3	3.87
pMEE1:AtGA20ox1-8 (T89)	3	3	12.6	3.35
pMEE1:AtGA20ox1-8 (T89)	4	3	17.3	4.36
pMEE1:AtGA20ox1-8 (T89)	5	3	16.2	4.41
pMEE1:AtGA20ox1-8 (T89)	6	3	NA	NA
pMEE1:AtGA20ox1-8 (T89)	7	3	15	4.17
pMEE1:AtGA20ox1-8 (T89)	8	3	14.7	3.54
WT (Elite)	1	3	12	3.78
WT (Elite)	2	3	13.5	3.65
WT (Elite)	3	3	12.2	2.67
WT (Elite)	4	3	12	3.26
WT (Elite)	5	3	13.5	3.95
WT (Elite)	6	3	14.4	4.74
WT (Elite)	7	3	14.5	3.67
WT (Elite)	8	3	13	3.46
pMEE2::AtGA20ox1-6 (Elite)	1	3	16.4	4.48
pMEE2::AtGA20ox1-6 (Elite)	2	3	16.5	4.47
pMEE2::AtGA20ox1-6 (Elite)	3	3	15.5	4.14
pMEE2::AtGA20ox1-6 (Elite)	4	3	11.7	2.98
pMEE2::AtGA20ox1-6 (Elite)	5	3	17.7	4.29
pMEE2::AtGA20ox1-6 (Elite)	6	3	15.5	4.42
pMEE2::AtGA20ox1-6 (Elite)	7	3	14.5	4
pMEE2::AtGA20ox1-6 (Elite)	8	3	17	4.3
pMEE2::AtGA20ox1-5 (Elite)	1	3	20.2	4.49
pMEE2::AtGA20ox1-5 (Elite)	2	3	17.3	3.78
pMEE2::AtGA20ox1-5 (Elite)	3	3	19.4	4.45
pMEE2::AtGA20ox1-5 (Elite)	4	3	17.4	4.25
pMEE2::AtGA20ox1-5 (Elite)	5	3	15	3.99
pMEE2::AtGA20ox1-5 (Elite)	6	3	17.3	4.55
pMEE2::AtGA20ox1-5 (Elite)	7	3	19.2	4.28
pMEE2::AtGA20ox1-5 (Elite)	8	3	17	3.67
pMEE2::AtGA20ox1-10 (Elite)	1	3	16.5	3.24
pMEE2::AtGA20ox1-10 (Elite)	2	3	13.5	4.08
pMEE2::AtGA20ox1-10 (Elite)	3	3	15	3.65
pMEE2::AtGA20ox1-10 (Elite)	4	3	14.2	3.88
pMEE2::AtGA20ox1-10 (Elite)	5	3	12.9	3.53
pMEE2::AtGA20ox1-10 (Elite)	6	3	14.5	3.37
pMEE2::AtGA20ox1-10 (Elite)	7	3	12.2	3.7
pMEE2::AtGA20ox1-10 (Elite)	8	3	14.5	4.32
pMEE1:AtGA20ox1-4 (Elite)	1	3	12.3	3.31
pMEE1:AtGA20ox1-4 (Elite)	2	3	12.9	3.8
pMEE1:AtGA20ox1-4 (Elite)	3	3	14.2	3.87
pMEE1:AtGA20ox1-4 (Elite)	4	3	11.9	3.66
pMEE1:AtGA20ox1-4 (Elite)	5	3	12.8	5.04
pMEE1:AtGA20ox1-4 (Elite)	6	3	13	3.36
pMEE1:AtGA20ox1-4 (Elite)	7	3	11.2	3.8
pMEE1:AtGA20ox1-4 (Elite)	8	3	11.5	3.66
pMEE1:AtGA20ox1-5 (Elite)	1	3	14.2	3.51
pMEE1:AtGA20ox1-5 (Elite)	2	3	15.3	3.65
pMEE1:AtGA20ox1-5 (Elite)	3	3	11.8	3.08
pMEE1:AtGA20ox1-5 (Elite)	4	3	16.2	3.63
pMEE1:AtGA20ox1-5 (Elite)	5	3	15	3.84
pMEE1:AtGA20ox1-5 (Elite)	6	3	14.2	3.54
pMEE1:AtGA20ox1-5 (Elite)	7	3	13.7	4.03
pMEE1:AtGA20ox1-5 (Elite)	8	3	14.7	3.17
pMEE1:AtGA20ox1-8 (Elite)	1	3	16.2	4.11
pMEE1:AtGA20ox1-8 (Elite)	2	3	14	4.02
pMEE1:AtGA20ox1-8 (Elite)	3	3	15.7	4.35
pMEE1:AtGA20ox1-8 (Elite)	4	3	16.3	4.06
pMEE1:AtGA20ox1-8 (Elite)	5	3	14.2	4.44
pMEE1:AtGA20ox1-8 (Elite)	6	3	13	4
pMEE1:AtGA20ox1-8 (Elite)	7	3	16.4	3.88
pMEE1:AtGA20ox1-8 (Elite)	8	3	12.5	3.93
WT (T89)	1	4	18.2	3.7
WT (T89)	2	4	21.4	4.14
WT (T89)	3	4	20.9	4.1
WT (T89)	4	4	19.7	4.18
WT (T89)	5	4	NA	NA
WT (T89)	6	4	19.2	3.74
WT (T89)	7	4	18.8	4.1
WT (T89)	8	4	NA	NA
pMEE2:AtGA20ox1-2 (T89)	1	4	27	4.46
pMEE2:AtGA20ox1-2 (T89)	2	4	NA	NA
pMEE2:AtGA20ox1-2 (T89)	3	4	25.5	4.28
pMEE2:AtGA20ox1-2 (T89)	4	4	23.7	3.89
pMEE2:AtGA20ox1-2 (T89)	5	4	25	3.38
pMEE2:AtGA20ox1-2 (T89)	6	4	NA	NA
pMEE2:AtGA20ox1-2 (T89)	7	4	29.2	4.83
pMEE2:AtGA20ox1-2 (T89)	8	4	NA	NA
pMEE2:AtGA20ox1-11 (T89)	1	4	19.5	NA
pMEE2:AtGA20ox1-11 (T89)	2	4	16.2	NA
pMEE2:AtGA20ox1-11 (T89)	3	4	12.9	2.09
pMEE2:AtGA20ox1-11 (T89)	4	4	23	4.35
pMEE2:AtGA20ox1-11 (T89)	5	4	23.9	4.15
pMEE2:AtGA20ox1-11 (T89)	6	4	20.7	4.31
pMEE2:AtGA20ox1-11 (T89)	7	4	NA	NA
pMEE2:AtGA20ox1-11 (T89)	8	4	18.3	2.85
pMEE2:AtGA20ox1-5 (T89)	1	4	27	4.58
pMEE2:AtGA20ox1-5 (T89)	2	4	19.2	4.4
pMEE2:AtGA20ox1-5 (T89)	3	4	30	5.64
pMEE2:AtGA20ox1-5 (T89)	4	4	18.2	3.76
pMEE2:AtGA20ox1-5 (T89)	5	4	19.4	NA
pMEE2:AtGA20ox1-5 (T89)	6	4	24	4.24
pMEE2:AtGA20ox1-5 (T89)	7	4	29.5	5.1
pMEE2:AtGA20ox1-5 (T89)	8	4	NA	NA
pMEE1:AtGA20ox1-10 (T89)	1	4	16.7	NA
pMEE1:AtGA20ox1-10 (T89)	2	4	20.5	4.81
pMEE1:AtGA20ox1-10 (T89)	3	4	18	3.93
pMEE1:AtGA20ox1-10 (T89)	4	4	22.2	5.13
pMEE1:AtGA20ox1-10 (T89)	5	4	16.4	3.26
pMEE1:AtGA20ox1-10 (T89)	6	4	19	3.7
pMEE1:AtGA20ox1-10 (T89)	7	4	14.5	3.62
pMEE1:AtGA20ox1-10 (T89)	8	4	16.5	4.5
pMEE1:AtGA20ox1-3 (T89)	1	4	18.5	4.64
pMEE1:AtGA20ox1-3 (T89)	2	4	20.2	4.29
pMEE1:AtGA20ox1-3 (T89)	3	4	16.2	3.23
pMEE1:AtGA20ox1-3 (T89)	4	4	20	4.03
pMEE1:AtGA20ox1-3 (T89)	5	4	24.5	4.99
pMEE1:AtGA20ox1-3 (T89)	6	4	25	4.58
pMEE1:AtGA20ox1-3 (T89)	7	4	21.9	4.81
pMEE1:AtGA20ox1-3 (T89)	8	4	22	4.7
pMEE1:AtGA20ox1-8 (T89)	1	4	22.7	4.81
pMEE1:AtGA20ox1-8 (T89)	2	4	22	4.09
pMEE1:AtGA20ox1-8 (T89)	3	4	20.2	3.72
pMEE1:AtGA20ox1-8 (T89)	4	4	24.5	4.78
pMEE1:AtGA20ox1-8 (T89)	5	4	23.8	4.64
pMEE1:AtGA20ox1-8 (T89)	6	4	NA	NA
pMEE1:AtGA20ox1-8 (T89)	7	4	21.8	4.16
pMEE1:AtGA20ox1-8 (T89)	8	4	22.5	4.03
WT (Elite)	1	4	18.9	4.33
WT (Elite)	2	4	21.5	4.27
WT (Elite)	3	4	19.5	2.67
WT (Elite)	4	4	20.3	3.43
WT (Elite)	5	4	20.8	4.81
WT (Elite)	6	4	21.2	4.52
WT (Elite)	7	4	23	4.3
WT (Elite)	8	4	18.7	3.92
pMEE2::AtGA20ox1-6 (Elite)	1	4	25.4	4.46
pMEE2::AtGA20ox1-6 (Elite)	2	4	24.5	4.79
pMEE2::AtGA20ox1-6 (Elite)	3	4	22.9	4.77
pMEE2::AtGA20ox1-6 (Elite)	4	4	15.7	3.55
pMEE2::AtGA20ox1-6 (Elite)	5	4	25.2	5
pMEE2::AtGA20ox1-6 (Elite)	6	4	23.9	4.91
pMEE2::AtGA20ox1-6 (Elite)	7	4	22.5	4.5
pMEE2::AtGA20ox1-6 (Elite)	8	4	25	4.48
pMEE2::AtGA20ox1-5 (Elite)	1	4	28.7	4.98
pMEE2::AtGA20ox1-5 (Elite)	2	4	25.5	4.21
pMEE2::AtGA20ox1-5 (Elite)	3	4	28.8	5.21
pMEE2::AtGA20ox1-5 (Elite)	4	4	26	4.84
pMEE2::AtGA20ox1-5 (Elite)	5	4	22.2	4.18
pMEE2::AtGA20ox1-5 (Elite)	6	4	24.5	5.3
pMEE2::AtGA20ox1-5 (Elite)	7	4	28.5	4.71
pMEE2::AtGA20ox1-5 (Elite)	8	4	24.3	4.37
pMEE2::AtGA20ox1-10 (Elite)	1	4	23.7	3.29
pMEE2::AtGA20ox1-10 (Elite)	2	4	21.5	4.1
pMEE2::AtGA20ox1-10 (Elite)	3	4	22.1	3.71
pMEE2::AtGA20ox1-10 (Elite)	4	4	22.1	3.99
pMEE2::AtGA20ox1-10 (Elite)	5	4	19.5	4.19
pMEE2::AtGA20ox1-10 (Elite)	6	4	21.2	3.65
pMEE2::AtGA20ox1-10 (Elite)	7	4	19.3	4.23
pMEE2::AtGA20ox1-10 (Elite)	8	4	21.3	4.91
pMEE1:AtGA20ox1-4 (Elite)	1	4	18.9	3.75
pMEE1:AtGA20ox1-4 (Elite)	2	4	20.2	3.89
pMEE1:AtGA20ox1-4 (Elite)	3	4	21.5	4.58
pMEE1:AtGA20ox1-4 (Elite)	4	4	19.5	3.83
pMEE1:AtGA20ox1-4 (Elite)	5	4	18	3.7
pMEE1:AtGA20ox1-4 (Elite)	6	4	20	4.13
pMEE1:AtGA20ox1-4 (Elite)	7	4	18.2	3.63
pMEE1:AtGA20ox1-4 (Elite)	8	4	17.7	3.9
pMEE1:AtGA20ox1-5 (Elite)	1	4	22.3	3.72
pMEE1:AtGA20ox1-5 (Elite)	2	4	23.5	3.77
pMEE1:AtGA20ox1-5 (Elite)	3	4	17.8	3.43
pMEE1:AtGA20ox1-5 (Elite)	4	4	23.7	4.04
pMEE1:AtGA20ox1-5 (Elite)	5	4	23	4.1
pMEE1:AtGA20ox1-5 (Elite)	6	4	21	3.83
pMEE1:AtGA20ox1-5 (Elite)	7	4	20.3	4.4
pMEE1:AtGA20ox1-5 (Elite)	8	4	21.7	3.3
pMEE1:AtGA20ox1-8 (Elite)	1	4	23.5	4.59
pMEE1:AtGA20ox1-8 (Elite)	2	4	21.5	4.3
pMEE1:AtGA20ox1-8 (Elite)	3	4	23.3	4.49
pMEE1:AtGA20ox1-8 (Elite)	4	4	23	4.5
pMEE1:AtGA20ox1-8 (Elite)	5	4	20.3	4.76
pMEE1:AtGA20ox1-8 (Elite)	6	4	20	4.53
pMEE1:AtGA20ox1-8 (Elite)	7	4	22.5	4.52
pMEE1:AtGA20ox1-8 (Elite)	8	4	18.7	4.63
WT (T89)	1	5	27	4.06
WT (T89)	2	5	30	4.29
WT (T89)	3	5	30	4.39
WT (T89)	4	5	28.5	4.25
WT (T89)	5	5	NA	NA
WT (T89)	6	5	29.5	3.7
WT (T89)	7	5	27.7	4.14
WT (T89)	8	5	NA	NA
pMEE2:AtGA20ox1-2 (T89)	1	5	36.2	4.86
pMEE2:AtGA20ox1-2 (T89)	2	5	NA	NA
pMEE2:AtGA20ox1-2 (T89)	3	5	35.5	4.28
pMEE2:AtGA20ox1-2 (T89)	4	5	32.5	4.51
pMEE2:AtGA20ox1-2 (T89)	5	5	32.7	3.68
pMEE2:AtGA20ox1-2 (T89)	6	5	NA	NA
pMEE2:AtGA20ox1-2 (T89)	7	5	38.3	4.94
pMEE2:AtGA20ox1-2 (T89)	8	5	NA	NA
pMEE2:AtGA20ox1-11 (T89)	1	5	28.5	NA
pMEE2:AtGA20ox1-11 (T89)	2	5	22.5	NA
pMEE2:AtGA20ox1-11 (T89)	3	5	16.5	1.75
pMEE2:AtGA20ox1-11 (T89)	4	5	31.5	5.09
pMEE2:AtGA20ox1-11 (T89)	5	5	31.7	4.96
pMEE2:AtGA20ox1-11 (T89)	6	5	29.15	4.77
pMEE2:AtGA20ox1-11 (T89)	7	5	NA	NA
pMEE2:AtGA20ox1-11 (T89)	8	5	23.8	2.58
pMEE2:AtGA20ox1-5 (T89)	1	5	37.5	4.62
pMEE2:AtGA20ox1-5 (T89)	2	5	25.5	4.87
pMEE2:AtGA20ox1-5 (T89)	3	5	40.7	6.1
pMEE2:AtGA20ox1-5 (T89)	4	5	26.2	4.2
pMEE2:AtGA20ox1-5 (T89)	5	5	25.5	NA
pMEE2:AtGA20ox1-5 (T89)	6	5	32.5	4.57
pMEE2:AtGA20ox1-5 (T89)	7	5	39.8	5.49
pMEE2:AtGA20ox1-5 (T89)	8	5	NA	NA
pMEE1:AtGA20ox1-10 (T89)	1	5	27.5	NA
pMEE1:AtGA20ox1-10 (T89)	2	5	31	5.56
pMEE1:AtGA20ox1-10 (T89)	3	5	28	4.58
pMEE1:AtGA20ox1-10 (T89)	4	5	32.9	5.25
pMEE1:AtGA20ox1-10 (T89)	5	5	28	3.67
pMEE1:AtGA20ox1-10 (T89)	6	5	29	4.27
pMEE1:AtGA20ox1-10 (T89)	7	5	23.5	4.04
pMEE1:AtGA20ox1-10 (T89)	8	5	26	5
pMEE1:AtGA20ox1-3 (T89)	1	5	28	5.18
pMEE1:AtGA20ox1-3 (T89)	2	5	30.5	4.72
pMEE1:AtGA20ox1-3 (T89)	3	5	25	4.01
pMEE1:AtGA20ox1-3 (T89)	4	5	29	3.87
pMEE1:AtGA20ox1-3 (T89)	5	5	35.7	5.42
pMEE1:AtGA20ox1-3 (T89)	6	5	36.2	5.16
pMEE1:AtGA20ox1-3 (T89)	7	5	32.5	5.4
pMEE1:AtGA20ox1-3 (T89)	8	5	32	4.93
pMEE1:AtGA20ox1-8 (T89)	1	5	32.9	5.3
pMEE1:AtGA20ox1-8 (T89)	2	5	32.5	4.37
pMEE1:AtGA20ox1-8 (T89)	3	5	30	4.47
pMEE1:AtGA20ox1-8 (T89)	4	5	35	5.09
pMEE1:AtGA20ox1-8 (T89)	5	5	35	4.86
pMEE1:AtGA20ox1-8 (T89)	6	5	NA	NA
pMEE1:AtGA20ox1-8 (T89)	7	5	32.2	4.62
pMEE1:AtGA20ox1-8 (T89)	8	5	34	4.83
WT (Elite)	1	5	29.8	4.69
WT (Elite)	2	5	34.5	4.7
WT (Elite)	3	5	33	2.67
WT (Elite)	4	5	30	3.76
WT (Elite)	5	5	32	5.51
WT (Elite)	6	5	34.3	5
WT (Elite)	7	5	34.5	4.53
WT (Elite)	8	5	28.5	4.61
pMEE2::AtGA20ox1-6 (Elite)	1	5	37.2	4.92
pMEE2::AtGA20ox1-6 (Elite)	2	5	38.8	6.17
pMEE2::AtGA20ox1-6 (Elite)	3	5	36.2	5.5
pMEE2::AtGA20ox1-6 (Elite)	4	5	22	5.55
pMEE2::AtGA20ox1-6 (Elite)	5	5	34.8	5.79
pMEE2::AtGA20ox1-6 (Elite)	6	5	35.5	5.22
pMEE2::AtGA20ox1-6 (Elite)	7	5	33	4.73
pMEE2::AtGA20ox1-6 (Elite)	8	5	63.2	5.16
pMEE2::AtGA20ox1-5 (Elite)	1	5	41	4.98
pMEE2::AtGA20ox1-5 (Elite)	2	5	39	4.55
pMEE2::AtGA20ox1-5 (Elite)	3	5	43.5	5.3
pMEE2::AtGA20ox1-5 (Elite)	4	5	37.5	5.51
pMEE2::AtGA20ox1-5 (Elite)	5	5	33.5	4.45
pMEE2::AtGA20ox1-5 (Elite)	6	5	37	5.62
pMEE2::AtGA20ox1-5 (Elite)	7	5	42.5	5.04
pMEE2::AtGA20ox1-5 (Elite)	8	5	37	3.97
pMEE2::AtGA20ox1-10 (Elite)	1	5	35.8	3.32
pMEE2::AtGA20ox1-10 (Elite)	2	5	33	4.42
pMEE2::AtGA20ox1-10 (Elite)	3	5	35.5	4.57
pMEE2::AtGA20ox1-10 (Elite)	4	5	32.8	4.49
pMEE2::AtGA20ox1-10 (Elite)	5	5	30.2	4.51
pMEE2::AtGA20ox1-10 (Elite)	6	5	33	3.95
pMEE2::AtGA20ox1-10 (Elite)	7	5	30	4.6
pMEE2::AtGA20ox1-10 (Elite)	8	5	32	5.86
pMEE1:AtGA20ox1-4 (Elite)	1	5	29	4.03
pMEE1:AtGA20ox1-4 (Elite)	2	5	33.5	4.23
pMEE1:AtGA20ox1-4 (Elite)	3	5	32.2	5.4
pMEE1:AtGA20ox1-4 (Elite)	4	5	28.5	3.83
pMEE1:AtGA20ox1-4 (Elite)	5	5	28.8	4.11
pMEE1:AtGA20ox1-4 (Elite)	6	5	31.2	4.77
pMEE1:AtGA20ox1-4 (Elite)	7	5	29	4.25
pMEE1:AtGA20ox1-4 (Elite)	8	5	30	4.45
pMEE1:AtGA20ox1-5 (Elite)	1	5	35.4	3.99
pMEE1:AtGA20ox1-5 (Elite)	2	5	35.5	4.23
pMEE1:AtGA20ox1-5 (Elite)	3	5	27	3.93
pMEE1:AtGA20ox1-5 (Elite)	4	5	35.5	4.48
pMEE1:AtGA20ox1-5 (Elite)	5	5	35.5	4.25
pMEE1:AtGA20ox1-5 (Elite)	6	5	31.5	4.14
pMEE1:AtGA20ox1-5 (Elite)	7	5	30.8	5.01
pMEE1:AtGA20ox1-5 (Elite)	8	5	33.5	3.66
pMEE1:AtGA20ox1-8 (Elite)	1	5	34.5	5.08
pMEE1:AtGA20ox1-8 (Elite)	2	5	32.5	4.84
pMEE1:AtGA20ox1-8 (Elite)	3	5	35.5	4.94
pMEE1:AtGA20ox1-8 (Elite)	4	5	33.8	4.54
pMEE1:AtGA20ox1-8 (Elite)	5	5	31.5	5.05
pMEE1:AtGA20ox1-8 (Elite)	6	5	31	4.92
pMEE1:AtGA20ox1-8 (Elite)	7	5	33.5	5.37
pMEE1:AtGA20ox1-8 (Elite)	8	5	29.5	4.71
WT (T89)	1	6	36	4.11
WT (T89)	2	6	38.3	4.29
WT (T89)	3	6	39	4.6
WT (T89)	4	6	36.5	4.77
WT (T89)	5	6	NA	NA
WT (T89)	6	6	40.2	3.92
WT (T89)	7	6	37.3	4.62
WT (T89)	8	6	NA	NA
pMEE2:AtGA20ox1-2 (T89)	1	6	45.5	5.33
pMEE2:AtGA20ox1-2 (T89)	2	6	NA	NA
pMEE2:AtGA20ox1-2 (T89)	3	6	45.4	4.43
pMEE2:AtGA20ox1-2 (T89)	4	6	41.7	5.04
pMEE2:AtGA20ox1-2 (T89)	5	6	41.5	4.13
pMEE2:AtGA20ox1-2 (T89)	6	6	NA	NA
pMEE2:AtGA20ox1-2 (T89)	7	6	47.2	5.69
pMEE2:AtGA20ox1-2 (T89)	8	6	NA	NA
pMEE2:AtGA20ox1-11 (T89)	1	6	39.5	NA
pMEE2:AtGA20ox1-11 (T89)	2	6	30	NA
pMEE2:AtGA20ox1-11 (T89)	3	6	20	2.12
pMEE2:AtGA20ox1-11 (T89)	4	6	40	5.92
pMEE2:AtGA20ox1-11 (T89)	5	6	41	5.05
pMEE2:AtGA20ox1-11 (T89)	6	6	39.5	5.48
pMEE2:AtGA20ox1-11 (T89)	7	6	NA	NA
pMEE2:AtGA20ox1-11 (T89)	8	6	28.5	2.66
pMEE2:AtGA20ox1-5 (T89)	1	6	48.2	4.83
pMEE2:AtGA20ox1-5 (T89)	2	6	32.9	5.91
pMEE2:AtGA20ox1-5 (T89)	3	6	50.5	6.4
pMEE2:AtGA20ox1-5 (T89)	4	6	34.2	4.41
pMEE2:AtGA20ox1-5 (T89)	5	6	33.7	NA
pMEE2:AtGA20ox1-5 (T89)	6	6	43.5	4.57
pMEE2:AtGA20ox1-5 (T89)	7	6	49	6.24
pMEE2:AtGA20ox1-5 (T89)	8	6	NA	NA
pMEE1:AtGA20ox1-10 (T89)	1	6	39.3	NA
pMEE1:AtGA20ox1-10 (T89)	2	6	41	5.98
pMEE1:AtGA20ox1-10 (T89)	3	6	37.5	4.67
pMEE1:AtGA20ox1-10 (T89)	4	6	42.5	5.45
pMEE1:AtGA20ox1-10 (T89)	5	6	38.7	3.94
pMEE1:AtGA20ox1-10 (T89)	6	6	40.5	4.75
pMEE1:AtGA20ox1-10 (T89)	7	6	32.9	4.34
pMEE1:AtGA20ox1-10 (T89)	8	6	35.5	5.32
pMEE1:AtGA20ox1-3 (T89)	1	6	37.7	5.63
pMEE1:AtGA20ox1-3 (T89)	2	6	41.5	5.39
pMEE1:AtGA20ox1-3 (T89)	3	6	33	4.27
pMEE1:AtGA20ox1-3 (T89)	4	6	37.5	4.36
pMEE1:AtGA20ox1-3 (T89)	5	6	46.7	5.78
pMEE1:AtGA20ox1-3 (T89)	6	6	46.7	5.26
pMEE1:AtGA20ox1-3 (T89)	7	6	42.3	5.93
pMEE1:AtGA20ox1-3 (T89)	8	6	42.4	5.19
pMEE1:AtGA20ox1-8 (T89)	1	6	42	5.89
pMEE1:AtGA20ox1-8 (T89)	2	6	42.7	4.72
pMEE1:AtGA20ox1-8 (T89)	3	6	40.7	4.76
pMEE1:AtGA20ox1-8 (T89)	4	6	45.3	5.33
pMEE1:AtGA20ox1-8 (T89)	5	6	45.5	5.54
pMEE1:AtGA20ox1-8 (T89)	6	6	NA	NA
pMEE1:AtGA20ox1-8 (T89)	7	6	42.3	5.2
pMEE1:AtGA20ox1-8 (T89)	8	6	44.5	5.12
WT (Elite)	1	6	40.4	4.7
WT (Elite)	2	6	44.4	5.12
WT (Elite)	3	6	41.5	2.67
WT (Elite)	4	6	42	4.03
WT (Elite)	5	6	45	6.14
WT (Elite)	6	6	47.4	5.76
WT (Elite)	7	6	45.2	5.05
WT (Elite)	8	6	39.5	4.97
pMEE2::AtGA20ox1-6 (Elite)	1	6	47.5	4.99
pMEE2::AtGA20ox1-6 (Elite)	2	6	53	6.54
pMEE2::AtGA20ox1-6 (Elite)	3	6	50.2	6.22
pMEE2::AtGA20ox1-6 (Elite)	4	6	30	5.08
pMEE2::AtGA20ox1-6 (Elite)	5	6	46.5	6.45
pMEE2::AtGA20ox1-6 (Elite)	6	6	49	6.03
pMEE2::AtGA20ox1-6 (Elite)	7	6	43	5.53
pMEE2::AtGA20ox1-6 (Elite)	8	6	49.7	5.64
pMEE2::AtGA20ox1-5 (Elite)	1	6	53.7	5.48
pMEE2::AtGA20ox1-5 (Elite)	2	6	54.5	4.94
pMEE2::AtGA20ox1-5 (Elite)	3	6	57.7	6.05
pMEE2::AtGA20ox1-5 (Elite)	4	6	48.7	6.38
pMEE2::AtGA20ox1-5 (Elite)	5	6	45.5	4.62
pMEE2::AtGA20ox1-5 (Elite)	6	6	49.4	6.12
pMEE2::AtGA20ox1-5 (Elite)	7	6	54.7	5.56
pMEE2::AtGA20ox1-5 (Elite)	8	6	50.7	4.47
pMEE2::AtGA20ox1-10 (Elite)	1	6	47.7	4.02
pMEE2::AtGA20ox1-10 (Elite)	2	6	43.5	4.85
pMEE2::AtGA20ox1-10 (Elite)	3	6	42.5	4.79
pMEE2::AtGA20ox1-10 (Elite)	4	6	41.9	4.53
pMEE2::AtGA20ox1-10 (Elite)	5	6	42.5	4.74
pMEE2::AtGA20ox1-10 (Elite)	6	6	44	3.95
pMEE2::AtGA20ox1-10 (Elite)	7	6	40.5	5.12
pMEE2::AtGA20ox1-10 (Elite)	8	6	45.7	6.7
pMEE1:AtGA20ox1-4 (Elite)	1	6	38.5	4.43
pMEE1:AtGA20ox1-4 (Elite)	2	6	46.2	4.88
pMEE1:AtGA20ox1-4 (Elite)	3	6	43.2	6
pMEE1:AtGA20ox1-4 (Elite)	4	6	37	3.96
pMEE1:AtGA20ox1-4 (Elite)	5	6	39.4	4.52
pMEE1:AtGA20ox1-4 (Elite)	6	6	42.3	5.25
pMEE1:AtGA20ox1-4 (Elite)	7	6	41.5	4.31
pMEE1:AtGA20ox1-4 (Elite)	8	6	41.5	5.01
pMEE1:AtGA20ox1-5 (Elite)	1	6	45.5	4.22
pMEE1:AtGA20ox1-5 (Elite)	2	6	47.5	4.51
pMEE1:AtGA20ox1-5 (Elite)	3	6	35.5	4.23
pMEE1:AtGA20ox1-5 (Elite)	4	6	46.5	4.78
pMEE1:AtGA20ox1-5 (Elite)	5	6	48.3	4.74
pMEE1:AtGA20ox1-5 (Elite)	6	6	43	4.16
pMEE1:AtGA20ox1-5 (Elite)	7	6	42.5	5.61
pMEE1:AtGA20ox1-5 (Elite)	8	6	46.2	3.43
pMEE1:AtGA20ox1-8 (Elite)	1	6	44.3	5.68
pMEE1:AtGA20ox1-8 (Elite)	2	6	45.5	6.08
pMEE1:AtGA20ox1-8 (Elite)	3	6	47	5.63
pMEE1:AtGA20ox1-8 (Elite)	4	6	44.5	4.59
pMEE1:AtGA20ox1-8 (Elite)	5	6	42.5	6.01
pMEE1:AtGA20ox1-8 (Elite)	6	6	42	5.29
pMEE1:AtGA20ox1-8 (Elite)	7	6	47	6.01
pMEE1:AtGA20ox1-8 (Elite)	8	6	41.7	5.29
WT (T89)	1	7	46.7	4.59
WT (T89)	2	7	44.8	4.38
WT (T89)	3	7	47.5	4.6
WT (T89)	4	7	46.5	4.77
WT (T89)	5	7	NA	NA
WT (T89)	6	7	50.5	4.08
WT (T89)	7	7	45.5	4.87
WT (T89)	8	7	NA	NA
pMEE2:AtGA20ox1-2 (T89)	1	7	54.8	5.48
pMEE2:AtGA20ox1-2 (T89)	2	7	NA	NA
pMEE2:AtGA20ox1-2 (T89)	3	7	55.5	4.79
pMEE2:AtGA20ox1-2 (T89)	4	7	50.7	5.13
pMEE2:AtGA20ox1-2 (T89)	5	7	50.4	4.21
pMEE2:AtGA20ox1-2 (T89)	6	7	NA	NA
pMEE2:AtGA20ox1-2 (T89)	7	7	55.3	5.69
pMEE2:AtGA20ox1-2 (T89)	8	7	NA	NA
pMEE2:AtGA20ox1-11 (T89)	1	7	50.5	NA
pMEE2:AtGA20ox1-11 (T89)	2	7	38.5	NA
pMEE2:AtGA20ox1-11 (T89)	3	7	25	2.76
pMEE2:AtGA20ox1-11 (T89)	4	7	50.9	6.67
pMEE2:AtGA20ox1-11 (T89)	5	7	50.5	5.9
pMEE2:AtGA20ox1-11 (T89)	6	7	51	6.33
pMEE2:AtGA20ox1-11 (T89)	7	7	NA	NA
pMEE2:AtGA20ox1-11 (T89)	8	7	34.9	2.66
pMEE2:AtGA20ox1-5 (T89)	1	7	58.8	4.89
pMEE2:AtGA20ox1-5 (T89)	2	7	43.5	6.53
pMEE2:AtGA20ox1-5 (T89)	3	7	59.8	6.8
pMEE2:AtGA20ox1-5 (T89)	4	7	44.3	4.7
pMEE2:AtGA20ox1-5 (T89)	5	7	44	NA
pMEE2:AtGA20ox1-5 (T89)	6	7	55.5	4.57
pMEE2:AtGA20ox1-5 (T89)	7	7	57	6.7
pMEE2:AtGA20ox1-5 (T89)	8	7	NA	NA
pMEE1:AtGA20ox1-10 (T89)	1	7	51.9	NA
pMEE1:AtGA20ox1-10 (T89)	2	7	49.9	6.54
pMEE1:AtGA20ox1-10 (T89)	3	7	49.1	5.05
pMEE1:AtGA20ox1-10 (T89)	4	7	53	5.82
pMEE1:AtGA20ox1-10 (T89)	5	7	48	4.01
pMEE1:AtGA20ox1-10 (T89)	6	7	50.7	4.75
pMEE1:AtGA20ox1-10 (T89)	7	7	42	4.53
pMEE1:AtGA20ox1-10 (T89)	8	7	45.5	6.04
pMEE1:AtGA20ox1-3 (T89)	1	7	49	6.17
pMEE1:AtGA20ox1-3 (T89)	2	7	52.6	5.57
pMEE1:AtGA20ox1-3 (T89)	3	7	45	4.49
pMEE1:AtGA20ox1-3 (T89)	4	7	45	4.65
pMEE1:AtGA20ox1-3 (T89)	5	7	57.5	6.27
pMEE1:AtGA20ox1-3 (T89)	6	7	57	5.13
pMEE1:AtGA20ox1-3 (T89)	7	7	51.5	6.59
pMEE1:AtGA20ox1-3 (T89)	8	7	52.8	5.98
pMEE1:AtGA20ox1-8 (T89)	1	7	51.5	6.37
pMEE1:AtGA20ox1-8 (T89)	2	7	54.4	5.43
pMEE1:AtGA20ox1-8 (T89)	3	7	51.7	4.95
pMEE1:AtGA20ox1-8 (T89)	4	7	53.7	5.54
pMEE1:AtGA20ox1-8 (T89)	5	7	54.8	5.54
pMEE1:AtGA20ox1-8 (T89)	6	7	NA	NA
pMEE1:AtGA20ox1-8 (T89)	7	7	51	5.66
pMEE1:AtGA20ox1-8 (T89)	8	7	53.2	5.12
WT (Elite)	1	7	51	4.76
WT (Elite)	2	7	59.5	5.46
WT (Elite)	3	7	47.8	2.67
WT (Elite)	4	7	54.5	4.07
WT (Elite)	5	7	59.5	7.19
WT (Elite)	6	7	62.3	6.25
WT (Elite)	7	7	55.7	5.7
WT (Elite)	8	7	50.5	5.46
pMEE2::AtGA20ox1-6 (Elite)	1	7	57.5	5.36
pMEE2::AtGA20ox1-6 (Elite)	2	7	69.5	7.3
pMEE2::AtGA20ox1-6 (Elite)	3	7	65.3	6.69
pMEE2::AtGA20ox1-6 (Elite)	4	7	41	5.29
pMEE2::AtGA20ox1-6 (Elite)	5	7	61.5	7.76
pMEE2::AtGA20ox1-6 (Elite)	6	7	63.2	6.71
pMEE2::AtGA20ox1-6 (Elite)	7	7	54.3	6.19
pMEE2::AtGA20ox1-6 (Elite)	8	7	62	5.91
pMEE2::AtGA20ox1-5 (Elite)	1	7	65	5.82
pMEE2::AtGA20ox1-5 (Elite)	2	7	67.8	5.23
pMEE2::AtGA20ox1-5 (Elite)	3	7	70.7	6.73
pMEE2::AtGA20ox1-5 (Elite)	4	7	64.5	6.34
pMEE2::AtGA20ox1-5 (Elite)	5	7	53.5	4.82
pMEE2::AtGA20ox1-5 (Elite)	6	7	63.5	6.51
pMEE2::AtGA20ox1-5 (Elite)	7	7	68.5	6.53
pMEE2::AtGA20ox1-5 (Elite)	8	7	60.7	5.04
pMEE2::AtGA20ox1-10 (Elite)	1	7	58.2	4.04
pMEE2::AtGA20ox1-10 (Elite)	2	7	53.5	5.47
pMEE2::AtGA20ox1-10 (Elite)	3	7	45.8	4.79
pMEE2::AtGA20ox1-10 (Elite)	4	7	49.2	4.56
pMEE2::AtGA20ox1-10 (Elite)	5	7	55.4	5.8
pMEE2::AtGA20ox1-10 (Elite)	6	7	54.5	4.47
pMEE2::AtGA20ox1-10 (Elite)	7	7	52.5	5.34
pMEE2::AtGA20ox1-10 (Elite)	8	7	58.5	5.38
pMEE1:AtGA20ox1-4 (Elite)	1	7	49.5	4.9
pMEE1:AtGA20ox1-4 (Elite)	2	7	58.5	5.36
pMEE1:AtGA20ox1-4 (Elite)	3	7	57.5	6.33
pMEE1:AtGA20ox1-4 (Elite)	4	7	41.5	4.25
pMEE1:AtGA20ox1-4 (Elite)	5	7	52.5	4.83
pMEE1:AtGA20ox1-4 (Elite)	6	7	55.3	5.76
pMEE1:AtGA20ox1-4 (Elite)	7	7	53.4	4.85
pMEE1:AtGA20ox1-4 (Elite)	8	7	54.5	5.01
pMEE1:AtGA20ox1-5 (Elite)	1	7	56	4.65
pMEE1:AtGA20ox1-5 (Elite)	2	7	60.5	5.46
pMEE1:AtGA20ox1-5 (Elite)	3	7	45.2	4.28
pMEE1:AtGA20ox1-5 (Elite)	4	7	60	5.11
pMEE1:AtGA20ox1-5 (Elite)	5	7	61	4.96
pMEE1:AtGA20ox1-5 (Elite)	6	7	54	4.46
pMEE1:AtGA20ox1-5 (Elite)	7	7	57	6.12
pMEE1:AtGA20ox1-5 (Elite)	8	7	56	3.65
pMEE1:AtGA20ox1-8 (Elite)	1	7	59.8	6
pMEE1:AtGA20ox1-8 (Elite)	2	7	59.5	6.42
pMEE1:AtGA20ox1-8 (Elite)	3	7	60.5	5.62
pMEE1:AtGA20ox1-8 (Elite)	4	7	57.4	5.41
pMEE1:AtGA20ox1-8 (Elite)	5	7	57	6.54
pMEE1:AtGA20ox1-8 (Elite)	6	7	54.5	5.9
pMEE1:AtGA20ox1-8 (Elite)	7	7	59.7	6.74
pMEE1:AtGA20ox1-8 (Elite)	8	7	53.2	5.64
WT (T89)	1	8	55.8	4.59
WT (T89)	2	8	53.8	4.38
WT (T89)	3	8	58.5	4.66
WT (T89)	4	8	58.5	4.86
WT (T89)	5	8	NA	NA
WT (T89)	6	8	59.5	4.08
WT (T89)	7	8	55.7	5.24
WT (T89)	8	8	NA	NA
pMEE2:AtGA20ox1-2 (T89)	1	8	63.6	5.48
pMEE2:AtGA20ox1-2 (T89)	2	8	NA	NA
pMEE2:AtGA20ox1-2 (T89)	3	8	65.5	4.79
pMEE2:AtGA20ox1-2 (T89)	4	8	61.5	5.59
pMEE2:AtGA20ox1-2 (T89)	5	8	59.7	4.4
pMEE2:AtGA20ox1-2 (T89)	6	8	NA	NA
pMEE2:AtGA20ox1-2 (T89)	7	8	64.5	5.79
pMEE2:AtGA20ox1-2 (T89)	8	8	NA	NA
pMEE2:AtGA20ox1-11 (T89)	1	8	62	NA
pMEE2:AtGA20ox1-11 (T89)	2	8	49	NA
pMEE2:AtGA20ox1-11 (T89)	3	8	33.7	2.69
pMEE2:AtGA20ox1-11 (T89)	4	8	62.2	7.3
pMEE2:AtGA20ox1-11 (T89)	5	8	61	5.94
pMEE2:AtGA20ox1-11 (T89)	6	8	62.5	6.33
pMEE2:AtGA20ox1-11 (T89)	7	8	NA	NA
pMEE2:AtGA20ox1-11 (T89)	8	8	41	2.78
pMEE2:AtGA20ox1-5 (T89)	1	8	68.2	5.14
pMEE2:AtGA20ox1-5 (T89)	2	8	55	7
pMEE2:AtGA20ox1-5 (T89)	3	8	69.5	7.03
pMEE2:AtGA20ox1-5 (T89)	4	8	57	4.85
pMEE2:AtGA20ox1-5 (T89)	5	8	55.3	NA
pMEE2:AtGA20ox1-5 (T89)	6	8	61.2	4.6
pMEE2:AtGA20ox1-5 (T89)	7	8	65.5	6.7
pMEE2:AtGA20ox1-5 (T89)	8	8	NA	NA
pMEE1:AtGA20ox1-10 (T89)	1	8	64.3	NA
pMEE1:AtGA20ox1-10 (T89)	2	8	60.5	7
pMEE1:AtGA20ox1-10 (T89)	3	8	59	5.49
pMEE1:AtGA20ox1-10 (T89)	4	8	64.2	6.08
pMEE1:AtGA20ox1-10 (T89)	5	8	58	4.15
pMEE1:AtGA20ox1-10 (T89)	6	8	61	5.14
pMEE1:AtGA20ox1-10 (T89)	7	8	53	4.71
pMEE1:AtGA20ox1-10 (T89)	8	8	55.2	6.4
pMEE1:AtGA20ox1-3 (T89)	1	8	60.5	6.67
pMEE1:AtGA20ox1-3 (T89)	2	8	65	6.02
pMEE1:AtGA20ox1-3 (T89)	3	8	56.7	5.13
pMEE1:AtGA20ox1-3 (T89)	4	8	56.5	4.68
pMEE1:AtGA20ox1-3 (T89)	5	8	67.5	6.27
pMEE1:AtGA20ox1-3 (T89)	6	8	65	5.36
pMEE1:AtGA20ox1-3 (T89)	7	8	60.9	6.73
pMEE1:AtGA20ox1-3 (T89)	8	8	62	6.24
pMEE1:AtGA20ox1-8 (T89)	1	8	62.3	6.37
pMEE1:AtGA20ox1-8 (T89)	2	8	64.5	5.45
pMEE1:AtGA20ox1-8 (T89)	3	8	61.5	5.34
pMEE1:AtGA20ox1-8 (T89)	4	8	65.3	5.7
pMEE1:AtGA20ox1-8 (T89)	5	8	64.2	5.54
pMEE1:AtGA20ox1-8 (T89)	6	8	NA	NA
pMEE1:AtGA20ox1-8 (T89)	7	8	60.5	5.86
pMEE1:AtGA20ox1-8 (T89)	8	8	60	5.24
WT (Elite)	1	8	64.5	5.05
WT (Elite)	2	8	75.2	5.66
WT (Elite)	3	8	55.5	2.67
WT (Elite)	4	8	64.5	4.07
WT (Elite)	5	8	76.5	7.56
WT (Elite)	6	8	78	6.94
WT (Elite)	7	8	69	6.05
WT (Elite)	8	8	61	5.46
pMEE2::AtGA20ox1-6 (Elite)	1	8	66.5	5.59
pMEE2::AtGA20ox1-6 (Elite)	2	8	88	7.73
pMEE2::AtGA20ox1-6 (Elite)	3	8	81.5	7.1
pMEE2::AtGA20ox1-6 (Elite)	4	8	52.7	5.55
pMEE2::AtGA20ox1-6 (Elite)	5	8	79	8.3
pMEE2::AtGA20ox1-6 (Elite)	6	8	77	7.09
pMEE2::AtGA20ox1-6 (Elite)	7	8	68.5	6.42
pMEE2::AtGA20ox1-6 (Elite)	8	8	75.3	6.29
pMEE2::AtGA20ox1-5 (Elite)	1	8	74.9	6.2
pMEE2::AtGA20ox1-5 (Elite)	2	8	81.5	5.44
pMEE2::AtGA20ox1-5 (Elite)	3	8	83.5	6.73
pMEE2::AtGA20ox1-5 (Elite)	4	8	78.5	6.75
pMEE2::AtGA20ox1-5 (Elite)	5	8	63	4.83
pMEE2::AtGA20ox1-5 (Elite)	6	8	77	6.85
pMEE2::AtGA20ox1-5 (Elite)	7	8	82.5	6.55
pMEE2::AtGA20ox1-5 (Elite)	8	8	73.5	5.17
pMEE2::AtGA20ox1-10 (Elite)	1	8	67.5	4.06
pMEE2::AtGA20ox1-10 (Elite)	2	8	65.2	5.47
pMEE2::AtGA20ox1-10 (Elite)	3	8	53.5	4.96
pMEE2::AtGA20ox1-10 (Elite)	4	8	54.5	4.56
pMEE2::AtGA20ox1-10 (Elite)	5	8	67.5	5.8
pMEE2::AtGA20ox1-10 (Elite)	6	8	62	4.47
pMEE2::AtGA20ox1-10 (Elite)	7	8	66.2	5.41
pMEE2::AtGA20ox1-10 (Elite)	8	8	74	7.91
pMEE1:AtGA20ox1-4 (Elite)	1	8	59.5	5.25
pMEE1:AtGA20ox1-4 (Elite)	2	8	68	5.81
pMEE1:AtGA20ox1-4 (Elite)	3	8	73.3	6.74
pMEE1:AtGA20ox1-4 (Elite)	4	8	49.3	4.25
pMEE1:AtGA20ox1-4 (Elite)	5	8	62.8	4.59
pMEE1:AtGA20ox1-4 (Elite)	6	8	67.5	5.88
pMEE1:AtGA20ox1-4 (Elite)	7	8	64	4.85
pMEE1:AtGA20ox1-4 (Elite)	8	8	67	5.63
pMEE1:AtGA20ox1-5 (Elite)	1	8	64	4.63
pMEE1:AtGA20ox1-5 (Elite)	2	8	76	5.72
pMEE1:AtGA20ox1-5 (Elite)	3	8	56	4.37
pMEE1:AtGA20ox1-5 (Elite)	4	8	73	5.64
pMEE1:AtGA20ox1-5 (Elite)	5	8	72.5	4.97
pMEE1:AtGA20ox1-5 (Elite)	6	8	61	4.65
pMEE1:AtGA20ox1-5 (Elite)	7	8	70.5	6.49
pMEE1:AtGA20ox1-5 (Elite)	8	8	64	3.64
pMEE1:AtGA20ox1-8 (Elite)	1	8	75	6.25
pMEE1:AtGA20ox1-8 (Elite)	2	8	76	6.42
pMEE1:AtGA20ox1-8 (Elite)	3	8	72.5	5.91
pMEE1:AtGA20ox1-8 (Elite)	4	8	70.5	5.41
pMEE1:AtGA20ox1-8 (Elite)	5	8	71.5	7
pMEE1:AtGA20ox1-8 (Elite)	6	8	64.7	6.48
pMEE1:AtGA20ox1-8 (Elite)	7	8	74	6.98
pMEE1:AtGA20ox1-8 (Elite)	8	8	63	5.82
WT (T89)	1	9	62.5	4.63
WT (T89)	2	9	60.8	4.6
WT (T89)	3	9	67.7	4.68
WT (T89)	4	9	67.5	5.21
WT (T89)	5	9	NA	NA
WT (T89)	6	9	68	4.13
WT (T89)	7	9	64.5	5.5
WT (T89)	8	9	NA	NA
pMEE2:AtGA20ox1-2 (T89)	1	9	73	5.48
pMEE2:AtGA20ox1-2 (T89)	2	9	NA	NA
pMEE2:AtGA20ox1-2 (T89)	3	9	73.7	4.79
pMEE2:AtGA20ox1-2 (T89)	4	9	70	6.25
pMEE2:AtGA20ox1-2 (T89)	5	9	67	4.48
pMEE2:AtGA20ox1-2 (T89)	6	9	NA	NA
pMEE2:AtGA20ox1-2 (T89)	7	9	71.7	5.89
pMEE2:AtGA20ox1-2 (T89)	8	9	NA	NA
pMEE2:AtGA20ox1-11 (T89)	1	9	70.7	NA
pMEE2:AtGA20ox1-11 (T89)	2	9	57	NA
pMEE2:AtGA20ox1-11 (T89)	3	9	40.7	2.75
pMEE2:AtGA20ox1-11 (T89)	4	9	72.5	7.71
pMEE2:AtGA20ox1-11 (T89)	5	9	70	6.14
pMEE2:AtGA20ox1-11 (T89)	6	9	72.5	6.45
pMEE2:AtGA20ox1-11 (T89)	7	9	NA	NA
pMEE2:AtGA20ox1-11 (T89)	8	9	48	2.78
pMEE2:AtGA20ox1-5 (T89)	1	9	75.2	5.16
pMEE2:AtGA20ox1-5 (T89)	2	9	65	7.13
pMEE2:AtGA20ox1-5 (T89)	3	9	79	7.67
pMEE2:AtGA20ox1-5 (T89)	4	9	68.8	5.1
pMEE2:AtGA20ox1-5 (T89)	5	9	65	NA
pMEE2:AtGA20ox1-5 (T89)	6	9	66	4.6
pMEE2:AtGA20ox1-5 (T89)	7	9	74.5	6.83
pMEE2:AtGA20ox1-5 (T89)	8	9	NA	NA
pMEE1:AtGA20ox1-10 (T89)	1	9	74.3	NA
pMEE1:AtGA20ox1-10 (T89)	2	9	70.5	7.98
pMEE1:AtGA20ox1-10 (T89)	3	9	69.5	5.49
pMEE1:AtGA20ox1-10 (T89)	4	9	74.3	6.1
pMEE1:AtGA20ox1-10 (T89)	5	9	68.5	4.15
pMEE1:AtGA20ox1-10 (T89)	6	9	70.3	5.14
pMEE1:AtGA20ox1-10 (T89)	7	9	59.5	4.71
pMEE1:AtGA20ox1-10 (T89)	8	9	63.7	6.68
pMEE1:AtGA20ox1-3 (T89)	1	9	70.9	6.92
pMEE1:AtGA20ox1-3 (T89)	2	9	75	6.23
pMEE1:AtGA20ox1-3 (T89)	3	9	67.5	5.33
pMEE1:AtGA20ox1-3 (T89)	4	9	62.5	4.9
pMEE1:AtGA20ox1-3 (T89)	5	9	77	6.6
pMEE1:AtGA20ox1-3 (T89)	6	9	74	5.57
pMEE1:AtGA20ox1-3 (T89)	7	9	69	6.75
pMEE1:AtGA20ox1-3 (T89)	8	9	71.5	6.3
pMEE1:AtGA20ox1-8 (T89)	1	9	72.5	6.63
pMEE1:AtGA20ox1-8 (T89)	2	9	73	5.46
pMEE1:AtGA20ox1-8 (T89)	3	9	70.2	5.48
pMEE1:AtGA20ox1-8 (T89)	4	9	75	6.15
pMEE1:AtGA20ox1-8 (T89)	5	9	74	6.15
pMEE1:AtGA20ox1-8 (T89)	6	9	NA	NA
pMEE1:AtGA20ox1-8 (T89)	7	9	70	6.25
pMEE1:AtGA20ox1-8 (T89)	8	9	69	5.24
WT (Elite)	1	9	74.5	5.39
WT (Elite)	2	9	91	6.63
WT (Elite)	3	9	62	2.94
WT (Elite)	4	9	72	4.07
WT (Elite)	5	9	88	7.67
WT (Elite)	6	9	91.5	7.44
WT (Elite)	7	9	81.5	6.61
WT (Elite)	8	9	70.5	5.73
pMEE2::AtGA20ox1-6 (Elite)	1	9	75.7	5.44
pMEE2::AtGA20ox1-6 (Elite)	2	9	109.5	8.44
pMEE2::AtGA20ox1-6 (Elite)	3	9	99.5	7.67
pMEE2::AtGA20ox1-6 (Elite)	4	9	63.5	5.72
pMEE2::AtGA20ox1-6 (Elite)	5	9	96.5	8.57
pMEE2::AtGA20ox1-6 (Elite)	6	9	91.5	7.59
pMEE2::AtGA20ox1-6 (Elite)	7	9	81.5	7.05
pMEE2::AtGA20ox1-6 (Elite)	8	9	88.5	6.65
pMEE2::AtGA20ox1-5 (Elite)	1	9	84.5	6.21
pMEE2::AtGA20ox1-5 (Elite)	2	9	94	5.96
pMEE2::AtGA20ox1-5 (Elite)	3	9	97	6.87
pMEE2::AtGA20ox1-5 (Elite)	4	9	89.5	7.03
pMEE2::AtGA20ox1-5 (Elite)	5	9	73	4.84
pMEE2::AtGA20ox1-5 (Elite)	6	9	91.5	7.3
pMEE2::AtGA20ox1-5 (Elite)	7	9	95.5	6.6
pMEE2::AtGA20ox1-5 (Elite)	8	9	82	5.44
pMEE2::AtGA20ox1-10 (Elite)	1	9	74	4.08
pMEE2::AtGA20ox1-10 (Elite)	2	9	77	5.97
pMEE2::AtGA20ox1-10 (Elite)	3	9	63	4.96
pMEE2::AtGA20ox1-10 (Elite)	4	9	62.2	4.64
pMEE2::AtGA20ox1-10 (Elite)	5	9	81	5.81
pMEE2::AtGA20ox1-10 (Elite)	6	9	69	4.4
pMEE2::AtGA20ox1-10 (Elite)	7	9	79.5	5.59
pMEE2::AtGA20ox1-10 (Elite)	8	9	90	7.97
pMEE1:AtGA20ox1-4 (Elite)	1	9	67.8	5.5
pMEE1:AtGA20ox1-4 (Elite)	2	9	78.5	6.31
pMEE1:AtGA20ox1-4 (Elite)	3	9	86.5	7.3
pMEE1:AtGA20ox1-4 (Elite)	4	9	56.5	4.28
pMEE1:AtGA20ox1-4 (Elite)	5	9	72.5	4.92
pMEE1:AtGA20ox1-4 (Elite)	6	9	80.5	6.15
pMEE1:AtGA20ox1-4 (Elite)	7	9	71.5	4.85
pMEE1:AtGA20ox1-4 (Elite)	8	9	78.5	5.65
pMEE1:AtGA20ox1-5 (Elite)	1	9	72.5	4.91
pMEE1:AtGA20ox1-5 (Elite)	2	9	92	6.44
pMEE1:AtGA20ox1-5 (Elite)	3	9	65	4.42
pMEE1:AtGA20ox1-5 (Elite)	4	9	85.5	6.08
pMEE1:AtGA20ox1-5 (Elite)	5	9	83.5	5
pMEE1:AtGA20ox1-5 (Elite)	6	9	69	4.74
pMEE1:AtGA20ox1-5 (Elite)	7	9	84.5	6.68
pMEE1:AtGA20ox1-5 (Elite)	8	9	71	3.8
pMEE1:AtGA20ox1-8 (Elite)	1	9	93.5	6.68
pMEE1:AtGA20ox1-8 (Elite)	2	9	93.5	6.73
pMEE1:AtGA20ox1-8 (Elite)	3	9	81	5.91
pMEE1:AtGA20ox1-8 (Elite)	4	9	84	5.68
pMEE1:AtGA20ox1-8 (Elite)	5	9	86.5	6.89
pMEE1:AtGA20ox1-8 (Elite)	6	9	77	6.64
pMEE1:AtGA20ox1-8 (Elite)	7	9	87	7.3
pMEE1:AtGA20ox1-8 (Elite)	8	9	72	6.2
WT (T89)	1	10	71	4.79
WT (T89)	2	10	69.5	4.72
WT (T89)	3	10	78	4.87
WT (T89)	4	10	77	5.29
WT (T89)	5	10	NA	NA
WT (T89)	6	10	75.5	4.14
WT (T89)	7	10	73.5	5.69
WT (T89)	8	10	NA	NA
pMEE2:AtGA20ox1-2 (T89)	1	10	82	5.5
pMEE2:AtGA20ox1-2 (T89)	2	10	NA	NA
pMEE2:AtGA20ox1-2 (T89)	3	10	84	4.91
pMEE2:AtGA20ox1-2 (T89)	4	10	80.5	6.25
pMEE2:AtGA20ox1-2 (T89)	5	10	75	4.48
pMEE2:AtGA20ox1-2 (T89)	6	10	NA	NA
pMEE2:AtGA20ox1-2 (T89)	7	10	81.5	5.89
pMEE2:AtGA20ox1-2 (T89)	8	10	NA	NA
pMEE2:AtGA20ox1-11 (T89)	1	10	81.5	NA
pMEE2:AtGA20ox1-11 (T89)	2	10	61	NA
pMEE2:AtGA20ox1-11 (T89)	3	10	47	2.75
pMEE2:AtGA20ox1-11 (T89)	4	10	82.5	8.4
pMEE2:AtGA20ox1-11 (T89)	5	10	79.5	6.14
pMEE2:AtGA20ox1-11 (T89)	6	10	84.5	6.78
pMEE2:AtGA20ox1-11 (T89)	7	10	NA	NA
pMEE2:AtGA20ox1-11 (T89)	8	10	55	2.88
pMEE2:AtGA20ox1-5 (T89)	1	10	82.7	5.16
pMEE2:AtGA20ox1-5 (T89)	2	10	76.5	7.21
pMEE2:AtGA20ox1-5 (T89)	3	10	92	7.97
pMEE2:AtGA20ox1-5 (T89)	4	10	77.5	5.34
pMEE2:AtGA20ox1-5 (T89)	5	10	74.5	NA
pMEE2:AtGA20ox1-5 (T89)	6	10	75	4.6
pMEE2:AtGA20ox1-5 (T89)	7	10	88.3	7.42
pMEE2:AtGA20ox1-5 (T89)	8	10	NA	NA
pMEE1:AtGA20ox1-10 (T89)	1	10	86	NA
pMEE1:AtGA20ox1-10 (T89)	2	10	83.5	7.75
pMEE1:AtGA20ox1-10 (T89)	3	10	78.8	5.81
pMEE1:AtGA20ox1-10 (T89)	4	10	84	6.2
pMEE1:AtGA20ox1-10 (T89)	5	10	76.5	4.49
pMEE1:AtGA20ox1-10 (T89)	6	10	80.5	5.22
pMEE1:AtGA20ox1-10 (T89)	7	10	69.5	4.73
pMEE1:AtGA20ox1-10 (T89)	8	10	74.5	6.88
pMEE1:AtGA20ox1-3 (T89)	1	10	85.5	7.16
pMEE1:AtGA20ox1-3 (T89)	2	10	86.5	6.36
pMEE1:AtGA20ox1-3 (T89)	3	10	76.5	5.43
pMEE1:AtGA20ox1-3 (T89)	4	10	69.5	4.94
pMEE1:AtGA20ox1-3 (T89)	5	10	87.5	6.71
pMEE1:AtGA20ox1-3 (T89)	6	10	85.3	5.58
pMEE1:AtGA20ox1-3 (T89)	7	10	81.5	6.77
pMEE1:AtGA20ox1-3 (T89)	8	10	80.5	6.97
pMEE1:AtGA20ox1-8 (T89)	1	10	84.5	6.63
pMEE1:AtGA20ox1-8 (T89)	2	10	84	5.66
pMEE1:AtGA20ox1-8 (T89)	3	10	81	5.73
pMEE1:AtGA20ox1-8 (T89)	4	10	84	6.25
pMEE1:AtGA20ox1-8 (T89)	5	10	85	6.4
pMEE1:AtGA20ox1-8 (T89)	6	10	NA	NA
pMEE1:AtGA20ox1-8 (T89)	7	10	80.5	6.49
pMEE1:AtGA20ox1-8 (T89)	8	10	77	5.24
WT (Elite)	1	10	84.3	5.59
WT (Elite)	2	10	103.5	6.78
WT (Elite)	3	10	64.5	2.98
WT (Elite)	4	10	79.5	4.07
WT (Elite)	5	10	102	7.69
WT (Elite)	6	10	107.5	7.83
WT (Elite)	7	10	94.3	6.8
WT (Elite)	8	10	79.5	5.75
pMEE2::AtGA20ox1-6 (Elite)	1	10	84	5.68
pMEE2::AtGA20ox1-6 (Elite)	2	10	123.5	8.89
pMEE2::AtGA20ox1-6 (Elite)	3	10	115	8.01
pMEE2::AtGA20ox1-6 (Elite)	4	10	75	6.36
pMEE2::AtGA20ox1-6 (Elite)	5	10	114	9
pMEE2::AtGA20ox1-6 (Elite)	6	10	106.5	7.7
pMEE2::AtGA20ox1-6 (Elite)	7	10	95.5	7.03
pMEE2::AtGA20ox1-6 (Elite)	8	10	102	6.72
pMEE2::AtGA20ox1-5 (Elite)	1	10	93	6.21
pMEE2::AtGA20ox1-5 (Elite)	2	10	105.5	5.96
pMEE2::AtGA20ox1-5 (Elite)	3	10	111	7.09
pMEE2::AtGA20ox1-5 (Elite)	4	10	101.5	7.73
pMEE2::AtGA20ox1-5 (Elite)	5	10	82.5	4.92
pMEE2::AtGA20ox1-5 (Elite)	6	10	108	7.79
pMEE2::AtGA20ox1-5 (Elite)	7	10	110	6.86
pMEE2::AtGA20ox1-5 (Elite)	8	10	93	5.46
pMEE2::AtGA20ox1-10 (Elite)	1	10	80.5	4.19
pMEE2::AtGA20ox1-10 (Elite)	2	10	87	6.27
pMEE2::AtGA20ox1-10 (Elite)	3	10	73	4.96
pMEE2::AtGA20ox1-10 (Elite)	4	10	71	5.27
pMEE2::AtGA20ox1-10 (Elite)	5	10	92.5	6.37
pMEE2::AtGA20ox1-10 (Elite)	6	10	76.5	4.31
pMEE2::AtGA20ox1-10 (Elite)	7	10	92	6.12
pMEE2::AtGA20ox1-10 (Elite)	8	10	106	8.67
pMEE1:AtGA20ox1-4 (Elite)	1	10	77	5.6
pMEE1:AtGA20ox1-4 (Elite)	2	10	86.5	6.47
pMEE1:AtGA20ox1-4 (Elite)	3	10	102	7.48
pMEE1:AtGA20ox1-4 (Elite)	4	10	64	4.55
pMEE1:AtGA20ox1-4 (Elite)	5	10	82	4.5
pMEE1:AtGA20ox1-4 (Elite)	6	10	96	6.45
pMEE1:AtGA20ox1-4 (Elite)	7	10	80.3	5.07
pMEE1:AtGA20ox1-4 (Elite)	8	10	88.5	5.94
pMEE1:AtGA20ox1-5 (Elite)	1	10	79.5	5.17
pMEE1:AtGA20ox1-5 (Elite)	2	10	101	6.19
pMEE1:AtGA20ox1-5 (Elite)	3	10	75	4.43
pMEE1:AtGA20ox1-5 (Elite)	4	10	98.5	6.17
pMEE1:AtGA20ox1-5 (Elite)	5	10	94.3	5.22
pMEE1:AtGA20ox1-5 (Elite)	6	10	78.5	4.99
pMEE1:AtGA20ox1-5 (Elite)	7	10	100	7.18
pMEE1:AtGA20ox1-5 (Elite)	8	10	78.5	4.22
pMEE1:AtGA20ox1-8 (Elite)	1	10	109	6.99
pMEE1:AtGA20ox1-8 (Elite)	2	10	108	6.7
pMEE1:AtGA20ox1-8 (Elite)	3	10	90.5	5.91
pMEE1:AtGA20ox1-8 (Elite)	4	10	94.5	5.78
pMEE1:AtGA20ox1-8 (Elite)	5	10	100.5	7.45
pMEE1:AtGA20ox1-8 (Elite)	6	10	89.5	6.98
pMEE1:AtGA20ox1-8 (Elite)	7	10	101	7.7
pMEE1:AtGA20ox1-8 (Elite)	8	10	81	6.51
WT (T89)	1	11	78	4.79
WT (T89)	2	11	75.5	4.72
WT (T89)	3	11	85.3	4.92
WT (T89)	4	11	84	5.29
WT (T89)	5	11	NA	NA
WT (T89)	6	11	82.5	4.15
WT (T89)	7	11	84.3	6.3
WT (T89)	8	11	NA	NA
pMEE2:AtGA20ox1-2 (T89)	1	11	90	5.5
pMEE2:AtGA20ox1-2 (T89)	2	11	NA	NA
pMEE2:AtGA20ox1-2 (T89)	3	11	92.5	4.91
pMEE2:AtGA20ox1-2 (T89)	4	11	90.5	6.77
pMEE2:AtGA20ox1-2 (T89)	5	11	83.5	4.75
pMEE2:AtGA20ox1-2 (T89)	6	11	NA	NA
pMEE2:AtGA20ox1-2 (T89)	7	11	92.5	6.01
pMEE2:AtGA20ox1-2 (T89)	8	11	NA	NA
pMEE2:AtGA20ox1-11 (T89)	1	11	92.3	NA
pMEE2:AtGA20ox1-11 (T89)	2	11	61	NA
pMEE2:AtGA20ox1-11 (T89)	3	11	52.5	2.8
pMEE2:AtGA20ox1-11 (T89)	4	11	95	8.4
pMEE2:AtGA20ox1-11 (T89)	5	11	91	6.37
pMEE2:AtGA20ox1-11 (T89)	6	11	97.5	7.13
pMEE2:AtGA20ox1-11 (T89)	7	11	NA	NA
pMEE2:AtGA20ox1-11 (T89)	8	11	61	3.02
pMEE2:AtGA20ox1-5 (T89)	1	11	89.5	5.16
pMEE2:AtGA20ox1-5 (T89)	2	11	90	7.22
pMEE2:AtGA20ox1-5 (T89)	3	11	104.5	8.25
pMEE2:AtGA20ox1-5 (T89)	4	11	88.5	5.48
pMEE2:AtGA20ox1-5 (T89)	5	11	83.5	NA
pMEE2:AtGA20ox1-5 (T89)	6	11	83	4.6
pMEE2:AtGA20ox1-5 (T89)	7	11	100.5	7.46
pMEE2:AtGA20ox1-5 (T89)	8	11	NA	NA
pMEE1:AtGA20ox1-10 (T89)	1	11	96	NA
pMEE1:AtGA20ox1-10 (T89)	2	11	95.5	7.96
pMEE1:AtGA20ox1-10 (T89)	3	11	89.5	5.81
pMEE1:AtGA20ox1-10 (T89)	4	11	96	6.32
pMEE1:AtGA20ox1-10 (T89)	5	11	87.5	4.49
pMEE1:AtGA20ox1-10 (T89)	6	11	90	5.22
pMEE1:AtGA20ox1-10 (T89)	7	11	78.5	4.8
pMEE1:AtGA20ox1-10 (T89)	8	11	87	7.05
pMEE1:AtGA20ox1-3 (T89)	1	11	96	7.39
pMEE1:AtGA20ox1-3 (T89)	2	11	98	6.38
pMEE1:AtGA20ox1-3 (T89)	3	11	88	5.48
pMEE1:AtGA20ox1-3 (T89)	4	11	78.5	4.94
pMEE1:AtGA20ox1-3 (T89)	5	11	99.5	7
pMEE1:AtGA20ox1-3 (T89)	6	11	95.5	5.85
pMEE1:AtGA20ox1-3 (T89)	7	11	95	6.78
pMEE1:AtGA20ox1-3 (T89)	8	11	91.5	7.25
pMEE1:AtGA20ox1-8 (T89)	1	11	97.5	6.67
pMEE1:AtGA20ox1-8 (T89)	2	11	93.5	5.78
pMEE1:AtGA20ox1-8 (T89)	3	11	91	5.73
pMEE1:AtGA20ox1-8 (T89)	4	11	96	6.39
pMEE1:AtGA20ox1-8 (T89)	5	11	97.5	6.5
pMEE1:AtGA20ox1-8 (T89)	6	11	NA	NA
pMEE1:AtGA20ox1-8 (T89)	7	11	91.5	6.76
pMEE1:AtGA20ox1-8 (T89)	8	11	86	5.29
WT (Elite)	1	11	94	6.13
WT (Elite)	2	11	115	7.2
WT (Elite)	3	11	65	2.94
WT (Elite)	4	11	84	4.07
WT (Elite)	5	11	113.5	7.69
WT (Elite)	6	11	123.5	8.34
WT (Elite)	7	11	108.5	6.99
WT (Elite)	8	11	89	5.85
pMEE2::AtGA20ox1-6 (Elite)	1	11	94	5.87
pMEE2::AtGA20ox1-6 (Elite)	2	11	138	9.51
pMEE2::AtGA20ox1-6 (Elite)	3	11	128	8.39
pMEE2::AtGA20ox1-6 (Elite)	4	11	83.5	6.36
pMEE2::AtGA20ox1-6 (Elite)	5	11	124.5	9.15
pMEE2::AtGA20ox1-6 (Elite)	6	11	121	8.09
pMEE2::AtGA20ox1-6 (Elite)	7	11	108	7.57
pMEE2::AtGA20ox1-6 (Elite)	8	11	114.5	6.88
pMEE2::AtGA20ox1-5 (Elite)	1	11	107.5	6.52
pMEE2::AtGA20ox1-5 (Elite)	2	11	116.5	6.56
pMEE2::AtGA20ox1-5 (Elite)	3	11	126.5	8.07
pMEE2::AtGA20ox1-5 (Elite)	4	11	112.5	7.73
pMEE2::AtGA20ox1-5 (Elite)	5	11	93	5.15
pMEE2::AtGA20ox1-5 (Elite)	6	11	121.5	7.88
pMEE2::AtGA20ox1-5 (Elite)	7	11	123	7.1
pMEE2::AtGA20ox1-5 (Elite)	8	11	101	5.51
pMEE2::AtGA20ox1-10 (Elite)	1	11	87.5	4.35
pMEE2::AtGA20ox1-10 (Elite)	2	11	100	6.67
pMEE2::AtGA20ox1-10 (Elite)	3	11	77	4.96
pMEE2::AtGA20ox1-10 (Elite)	4	11	78.5	5.67
pMEE2::AtGA20ox1-10 (Elite)	5	11	107.5	7.09
pMEE2::AtGA20ox1-10 (Elite)	6	11	83.5	4.64
pMEE2::AtGA20ox1-10 (Elite)	7	11	104	5.63
pMEE2::AtGA20ox1-10 (Elite)	8	11	118.5	8.97
pMEE1:AtGA20ox1-4 (Elite)	1	11	86	5.77
pMEE1:AtGA20ox1-4 (Elite)	2	11	96.5	6.65
pMEE1:AtGA20ox1-4 (Elite)	3	11	114.5	7.81
pMEE1:AtGA20ox1-4 (Elite)	4	11	68.5	4.54
pMEE1:AtGA20ox1-4 (Elite)	5	11	92.5	5.33
pMEE1:AtGA20ox1-4 (Elite)	6	11	108.5	6.56
pMEE1:AtGA20ox1-4 (Elite)	7	11	87.3	5.65
pMEE1:AtGA20ox1-4 (Elite)	8	11	100.5	6.09
pMEE1:AtGA20ox1-5 (Elite)	1	11	88	5.42
pMEE1:AtGA20ox1-5 (Elite)	2	11	110	6.65
pMEE1:AtGA20ox1-5 (Elite)	3	11	80	4.67
pMEE1:AtGA20ox1-5 (Elite)	4	11	108.5	6.61
pMEE1:AtGA20ox1-5 (Elite)	5	11	106.5	5.38
pMEE1:AtGA20ox1-5 (Elite)	6	11	88	5
pMEE1:AtGA20ox1-5 (Elite)	7	11	114.5	7.6
pMEE1:AtGA20ox1-5 (Elite)	8	11	85.5	4.27
pMEE1:AtGA20ox1-8 (Elite)	1	11	120.5	7.76
pMEE1:AtGA20ox1-8 (Elite)	2	11	121.5	7.13
pMEE1:AtGA20ox1-8 (Elite)	3	11	97.5	5.91
pMEE1:AtGA20ox1-8 (Elite)	4	11	105	6.21
pMEE1:AtGA20ox1-8 (Elite)	5	11	115.5	8.32
pMEE1:AtGA20ox1-8 (Elite)	6	11	103	7.18
pMEE1:AtGA20ox1-8 (Elite)	7	11	115	7.92
pMEE1:AtGA20ox1-8 (Elite)	8	11	91	6.65
WT (T89)	1	12	82.5	4.79
WT (T89)	2	12	81.5	4.75
WT (T89)	3	12	94.5	4.99
WT (T89)	4	12	91	5.29
WT (T89)	5	12	NA	NA
WT (T89)	6	12	86.5	4.34
WT (T89)	7	12	92	6.3
WT (T89)	8	12	NA	NA
pMEE2:AtGA20ox1-2 (T89)	1	12	99.5	5.57
pMEE2:AtGA20ox1-2 (T89)	2	12	NA	NA
pMEE2:AtGA20ox1-2 (T89)	3	12	100.5	4.91
pMEE2:AtGA20ox1-2 (T89)	4	12	101	6.77
pMEE2:AtGA20ox1-2 (T89)	5	12	89.5	4.86
pMEE2:AtGA20ox1-2 (T89)	6	12	NA	NA
pMEE2:AtGA20ox1-2 (T89)	7	12	104	5.91
pMEE2:AtGA20ox1-2 (T89)	8	12	NA	NA
pMEE2:AtGA20ox1-11 (T89)	1	12	99.5	NA
pMEE2:AtGA20ox1-11 (T89)	2	12	61	NA
pMEE2:AtGA20ox1-11 (T89)	3	12	57.5	2.85
pMEE2:AtGA20ox1-11 (T89)	4	12	106.5	8.4
pMEE2:AtGA20ox1-11 (T89)	5	12	102.5	6.64
pMEE2:AtGA20ox1-11 (T89)	6	12	110	7.45
pMEE2:AtGA20ox1-11 (T89)	7	12	NA	NA
pMEE2:AtGA20ox1-11 (T89)	8	12	68	3.08
pMEE2:AtGA20ox1-5 (T89)	1	12	95.3	5.16
pMEE2:AtGA20ox1-5 (T89)	2	12	101.5	7.46
pMEE2:AtGA20ox1-5 (T89)	3	12	118	8.32
pMEE2:AtGA20ox1-5 (T89)	4	12	96.5	5.94
pMEE2:AtGA20ox1-5 (T89)	5	12	84.5	NA
pMEE2:AtGA20ox1-5 (T89)	6	12	88.2	4.9
pMEE2:AtGA20ox1-5 (T89)	7	12	111	7.77
pMEE2:AtGA20ox1-5 (T89)	8	12	NA	NA
pMEE1:AtGA20ox1-10 (T89)	1	12	97.5	NA
pMEE1:AtGA20ox1-10 (T89)	2	12	107	8.38
pMEE1:AtGA20ox1-10 (T89)	3	12	100	6.11
pMEE1:AtGA20ox1-10 (T89)	4	12	84.5	6.32
pMEE1:AtGA20ox1-10 (T89)	5	12	95.5	4.82
pMEE1:AtGA20ox1-10 (T89)	6	12	94.5	5.22
pMEE1:AtGA20ox1-10 (T89)	7	12	87.3	4.9
pMEE1:AtGA20ox1-10 (T89)	8	12	98.5	7.05
pMEE1:AtGA20ox1-3 (T89)	1	12	110	7.64
pMEE1:AtGA20ox1-3 (T89)	2	12	108.7	6.49
pMEE1:AtGA20ox1-3 (T89)	3	12	99	5.82
pMEE1:AtGA20ox1-3 (T89)	4	12	107	4.94
pMEE1:AtGA20ox1-3 (T89)	5	12	111.5	7.26
pMEE1:AtGA20ox1-3 (T89)	6	12	107.5	6.18
pMEE1:AtGA20ox1-3 (T89)	7	12	107.5	6.78
pMEE1:AtGA20ox1-3 (T89)	8	12	93.5	7.32
pMEE1:AtGA20ox1-8 (T89)	1	12	110	7.07
pMEE1:AtGA20ox1-8 (T89)	2	12	103	6.19
pMEE1:AtGA20ox1-8 (T89)	3	12	102.5	5.73
pMEE1:AtGA20ox1-8 (T89)	4	12	108.5	6.57
pMEE1:AtGA20ox1-8 (T89)	5	12	107.5	6.78
pMEE1:AtGA20ox1-8 (T89)	6	12	NA	NA
pMEE1:AtGA20ox1-8 (T89)	7	12	102.5	6.76
pMEE1:AtGA20ox1-8 (T89)	8	12	103	5.59
WT (Elite)	1	12	103.7	NA
WT (Elite)	2	12	126	NA
WT (Elite)	3	12	65	NA
WT (Elite)	4	12	87	NA
WT (Elite)	5	12	123.5	NA
WT (Elite)	6	12	139	NA
WT (Elite)	7	12	121.5	NA
WT (Elite)	8	12	97	NA
pMEE2::AtGA20ox1-6 (Elite)	1	12	104	NA
pMEE2::AtGA20ox1-6 (Elite)	2	12	153	NA
pMEE2::AtGA20ox1-6 (Elite)	3	12	141.5	NA
pMEE2::AtGA20ox1-6 (Elite)	4	12	89.5	NA
pMEE2::AtGA20ox1-6 (Elite)	5	12	137	NA
pMEE2::AtGA20ox1-6 (Elite)	6	12	134.5	NA
pMEE2::AtGA20ox1-6 (Elite)	7	12	120	NA
pMEE2::AtGA20ox1-6 (Elite)	8	12	126	NA
pMEE2::AtGA20ox1-5 (Elite)	1	12	117	NA
pMEE2::AtGA20ox1-5 (Elite)	2	12	127.5	NA
pMEE2::AtGA20ox1-5 (Elite)	3	12	143	NA
pMEE2::AtGA20ox1-5 (Elite)	4	12	122.5	NA
pMEE2::AtGA20ox1-5 (Elite)	5	12	98	NA
pMEE2::AtGA20ox1-5 (Elite)	6	12	136.5	NA
pMEE2::AtGA20ox1-5 (Elite)	7	12	136	NA
pMEE2::AtGA20ox1-5 (Elite)	8	12	107.5	NA
pMEE2::AtGA20ox1-10 (Elite)	1	12	93.5	NA
pMEE2::AtGA20ox1-10 (Elite)	2	12	110.5	NA
pMEE2::AtGA20ox1-10 (Elite)	3	12	77	NA
pMEE2::AtGA20ox1-10 (Elite)	4	12	85.5	NA
pMEE2::AtGA20ox1-10 (Elite)	5	12	120	NA
pMEE2::AtGA20ox1-10 (Elite)	6	12	87	NA
pMEE2::AtGA20ox1-10 (Elite)	7	12	113	NA
pMEE2::AtGA20ox1-10 (Elite)	8	12	133	NA
pMEE1:AtGA20ox1-4 (Elite)	1	12	95.5	NA
pMEE1:AtGA20ox1-4 (Elite)	2	12	107.5	NA
pMEE1:AtGA20ox1-4 (Elite)	3	12	126	NA
pMEE1:AtGA20ox1-4 (Elite)	4	12	70	NA
pMEE1:AtGA20ox1-4 (Elite)	5	12	93	NA
pMEE1:AtGA20ox1-4 (Elite)	6	12	120.5	NA
pMEE1:AtGA20ox1-4 (Elite)	7	12	93.5	NA
pMEE1:AtGA20ox1-4 (Elite)	8	12	110	NA
pMEE1:AtGA20ox1-5 (Elite)	1	12	98	NA
pMEE1:AtGA20ox1-5 (Elite)	2	12	117.5	NA
pMEE1:AtGA20ox1-5 (Elite)	3	12	84.5	NA
pMEE1:AtGA20ox1-5 (Elite)	4	12	119.5	NA
pMEE1:AtGA20ox1-5 (Elite)	5	12	119.5	NA
pMEE1:AtGA20ox1-5 (Elite)	6	12	96	NA
pMEE1:AtGA20ox1-5 (Elite)	7	12	127.5	NA
pMEE1:AtGA20ox1-5 (Elite)	8	12	92.5	NA
pMEE1:AtGA20ox1-8 (Elite)	1	12	134.5	NA
pMEE1:AtGA20ox1-8 (Elite)	2	12	134	NA
pMEE1:AtGA20ox1-8 (Elite)	3	12	104	NA
pMEE1:AtGA20ox1-8 (Elite)	4	12	116	NA
pMEE1:AtGA20ox1-8 (Elite)	5	12	130.5	NA
pMEE1:AtGA20ox1-8 (Elite)	6	12	118	NA
pMEE1:AtGA20ox1-8 (Elite)	7	12	128.5	NA
pMEE1:AtGA20ox1-8 (Elite)	8	12	101.5	NA
WT (T89)	1	13	89	4.79
WT (T89)	2	13	87	4.75
WT (T89)	3	13	103.5	5.06
WT (T89)	4	13	100	5.29
WT (T89)	5	13	NA	NA
WT (T89)	6	13	91	4.35
WT (T89)	7	13	102	6.4
WT (T89)	8	13	NA	NA
pMEE2:AtGA20ox1-2 (T89)	1	13	109	5.6
pMEE2:AtGA20ox1-2 (T89)	2	13	NA	NA
pMEE2:AtGA20ox1-2 (T89)	3	13	110.5	4.91
pMEE2:AtGA20ox1-2 (T89)	4	13	111	7.1
pMEE2:AtGA20ox1-2 (T89)	5	13	98.5	4.86
pMEE2:AtGA20ox1-2 (T89)	6	13	NA	NA
pMEE2:AtGA20ox1-2 (T89)	7	13	115.5	6.54
pMEE2:AtGA20ox1-2 (T89)	8	13	NA	NA
pMEE2:AtGA20ox1-11 (T89)	1	13	104	NA
pMEE2:AtGA20ox1-11 (T89)	2	13	61	NA
pMEE2:AtGA20ox1-11 (T89)	3	13	59.5	2.85
pMEE2:AtGA20ox1-11 (T89)	4	13	116	8.83
pMEE2:AtGA20ox1-11 (T89)	5	13	112.5	6.75
pMEE2:AtGA20ox1-11 (T89)	6	13	121.5	8.27
pMEE2:AtGA20ox1-11 (T89)	7	13	NA	NA
pMEE2:AtGA20ox1-11 (T89)	8	13	73	3.33
pMEE2:AtGA20ox1-5 (T89)	1	13	101.5	5.25
pMEE2:AtGA20ox1-5 (T89)	2	13	102.5	7.46
pMEE2:AtGA20ox1-5 (T89)	3	13	130.5	8.87
pMEE2:AtGA20ox1-5 (T89)	4	13	104.5	6.01
pMEE2:AtGA20ox1-5 (T89)	5	13	NA	NA
pMEE2:AtGA20ox1-5 (T89)	6	13	93	4.9
pMEE2:AtGA20ox1-5 (T89)	7	13	120.5	8.24
pMEE2:AtGA20ox1-5 (T89)	8	13	NA	NA
pMEE1:AtGA20ox1-10 (T89)	1	13	97.5	NA
pMEE1:AtGA20ox1-10 (T89)	2	13	119.5	8.83
pMEE1:AtGA20ox1-10 (T89)	3	13	108.5	6.14
pMEE1:AtGA20ox1-10 (T89)	4	13	116.5	6.83
pMEE1:AtGA20ox1-10 (T89)	5	13	100	4.82
pMEE1:AtGA20ox1-10 (T89)	6	13	101.5	5.22
pMEE1:AtGA20ox1-10 (T89)	7	13	94.5	4.95
pMEE1:AtGA20ox1-10 (T89)	8	13	111.5	7.27
pMEE1:AtGA20ox1-3 (T89)	1	13	123	7.75
pMEE1:AtGA20ox1-3 (T89)	2	13	121.5	6.67
pMEE1:AtGA20ox1-3 (T89)	3	13	109	6.06
pMEE1:AtGA20ox1-3 (T89)	4	13	89.5	4.94
pMEE1:AtGA20ox1-3 (T89)	5	13	122.5	7.45
pMEE1:AtGA20ox1-3 (T89)	6	13	117	6.19
pMEE1:AtGA20ox1-3 (T89)	7	13	116.5	6.78
pMEE1:AtGA20ox1-3 (T89)	8	13	115	7.67
pMEE1:AtGA20ox1-8 (T89)	1	13	119	7.06
pMEE1:AtGA20ox1-8 (T89)	2	13	113.5	6.19
pMEE1:AtGA20ox1-8 (T89)	3	13	110.5	5.78
pMEE1:AtGA20ox1-8 (T89)	4	13	118	6.57
pMEE1:AtGA20ox1-8 (T89)	5	13	118.5	7.18
pMEE1:AtGA20ox1-8 (T89)	6	13	NA	NA
pMEE1:AtGA20ox1-8 (T89)	7	13	115.5	6.78
pMEE1:AtGA20ox1-8 (T89)	8	13	104	5.59
WT (Elite)	1	13	110	NA
WT (Elite)	2	13	129	NA
WT (Elite)	3	13	65	NA
WT (Elite)	4	13	87	NA
WT (Elite)	5	13	130.5	NA
WT (Elite)	6	13	151	NA
WT (Elite)	7	13	129.5	NA
WT (Elite)	8	13	98.5	NA
pMEE2::AtGA20ox1-6 (Elite)	1	13	111	NA
pMEE2::AtGA20ox1-6 (Elite)	2	13	158	NA
pMEE2::AtGA20ox1-6 (Elite)	3	13	152	NA
pMEE2::AtGA20ox1-6 (Elite)	4	13	90.5	NA
pMEE2::AtGA20ox1-6 (Elite)	5	13	147	NA
pMEE2::AtGA20ox1-6 (Elite)	6	13	144	NA
pMEE2::AtGA20ox1-6 (Elite)	7	13	129.5	NA
pMEE2::AtGA20ox1-6 (Elite)	8	13	131.5	NA
pMEE2::AtGA20ox1-5 (Elite)	1	13	125.5	NA
pMEE2::AtGA20ox1-5 (Elite)	2	13	134	NA
pMEE2::AtGA20ox1-5 (Elite)	3	13	149	NA
pMEE2::AtGA20ox1-5 (Elite)	4	13	126	NA
pMEE2::AtGA20ox1-5 (Elite)	5	13	102	NA
pMEE2::AtGA20ox1-5 (Elite)	6	13	148	NA
pMEE2::AtGA20ox1-5 (Elite)	7	13	144	NA
pMEE2::AtGA20ox1-5 (Elite)	8	13	109	NA
pMEE2::AtGA20ox1-10 (Elite)	1	13	96	NA
pMEE2::AtGA20ox1-10 (Elite)	2	13	117	NA
pMEE2::AtGA20ox1-10 (Elite)	3	13	79	NA
pMEE2::AtGA20ox1-10 (Elite)	4	13	89	NA
pMEE2::AtGA20ox1-10 (Elite)	5	13	129	NA
pMEE2::AtGA20ox1-10 (Elite)	6	13	88	NA
pMEE2::AtGA20ox1-10 (Elite)	7	13	117	NA
pMEE2::AtGA20ox1-10 (Elite)	8	13	141	NA
pMEE1:AtGA20ox1-4 (Elite)	1	13	104	NA
pMEE1:AtGA20ox1-4 (Elite)	2	13	111	NA
pMEE1:AtGA20ox1-4 (Elite)	3	13	129.5	NA
pMEE1:AtGA20ox1-4 (Elite)	4	13	73	NA
pMEE1:AtGA20ox1-4 (Elite)	5	13	97	NA
pMEE1:AtGA20ox1-4 (Elite)	6	13	129.3	NA
pMEE1:AtGA20ox1-4 (Elite)	7	13	97	NA
pMEE1:AtGA20ox1-4 (Elite)	8	13	113.5	NA
pMEE1:AtGA20ox1-5 (Elite)	1	13	103.5	NA
pMEE1:AtGA20ox1-5 (Elite)	2	13	123.5	NA
pMEE1:AtGA20ox1-5 (Elite)	3	13	86	NA
pMEE1:AtGA20ox1-5 (Elite)	4	13	126	NA
pMEE1:AtGA20ox1-5 (Elite)	5	13	126.5	NA
pMEE1:AtGA20ox1-5 (Elite)	6	13	98	NA
pMEE1:AtGA20ox1-5 (Elite)	7	13	133.5	NA
pMEE1:AtGA20ox1-5 (Elite)	8	13	95	NA
pMEE1:AtGA20ox1-8 (Elite)	1	13	139	NA
pMEE1:AtGA20ox1-8 (Elite)	2	13	144	NA
pMEE1:AtGA20ox1-8 (Elite)	3	13	106	NA
pMEE1:AtGA20ox1-8 (Elite)	4	13	123	NA
pMEE1:AtGA20ox1-8 (Elite)	5	13	140.5	NA
pMEE1:AtGA20ox1-8 (Elite)	6	13	127	NA
pMEE1:AtGA20ox1-8 (Elite)	7	13	137.5	NA
pMEE1:AtGA20ox1-8 (Elite)	8	13	106.5	NA
WT (T89)	1	14	94	5.17
WT (T89)	2	14	90.5	4.75
WT (T89)	3	14	108.5	5.06
WT (T89)	4	14	107	5.44
WT (T89)	5	14	NA	NA
WT (T89)	6	14	94.5	4.35
WT (T89)	7	14	113	6.6
WT (T89)	8	14	NA	NA
pMEE2:AtGA20ox1-2 (T89)	1	14	117	5.9
pMEE2:AtGA20ox1-2 (T89)	2	14	NA	NA
pMEE2:AtGA20ox1-2 (T89)	3	14	117.5	5
pMEE2:AtGA20ox1-2 (T89)	4	14	121	7.19
pMEE2:AtGA20ox1-2 (T89)	5	14	107	4.86
pMEE2:AtGA20ox1-2 (T89)	6	14	NA	NA
pMEE2:AtGA20ox1-2 (T89)	7	14	125	6.92
pMEE2:AtGA20ox1-2 (T89)	8	14	NA	NA
pMEE2:AtGA20ox1-11 (T89)	1	14	110	NA
pMEE2:AtGA20ox1-11 (T89)	2	14	61	NA
pMEE2:AtGA20ox1-11 (T89)	3	14	60.5	3.04
pMEE2:AtGA20ox1-11 (T89)	4	14	126.5	8.83
pMEE2:AtGA20ox1-11 (T89)	5	14	124	6.78
pMEE2:AtGA20ox1-11 (T89)	6	14	137.5	8.45
pMEE2:AtGA20ox1-11 (T89)	7	14	NA	NA
pMEE2:AtGA20ox1-11 (T89)	8	14	78.5	3.42
pMEE2:AtGA20ox1-5 (T89)	1	14	106.5	5.25
pMEE2:AtGA20ox1-5 (T89)	2	14	105	NA
pMEE2:AtGA20ox1-5 (T89)	3	14	144.5	8.87
pMEE2:AtGA20ox1-5 (T89)	4	14	115	6.01
pMEE2:AtGA20ox1-5 (T89)	5	14	NA	NA
pMEE2:AtGA20ox1-5 (T89)	6	14	97.5	4.9
pMEE2:AtGA20ox1-5 (T89)	7	14	132.5	8.24
pMEE2:AtGA20ox1-5 (T89)	8	14	NA	NA
pMEE1:AtGA20ox1-10 (T89)	1	14	NA	NA
pMEE1:AtGA20ox1-10 (T89)	2	14	133	9.31
pMEE1:AtGA20ox1-10 (T89)	3	14	119.5	6.39
pMEE1:AtGA20ox1-10 (T89)	4	14	129	6.83
pMEE1:AtGA20ox1-10 (T89)	5	14	104.5	5.25
pMEE1:AtGA20ox1-10 (T89)	6	14	107	5.22
pMEE1:AtGA20ox1-10 (T89)	7	14	100	4.95
pMEE1:AtGA20ox1-10 (T89)	8	14	122.5	7.35
pMEE1:AtGA20ox1-3 (T89)	1	14	134.5	8.01
pMEE1:AtGA20ox1-3 (T89)	2	14	132.5	6.67
pMEE1:AtGA20ox1-3 (T89)	3	14	118.5	6.31
pMEE1:AtGA20ox1-3 (T89)	4	14	91.5	4.94
pMEE1:AtGA20ox1-3 (T89)	5	14	135	7.46
pMEE1:AtGA20ox1-3 (T89)	6	14	129	6.27
pMEE1:AtGA20ox1-3 (T89)	7	14	125.5	7.19
pMEE1:AtGA20ox1-3 (T89)	8	14	127.5	8.02
pMEE1:AtGA20ox1-8 (T89)	1	14	130.5	7.21
pMEE1:AtGA20ox1-8 (T89)	2	14	123.5	6.4
pMEE1:AtGA20ox1-8 (T89)	3	14	119.5	5.78
pMEE1:AtGA20ox1-8 (T89)	4	14	128.5	6.57
pMEE1:AtGA20ox1-8 (T89)	5	14	130.5	7.2
pMEE1:AtGA20ox1-8 (T89)	6	14	NA	NA
pMEE1:AtGA20ox1-8 (T89)	7	14	124	6.63
pMEE1:AtGA20ox1-8 (T89)	8	14	111.5	5.68
WT (Elite)	1	14	110	NA
WT (Elite)	2	14	130	NA
WT (Elite)	3	14	65	NA
WT (Elite)	4	14	87	NA
WT (Elite)	5	14	132	NA
WT (Elite)	6	14	154	NA
WT (Elite)	7	14	132.5	NA
WT (Elite)	8	14	98.5	NA
pMEE2::AtGA20ox1-6 (Elite)	1	14	112	NA
pMEE2::AtGA20ox1-6 (Elite)	2	14	159	NA
pMEE2::AtGA20ox1-6 (Elite)	3	14	154	NA
pMEE2::AtGA20ox1-6 (Elite)	4	14	91	NA
pMEE2::AtGA20ox1-6 (Elite)	5	14	152	NA
pMEE2::AtGA20ox1-6 (Elite)	6	14	147	NA
pMEE2::AtGA20ox1-6 (Elite)	7	14	132	NA
pMEE2::AtGA20ox1-6 (Elite)	8	14	133.5	NA
pMEE2::AtGA20ox1-5 (Elite)	1	14	127.5	NA
pMEE2::AtGA20ox1-5 (Elite)	2	14	134	NA
pMEE2::AtGA20ox1-5 (Elite)	3	14	151.5	NA
pMEE2::AtGA20ox1-5 (Elite)	4	14	127.5	NA
pMEE2::AtGA20ox1-5 (Elite)	5	14	102.5	NA
pMEE2::AtGA20ox1-5 (Elite)	6	14	155	NA
pMEE2::AtGA20ox1-5 (Elite)	7	14	145	NA
pMEE2::AtGA20ox1-5 (Elite)	8	14	109.5	NA
pMEE2::AtGA20ox1-10 (Elite)	1	14	97	NA
pMEE2::AtGA20ox1-10 (Elite)	2	14	117.5	NA
pMEE2::AtGA20ox1-10 (Elite)	3	14	79.5	NA
pMEE2::AtGA20ox1-10 (Elite)	4	14	90	NA
pMEE2::AtGA20ox1-10 (Elite)	5	14	133.5	NA
pMEE2::AtGA20ox1-10 (Elite)	6	14	88.5	NA
pMEE2::AtGA20ox1-10 (Elite)	7	14	118.5	NA
pMEE2::AtGA20ox1-10 (Elite)	8	14	144	NA
pMEE1:AtGA20ox1-4 (Elite)	1	14	104	NA
pMEE1:AtGA20ox1-4 (Elite)	2	14	113	NA
pMEE1:AtGA20ox1-4 (Elite)	3	14	130.5	NA
pMEE1:AtGA20ox1-4 (Elite)	4	14	75	NA
pMEE1:AtGA20ox1-4 (Elite)	5	14	98	NA
pMEE1:AtGA20ox1-4 (Elite)	6	14	132	NA
pMEE1:AtGA20ox1-4 (Elite)	7	14	97.5	NA
pMEE1:AtGA20ox1-4 (Elite)	8	14	113.5	NA
pMEE1:AtGA20ox1-5 (Elite)	1	14	104.5	NA
pMEE1:AtGA20ox1-5 (Elite)	2	14	124.5	NA
pMEE1:AtGA20ox1-5 (Elite)	3	14	86	NA
pMEE1:AtGA20ox1-5 (Elite)	4	14	128	NA
pMEE1:AtGA20ox1-5 (Elite)	5	14	129.5	NA
pMEE1:AtGA20ox1-5 (Elite)	6	14	98	NA
pMEE1:AtGA20ox1-5 (Elite)	7	14	135.5	NA
pMEE1:AtGA20ox1-5 (Elite)	8	14	95.5	NA
pMEE1:AtGA20ox1-8 (Elite)	1	14	140.5	NA
pMEE1:AtGA20ox1-8 (Elite)	2	14	146	NA
pMEE1:AtGA20ox1-8 (Elite)	3	14	106.5	NA
pMEE1:AtGA20ox1-8 (Elite)	4	14	124	NA
pMEE1:AtGA20ox1-8 (Elite)	5	14	149	NA
pMEE1:AtGA20ox1-8 (Elite)	6	14	130	NA
pMEE1:AtGA20ox1-8 (Elite)	7	14	141	NA
pMEE1:AtGA20ox1-8 (Elite)	8	14	109	NA
WT (T89)	1	15	95.3	NA
WT (T89)	2	15	92	NA
WT (T89)	3	15	109.5	NA
WT (T89)	4	15	111.5	NA
WT (T89)	5	15	NA	NA
WT (T89)	6	15	94.5	NA
WT (T89)	7	15	118.5	NA
WT (T89)	8	15	NA	NA
pMEE2:AtGA20ox1-2 (T89)	1	15	124	NA
pMEE2:AtGA20ox1-2 (T89)	2	15	NA	NA
pMEE2:AtGA20ox1-2 (T89)	3	15	120.5	NA
pMEE2:AtGA20ox1-2 (T89)	4	15	127	NA
pMEE2:AtGA20ox1-2 (T89)	5	15	112.5	NA
pMEE2:AtGA20ox1-2 (T89)	6	15	NA	NA
pMEE2:AtGA20ox1-2 (T89)	7	15	131.5	NA
pMEE2:AtGA20ox1-2 (T89)	8	15	NA	NA
pMEE2:AtGA20ox1-11 (T89)	1	15	114.5	NA
pMEE2:AtGA20ox1-11 (T89)	2	15	61.5	NA
pMEE2:AtGA20ox1-11 (T89)	3	15	61	NA
pMEE2:AtGA20ox1-11 (T89)	4	15	131.5	NA
pMEE2:AtGA20ox1-11 (T89)	5	15	130	NA
pMEE2:AtGA20ox1-11 (T89)	6	15	147.5	NA
pMEE2:AtGA20ox1-11 (T89)	7	15	NA	NA
pMEE2:AtGA20ox1-11 (T89)	8	15	79	NA
pMEE2:AtGA20ox1-5 (T89)	1	15	106.5	NA
pMEE2:AtGA20ox1-5 (T89)	2	15	107	NA
pMEE2:AtGA20ox1-5 (T89)	3	15	155.5	NA
pMEE2:AtGA20ox1-5 (T89)	4	15	122.5	NA
pMEE2:AtGA20ox1-5 (T89)	5	15	NA	NA
pMEE2:AtGA20ox1-5 (T89)	6	15	100	NA
pMEE2:AtGA20ox1-5 (T89)	7	15	143	NA
pMEE2:AtGA20ox1-5 (T89)	8	15	NA	NA
pMEE1:AtGA20ox1-10 (T89)	1	15	NA	NA
pMEE1:AtGA20ox1-10 (T89)	2	15	142	NA
pMEE1:AtGA20ox1-10 (T89)	3	15	126.5	NA
pMEE1:AtGA20ox1-10 (T89)	4	15	136.5	NA
pMEE1:AtGA20ox1-10 (T89)	5	15	107.5	NA
pMEE1:AtGA20ox1-10 (T89)	6	15	110	NA
pMEE1:AtGA20ox1-10 (T89)	7	15	105	NA
pMEE1:AtGA20ox1-10 (T89)	8	15	129.5	NA
pMEE1:AtGA20ox1-3 (T89)	1	15	143	NA
pMEE1:AtGA20ox1-3 (T89)	2	15	141.5	NA
pMEE1:AtGA20ox1-3 (T89)	3	15	125.5	NA
pMEE1:AtGA20ox1-3 (T89)	4	15	93	NA
pMEE1:AtGA20ox1-3 (T89)	5	15	143	NA
pMEE1:AtGA20ox1-3 (T89)	6	15	136	NA
pMEE1:AtGA20ox1-3 (T89)	7	15	130	NA
pMEE1:AtGA20ox1-3 (T89)	8	15	135	NA
pMEE1:AtGA20ox1-8 (T89)	1	15	137.7	NA
pMEE1:AtGA20ox1-8 (T89)	2	15	130	NA
pMEE1:AtGA20ox1-8 (T89)	3	15	123.5	NA
pMEE1:AtGA20ox1-8 (T89)	4	15	136	NA
pMEE1:AtGA20ox1-8 (T89)	5	15	139	NA
pMEE1:AtGA20ox1-8 (T89)	6	15	NA	NA
pMEE1:AtGA20ox1-8 (T89)	7	15	127	NA
pMEE1:AtGA20ox1-8 (T89)	8	15	116.5	NA
WT (Elite)	1	15	110	NA
WT (Elite)	2	15	130	NA
WT (Elite)	3	15	65	NA
WT (Elite)	4	15	87	NA
WT (Elite)	5	15	132	NA
WT (Elite)	6	15	154	NA
WT (Elite)	7	15	132.5	NA
WT (Elite)	8	15	98.5	NA
pMEE2::AtGA20ox1-6 (Elite)	1	15	112	NA
pMEE2::AtGA20ox1-6 (Elite)	2	15	159	NA
pMEE2::AtGA20ox1-6 (Elite)	3	15	154	NA
pMEE2::AtGA20ox1-6 (Elite)	4	15	91	NA
pMEE2::AtGA20ox1-6 (Elite)	5	15	152	NA
pMEE2::AtGA20ox1-6 (Elite)	6	15	147	NA
pMEE2::AtGA20ox1-6 (Elite)	7	15	132	NA
pMEE2::AtGA20ox1-6 (Elite)	8	15	133.5	NA
pMEE2::AtGA20ox1-5 (Elite)	1	15	127.5	NA
pMEE2::AtGA20ox1-5 (Elite)	2	15	134	NA
pMEE2::AtGA20ox1-5 (Elite)	3	15	151.5	NA
pMEE2::AtGA20ox1-5 (Elite)	4	15	127.5	NA
pMEE2::AtGA20ox1-5 (Elite)	5	15	102.5	NA
pMEE2::AtGA20ox1-5 (Elite)	6	15	155	NA
pMEE2::AtGA20ox1-5 (Elite)	7	15	145	NA
pMEE2::AtGA20ox1-5 (Elite)	8	15	109.5	NA
pMEE2::AtGA20ox1-10 (Elite)	1	15	97	NA
pMEE2::AtGA20ox1-10 (Elite)	2	15	117.5	NA
pMEE2::AtGA20ox1-10 (Elite)	3	15	80.5	NA
pMEE2::AtGA20ox1-10 (Elite)	4	15	90	NA
pMEE2::AtGA20ox1-10 (Elite)	5	15	133.5	NA
pMEE2::AtGA20ox1-10 (Elite)	6	15	88.5	NA
pMEE2::AtGA20ox1-10 (Elite)	7	15	118.5	NA
pMEE2::AtGA20ox1-10 (Elite)	8	15	144	NA
pMEE1:AtGA20ox1-4 (Elite)	1	15	104	NA
pMEE1:AtGA20ox1-4 (Elite)	2	15	113	NA
pMEE1:AtGA20ox1-4 (Elite)	3	15	130.5	NA
pMEE1:AtGA20ox1-4 (Elite)	4	15	75	NA
pMEE1:AtGA20ox1-4 (Elite)	5	15	98	NA
pMEE1:AtGA20ox1-4 (Elite)	6	15	132	NA
pMEE1:AtGA20ox1-4 (Elite)	7	15	97.5	NA
pMEE1:AtGA20ox1-4 (Elite)	8	15	113.5	NA
pMEE1:AtGA20ox1-5 (Elite)	1	15	104.5	NA
pMEE1:AtGA20ox1-5 (Elite)	2	15	124.5	NA
pMEE1:AtGA20ox1-5 (Elite)	3	15	86	NA
pMEE1:AtGA20ox1-5 (Elite)	4	15	128	NA
pMEE1:AtGA20ox1-5 (Elite)	5	15	129.5	NA
pMEE1:AtGA20ox1-5 (Elite)	6	15	98	NA
pMEE1:AtGA20ox1-5 (Elite)	7	15	135.5	NA
pMEE1:AtGA20ox1-5 (Elite)	8	15	95.5	NA
pMEE1:AtGA20ox1-8 (Elite)	1	15	140.5	NA
pMEE1:AtGA20ox1-8 (Elite)	2	15	146	NA
pMEE1:AtGA20ox1-8 (Elite)	3	15	106.5	NA
pMEE1:AtGA20ox1-8 (Elite)	4	15	124	NA
pMEE1:AtGA20ox1-8 (Elite)	5	15	149	NA
pMEE1:AtGA20ox1-8 (Elite)	6	15	130	NA
pMEE1:AtGA20ox1-8 (Elite)	7	15	141	NA
pMEE1:AtGA20ox1-8 (Elite)	8	15	109	NA
WT (T89)	1	16	95.5	NA
WT (T89)	2	16	92	NA
WT (T89)	3	16	109.5	NA
WT (T89)	4	16	115	NA
WT (T89)	5	16	NA	NA
WT (T89)	6	16	94.5	NA
WT (T89)	7	16	126	NA
WT (T89)	8	16	NA	NA
pMEE2:AtGA20ox1-2 (T89)	1	16	131.5	NA
pMEE2:AtGA20ox1-2 (T89)	2	16	NA	NA
pMEE2:AtGA20ox1-2 (T89)	3	16	127	NA
pMEE2:AtGA20ox1-2 (T89)	4	16	136.5	NA
pMEE2:AtGA20ox1-2 (T89)	5	16	118	NA
pMEE2:AtGA20ox1-2 (T89)	6	16	NA	NA
pMEE2:AtGA20ox1-2 (T89)	7	16	141	NA
pMEE2:AtGA20ox1-2 (T89)	8	16	NA	NA
pMEE2:AtGA20ox1-11 (T89)	1	16	NA	NA
pMEE2:AtGA20ox1-11 (T89)	2	16	NA	NA
pMEE2:AtGA20ox1-11 (T89)	3	16	61	NA
pMEE2:AtGA20ox1-11 (T89)	4	16	140	NA
pMEE2:AtGA20ox1-11 (T89)	5	16	138.5	NA
pMEE2:AtGA20ox1-11 (T89)	6	16	160.5	NA
pMEE2:AtGA20ox1-11 (T89)	7	16	NA	NA
pMEE2:AtGA20ox1-11 (T89)	8	16	80	NA
pMEE2:AtGA20ox1-5 (T89)	1	16	108	NA
pMEE2:AtGA20ox1-5 (T89)	2	16	107.5	NA
pMEE2:AtGA20ox1-5 (T89)	3	16	169.5	NA
pMEE2:AtGA20ox1-5 (T89)	4	16	130	NA
pMEE2:AtGA20ox1-5 (T89)	5	16	NA	NA
pMEE2:AtGA20ox1-5 (T89)	6	16	100	NA
pMEE2:AtGA20ox1-5 (T89)	7	16	152.5	NA
pMEE2:AtGA20ox1-5 (T89)	8	16	NA	NA
pMEE1:AtGA20ox1-10 (T89)	1	16	NA	NA
pMEE1:AtGA20ox1-10 (T89)	2	16	153.5	NA
pMEE1:AtGA20ox1-10 (T89)	3	16	135.5	NA
pMEE1:AtGA20ox1-10 (T89)	4	16	146.5	NA
pMEE1:AtGA20ox1-10 (T89)	5	16	110	NA
pMEE1:AtGA20ox1-10 (T89)	6	16	111	NA
pMEE1:AtGA20ox1-10 (T89)	7	16	109.5	NA
pMEE1:AtGA20ox1-10 (T89)	8	16	137.5	NA
pMEE1:AtGA20ox1-3 (T89)	1	16	149.5	NA
pMEE1:AtGA20ox1-3 (T89)	2	16	144	NA
pMEE1:AtGA20ox1-3 (T89)	3	16	133.5	NA
pMEE1:AtGA20ox1-3 (T89)	4	16	93.5	NA
pMEE1:AtGA20ox1-3 (T89)	5	16	150	NA
pMEE1:AtGA20ox1-3 (T89)	6	16	148	NA
pMEE1:AtGA20ox1-3 (T89)	7	16	144.5	NA
pMEE1:AtGA20ox1-3 (T89)	8	16	145	NA
pMEE1:AtGA20ox1-8 (T89)	1	16	146.5	NA
pMEE1:AtGA20ox1-8 (T89)	2	16	137	NA
pMEE1:AtGA20ox1-8 (T89)	3	16	127.5	NA
pMEE1:AtGA20ox1-8 (T89)	4	16	143.5	NA
pMEE1:AtGA20ox1-8 (T89)	5	16	150	NA
pMEE1:AtGA20ox1-8 (T89)	6	16	NA	NA
pMEE1:AtGA20ox1-8 (T89)	7	16	133	NA
pMEE1:AtGA20ox1-8 (T89)	8	16	124.5	NA
WT (Elite)	1	16	NA	NA
WT (Elite)	2	16	NA	NA
WT (Elite)	3	16	NA	NA
WT (Elite)	4	16	NA	NA
WT (Elite)	5	16	NA	NA
WT (Elite)	6	16	NA	NA
WT (Elite)	7	16	NA	NA
WT (Elite)	8	16	NA	NA
pMEE2::AtGA20ox1-6 (Elite)	1	16	NA	NA
pMEE2::AtGA20ox1-6 (Elite)	2	16	NA	NA
pMEE2::AtGA20ox1-6 (Elite)	3	16	NA	NA
pMEE2::AtGA20ox1-6 (Elite)	4	16	NA	NA
pMEE2::AtGA20ox1-6 (Elite)	5	16	NA	NA
pMEE2::AtGA20ox1-6 (Elite)	6	16	NA	NA
pMEE2::AtGA20ox1-6 (Elite)	7	16	NA	NA
pMEE2::AtGA20ox1-6 (Elite)	8	16	NA	NA
pMEE2::AtGA20ox1-5 (Elite)	1	16	NA	NA
pMEE2::AtGA20ox1-5 (Elite)	2	16	NA	NA
pMEE2::AtGA20ox1-5 (Elite)	3	16	NA	NA
pMEE2::AtGA20ox1-5 (Elite)	4	16	NA	NA
pMEE2::AtGA20ox1-5 (Elite)	5	16	NA	NA
pMEE2::AtGA20ox1-5 (Elite)	6	16	NA	NA
pMEE2::AtGA20ox1-5 (Elite)	7	16	NA	NA
pMEE2::AtGA20ox1-5 (Elite)	8	16	NA	NA
pMEE2::AtGA20ox1-10 (Elite)	1	16	NA	NA
pMEE2::AtGA20ox1-10 (Elite)	2	16	NA	NA
pMEE2::AtGA20ox1-10 (Elite)	3	16	NA	NA
pMEE2::AtGA20ox1-10 (Elite)	4	16	NA	NA
pMEE2::AtGA20ox1-10 (Elite)	5	16	NA	NA
pMEE2::AtGA20ox1-10 (Elite)	6	16	NA	NA
pMEE2::AtGA20ox1-10 (Elite)	7	16	NA	NA
pMEE2::AtGA20ox1-10 (Elite)	8	16	NA	NA
pMEE1:AtGA20ox1-4 (Elite)	1	16	NA	NA
pMEE1:AtGA20ox1-4 (Elite)	2	16	NA	NA
pMEE1:AtGA20ox1-4 (Elite)	3	16	NA	NA
pMEE1:AtGA20ox1-4 (Elite)	4	16	NA	NA
pMEE1:AtGA20ox1-4 (Elite)	5	16	NA	NA
pMEE1:AtGA20ox1-4 (Elite)	6	16	NA	NA
pMEE1:AtGA20ox1-4 (Elite)	7	16	NA	NA
pMEE1:AtGA20ox1-4 (Elite)	8	16	NA	NA
pMEE1:AtGA20ox1-5 (Elite)	1	16	NA	NA
pMEE1:AtGA20ox1-5 (Elite)	2	16	NA	NA
pMEE1:AtGA20ox1-5 (Elite)	3	16	NA	NA
pMEE1:AtGA20ox1-5 (Elite)	4	16	NA	NA
pMEE1:AtGA20ox1-5 (Elite)	5	16	NA	NA
pMEE1:AtGA20ox1-5 (Elite)	6	16	NA	NA
pMEE1:AtGA20ox1-5 (Elite)	7	16	NA	NA
pMEE1:AtGA20ox1-5 (Elite)	8	16	NA	NA
pMEE1:AtGA20ox1-8 (Elite)	1	16	NA	NA
pMEE1:AtGA20ox1-8 (Elite)	2	16	NA	NA
pMEE1:AtGA20ox1-8 (Elite)	3	16	NA	NA
pMEE1:AtGA20ox1-8 (Elite)	4	16	NA	NA
pMEE1:AtGA20ox1-8 (Elite)	5	16	NA	NA
pMEE1:AtGA20ox1-8 (Elite)	6	16	NA	NA
pMEE1:AtGA20ox1-8 (Elite)	7	16	NA	NA
pMEE1:AtGA20ox1-8 (Elite)	8	16	NA	NA
WT (T89)	1	17	95.5	NA
WT (T89)	2	17	92.5	NA
WT (T89)	3	17	109.5	NA
WT (T89)	4	17	119	NA
WT (T89)	5	17	NA	NA
WT (T89)	6	17	94.5	NA
WT (T89)	7	17	133	NA
WT (T89)	8	17	NA	NA
pMEE2:AtGA20ox1-2 (T89)	1	17	138.5	NA
pMEE2:AtGA20ox1-2 (T89)	2	17	NA	NA
pMEE2:AtGA20ox1-2 (T89)	3	17	135	NA
pMEE2:AtGA20ox1-2 (T89)	4	17	147.5	NA
pMEE2:AtGA20ox1-2 (T89)	5	17	123	NA
pMEE2:AtGA20ox1-2 (T89)	6	17	NA	NA
pMEE2:AtGA20ox1-2 (T89)	7	17	153	NA
pMEE2:AtGA20ox1-2 (T89)	8	17	NA	NA
pMEE2:AtGA20ox1-11 (T89)	1	17	NA	NA
pMEE2:AtGA20ox1-11 (T89)	2	17	NA	NA
pMEE2:AtGA20ox1-11 (T89)	3	17	61.5	NA
pMEE2:AtGA20ox1-11 (T89)	4	17	146.5	NA
pMEE2:AtGA20ox1-11 (T89)	5	17	147	NA
pMEE2:AtGA20ox1-11 (T89)	6	17	171.5	NA
pMEE2:AtGA20ox1-11 (T89)	7	17	NA	NA
pMEE2:AtGA20ox1-11 (T89)	8	17	81.5	NA
pMEE2:AtGA20ox1-5 (T89)	1	17	109.5	NA
pMEE2:AtGA20ox1-5 (T89)	2	17	108.5	NA
pMEE2:AtGA20ox1-5 (T89)	3	17	183	NA
pMEE2:AtGA20ox1-5 (T89)	4	17	136.5	NA
pMEE2:AtGA20ox1-5 (T89)	5	17	NA	NA
pMEE2:AtGA20ox1-5 (T89)	6	17	102	NA
pMEE2:AtGA20ox1-5 (T89)	7	17	163.5	NA
pMEE2:AtGA20ox1-5 (T89)	8	17	NA	NA
pMEE1:AtGA20ox1-10 (T89)	1	17	NA	NA
pMEE1:AtGA20ox1-10 (T89)	2	17	163.5	NA
pMEE1:AtGA20ox1-10 (T89)	3	17	143	NA
pMEE1:AtGA20ox1-10 (T89)	4	17	155.5	NA
pMEE1:AtGA20ox1-10 (T89)	5	17	111	NA
pMEE1:AtGA20ox1-10 (T89)	6	17	111.5	NA
pMEE1:AtGA20ox1-10 (T89)	7	17	113.5	NA
pMEE1:AtGA20ox1-10 (T89)	8	17	146.5	NA
pMEE1:AtGA20ox1-3 (T89)	1	17	152	NA
pMEE1:AtGA20ox1-3 (T89)	2	17	147	NA
pMEE1:AtGA20ox1-3 (T89)	3	17	140	NA
pMEE1:AtGA20ox1-3 (T89)	4	17	93.5	NA
pMEE1:AtGA20ox1-3 (T89)	5	17	156	NA
pMEE1:AtGA20ox1-3 (T89)	6	17	153.5	NA
pMEE1:AtGA20ox1-3 (T89)	7	17	152	NA
pMEE1:AtGA20ox1-3 (T89)	8	17	153.5	NA
pMEE1:AtGA20ox1-8 (T89)	1	17	152.5	NA
pMEE1:AtGA20ox1-8 (T89)	2	17	142.5	NA
pMEE1:AtGA20ox1-8 (T89)	3	17	129.5	NA
pMEE1:AtGA20ox1-8 (T89)	4	17	151	NA
pMEE1:AtGA20ox1-8 (T89)	5	17	160	NA
pMEE1:AtGA20ox1-8 (T89)	6	17	NA	NA
pMEE1:AtGA20ox1-8 (T89)	7	17	139.5	NA
pMEE1:AtGA20ox1-8 (T89)	8	17	132.5	NA
WT (Elite)	1	17	NA	NA
WT (Elite)	2	17	NA	NA
WT (Elite)	3	17	NA	NA
WT (Elite)	4	17	NA	NA
WT (Elite)	5	17	NA	NA
WT (Elite)	6	17	NA	NA
WT (Elite)	7	17	NA	NA
WT (Elite)	8	17	NA	NA
pMEE2::AtGA20ox1-6 (Elite)	1	17	NA	NA
pMEE2::AtGA20ox1-6 (Elite)	2	17	NA	NA
pMEE2::AtGA20ox1-6 (Elite)	3	17	NA	NA
pMEE2::AtGA20ox1-6 (Elite)	4	17	NA	NA
pMEE2::AtGA20ox1-6 (Elite)	5	17	NA	NA
pMEE2::AtGA20ox1-6 (Elite)	6	17	NA	NA
pMEE2::AtGA20ox1-6 (Elite)	7	17	NA	NA
pMEE2::AtGA20ox1-6 (Elite)	8	17	NA	NA
pMEE2::AtGA20ox1-5 (Elite)	1	17	NA	NA
pMEE2::AtGA20ox1-5 (Elite)	2	17	NA	NA
pMEE2::AtGA20ox1-5 (Elite)	3	17	NA	NA
pMEE2::AtGA20ox1-5 (Elite)	4	17	NA	NA
pMEE2::AtGA20ox1-5 (Elite)	5	17	NA	NA
pMEE2::AtGA20ox1-5 (Elite)	6	17	NA	NA
pMEE2::AtGA20ox1-5 (Elite)	7	17	NA	NA
pMEE2::AtGA20ox1-5 (Elite)	8	17	NA	NA
pMEE2::AtGA20ox1-10 (Elite)	1	17	NA	NA
pMEE2::AtGA20ox1-10 (Elite)	2	17	NA	NA
pMEE2::AtGA20ox1-10 (Elite)	3	17	NA	NA
pMEE2::AtGA20ox1-10 (Elite)	4	17	NA	NA
pMEE2::AtGA20ox1-10 (Elite)	5	17	NA	NA
pMEE2::AtGA20ox1-10 (Elite)	6	17	NA	NA
pMEE2::AtGA20ox1-10 (Elite)	7	17	NA	NA
pMEE2::AtGA20ox1-10 (Elite)	8	17	NA	NA
pMEE1:AtGA20ox1-4 (Elite)	1	17	NA	NA
pMEE1:AtGA20ox1-4 (Elite)	2	17	NA	NA
pMEE1:AtGA20ox1-4 (Elite)	3	17	NA	NA
pMEE1:AtGA20ox1-4 (Elite)	4	17	NA	NA
pMEE1:AtGA20ox1-4 (Elite)	5	17	NA	NA
pMEE1:AtGA20ox1-4 (Elite)	6	17	NA	NA
pMEE1:AtGA20ox1-4 (Elite)	7	17	NA	NA
pMEE1:AtGA20ox1-4 (Elite)	8	17	NA	NA
pMEE1:AtGA20ox1-5 (Elite)	1	17	NA	NA
pMEE1:AtGA20ox1-5 (Elite)	2	17	NA	NA
pMEE1:AtGA20ox1-5 (Elite)	3	17	NA	NA
pMEE1:AtGA20ox1-5 (Elite)	4	17	NA	NA
pMEE1:AtGA20ox1-5 (Elite)	5	17	NA	NA
pMEE1:AtGA20ox1-5 (Elite)	6	17	NA	NA
pMEE1:AtGA20ox1-5 (Elite)	7	17	NA	NA
pMEE1:AtGA20ox1-5 (Elite)	8	17	NA	NA
pMEE1:AtGA20ox1-8 (Elite)	1	17	NA	NA
pMEE1:AtGA20ox1-8 (Elite)	2	17	NA	NA
pMEE1:AtGA20ox1-8 (Elite)	3	17	NA	NA
pMEE1:AtGA20ox1-8 (Elite)	4	17	NA	NA
pMEE1:AtGA20ox1-8 (Elite)	5	17	NA	NA
pMEE1:AtGA20ox1-8 (Elite)	6	17	NA	NA
pMEE1:AtGA20ox1-8 (Elite)	7	17	NA	NA
pMEE1:AtGA20ox1-8 (Elite)	8	17	NA	NA
WT (T89)	1	18	95.5	NA
WT (T89)	2	18	94.5	NA
WT (T89)	3	18	109.5	NA
WT (T89)	4	18	121.5	NA
WT (T89)	5	18	NA	NA
WT (T89)	6	18	94.5	NA
WT (T89)	7	18	143	NA
WT (T89)	8	18	NA	NA
pMEE2:AtGA20ox1-2 (T89)	1	18	150.5	NA
pMEE2:AtGA20ox1-2 (T89)	2	18	NA	NA
pMEE2:AtGA20ox1-2 (T89)	3	18	143	NA
pMEE2:AtGA20ox1-2 (T89)	4	18	158.5	NA
pMEE2:AtGA20ox1-2 (T89)	5	18	129	NA
pMEE2:AtGA20ox1-2 (T89)	6	18	NA	NA
pMEE2:AtGA20ox1-2 (T89)	7	18	167	NA
pMEE2:AtGA20ox1-2 (T89)	8	18	NA	NA
pMEE2:AtGA20ox1-11 (T89)	1	18	NA	NA
pMEE2:AtGA20ox1-11 (T89)	2	18	NA	NA
pMEE2:AtGA20ox1-11 (T89)	3	18	61.5	NA
pMEE2:AtGA20ox1-11 (T89)	4	18	152	NA
pMEE2:AtGA20ox1-11 (T89)	5	18	154	NA
pMEE2:AtGA20ox1-11 (T89)	6	18	186.5	NA
pMEE2:AtGA20ox1-11 (T89)	7	18	NA	NA
pMEE2:AtGA20ox1-11 (T89)	8	18	81.5	NA
pMEE2:AtGA20ox1-5 (T89)	1	18	109.5	NA
pMEE2:AtGA20ox1-5 (T89)	2	18	NA	NA
pMEE2:AtGA20ox1-5 (T89)	3	18	183	NA
pMEE2:AtGA20ox1-5 (T89)	4	18	144.5	NA
pMEE2:AtGA20ox1-5 (T89)	5	18	NA	NA
pMEE2:AtGA20ox1-5 (T89)	6	18	102.5	NA
pMEE2:AtGA20ox1-5 (T89)	7	18	176.5	NA
pMEE2:AtGA20ox1-5 (T89)	8	18	NA	NA
pMEE1:AtGA20ox1-10 (T89)	1	18	NA	NA
pMEE1:AtGA20ox1-10 (T89)	2	18	176	NA
pMEE1:AtGA20ox1-10 (T89)	3	18	152	NA
pMEE1:AtGA20ox1-10 (T89)	4	18	165.5	NA
pMEE1:AtGA20ox1-10 (T89)	5	18	110.5	NA
pMEE1:AtGA20ox1-10 (T89)	6	18	111	NA
pMEE1:AtGA20ox1-10 (T89)	7	18	114	NA
pMEE1:AtGA20ox1-10 (T89)	8	18	156.5	NA
pMEE1:AtGA20ox1-3 (T89)	1	18	153	NA
pMEE1:AtGA20ox1-3 (T89)	2	18	149.5	NA
pMEE1:AtGA20ox1-3 (T89)	3	18	144.5	NA
pMEE1:AtGA20ox1-3 (T89)	4	18	93.5	NA
pMEE1:AtGA20ox1-3 (T89)	5	18	158.5	NA
pMEE1:AtGA20ox1-3 (T89)	6	18	160	NA
pMEE1:AtGA20ox1-3 (T89)	7	18	163	NA
pMEE1:AtGA20ox1-3 (T89)	8	18	162.5	NA
pMEE1:AtGA20ox1-8 (T89)	1	18	156	NA
pMEE1:AtGA20ox1-8 (T89)	2	18	146.5	NA
pMEE1:AtGA20ox1-8 (T89)	3	18	129.5	NA
pMEE1:AtGA20ox1-8 (T89)	4	18	157	NA
pMEE1:AtGA20ox1-8 (T89)	5	18	170.5	NA
pMEE1:AtGA20ox1-8 (T89)	6	18	NA	NA
pMEE1:AtGA20ox1-8 (T89)	7	18	147.5	NA
pMEE1:AtGA20ox1-8 (T89)	8	18	141	NA
WT (Elite)	1	18	NA	NA
WT (Elite)	2	18	NA	NA
WT (Elite)	3	18	NA	NA
WT (Elite)	4	18	NA	NA
WT (Elite)	5	18	NA	NA
WT (Elite)	6	18	NA	NA
WT (Elite)	7	18	NA	NA
WT (Elite)	8	18	NA	NA
pMEE2::AtGA20ox1-6 (Elite)	1	18	NA	NA
pMEE2::AtGA20ox1-6 (Elite)	2	18	NA	NA
pMEE2::AtGA20ox1-6 (Elite)	3	18	NA	NA
pMEE2::AtGA20ox1-6 (Elite)	4	18	NA	NA
pMEE2::AtGA20ox1-6 (Elite)	5	18	NA	NA
pMEE2::AtGA20ox1-6 (Elite)	6	18	NA	NA
pMEE2::AtGA20ox1-6 (Elite)	7	18	NA	NA
pMEE2::AtGA20ox1-6 (Elite)	8	18	NA	NA
pMEE2::AtGA20ox1-5 (Elite)	1	18	NA	NA
pMEE2::AtGA20ox1-5 (Elite)	2	18	NA	NA
pMEE2::AtGA20ox1-5 (Elite)	3	18	NA	NA
pMEE2::AtGA20ox1-5 (Elite)	4	18	NA	NA
pMEE2::AtGA20ox1-5 (Elite)	5	18	NA	NA
pMEE2::AtGA20ox1-5 (Elite)	6	18	NA	NA
pMEE2::AtGA20ox1-5 (Elite)	7	18	NA	NA
pMEE2::AtGA20ox1-5 (Elite)	8	18	NA	NA
pMEE2::AtGA20ox1-10 (Elite)	1	18	NA	NA
pMEE2::AtGA20ox1-10 (Elite)	2	18	NA	NA
pMEE2::AtGA20ox1-10 (Elite)	3	18	NA	NA
pMEE2::AtGA20ox1-10 (Elite)	4	18	NA	NA
pMEE2::AtGA20ox1-10 (Elite)	5	18	NA	NA
pMEE2::AtGA20ox1-10 (Elite)	6	18	NA	NA
pMEE2::AtGA20ox1-10 (Elite)	7	18	NA	NA
pMEE2::AtGA20ox1-10 (Elite)	8	18	NA	NA
pMEE1:AtGA20ox1-4 (Elite)	1	18	NA	NA
pMEE1:AtGA20ox1-4 (Elite)	2	18	NA	NA
pMEE1:AtGA20ox1-4 (Elite)	3	18	NA	NA
pMEE1:AtGA20ox1-4 (Elite)	4	18	NA	NA
pMEE1:AtGA20ox1-4 (Elite)	5	18	NA	NA
pMEE1:AtGA20ox1-4 (Elite)	6	18	NA	NA
pMEE1:AtGA20ox1-4 (Elite)	7	18	NA	NA
[truncated: 17 more rows]
