# Supplementary material for: Nature’s Master of Ceremony: The Populus Circadian Clock as Orchestrator of Tree Growth and Phenology
Source: NPJ Biol Timing Sleep. 2025 Apr 7;2:16. doi: 10.1038/s44323-025-00034-4 (PMC11976295; doi:10.1038/s44323-025-00034-4)
Supplement: Supplementary file 3 — Supplementary information [file 44323_2025_34_MOESM3_ESM.zip › Natures_MC_data_and_scripts/CSV_datasets/Field_trials_growth_Ingrid.csv]

Column	Row	Year	Month	Month_n	Month_n_c	Plot	Genotype	Individual	Height (cm)	Diameter (cm)
1	36	2015	June	6	8	11	Aet (8.2)	136	NA	NA
7	62	2015	April	4	6	18	KR941 (1)	762	NA	NA
8	60	2015	April	4	6	18	201 (35S:FT) (skum)	860	7	NA
10	41	2014	November	11	1	12	Aet (8.2)	1041	13	NA
10	41	2015	April	4	6	12	Aet (8.2)	1041	13	NA
5	1	2014	November	11	1	1	Aet (8.2)	51	14	2
5	1	2015	April	4	6	1	Aet (8.2)	51	14	NA
4	20	2014	November	11	1	5	Aet (8.2)	420	15	3
4	20	2015	April	4	6	5	Aet (8.2)	420	15	NA
5	1	2015	June	6	8	1	Aet (8.2)	51	16	3
5	1	2015	August	8	10	1	Aet (8.2)	51	16	3
3	10	2014	November	11	1	3	Aet (8.2)	310	16	3
3	10	2015	April	4	6	3	Aet (8.2)	310	16	NA
9	13	2014	November	11	1	4	Aet (8.2)	913	16	3
9	13	2015	April	4	6	4	Aet (8.2)	913	16	NA
11	24	2014	November	11	1	8	Aet (8.2)	1124	16	3
11	24	2015	April	4	6	8	Aet (8.2)	1124	16	NA
6	34	2014	November	11	1	9	Aet (8.2)	634	17	3
6	34	2015	April	4	6	9	Aet (8.2)	634	17	NA
7	30	2014	November	11	1	10	KR940 (13)	730	17	4
7	30	2015	April	4	6	10	KR940 (13)	730	17	NA
4	61	2015	April	4	6	17	ZTL (11 - 5)	461	17	9
4	20	2015	June	6	8	5	Aet (8.2)	420	19	3
4	20	2015	August	8	10	5	Aet (8.2)	420	19	3
4	20	2015	October	10	12	5	Aet (8.2)	420	19	3
9	17	2015	June	6	8	6	Aet (8.2)	917	19	NA
7	30	2015	June	6	8	10	KR940 (13)	730	19	4
5	33	2014	November	11	1	9	PHYA (1 - 1A)	533	19	5
5	33	2015	April	4	6	9	PHYA (1 - 1A)	533	19	NA
5	1	2015	October	10	12	1	Aet (8.2)	51	20	3
10	41	2015	June	6	8	12	Aet (8.2)	1041	20	3
3	45	2014	November	11	1	13	Aet (8.2)	345	21	3
3	45	2015	April	4	6	13	Aet (8.2)	345	21	NA
3	45	2015	June	6	8	13	Aet (8.2)	345	21	3
3	45	2015	August	8	10	13	Aet (8.2)	345	21	3
7	47	2014	November	11	1	14	Aet (8.2)	747	21	3
7	47	2015	April	4	6	14	Aet (8.2)	747	21	NA
7	47	2015	June	6	8	14	Aet (8.2)	747	21	3
1	36	2014	November	11	1	11	Aet (8.2)	136	22	4
1	36	2015	April	4	6	11	Aet (8.2)	136	22	NA
1	36	2015	August	8	10	11	Aet (8.2)	136	22	4
1	36	2015	October	10	12	11	Aet (8.2)	136	22	4
1	53	2014	November	11	1	15	Aet (8.2)	153	22	3
1	53	2015	April	4	6	15	Aet (8.2)	153	22	NA
2	23	2014	November	11	1	7	Aet (8.2)	223	22	3
2	23	2015	April	4	6	7	Aet (8.2)	223	22	NA
3	10	2015	June	6	8	3	Aet (8.2)	310	22	3
3	10	2015	August	8	10	3	Aet (8.2)	310	22	3
6	34	2015	June	6	8	9	Aet (8.2)	634	22	3
9	17	2015	August	8	10	6	Aet (8.2)	917	22	NA
10	41	2015	August	8	10	12	Aet (8.2)	1041	22	3
10	41	2015	October	10	12	12	Aet (8.2)	1041	22	3
3	10	2015	October	10	12	3	Aet (8.2)	310	23	3
6	34	2015	August	8	10	9	Aet (8.2)	634	23	3
6	34	2015	October	10	12	9	Aet (8.2)	634	23	3
9	17	2015	October	10	12	6	Aet (8.2)	917	23	NA
10	3	2014	November	11	1	2	Aet (8.2)	103	24	3
10	3	2015	April	4	6	2	Aet (8.2)	103	24	NA
10	3	2015	June	6	8	2	Aet (8.2)	103	24	4
1	53	2015	June	6	8	15	Aet (8.2)	153	24	4
1	53	2015	August	8	10	15	Aet (8.2)	153	24	4
1	53	2015	October	10	12	15	Aet (8.2)	153	24	4
7	47	2015	August	8	10	14	Aet (8.2)	747	24	4
9	13	2015	June	6	8	4	Aet (8.2)	913	24	3
9	13	2015	August	8	10	4	Aet (8.2)	913	24	3
9	13	2015	October	10	12	4	Aet (8.2)	913	24	3
11	47	2014	November	11	1	14	PHYA (1 - 1A)	1147	24	5
11	47	2015	April	4	6	14	PHYA (1 - 1A)	1147	24	NA
10	3	2015	August	8	10	2	Aet (8.2)	103	25	4
10	3	2015	October	10	12	2	Aet (8.2)	103	25	4
11	24	2015	June	6	8	8	Aet (8.2)	1124	25	3
11	24	2015	August	8	10	8	Aet (8.2)	1124	25	3
2	23	2015	June	6	8	7	Aet (8.2)	223	26	3
3	45	2015	October	10	12	13	Aet (8.2)	345	26	3
11	24	2015	October	10	12	8	Aet (8.2)	1124	26	4
12	31	2014	November	11	1	10	Aet (8.2)	1231	26	4
12	31	2015	April	4	6	10	Aet (8.2)	1231	26	NA
12	56	2014	November	11	1	16	Aet (8.2)	1256	27	4
12	56	2015	April	4	6	16	Aet (8.2)	1256	27	NA
12	56	2015	June	6	8	16	Aet (8.2)	1256	27	4
12	62	2015	April	4	6	18	PHYA (1 - 1A)	1262	27	9
2	23	2015	August	8	10	7	Aet (8.2)	223	28	3
2	23	2015	October	10	12	7	Aet (8.2)	223	28	4
3	62	2014	November	11	1	17	Aet (8.2)	362	28	3
3	62	2015	April	4	6	17	Aet (8.2)	362	28	NA
3	62	2015	June	6	8	17	Aet (8.2)	362	28	3
3	62	2015	August	8	10	17	Aet (8.2)	362	28	3
3	62	2015	October	10	12	17	Aet (8.2)	362	28	3
7	47	2015	October	10	12	14	Aet (8.2)	747	28	4
8	61	2014	November	11	1	18	Aet (8.2)	861	28	3
8	61	2015	April	4	6	18	Aet (8.2)	861	28	NA
12	62	2015	June	6	8	18	PHYA (1 - 1A)	1262	28	5
8	61	2015	June	6	8	18	Aet (8.2)	861	29	4
1	57	2014	November	11	1	17	KR941 (1)	157	30	5
1	57	2015	April	4	6	17	KR941 (1)	157	30	NA
6	41	2014	November	11	1	11	T89	641	30	6
6	41	2015	April	4	6	11	T89	641	30	NA
9	50	2014	November	11	1	16	TEM1BK (5)	950	30	5
9	50	2015	April	4	6	16	TEM1BK (5)	950	30	NA
8	61	2015	August	8	10	18	Aet (8.2)	861	31	4
8	61	2015	October	10	12	18	Aet (8.2)	861	31	4
12	56	2015	August	8	10	16	Aet (8.2)	1256	31	4
12	56	2015	October	10	12	16	Aet (8.2)	1256	31	4
8	42	2014	November	11	1	12	ami TEM (12)	842	31	8
8	42	2015	April	4	6	12	ami TEM (12)	842	31	NA
12	43	2014	November	11	1	14	KR941 (1)	1243	31	5
12	43	2015	April	4	6	14	KR941 (1)	1243	31	NA
12	62	2015	August	8	10	18	PHYA (1 - 1A)	1262	31	6
12	62	2015	October	10	12	18	PHYA (1 - 1A)	1262	31	6
7	56	2014	November	11	1	16	HpFKF1 (124 - 11)	756	32	5
7	56	2015	April	4	6	16	HpFKF1 (124 - 11)	756	32	NA
7	32	2014	November	11	1	10	PHYA (1 - 1A)	732	33	4
7	32	2015	April	4	6	10	PHYA (1 - 1A)	732	33	NA
9	61	2014	November	11	1	18	FIE::MSI2 (1)s (8A)	961	35	7
9	61	2015	April	4	6	18	FIE::MSI2 (1)s (8A)	961	35	NA
7	56	2015	June	6	8	16	HpFKF1 (124 - 11)	756	35	6
4	61	2015	June	6	8	17	ZTL (11 - 5)	461	35	8
7	30	2015	August	8	10	10	KR940 (13)	730	36	4
4	18	2014	November	11	1	5	PHYA (1 - 1A)	418	36	5
4	18	2015	April	4	6	5	PHYA (1 - 1A)	418	36	NA
8	33	2014	November	11	1	10	ami TEM (12)	833	37	7
8	33	2015	April	4	6	10	ami TEM (12)	833	37	NA
10	62	2015	June	6	8	18	FT (16c)	1062	37	4
10	62	2015	August	8	10	18	FT (16c)	1062	37	4
10	62	2015	October	10	12	18	FT (16c)	1062	37	5
6	8	2014	November	11	1	3	KR941 (1)	68	37	5
6	8	2015	April	4	6	3	KR941 (1)	68	37	NA
6	8	2015	June	6	8	3	KR941 (1)	68	37	5
1	57	2015	June	6	8	17	KR941 (1)	157	37	5
12	43	2015	June	6	8	14	KR941 (1)	1243	37	5
6	41	2015	June	6	8	11	T89	641	37	6
7	30	2015	October	10	12	10	KR940 (13)	730	38	4
4	18	2015	June	6	8	5	PHYA (1 - 1A)	418	38	5
5	56	2014	November	11	1	15	T89	556	38	7
5	56	2015	April	4	6	15	T89	556	38	NA
10	62	2014	November	11	1	18	FT (16c)	1062	39	4
10	62	2015	April	4	6	18	FT (16c)	1062	39	NA
7	15	2014	November	11	1	6	PHYA (1 - 1A)	715	40	5
7	15	2015	April	4	6	6	PHYA (1 - 1A)	715	40	NA
3	12	2014	November	11	1	3	PHYA (1 - 1A)	312	41	4
3	12	2015	April	4	6	3	PHYA (1 - 1A)	312	41	NA
4	18	2015	August	8	10	5	PHYA (1 - 1A)	418	41	5
4	18	2015	October	10	12	5	PHYA (1 - 1A)	418	41	6
7	15	2015	June	6	8	6	PHYA (1 - 1A)	715	41	6
7	32	2015	June	6	8	10	PHYA (1 - 1A)	732	41	5
11	60	2014	November	11	1	18	TEM1AK (8)	1160	41	7
11	60	2015	April	4	6	18	TEM1AK (8)	1160	41	NA
9	50	2015	June	6	8	16	TEM1BK (5)	950	41	5
8	41	2014	November	11	1	12	ZTL (11 - 3)	841	41	7
8	41	2015	April	4	6	12	ZTL (11 - 3)	841	41	NA
11	42	2015	June	6	8	12	KR941 (1)	1142	42	8
3	12	2015	June	6	8	3	PHYA (1 - 1A)	312	42	4
7	32	2015	August	8	10	10	PHYA (1 - 1A)	732	42	6
8	41	2015	June	6	8	12	ZTL (11 - 3)	841	42	7
12	49	2014	November	11	1	14	OxTOC1 (1119 - 7)	1249	43	8
12	49	2015	April	4	6	14	OxTOC1 (1119 - 7)	1249	43	NA
7	15	2015	August	8	10	6	PHYA (1 - 1A)	715	43	6
8	34	2014	November	11	1	10	ZTL (11 - 3)	834	43	5
8	34	2015	April	4	6	10	ZTL (11 - 3)	834	43	NA
8	34	2015	June	6	8	10	ZTL (11 - 3)	834	43	5
8	42	2015	June	6	8	12	ami TEM (12)	842	44	8
7	35	2014	November	11	1	10	mR156cX_35s (3)	735	44	7
7	35	2015	April	4	6	10	mR156cX_35s (3)	735	44	NA
5	33	2015	June	6	8	9	PHYA (1 - 1A)	533	44	6
7	32	2015	October	10	12	10	PHYA (1 - 1A)	732	44	6
10	10	2015	April	4	6	4	PHYA (1 - 1A)	1010	44	3
7	33	2014	November	11	1	10	FT (16c)	733	45	5
7	33	2015	April	4	6	10	FT (16c)	733	45	NA
7	33	2015	June	6	8	10	FT (16c)	733	45	5
6	40	2014	November	11	1	11	T89	640	45	7
6	40	2015	April	4	6	11	T89	640	45	NA
7	39	2014	November	11	1	12	FT (16c)	739	46	5
7	39	2015	April	4	6	12	FT (16c)	739	46	NA
7	39	2015	June	6	8	12	FT (16c)	739	46	6
10	45	2014	November	11	1	14	KR940 (6)	1045	47	8
10	45	2015	April	4	6	14	KR940 (6)	1045	47	NA
7	15	2015	October	10	12	6	PHYA (1 - 1A)	715	47	6
3	21	2014	November	11	1	5	201 (35S:FT) (skum)	321	48	9
9	61	2015	June	6	8	18	FIE::MSI2 (1)s (8A)	961	48	7
5	33	2015	August	8	10	9	PHYA (1 - 1A)	533	48	6
5	33	2015	October	10	12	9	PHYA (1 - 1A)	533	48	6
10	25	2014	November	11	1	8	PHYA (1 - 1A)	1025	48	4
10	25	2015	April	4	6	8	PHYA (1 - 1A)	1025	48	NA
6	30	2014	November	11	1	9	ZTL (11 - 7)	630	48	5
6	30	2015	April	4	6	9	ZTL (11 - 7)	630	48	NA
3	21	2015	April	4	6	5	201 (35S:FT) (skum)	321	49	10
7	11	2014	November	11	1	4	FT (16c)	711	49	5
7	11	2015	April	4	6	4	FT (16c)	711	49	NA
7	11	2015	June	6	8	4	FT (16c)	711	49	5
7	26	2014	November	11	1	8	T89	726	49	6
7	26	2015	April	4	6	8	T89	726	49	NA
7	26	2015	June	6	8	8	T89	726	49	6
6	30	2015	June	6	8	9	ZTL (11 - 7)	630	49	5
7	8	2014	November	11	1	4	201 (35S:FT) (skum)	78	50	9
6	54	2015	June	6	8	15	CO (21c)	654	50	8
10	35	2014	November	11	1	10	EBI1 (312 - 3)	1035	50	5
10	35	2015	April	4	6	10	EBI1 (312 - 3)	1035	50	NA
9	51	2014	November	11	1	16	KR941 (1)	951	50	7
9	51	2015	April	4	6	16	KR941 (1)	951	50	NA
9	51	2015	June	6	8	16	KR941 (1)	951	50	7
7	35	2015	June	6	8	10	mR156cX_35s (3)	735	50	7
12	49	2015	June	6	8	14	OxTOC1 (1119 - 7)	1249	50	8
10	25	2015	June	6	8	8	PHYA (1 - 1A)	1025	50	5
8	50	2014	November	11	1	16	ZTL (11 - 5)	850	50	6
8	50	2015	April	4	6	16	ZTL (11 - 5)	850	50	NA
6	54	2015	April	4	6	15	CO (21c)	654	51	9
7	33	2015	August	8	10	10	FT (16c)	733	51	5
4	62	2014	November	11	1	17	PHYA (1 - 1A)	462	51	4
4	62	2015	April	4	6	17	PHYA (1 - 1A)	462	51	NA
11	47	2015	June	6	8	14	PHYA (1 - 1A)	1147	51	5
4	62	2015	June	6	8	17	PHYA (1 - 1A)	462	52	4
10	25	2015	August	8	10	8	PHYA (1 - 1A)	1025	52	7
7	26	2015	August	8	10	8	T89	726	52	7
7	8	2015	April	4	6	4	201 (35S:FT) (skum)	78	53	9
10	35	2015	June	6	8	10	EBI1 (312 - 3)	1035	53	6
7	33	2015	October	10	12	10	FT (16c)	733	53	6
5	44	2014	November	11	1	13	MSI1 (1A)	544	53	8
5	44	2015	April	4	6	13	MSI1 (1A)	544	53	NA
11	56	2014	November	11	1	16	PHYA (1 - 1A)	1156	53	5
2	33	2014	November	11	1	9	T89	233	53	6
2	33	2015	April	4	6	9	T89	233	53	NA
7	6	2014	November	11	1	2	FT (16c)	76	54	5
7	6	2015	April	4	6	2	FT (16c)	76	54	NA
5	13	2014	November	11	1	3	FT (16c)	513	54	5
5	13	2015	April	4	6	3	FT (16c)	513	54	NA
5	13	2015	June	6	8	3	FT (16c)	513	54	6
4	43	2014	November	11	1	13	T89	443	54	7
4	43	2015	April	4	6	13	T89	443	54	NA
7	26	2015	October	10	12	8	T89	726	54	7
3	1	2014	November	11	1	1	FT (16c)	31	55	5
3	1	2015	April	4	6	1	FT (16c)	31	55	NA
3	1	2015	June	6	8	1	FT (16c)	31	55	6
3	1	2015	August	8	10	1	FT (16c)	31	55	7
7	6	2015	June	6	8	2	FT (16c)	76	55	5
1	28	2014	November	11	1	7	PHYA (1 - 1A)	128	55	4
1	28	2015	April	4	6	7	PHYA (1 - 1A)	128	55	NA
1	28	2015	June	6	8	7	PHYA (1 - 1A)	128	55	5
3	12	2015	August	8	10	3	PHYA (1 - 1A)	312	55	7
4	62	2015	August	8	10	17	PHYA (1 - 1A)	462	55	6
10	10	2015	October	10	12	4	PHYA (1 - 1A)	1010	55	8
10	25	2015	October	10	12	8	PHYA (1 - 1A)	1025	55	8
11	56	2015	June	6	8	16	PHYA (1 - 1A)	1156	55	7
5	56	2015	June	6	8	15	T89	556	55	7
6	40	2015	June	6	8	11	T89	640	55	7
8	50	2015	June	6	8	16	ZTL (11 - 5)	850	55	7
12	31	2015	June	6	8	10	Aet (8.2)	1231	56	4
3	1	2015	October	10	12	1	FT (16c)	31	56	7
4	62	2015	October	10	12	17	PHYA (1 - 1A)	462	56	6
3	46	2014	November	11	1	13	FT (16c)	346	57	5
3	46	2015	April	4	6	13	FT (16c)	346	57	NA
3	12	2015	October	10	12	3	PHYA (1 - 1A)	312	57	7
10	10	2015	June	6	8	4	PHYA (1 - 1A)	1010	57	6
10	10	2015	August	8	10	4	PHYA (1 - 1A)	1010	57	7
11	56	2015	August	8	10	16	PHYA (1 - 1A)	1156	57	8
11	31	2014	November	11	1	10	PHYA (22)	1131	57	7
11	31	2015	April	4	6	10	PHYA (22)	1131	57	NA
11	60	2015	June	6	8	18	TEM1AK (8)	1160	57	7
6	54	2014	November	11	1	15	CO (21c)	654	58	8
11	37	2014	November	11	1	12	EBI2 (313 - 8)	1137	58	4
11	37	2015	April	4	6	12	EBI2 (313 - 8)	1137	58	NA
2	33	2015	June	6	8	9	T89	233	58	7
3	21	2015	June	6	8	5	201 (35S:FT) (skum)	321	59	12
9	61	2015	August	8	10	18	FIE::MSI2 (1)s (8A)	961	59	7
3	46	2015	June	6	8	13	FT (16c)	346	59	5
6	50	2014	November	11	1	15	KR941 (1)	650	59	6
6	50	2015	April	4	6	15	KR941 (1)	650	59	NA
6	50	2015	June	6	8	15	KR941 (1)	650	59	6
6	36	2014	November	11	1	11	KR940 (6)	636	60	6
6	36	2015	April	4	6	11	KR940 (6)	636	60	NA
6	8	2015	October	10	12	3	KR941 (1)	68	60	6
11	6	2014	November	11	1	2	KR941 (1)	116	60	5
11	6	2015	April	4	6	2	KR941 (1)	116	60	NA
11	6	2015	June	6	8	2	KR941 (1)	116	60	5
7	44	2015	June	6	8	14	TEM1AK (8)	744	60	7
6	63	2014	November	11	1	17	TEM1BK (5)	663	60	5
6	63	2015	April	4	6	17	TEM1BK (5)	663	60	NA
6	63	2015	June	6	8	17	TEM1BK (5)	663	60	5
11	37	2015	June	6	8	12	EBI2 (313 - 8)	1137	61	5
11	56	2015	October	10	12	16	PHYA (1 - 1A)	1156	61	8
2	7	2014	November	11	1	1	ZTL (11 - 3)	27	61	8
2	7	2015	April	4	6	1	ZTL (11 - 3)	27	61	NA
8	33	2015	June	6	8	10	ami TEM (12)	833	62	9
7	31	2014	November	11	1	10	EBI1 (312 - 2)	731	62	5
7	31	2015	April	4	6	10	EBI1 (312 - 2)	731	62	NA
7	31	2015	June	6	8	10	EBI1 (312 - 2)	731	62	5
4	39	2014	November	11	1	11	EBI1 (312 - 3)	439	62	7
4	39	2015	April	4	6	11	EBI1 (312 - 3)	439	62	NA
4	39	2015	June	6	8	11	EBI1 (312 - 3)	439	62	7
9	61	2015	October	10	12	18	FIE::MSI2 (1)s (8A)	961	62	8
6	50	2015	August	8	10	15	KR941 (1)	650	62	6
6	50	2015	October	10	12	15	KR941 (1)	650	62	6
11	61	2014	November	11	1	18	PRR7 (261 - 5)	1161	62	5
11	61	2015	April	4	6	18	PRR7 (261 - 5)	1161	62	NA
11	61	2015	June	6	8	18	PRR7 (261 - 5)	1161	62	5
8	41	2015	August	8	10	12	ZTL (11 - 3)	841	62	8
1	63	2014	November	11	1	17	FT (16c)	163	63	4
1	63	2015	April	4	6	17	FT (16c)	163	63	NA
1	63	2015	June	6	8	17	FT (16c)	163	63	4
1	63	2015	August	8	10	17	FT (16c)	163	63	5
1	63	2015	October	10	12	17	FT (16c)	163	63	5
7	39	2015	August	8	10	12	FT (16c)	739	63	7
8	41	2015	October	10	12	12	ZTL (11 - 3)	841	63	10
12	20	2014	November	11	1	6	FT (16c)	1220	64	5
12	20	2015	April	4	6	6	FT (16c)	1220	64	NA
12	20	2015	June	6	8	6	FT (16c)	1220	64	5
11	6	2015	October	10	12	2	KR941 (1)	116	64	7
9	51	2015	August	8	10	16	KR941 (1)	951	64	8
6	52	2014	November	11	1	15	PHYA (22)	652	64	6
6	52	2015	April	4	6	15	PHYA (22)	652	64	NA
6	52	2015	June	6	8	15	PHYA (22)	652	64	7
3	20	2014	November	11	1	5	FIE::MSI2 (1)s (8A)	320	65	6
3	20	2015	April	4	6	5	FIE::MSI2 (1)s (8A)	320	65	NA
5	13	2015	August	8	10	3	FT (16c)	513	65	8
7	39	2015	October	10	12	12	FT (16c)	739	65	7
6	8	2015	August	8	10	3	KR941 (1)	68	65	6
2	2	2014	November	11	1	1	PHYA (1 - 1A)	22	65	NA
2	2	2015	April	4	6	1	PHYA (1 - 1A)	22	65	NA
2	2	2015	June	6	8	1	PHYA (1 - 1A)	22	65	5
5	13	2015	October	10	12	3	FT (16c)	513	66	8
3	27	2014	November	11	1	7	FT (16c)	327	67	5
3	27	2015	April	4	6	7	FT (16c)	327	67	NA
3	33	2014	November	11	1	9	KR940 (2)	333	67	7
3	33	2015	April	4	6	9	KR940 (2)	333	67	NA
10	60	2015	October	10	12	18	mR156cX_35s (3)	1060	67	7
5	44	2015	June	6	8	13	MSI1 (1A)	544	67	8
2	2	2015	August	8	10	1	PHYA (1 - 1A)	22	67	8
2	2	2015	October	10	12	1	PHYA (1 - 1A)	22	67	8
11	31	2015	June	6	8	10	PHYA (22)	1131	67	8
4	43	2015	June	6	8	13	T89	443	67	8
7	8	2015	June	6	8	4	201 (35S:FT) (skum)	78	68	10
1	26	2014	November	11	1	7	HpFKF1 (124 - 11)	126	68	5
1	26	2015	April	4	6	7	HpFKF1 (124 - 11)	126	68	NA
1	26	2015	June	6	8	7	HpFKF1 (124 - 11)	126	68	5
6	36	2015	June	6	8	11	KR940 (6)	636	68	6
11	6	2015	August	8	10	2	KR941 (1)	116	68	7
9	51	2015	October	10	12	16	KR941 (1)	951	68	9
7	44	2014	November	11	1	14	TEM1AK (8)	744	68	6
7	44	2015	April	4	6	14	TEM1AK (8)	744	68	NA
6	24	2015	October	10	12	7	EBI2 (313 - 8)	624	69	6
3	27	2015	June	6	8	7	FT (16c)	327	69	6
10	45	2015	June	6	8	14	KR940 (6)	1045	69	9
10	60	2014	November	11	1	18	mR156cX_35s (3)	1060	69	7
10	60	2015	April	4	6	18	mR156cX_35s (3)	1060	69	NA
10	60	2015	June	6	8	18	mR156cX_35s (3)	1060	69	7
11	47	2015	August	8	10	14	PHYA (1 - 1A)	1147	69	8
1	38	2014	November	11	1	11	201 (35S:FT) ("normal")	138	70	6
1	38	2015	April	4	6	11	201 (35S:FT) ("normal")	138	70	NA
7	29	2014	November	11	1	10	201 (35S:FT) ("normal")	729	70	6
7	29	2015	April	4	6	10	201 (35S:FT) ("normal")	729	70	NA
6	24	2015	June	6	8	7	EBI2 (313 - 8)	624	70	6
7	6	2015	August	8	10	2	FT (16c)	76	70	7
3	19	2014	November	11	1	5	HpFKF1 (124 - 11)	319	70	5
3	19	2015	April	4	6	5	HpFKF1 (124 - 11)	319	70	NA
2	39	2015	April	4	6	11	KR941 (4)	239	70	NA
10	60	2015	August	8	10	18	mR156cX_35s (3)	1060	70	7
2	15	2014	November	11	1	5	PHYA (22)	215	70	7
2	15	2015	April	4	6	5	PHYA (22)	215	70	NA
8	1	2014	November	11	1	2	T89	81	70	5
8	1	2015	April	4	6	2	T89	81	70	NA
3	46	2015	August	8	10	13	FT (16c)	346	71	6
3	46	2015	October	10	12	13	FT (16c)	346	71	7
1	26	2015	August	8	10	7	HpFKF1 (124 - 11)	126	71	5
1	26	2015	October	10	12	7	HpFKF1 (124 - 11)	126	71	6
2	15	2015	June	6	8	5	PHYA (22)	215	71	7
11	61	2015	August	8	10	18	PRR7 (261 - 5)	1161	71	7
2	10	2014	November	11	1	3	CO (21c)	210	72	5
2	10	2015	April	4	6	3	CO (21c)	210	72	NA
2	10	2015	June	6	8	3	CO (21c)	210	72	5
4	39	2015	August	8	10	11	EBI1 (312 - 3)	439	72	8
7	6	2015	October	10	12	2	FT (16c)	76	72	7
1	57	2015	October	10	12	17	KR941 (1)	157	72	8
2	39	2014	November	11	1	11	KR941 (4)	239	72	6
11	47	2015	October	10	12	14	PHYA (1 - 1A)	1147	72	8
2	60	2014	November	11	1	17	T89	260	72	5
2	60	2015	April	4	6	17	T89	260	72	NA
9	50	2015	August	8	10	16	TEM1BK (5)	950	72	6
3	19	2015	June	6	8	5	HpFKF1 (124 - 11)	319	73	6
6	59	2014	November	11	1	17	HpFKF1 (124 - 11)	659	73	6
6	59	2015	April	4	6	17	HpFKF1 (124 - 11)	659	73	NA
5	41	2014	November	11	1	11	KR942 (14)	541	73	6
5	41	2015	April	4	6	11	KR942 (14)	541	73	NA
5	41	2015	June	6	8	11	KR942 (14)	541	73	7
7	35	2015	August	8	10	10	mR156cX_35s (3)	735	73	9
1	28	2015	August	8	10	7	PHYA (1 - 1A)	128	73	7
1	28	2015	October	10	12	7	PHYA (1 - 1A)	128	73	8
11	61	2015	October	10	12	18	PRR7 (261 - 5)	1161	73	7
8	40	2014	November	11	1	12	201 (35S:FT) ("normal")	840	74	6
8	40	2015	April	4	6	12	201 (35S:FT) ("normal")	840	74	NA
7	36	2014	November	11	1	12	CO (21c)	736	74	6
7	36	2015	April	4	6	12	CO (21c)	736	74	NA
6	24	2015	August	8	10	7	EBI2 (313 - 8)	624	74	6
8	24	2014	November	11	1	8	HpFKF1 (124 - 11)	824	74	6
8	24	2015	April	4	6	8	HpFKF1 (124 - 11)	824	74	NA
2	39	2015	June	6	8	11	KR941 (4)	239	74	7
1	58	2014	November	11	1	17	mR156cX_35s (3)	158	74	7
1	58	2015	April	4	6	17	mR156cX_35s (3)	158	74	NA
4	38	2014	November	11	1	11	PHYA (1 - 1A)	438	74	5
4	38	2015	April	4	6	11	PHYA (1 - 1A)	438	74	NA
2	60	2015	June	6	8	17	T89	260	74	5
2	7	2015	June	6	8	1	ZTL (11 - 3)	27	74	8
7	29	2015	June	6	8	10	201 (35S:FT) ("normal")	729	75	7
8	40	2015	June	6	8	12	201 (35S:FT) ("normal")	840	75	7
2	18	2014	November	11	1	5	EBI2 (313 - 8)	218	75	5
2	18	2015	April	4	6	5	EBI2 (313 - 8)	218	75	NA
3	20	2015	June	6	8	5	FIE::MSI2 (1)s (8A)	320	75	8
4	34	2014	November	11	1	9	FT (16c)	434	75	5
4	34	2015	April	4	6	9	FT (16c)	434	75	NA
4	34	2015	June	6	8	9	FT (16c)	434	75	5
3	33	2015	June	6	8	9	KR940 (2)	333	75	7
8	46	2015	October	10	12	14	KR940 (2)	846	75	7
7	35	2015	October	10	12	10	mR156cX_35s (3)	735	75	10
5	36	2014	November	11	1	11	MSI2 (1)	536	75	6
5	36	2015	April	4	6	11	MSI2 (1)	536	75	NA
5	36	2015	June	6	8	11	MSI2 (1)	536	75	7
4	40	2014	November	11	1	11	T89	440	75	7
4	40	2015	April	4	6	11	T89	440	75	NA
9	50	2015	October	10	12	16	TEM1BK (5)	950	75	7
10	37	2014	November	11	1	12	ZTL (11 - 5)	1037	75	5
10	37	2015	April	4	6	12	ZTL (11 - 5)	1037	75	NA
12	35	2014	November	11	1	10	CO (21c)	1235	76	6
12	35	2015	April	4	6	10	CO (21c)	1235	76	NA
6	24	2015	April	4	6	7	EBI2 (313 - 8)	624	76	9
7	28	2014	November	11	1	8	FT (16c)	728	76	6
7	28	2015	April	4	6	8	FT (16c)	728	76	NA
7	28	2015	June	6	8	8	FT (16c)	728	76	6
8	53	2014	November	11	1	16	FT (16c)	853	76	7
8	53	2015	April	4	6	16	FT (16c)	853	76	NA
1	57	2015	August	8	10	17	KR941 (1)	157	76	6
9	33	2014	November	11	1	10	KR941 (4)	933	76	6
9	33	2015	April	4	6	10	KR941 (4)	933	76	NA
5	42	2015	June	6	8	11	mR156cX_35s (3)	542	76	7
8	1	2015	June	6	8	2	T89	81	76	6
2	41	2014	November	11	1	11	TEM1AK (8)	241	76	7
2	41	2015	April	4	6	11	TEM1AK (8)	241	76	NA
4	57	2014	November	11	1	17	TEM1AK (8)	457	76	7
4	57	2015	April	4	6	17	TEM1AK (8)	457	76	NA
1	54	2014	November	11	1	15	ZTL (11 - 5)	154	76	7
1	54	2015	April	4	6	15	ZTL (11 - 5)	154	76	NA
6	26	2015	June	6	8	7	KR941 (1)	626	77	7
4	60	2014	November	11	1	17	OxTOC1 (1119 - 7)	460	77	7
4	60	2015	April	4	6	17	OxTOC1 (1119 - 7)	460	77	NA
4	39	2015	October	10	12	11	EBI1 (312 - 3)	439	78	9
6	16	2014	November	11	1	5	FT (16c)	616	78	7
6	16	2015	April	4	6	5	FT (16c)	616	78	NA
6	16	2015	June	6	8	5	FT (16c)	616	78	7
7	28	2015	August	8	10	8	FT (16c)	728	78	7
12	20	2015	August	8	10	6	FT (16c)	1220	78	7
12	20	2015	October	10	12	6	FT (16c)	1220	78	7
8	24	2015	June	6	8	8	HpFKF1 (124 - 11)	824	78	7
8	46	2015	August	8	10	14	KR940 (2)	846	78	7
12	43	2015	August	8	10	14	KR941 (1)	1243	78	7
11	16	2014	November	11	1	6	mR156cX_35s (3)	1116	78	7
11	16	2015	April	4	6	6	mR156cX_35s (3)	1116	78	NA
4	60	2015	June	6	8	17	OxTOC1 (1119 - 7)	460	78	7
9	38	2014	November	11	1	12	OxTOC1 (1119 - 7)	938	78	7
9	38	2015	April	4	6	12	OxTOC1 (1119 - 7)	938	78	NA
1	42	2014	November	11	1	11	PHYA (22)	142	78	7
1	42	2015	April	4	6	11	PHYA (22)	142	78	NA
1	42	2015	June	6	8	11	PHYA (22)	142	78	9
5	48	2014	November	11	1	13	T89	548	78	7
5	48	2015	April	4	6	13	T89	548	78	NA
10	12	2014	November	11	1	4	TEM1AK (8)	1012	78	6
10	12	2015	April	4	6	4	TEM1AK (8)	1012	78	NA
6	30	2015	August	8	10	9	ZTL (11 - 7)	630	78	5
11	19	2014	November	11	1	6	CO (21c)	1119	79	5
11	19	2015	April	4	6	6	CO (21c)	1119	79	NA
11	19	2015	June	6	8	6	CO (21c)	1119	79	6
9	30	2014	November	11	1	10	EBI2 (313 - 8)	930	79	5
9	30	2015	April	4	6	10	EBI2 (313 - 8)	930	79	NA
9	30	2015	June	6	8	10	EBI2 (313 - 8)	930	79	6
5	17	2014	November	11	1	5	EBI2 (345 - 14)	517	79	5
5	17	2015	April	4	6	5	EBI2 (345 - 14)	517	79	NA
6	16	2015	August	8	10	5	FT (16c)	616	79	7
3	40	2014	November	11	1	11	HpFKF1 (124 - 11)	340	79	6
3	40	2015	April	4	6	11	HpFKF1 (124 - 11)	340	79	NA
5	59	2014	November	11	1	17	PHYA (22)	559	79	9
5	59	2015	April	4	6	17	PHYA (22)	559	79	NA
5	59	2015	June	6	8	17	PHYA (22)	559	79	10
6	39	2014	November	11	1	11	T89	639	79	7
6	39	2015	April	4	6	11	T89	639	79	NA
6	30	2015	October	10	12	9	ZTL (11 - 7)	630	79	6
12	35	2015	June	6	8	10	CO (21c)	1235	80	7
6	16	2015	October	10	12	5	FT (16c)	616	80	7
6	55	2014	November	11	1	15	FT (16c)	655	80	7
6	55	2015	April	4	6	15	FT (16c)	655	80	NA
7	28	2015	October	10	12	8	FT (16c)	728	80	7
8	53	2015	June	6	8	16	FT (16c)	853	80	7
9	2	2014	November	11	1	2	HpFKF1 (124 - 11)	92	80	5
9	2	2015	April	4	6	2	HpFKF1 (124 - 11)	92	80	NA
3	40	2015	June	6	8	11	HpFKF1 (124 - 11)	340	80	7
3	44	2015	June	6	8	13	KR941 (1)	344	80	7
6	26	2014	November	11	1	7	KR941 (1)	626	80	7
6	26	2015	April	4	6	7	KR941 (1)	626	80	NA
12	17	2015	June	6	8	6	KR941 (1)	1217	80	6
8	45	2015	October	10	12	14	mR156cX_35s (3)	845	80	7
10	56	2014	November	11	1	16	mR156cX_35s (3)	1056	80	8
10	56	2015	April	4	6	16	mR156cX_35s (3)	1056	80	NA
2	41	2015	June	6	8	11	TEM1AK (8)	241	80	8
8	63	2014	November	11	1	18	EBI1 (312 - 3)	863	81	7
8	63	2015	April	4	6	18	EBI1 (312 - 3)	863	81	NA
2	18	2015	June	6	8	5	EBI2 (313 - 8)	218	81	7
8	31	2015	June	6	8	10	EBI2 (345 - 14)	831	81	7
10	31	2014	November	11	1	10	HpFKF1 (124 - 11)	1031	81	6
8	47	2015	June	6	8	14	KR940 (13)	847	81	6
6	17	2015	June	6	8	5	KR941 (1)	617	81	7
12	17	2015	August	8	10	6	KR941 (1)	1217	81	7
4	60	2015	August	8	10	17	OxTOC1 (1119 - 7)	460	81	8
4	60	2015	October	10	12	17	OxTOC1 (1119 - 7)	460	81	8
4	38	2015	August	8	10	11	PHYA (1 - 1A)	438	81	9
4	38	2015	October	10	12	11	PHYA (1 - 1A)	438	81	9
2	36	2014	November	11	1	11	PRR7 (261 - 5)	236	81	6
2	36	2015	April	4	6	11	PRR7 (261 - 5)	236	81	NA
2	36	2015	June	6	8	11	PRR7 (261 - 5)	236	81	7
6	23	2014	November	11	1	7	T89	623	81	6
6	23	2015	April	4	6	7	T89	623	81	NA
9	57	2015	June	6	8	18	T89	957	81	8
5	43	2015	June	6	8	13	201 (35S:FT) ("normal")	543	82	9
7	36	2015	June	6	8	12	CO (21c)	736	82	7
6	31	2014	November	11	1	9	EBI2 (313 - 8)	631	82	5
6	31	2015	April	4	6	9	EBI2 (313 - 8)	631	82	NA
5	17	2015	June	6	8	5	EBI2 (345 - 14)	517	82	7
2	14	2014	November	11	1	3	FIE::MSI2 (1)s (8A)	214	82	6
2	14	2015	April	4	6	3	FIE::MSI2 (1)s (8A)	214	82	NA
4	34	2015	August	8	10	9	FT (16c)	434	82	6
4	34	2015	October	10	12	9	FT (16c)	434	82	7
6	59	2015	June	6	8	17	HpFKF1 (124 - 11)	659	82	7
6	26	2015	August	8	10	7	KR941 (1)	626	82	9
6	26	2015	October	10	12	7	KR941 (1)	626	82	10
11	42	2015	August	8	10	12	KR941 (1)	1142	82	9
12	17	2015	April	4	6	6	KR941 (1)	1217	82	3
12	17	2015	October	10	12	6	KR941 (1)	1217	82	7
12	43	2015	October	10	12	14	KR941 (1)	1243	82	88
7	46	2014	November	11	1	14	KR941 (4)	746	82	6
7	46	2015	April	4	6	14	KR941 (4)	746	82	NA
1	58	2015	June	6	8	17	mR156cX_35s (3)	158	82	9
5	42	2014	November	11	1	11	mR156cX_35s (3)	542	82	7
5	42	2015	April	4	6	11	mR156cX_35s (3)	542	82	NA
10	40	2014	November	11	1	12	mR156cX_35s (3)	1040	82	7
10	40	2015	April	4	6	12	mR156cX_35s (3)	1040	82	NA
4	21	2014	November	11	1	5	T89	421	82	7
4	21	2015	April	4	6	5	T89	421	82	NA
1	1	2014	November	11	1	1	ZTL (11 - 5)	11	82	6
1	1	2015	April	4	6	1	ZTL (11 - 5)	11	82	NA
3	30	2014	November	11	1	9	ZTL (11 - 5)	330	82	7
3	30	2015	April	4	6	9	ZTL (11 - 5)	330	82	NA
11	43	2014	November	11	1	14	ZTL (11 - 5)	1143	82	6
11	43	2015	April	4	6	14	ZTL (11 - 5)	1143	82	NA
11	43	2015	June	6	8	14	ZTL (11 - 5)	1143	82	7
1	38	2015	June	6	8	11	201 (35S:FT) ("normal")	138	83	8
1	37	2014	November	11	1	11	CO (21c)	137	83	6
1	37	2015	April	4	6	11	CO (21c)	137	83	NA
6	31	2015	June	6	8	9	EBI2 (313 - 8)	631	83	6
8	46	2014	November	11	1	14	KR940 (2)	846	83	6
8	46	2015	April	4	6	14	KR940 (2)	846	83	NA
8	46	2015	June	6	8	14	KR940 (2)	846	83	7
6	21	2014	November	11	1	5	KR941 (4)	621	83	6
6	21	2015	April	4	6	5	KR941 (4)	621	83	NA
9	33	2015	June	6	8	10	KR941 (4)	933	83	9
1	6	2014	November	11	1	1	mR156cX_35s (3)	16	83	7
1	6	2015	April	4	6	1	mR156cX_35s (3)	16	83	NA
8	45	2014	November	11	1	14	mR156cX_35s (3)	845	83	6
8	45	2015	April	4	6	14	mR156cX_35s (3)	845	83	NA
8	45	2015	June	6	8	14	mR156cX_35s (3)	845	83	7
8	45	2015	August	8	10	14	mR156cX_35s (3)	845	83	7
11	16	2015	August	8	10	6	mR156cX_35s (3)	1116	83	9
2	46	2014	November	11	1	13	PHYA (22)	246	83	7
2	46	2015	April	4	6	13	PHYA (22)	246	83	NA
6	39	2015	June	6	8	11	T89	639	83	9
6	63	2015	August	8	10	17	TEM1BK (5)	663	83	7
12	38	2014	November	11	1	12	EBI1 (312 - 2)	1238	84	7
12	38	2015	April	4	6	12	EBI1 (312 - 2)	1238	84	NA
1	61	2014	November	11	1	17	EBI2 (313 - 8)	161	84	5
1	61	2015	April	4	6	17	EBI2 (313 - 8)	161	84	NA
7	11	2015	August	8	10	4	FT (16c)	711	84	7
9	2	2015	June	6	8	2	HpFKF1 (124 - 11)	92	84	6
6	48	2014	November	11	1	13	HpFKF1 (124 - 11)	648	84	6
6	48	2015	April	4	6	13	HpFKF1 (124 - 11)	648	84	NA
9	11	2015	June	6	8	4	KR940 (2)	911	84	6
4	55	2014	November	11	1	15	KR940 (6)	455	84	6
4	55	2015	April	4	6	15	KR940 (6)	455	84	NA
6	33	2015	October	10	12	9	KR941 (1)	633	84	9
6	21	2015	June	6	8	5	KR941 (4)	621	84	6
1	17	2014	November	11	1	5	mR156cX_35s (3)	117	84	6
1	17	2015	April	4	6	5	mR156cX_35s (3)	117	84	NA
1	17	2015	June	6	8	5	mR156cX_35s (3)	117	84	7
2	28	2014	November	11	1	7	mR156cX_35s (3)	228	84	8
2	28	2015	April	4	6	7	mR156cX_35s (3)	228	84	NA
2	31	2014	November	11	1	9	mR156cX_35s (3)	231	84	8
2	31	2015	April	4	6	9	mR156cX_35s (3)	231	84	NA
5	42	2015	August	8	10	11	mR156cX_35s (3)	542	84	7
5	42	2015	October	10	12	11	mR156cX_35s (3)	542	84	7
12	49	2015	August	8	10	14	OxTOC1 (1119 - 7)	1249	84	10
7	38	2014	November	11	1	12	PHYA (22)	738	84	8
7	38	2015	April	4	6	12	PHYA (22)	738	84	NA
7	38	2015	June	6	8	12	PHYA (22)	738	84	10
5	48	2015	June	6	8	13	T89	548	84	8
8	32	2014	November	11	1	10	T89	832	84	6
8	32	2015	April	4	6	10	T89	832	84	NA
8	32	2015	June	6	8	10	T89	832	84	8
8	48	2014	November	11	1	14	T89	848	84	6
8	48	2015	April	4	6	14	T89	848	84	NA
8	48	2015	June	6	8	14	T89	848	84	7
8	49	2014	November	11	1	14	T89	849	84	7
8	49	2015	April	4	6	14	T89	849	84	NA
9	57	2015	April	4	6	18	T89	957	84	9
10	12	2015	June	6	8	4	TEM1AK (8)	1012	84	6
6	25	2014	November	11	1	7	TEM1BK (5)	625	84	5
6	25	2015	April	4	6	7	TEM1BK (5)	625	84	NA
10	37	2015	June	6	8	12	ZTL (11 - 5)	1037	84	7
8	58	2014	November	11	1	18	CO (21c)	858	85	6
8	58	2015	April	4	6	18	CO (21c)	858	85	NA
7	23	2014	November	11	1	8	EBI1 (312 - 2)	723	85	6
7	23	2015	April	4	6	8	EBI1 (312 - 2)	723	85	NA
6	32	2015	June	6	8	9	EBI2 (313 - 6)	632	85	7
5	51	2014	November	11	1	15	HpFKF1 (124 - 11)	551	85	6
5	51	2015	April	4	6	15	HpFKF1 (124 - 11)	551	85	NA
12	63	2014	November	11	1	18	HpFKF1 (124 - 11)	1263	85	6
12	63	2015	April	4	6	18	HpFKF1 (124 - 11)	1263	85	NA
6	17	2015	October	10	12	5	KR941 (1)	617	85	9
6	33	2014	November	11	1	9	KR941 (1)	633	85	7
6	33	2015	April	4	6	9	KR941 (1)	633	85	NA
6	33	2015	June	6	8	9	KR941 (1)	633	85	7
6	33	2015	August	8	10	9	KR941 (1)	633	85	8
7	34	2014	November	11	1	10	KR941 (1)	734	85	6
7	34	2015	April	4	6	10	KR941 (1)	734	85	NA
7	34	2015	June	6	8	10	KR941 (1)	734	85	7
1	6	2015	June	6	8	1	mR156cX_35s (3)	16	85	7
2	28	2015	June	6	8	7	mR156cX_35s (3)	228	85	8
11	16	2015	October	10	12	6	mR156cX_35s (3)	1116	85	10
2	42	2014	November	11	1	11	MSI1 (1A)	242	85	6
2	42	2015	April	4	6	11	MSI1 (1A)	242	85	NA
2	12	2014	November	11	1	3	PHYA (22)	212	85	8
2	12	2015	April	4	6	3	PHYA (22)	212	85	NA
2	12	2015	June	6	8	3	PHYA (22)	212	85	10
4	6	2014	November	11	1	1	T89	46	85	8
4	6	2015	April	4	6	1	T89	46	85	NA
4	40	2015	June	6	8	11	T89	440	85	7
10	59	2014	November	11	1	18	T89	1059	85	5
10	59	2015	April	4	6	18	T89	1059	85	NA
10	63	2015	June	6	8	18	T89	1063	85	6
5	14	2014	November	11	1	3	TEM1BK (5)	514	85	6
5	14	2015	April	4	6	3	TEM1BK (5)	514	85	NA
5	14	2015	June	6	8	3	TEM1BK (5)	514	85	7
6	63	2015	October	10	12	17	TEM1BK (5)	663	85	8
4	61	2015	August	8	10	17	ZTL (11 - 5)	461	85	9
8	58	2015	June	6	8	18	CO (21c)	858	86	8
3	59	2014	November	11	1	17	EBI2 (313 - 6)	359	86	7
3	59	2015	April	4	6	17	EBI2 (313 - 6)	359	86	NA
5	39	2014	November	11	1	11	EBI2 (313 - 7)	539	86	7
5	39	2015	April	4	6	11	EBI2 (313 - 7)	539	86	NA
5	39	2015	June	6	8	11	EBI2 (313 - 7)	539	86	7
5	39	2015	August	8	10	11	EBI2 (313 - 7)	539	86	7
5	39	2015	October	10	12	11	EBI2 (313 - 7)	539	86	7
8	31	2014	November	11	1	10	EBI2 (345 - 14)	831	86	6
8	31	2015	April	4	6	10	EBI2 (345 - 14)	831	86	NA
7	3	2015	June	6	8	2	FIE::MSI2 (1)s (8A)	73	86	7
10	31	2015	April	4	6	10	HpFKF1 (124 - 11)	1031	86	NA
10	31	2015	June	6	8	10	HpFKF1 (124 - 11)	1031	86	7
8	47	2015	April	4	6	14	KR940 (13)	847	86	9
9	11	2015	April	4	6	4	KR940 (2)	911	86	9
11	18	2014	November	11	1	6	KR940 (6)	1118	86	5
11	18	2015	April	4	6	6	KR940 (6)	1118	86	NA
3	44	2014	November	11	1	13	KR941 (1)	344	86	6
3	44	2015	April	4	6	13	KR941 (1)	344	86	NA
6	17	2015	August	8	10	5	KR941 (1)	617	86	8
7	46	2015	June	6	8	14	KR941 (4)	746	86	7
7	4	2014	November	11	1	2	mR156cX_35s (3)	74	86	7
7	4	2015	April	4	6	2	mR156cX_35s (3)	74	86	NA
4	56	2014	November	11	1	15	mR156cX_35s (3)	456	86	8
4	56	2015	April	4	6	15	mR156cX_35s (3)	456	86	NA
5	10	2014	November	11	1	3	mR156cX_35s (3)	510	86	8
5	10	2015	April	4	6	3	mR156cX_35s (3)	510	86	NA
10	56	2015	June	6	8	16	mR156cX_35s (3)	1056	86	10
7	55	2014	November	11	1	16	MSI1 (1A)	755	86	6
7	55	2015	April	4	6	16	MSI1 (1A)	755	86	NA
6	20	2014	November	11	1	5	MSI2 (1)	620	86	7
6	20	2015	April	4	6	5	MSI2 (1)	620	86	NA
11	26	2014	November	11	1	8	MSI2 (1)	1126	86	7
11	26	2015	April	4	6	8	MSI2 (1)	1126	86	NA
11	26	2015	June	6	8	8	MSI2 (1)	1126	86	8
12	8	2015	June	6	8	4	PHYA (22)	128	86	10
10	59	2015	June	6	8	18	T89	1059	86	6
10	63	2014	November	11	1	18	T89	1063	86	6
10	63	2015	April	4	6	18	T89	1063	86	NA
4	57	2015	June	6	8	17	TEM1AK (8)	457	86	7
5	29	2014	November	11	1	9	TEM1AK (8)	529	86	7
5	29	2015	April	4	6	9	TEM1AK (8)	529	86	NA
1	1	2015	June	6	8	1	ZTL (11 - 5)	11	86	6
8	16	2014	November	11	1	6	ZTL (11 - 5)	816	86	7
8	16	2015	April	4	6	6	ZTL (11 - 5)	816	86	NA
8	36	2014	November	11	1	12	EBI2 (313 - 6)	836	87	6
8	36	2015	April	4	6	12	EBI2 (313 - 6)	836	87	NA
1	61	2015	June	6	8	17	EBI2 (313 - 8)	161	87	7
5	40	2014	November	11	1	11	EBI2 (313 - 8)	540	87	7
5	40	2015	April	4	6	11	EBI2 (313 - 8)	540	87	NA
6	24	2014	November	11	1	7	EBI2 (313 - 8)	624	87	6
7	11	2015	October	10	12	4	FT (16c)	711	87	8
12	63	2015	June	6	8	18	HpFKF1 (124 - 11)	1263	87	7
12	17	2014	November	11	1	6	KR941 (1)	1217	87	6
10	40	2015	June	6	8	12	mR156cX_35s (3)	1040	87	8
11	16	2015	June	6	8	6	mR156cX_35s (3)	1116	87	8
12	8	2014	November	11	1	4	PHYA (22)	128	87	7
12	8	2015	April	4	6	4	PHYA (22)	128	87	NA
4	21	2015	June	6	8	5	T89	421	87	9
6	23	2015	June	6	8	7	T89	623	87	8
7	20	2014	November	11	1	6	T89	720	87	7
7	20	2015	April	4	6	6	T89	720	87	NA
7	20	2015	June	6	8	6	T89	720	87	7
11	41	2014	November	11	1	12	T89	1141	87	6
11	41	2015	April	4	6	12	T89	1141	87	NA
5	29	2015	June	6	8	9	TEM1AK (8)	529	87	7
6	25	2015	June	6	8	7	TEM1BK (5)	625	87	7
8	16	2015	June	6	8	6	ZTL (11 - 5)	816	87	8
5	63	2014	November	11	1	17	CO (21c)	563	88	6
5	63	2015	April	4	6	17	CO (21c)	563	88	NA
6	54	2015	August	8	10	15	CO (21c)	654	88	8
3	9	2014	November	11	1	3	EBI1 (312 - 3)	39	88	7
3	9	2015	April	4	6	3	EBI1 (312 - 3)	39	88	NA
3	9	2015	June	6	8	3	EBI1 (312 - 3)	39	88	8
1	41	2014	November	11	1	11	EBI2 (345 - 14)	141	88	6
1	41	2015	April	4	6	11	EBI2 (345 - 14)	141	88	NA
5	6	2014	November	11	1	1	HpFKF1 (124 - 11)	56	88	6
5	6	2015	April	4	6	1	HpFKF1 (124 - 11)	56	88	NA
6	48	2015	June	6	8	13	HpFKF1 (124 - 11)	648	88	8
9	11	2015	August	8	10	4	KR940 (2)	911	88	7
12	5	2014	November	11	1	2	KR940 (6)	125	88	5
12	5	2015	April	4	6	2	KR940 (6)	125	88	NA
4	26	2014	November	11	1	7	KR940 (6)	426	88	8
4	26	2015	April	4	6	7	KR940 (6)	426	88	NA
11	42	2015	October	10	12	12	KR941 (1)	1142	88	11
7	4	2015	June	6	8	2	mR156cX_35s (3)	74	88	8
11	13	2014	November	11	1	4	mR156cX_35s (3)	1113	88	7
11	13	2015	April	4	6	4	mR156cX_35s (3)	1113	88	NA
2	42	2015	June	6	8	11	MSI1 (1A)	242	88	6
7	55	2015	June	6	8	16	MSI1 (1A)	755	88	7
6	15	2014	November	11	1	5	PHYA (1A)	615	88	6
6	15	2015	April	4	6	5	PHYA (1A)	615	88	NA
9	29	2014	November	11	1	10	PHYA (1A)	929	88	6
9	29	2015	April	4	6	10	PHYA (1A)	929	88	NA
9	29	2015	June	6	8	10	PHYA (1A)	929	88	7
8	17	2014	November	11	1	6	T89	817	88	6
8	17	2015	April	4	6	6	T89	817	88	NA
9	63	2014	November	11	1	18	T89	963	88	6
9	63	2015	April	4	6	18	T89	963	88	NA
9	63	2015	June	6	8	18	T89	963	88	7
11	41	2015	June	6	8	12	T89	1141	88	9
5	53	2014	November	11	1	15	TEM1AK (8)	553	88	8
5	53	2015	April	4	6	15	TEM1AK (8)	553	88	NA
4	30	2014	November	11	1	9	EBI1 (312 - 3)	430	89	7
4	30	2015	April	4	6	9	EBI1 (312 - 3)	430	89	NA
1	41	2015	June	6	8	11	EBI2 (345 - 14)	141	89	7
2	1	2014	November	11	1	1	FIE::MSI2 (1)s (8A)	21	89	7
2	1	2015	April	4	6	1	FIE::MSI2 (1)s (8A)	21	89	NA
2	62	2014	November	11	1	17	FIE::MSI2 (1)s (8A)	262	89	6
2	62	2015	April	4	6	17	FIE::MSI2 (1)s (8A)	262	89	NA
2	62	2015	June	6	8	17	FIE::MSI2 (1)s (8A)	262	89	7
3	41	2015	April	4	6	11	GI (12 - 13)	341	89	NA
9	60	2014	November	11	1	18	GI (12 - 13)	960	89	6
9	60	2015	April	4	6	18	GI (12 - 13)	960	89	NA
3	36	2014	November	11	1	11	KR941 (1)	336	89	6
3	36	2015	April	4	6	11	KR941 (1)	336	89	NA
3	36	2015	June	6	8	11	KR941 (1)	336	89	7
10	40	2015	August	8	10	12	mR156cX_35s (3)	1040	89	8
10	40	2015	October	10	12	12	mR156cX_35s (3)	1040	89	9
8	49	2015	June	6	8	14	T89	849	89	8
4	61	2015	October	10	12	17	ZTL (11 - 5)	461	89	11
1	40	2014	November	11	1	11	ZTL (11 - 7)	140	89	6
1	40	2015	April	4	6	11	ZTL (11 - 7)	140	89	NA
6	27	2014	November	11	1	7	201 (35S:FT) ("normal")	627	90	6
6	27	2015	April	4	6	7	201 (35S:FT) ("normal")	627	90	NA
1	37	2015	June	6	8	11	CO (21c)	137	90	7
6	54	2015	October	10	12	15	CO (21c)	654	90	10
6	32	2014	November	11	1	9	EBI2 (313 - 6)	632	90	7
6	32	2015	April	4	6	9	EBI2 (313 - 6)	632	90	NA
6	53	2014	November	11	1	15	EBI2 (313 - 6)	653	90	6
6	53	2015	April	4	6	15	EBI2 (313 - 6)	653	90	NA
6	53	2015	June	6	8	15	EBI2 (313 - 6)	653	90	6
1	62	2014	November	11	1	17	EBI2 (313 - 7)	162	90	6
1	62	2015	April	4	6	17	EBI2 (313 - 7)	162	90	NA
2	49	2014	November	11	1	13	EBI2 (313 - 8)	249	90	7
2	49	2015	April	4	6	13	EBI2 (313 - 8)	249	90	NA
5	40	2015	June	6	8	11	EBI2 (313 - 8)	540	90	8
2	14	2015	June	6	8	3	FIE::MSI2 (1)s (8A)	214	90	7
2	29	2014	November	11	1	9	FIE::MSI2 (1)s (8A)	229	90	7
2	29	2015	April	4	6	9	FIE::MSI2 (1)s (8A)	229	90	NA
6	55	2015	June	6	8	15	FT (16c)	655	90	8
3	41	2014	November	11	1	11	GI (12 - 13)	341	90	6
8	24	2015	August	8	10	8	HpFKF1 (124 - 11)	824	90	9
8	24	2015	October	10	12	8	HpFKF1 (124 - 11)	824	90	9
8	37	2014	November	11	1	12	HpFKF1 (124 - 11)	837	90	7
8	37	2015	April	4	6	12	HpFKF1 (124 - 11)	837	90	NA
9	11	2015	October	10	12	4	KR940 (2)	911	90	7
12	5	2015	June	6	8	2	KR940 (6)	125	90	7
6	62	2014	November	11	1	17	KR940 (6)	662	90	6
6	62	2015	April	4	6	17	KR940 (6)	662	90	NA
6	62	2015	June	6	8	17	KR940 (6)	662	90	6
6	17	2014	November	11	1	5	KR941 (1)	617	90	7
6	17	2015	April	4	6	5	KR941 (1)	617	90	NA
2	39	2015	August	8	10	11	KR941 (4)	239	90	8
12	6	2014	November	11	1	2	KR942 (14)	126	90	6
12	6	2015	April	4	6	2	KR942 (14)	126	90	NA
2	42	2015	August	8	10	11	MSI1 (1A)	242	90	8
2	42	2015	October	10	12	11	MSI1 (1A)	242	90	9
11	20	2014	November	11	1	6	MSI1 (1A)	1120	90	7
11	20	2015	April	4	6	6	MSI1 (1A)	1120	90	9
6	15	2015	June	6	8	5	PHYA (1A)	615	90	8
4	6	2015	June	6	8	1	T89	46	90	8
2	61	2014	November	11	1	17	T89	261	90	7
2	61	2015	April	4	6	17	T89	261	90	NA
9	40	2015	June	6	8	12	T89	940	90	8
8	63	2015	June	6	8	18	EBI1 (312 - 3)	863	91	8
11	22	2014	November	11	1	8	EBI1 (312 - 3)	1122	91	6
11	22	2015	April	4	6	8	EBI1 (312 - 3)	1122	91	NA
5	27	2015	June	6	8	7	EBI2 (313 - 6)	527	91	5
8	36	2015	June	6	8	12	EBI2 (313 - 6)	836	91	7
7	3	2015	April	4	6	2	FIE::MSI2 (1)s (8A)	73	91	9
3	24	2015	June	6	8	7	FIE::MSI2 (1)s (8A)	324	91	8
1	16	2014	November	11	1	5	GI (12 - 13)	116	91	6
1	16	2015	April	4	6	5	GI (12 - 13)	116	91	NA
7	56	2015	August	8	10	16	HpFKF1 (124 - 11)	756	91	8
5	54	2014	November	11	1	15	HpTOC1 (1 - 5)	554	91	6
5	54	2015	April	4	6	15	HpTOC1 (1 - 5)	554	91	NA
4	16	2014	November	11	1	5	KR940 (6)	416	91	7
4	16	2015	April	4	6	5	KR940 (6)	416	91	NA
3	25	2014	November	11	1	7	KR942 (14)	325	91	7
3	25	2015	April	4	6	7	KR942 (14)	325	91	NA
4	56	2015	June	6	8	15	mR156cX_35s (3)	456	91	10
1	19	2014	November	11	1	5	MSI1 (1A)	119	91	7
1	19	2015	April	4	6	5	MSI1 (1A)	119	91	NA
4	22	2014	November	11	1	7	MSI1 (1A)	422	91	7
4	22	2015	April	4	6	7	MSI1 (1A)	422	91	NA
6	20	2015	June	6	8	5	MSI2 (1)	620	91	8
2	21	2014	November	11	1	5	PRR7 (261 - 5)	221	91	6
2	21	2015	April	4	6	5	PRR7 (261 - 5)	221	91	NA
2	44	2014	November	11	1	13	T89	244	91	6
2	44	2015	April	4	6	13	T89	244	91	NA
11	40	2015	June	6	8	12	T89	1140	91	8
10	38	2014	November	11	1	12	TEM1AK (8)	1038	91	7
10	38	2015	April	4	6	12	TEM1AK (8)	1038	91	NA
11	60	2015	August	8	10	18	TEM1AK (8)	1160	91	10
11	5	2014	November	11	1	2	TEM1BK (5)	115	91	6
11	5	2015	April	4	6	2	TEM1BK (5)	115	91	NA
5	52	2015	April	4	6	15	TEM1BK (5)	552	91	9
7	63	2015	June	6	8	18	ZTL (11 - 3)	763	91	7
9	56	2014	November	11	1	16	ZTL (11 - 3)	956	91	6
9	56	2015	April	4	6	16	ZTL (11 - 3)	956	91	NA
9	56	2015	June	6	8	16	ZTL (11 - 3)	956	91	8
3	30	2015	June	6	8	9	ZTL (11 - 5)	330	91	8
9	59	2014	November	11	1	18	ZTL (11 - 7)	959	91	6
9	59	2015	April	4	6	18	ZTL (11 - 7)	959	91	NA
5	43	2015	April	4	6	13	201 (35S:FT) ("normal")	543	92	9
5	43	2015	August	8	10	13	201 (35S:FT) ("normal")	543	92	9
3	47	2014	November	11	1	13	CO (21c)	347	92	6
3	47	2015	April	4	6	13	CO (21c)	347	92	NA
5	63	2015	June	6	8	17	CO (21c)	563	92	7
7	23	2015	June	6	8	8	EBI1 (312 - 2)	723	92	8
5	27	2014	November	11	1	7	EBI2 (313 - 6)	527	92	5
5	27	2015	April	4	6	7	EBI2 (313 - 6)	527	92	NA
2	4	2014	November	11	1	1	EBI2 (313 - 7)	24	92	6
2	4	2015	April	4	6	1	EBI2 (313 - 7)	24	92	NA
9	32	2014	November	11	1	10	EBI2 (313 - 7)	932	92	7
9	32	2015	April	4	6	10	EBI2 (313 - 7)	932	92	NA
9	58	2014	November	11	1	18	EBI2 (313 - 8)	958	92	6
9	58	2015	April	4	6	18	EBI2 (313 - 8)	958	92	NA
9	58	2015	June	6	8	18	EBI2 (313 - 8)	958	92	7
11	62	2015	June	6	8	18	EBI2 (345 - 14)	1162	92	9
2	29	2015	June	6	8	9	FIE::MSI2 (1)s (8A)	229	92	9
1	52	2014	November	11	1	15	HpCCA T89 (10)	152	92	8
1	52	2015	April	4	6	15	HpCCA T89 (10)	152	92	NA
11	36	2014	November	11	1	12	HpCCA T89 (10)	1136	92	7
11	36	2015	April	4	6	12	HpCCA T89 (10)	1136	92	NA
5	6	2015	June	6	8	1	HpFKF1 (124 - 11)	56	92	7
3	11	2014	November	11	1	3	HpTOC1 (1 - 5)	311	92	6
3	11	2015	April	4	6	3	HpTOC1 (1 - 5)	311	92	NA
9	48	2014	November	11	1	14	HpTOC1 (1 - 5)	948	92	7
9	48	2015	April	4	6	14	HpTOC1 (1 - 5)	948	92	NA
9	11	2014	November	11	1	4	KR940 (2)	911	92	5
2	39	2015	October	10	12	11	KR941 (4)	239	92	11
1	5	2014	November	11	1	1	OxTOC1 (1119 - 7)	15	92	7
1	5	2015	April	4	6	1	OxTOC1 (1119 - 7)	15	92	NA
1	10	2014	November	11	1	3	OxTOC1 (1119 - 7)	110	92	6
1	10	2015	April	4	6	3	OxTOC1 (1119 - 7)	110	92	NA
1	39	2014	November	11	1	11	OxTOC1 (1119 - 7)	139	92	6
1	39	2015	April	4	6	11	OxTOC1 (1119 - 7)	139	92	NA
9	38	2015	June	6	8	12	OxTOC1 (1119 - 7)	938	92	8
6	58	2014	November	11	1	17	T89	658	92	8
6	58	2015	April	4	6	17	T89	658	92	NA
10	26	2014	November	11	1	8	T89	1026	92	6
10	26	2015	April	4	6	8	T89	1026	92	NA
12	55	2014	November	11	1	16	T89	1255	92	7
12	55	2015	April	4	6	16	T89	1255	92	NA
5	53	2015	June	6	8	15	TEM1AK (8)	553	92	9
11	60	2015	October	10	12	18	TEM1AK (8)	1160	92	11
4	24	2014	November	11	1	7	ZTL (11 - 3)	424	92	8
4	24	2015	April	4	6	7	ZTL (11 - 3)	424	92	NA
1	54	2015	June	6	8	15	ZTL (11 - 5)	154	92	9
2	19	2014	November	11	1	5	ZTL (11 - 7)	219	92	7
2	19	2015	April	4	6	5	ZTL (11 - 7)	219	92	NA
6	27	2015	June	6	8	7	201 (35S:FT) ("normal")	627	93	7
3	26	2014	November	11	1	7	CO (21c)	326	93	6
3	26	2015	April	4	6	7	CO (21c)	326	93	NA
3	47	2015	June	6	8	13	CO (21c)	347	93	7
2	59	2014	November	11	1	17	EBI1 (312 - 3)	259	93	8
2	59	2015	April	4	6	17	EBI1 (312 - 3)	259	93	NA
2	4	2015	June	6	8	1	EBI2 (313 - 7)	24	93	6
7	14	2014	November	11	1	4	EBI2 (313 - 7)	714	93	7
7	14	2015	April	4	6	4	EBI2 (313 - 7)	714	93	NA
7	14	2015	June	6	8	4	EBI2 (313 - 7)	714	93	9
3	41	2015	June	6	8	11	GI (12 - 13)	341	93	8
5	30	2014	November	11	1	9	HpFKF1 (124 - 11)	530	93	6
5	30	2015	April	4	6	9	HpFKF1 (124 - 11)	530	93	NA
8	37	2015	June	6	8	12	HpFKF1 (124 - 11)	837	93	9
9	48	2015	June	6	8	14	HpTOC1 (1 - 5)	948	93	8
2	31	2015	June	6	8	9	mR156cX_35s (3)	231	93	10
5	10	2015	June	6	8	3	mR156cX_35s (3)	510	93	10
5	32	2014	November	11	1	9	PHYA (1A)	532	93	7
5	32	2015	April	4	6	9	PHYA (1A)	532	93	NA
7	43	2014	November	11	1	14	PHYA (22)	743	93	9
7	43	2015	April	4	6	14	PHYA (22)	743	93	NA
7	43	2015	June	6	8	14	PHYA (22)	743	93	11
1	30	2014	November	11	1	9	T89	130	93	6
1	30	2015	April	4	6	9	T89	130	93	NA
2	45	2014	November	11	1	13	T89	245	93	7
2	45	2015	April	4	6	13	T89	245	93	NA
2	48	2014	November	11	1	13	T89	248	93	7
2	48	2015	April	4	6	13	T89	248	93	NA
2	48	2015	June	6	8	13	T89	248	93	7
10	26	2015	June	6	8	8	T89	1026	93	8
7	44	2015	August	8	10	14	TEM1AK (8)	744	93	9
10	38	2015	June	6	8	12	TEM1AK (8)	1038	93	8
8	29	2015	June	6	8	10	ZTL (11 - 5)	829	93	8
8	62	2014	November	11	1	18	ZTL (11 - 5)	862	93	7
8	62	2015	April	4	6	18	ZTL (11 - 5)	862	93	NA
4	36	2014	November	11	1	11	EBI2 (313 - 6)	436	94	8
4	36	2015	April	4	6	11	EBI2 (313 - 6)	436	94	NA
7	3	2014	November	11	1	2	FIE::MSI2 (1)s (8A)	73	94	6
9	60	2015	June	6	8	18	GI (12 - 13)	960	94	7
5	51	2015	June	6	8	15	HpFKF1 (124 - 11)	551	94	7
6	2	2014	November	11	1	1	HpTOC1 (1 - 5)	62	94	8
6	2	2015	April	4	6	1	HpTOC1 (1 - 5)	62	94	NA
3	63	2014	November	11	1	17	KR940 (2)	363	94	6
3	63	2015	April	4	6	17	KR940 (2)	363	94	NA
3	63	2015	June	6	8	17	KR940 (2)	363	94	7
1	5	2015	June	6	8	1	OxTOC1 (1119 - 7)	15	94	9
1	10	2015	June	6	8	3	OxTOC1 (1119 - 7)	110	94	8
12	49	2015	October	10	12	14	OxTOC1 (1119 - 7)	1249	94	11
3	61	2015	June	6	8	17	PRR7 (261 - 5)	361	94	7
9	63	2015	August	8	10	18	T89	963	94	8
11	40	2014	November	11	1	12	T89	1140	94	6
11	40	2015	April	4	6	12	T89	1140	94	NA
8	6	2014	November	11	1	2	ZTL (11 - 3)	86	94	6
8	6	2015	April	4	6	2	ZTL (11 - 3)	86	94	NA
4	33	2014	November	11	1	9	ZTL (11 - 3)	433	94	7
4	33	2015	April	4	6	9	ZTL (11 - 3)	433	94	NA
11	57	2014	November	11	1	18	201 (35S:FT) ("normal")	1157	95	10
11	57	2015	April	4	6	18	201 (35S:FT) ("normal")	1157	95	NA
2	10	2015	August	8	10	3	CO (21c)	210	95	7
2	10	2015	October	10	12	3	CO (21c)	210	95	8
3	60	2014	November	11	1	17	EBI1 (312 - 2)	360	95	8
3	60	2015	April	4	6	17	EBI1 (312 - 2)	360	95	NA
7	16	2014	November	11	1	6	EBI1 (312 - 2)	716	95	6
7	16	2015	April	4	6	6	EBI1 (312 - 2)	716	95	NA
7	16	2015	June	6	8	6	EBI1 (312 - 2)	716	95	7
12	38	2015	June	6	8	12	EBI1 (312 - 2)	1238	95	9
11	22	2015	June	6	8	8	EBI1 (312 - 3)	1122	95	8
10	48	2014	November	11	1	14	EBI2 (313 - 6)	1048	95	7
10	48	2015	April	4	6	14	EBI2 (313 - 6)	1048	95	NA
1	62	2015	June	6	8	17	EBI2 (313 - 7)	162	95	8
3	8	2014	November	11	1	3	EBI2 (313 - 8)	38	95	7
3	8	2015	April	4	6	3	EBI2 (313 - 8)	38	95	NA
1	16	2015	June	6	8	5	GI (12 - 13)	116	95	7
9	2	2015	August	8	10	2	HpFKF1 (124 - 11)	92	95	7
5	30	2015	June	6	8	9	HpFKF1 (124 - 11)	530	95	7
11	18	2015	June	6	8	6	KR940 (6)	1118	95	7
6	47	2014	November	11	1	13	mR156cX_35s (3)	647	95	8
6	47	2015	April	4	6	13	mR156cX_35s (3)	647	95	NA
6	47	2015	June	6	8	13	mR156cX_35s (3)	647	95	9
11	13	2015	June	6	8	4	mR156cX_35s (3)	1113	95	9
11	25	2014	November	11	1	8	mR156cX_35s (3)	1125	95	8
11	25	2015	April	4	6	8	mR156cX_35s (3)	1125	95	NA
1	39	2015	June	6	8	11	OxTOC1 (1119 - 7)	139	95	8
2	44	2015	June	6	8	13	T89	244	95	8
8	32	2015	August	8	10	10	T89	832	95	8
8	32	2015	October	10	12	10	T89	832	95	9
5	52	2014	November	11	1	15	TEM1BK (5)	552	95	7
5	52	2015	June	6	8	15	TEM1BK (5)	552	95	7
8	62	2015	June	6	8	18	ZTL (11 - 5)	862	95	8
5	19	2014	November	11	1	5	201 (35S:FT) ("normal")	519	96	6
5	19	2015	April	4	6	5	201 (35S:FT) ("normal")	519	96	NA
10	14	2015	April	4	6	4	ami TEM (12)	1014	96	9
10	14	2015	June	6	8	4	ami TEM (12)	1014	96	7
2	59	2015	June	6	8	17	EBI1 (312 - 3)	259	96	8
2	1	2015	June	6	8	1	FIE::MSI2 (1)s (8A)	21	96	9
3	27	2015	August	8	10	7	FT (16c)	327	96	8
5	51	2015	August	8	10	15	HpFKF1 (124 - 11)	551	96	8
10	9	2014	November	11	1	4	HpTOC1 (1 - 5)	109	96	6
10	9	2015	April	4	6	4	HpTOC1 (1 - 5)	109	96	NA
2	16	2014	November	11	1	5	HpTOC1 (1 - 5)	216	96	6
2	16	2015	April	4	6	5	HpTOC1 (1 - 5)	216	96	NA
2	5	2014	November	11	1	1	KR940 (13)	25	96	6
2	5	2015	April	4	6	1	KR940 (13)	25	96	NA
5	55	2014	November	11	1	15	KR940 (2)	555	96	8
5	55	2015	April	4	6	15	KR940 (2)	555	96	NA
5	55	2015	June	6	8	15	KR940 (2)	555	96	9
12	6	2015	June	6	8	2	KR942 (14)	126	96	8
4	11	2014	November	11	1	3	KR942 (14)	411	96	7
4	11	2015	April	4	6	3	KR942 (14)	411	96	NA
7	4	2015	August	8	10	2	mR156cX_35s (3)	74	96	7
7	4	2015	October	10	12	2	mR156cX_35s (3)	74	96	7
11	20	2015	June	6	8	6	MSI1 (1A)	1120	96	8
4	63	2014	November	11	1	17	MSI2 (1)	463	96	6
4	63	2015	April	4	6	17	MSI2 (1)	463	96	NA
5	32	2015	June	6	8	9	PHYA (1A)	532	96	7
2	46	2015	June	6	8	13	PHYA (22)	246	96	9
4	31	2014	November	11	1	9	T89	431	96	7
4	31	2015	April	4	6	9	T89	431	96	NA
4	31	2015	June	6	8	9	T89	431	96	7
6	41	2015	August	8	10	11	T89	641	96	8
6	41	2015	October	10	12	11	T89	641	96	10
6	58	2015	June	6	8	17	T89	658	96	10
8	25	2014	November	11	1	8	T89	825	96	7
8	25	2015	April	4	6	8	T89	825	96	NA
9	40	2014	November	11	1	12	T89	940	96	6
9	40	2015	April	4	6	12	T89	940	96	NA
9	63	2015	October	10	12	18	T89	963	96	8
10	23	2014	November	11	1	8	TEM1AK (8)	1023	96	7
10	23	2015	April	4	6	8	TEM1AK (8)	1023	96	NA
10	55	2014	November	11	1	16	TEM1AK (8)	1055	96	7
10	55	2015	April	4	6	16	TEM1AK (8)	1055	96	NA
4	33	2015	June	6	8	9	ZTL (11 - 3)	433	96	8
7	63	2015	April	4	6	18	ZTL (11 - 3)	763	96	9
9	62	2014	November	11	1	18	ami TEM (12)	962	97	6
9	62	2015	April	4	6	18	ami TEM (12)	962	97	NA
5	9	2014	November	11	1	3	EBI2 (313 - 6)	59	97	8
5	9	2015	April	4	6	3	EBI2 (313 - 6)	59	97	NA
9	55	2014	November	11	1	16	EBI2 (313 - 7)	955	97	7
9	55	2015	April	4	6	16	EBI2 (313 - 7)	955	97	NA
3	8	2015	June	6	8	3	EBI2 (313 - 8)	38	97	7
10	24	2014	November	11	1	8	EBI2 (313 - 8)	1024	97	7
10	24	2015	April	4	6	8	EBI2 (313 - 8)	1024	97	NA
11	62	2015	April	4	6	18	EBI2 (345 - 14)	1162	97	3
3	27	2015	October	10	12	7	FT (16c)	327	97	9
2	38	2014	November	11	1	11	HpCCA T89 (10)	238	97	6
2	38	2015	April	4	6	11	HpCCA T89 (10)	238	97	NA
9	2	2015	October	10	12	2	HpFKF1 (124 - 11)	92	97	7
3	19	2015	August	8	10	5	HpFKF1 (124 - 11)	319	97	9
7	10	2014	November	11	1	4	HpFKF1 (124 - 11)	710	97	6
7	10	2015	April	4	6	4	HpFKF1 (124 - 11)	710	97	NA
7	10	2015	June	6	8	4	HpFKF1 (124 - 11)	710	97	8
7	56	2015	October	10	12	16	HpFKF1 (124 - 11)	756	97	10
8	44	2014	November	11	1	14	HpFKF1 (124 - 11)	844	97	7
8	44	2015	April	4	6	14	HpFKF1 (124 - 11)	844	97	NA
8	44	2015	June	6	8	14	HpFKF1 (124 - 11)	844	97	7
12	63	2015	August	8	10	18	HpFKF1 (124 - 11)	1263	97	7
12	63	2015	October	10	12	18	HpFKF1 (124 - 11)	1263	97	8
5	54	2015	June	6	8	15	HpTOC1 (1 - 5)	554	97	8
8	47	2014	November	11	1	14	KR940 (13)	847	97	6
4	16	2015	June	6	8	5	KR940 (6)	416	97	7
4	26	2015	June	6	8	7	KR940 (6)	426	97	10
4	55	2015	June	6	8	15	KR940 (6)	455	97	8
7	34	2015	August	8	10	10	KR941 (1)	734	97	11
12	57	2015	June	6	8	18	KR942 (14)	1257	97	9
2	28	2015	October	10	12	7	mR156cX_35s (3)	228	97	9
4	29	2014	November	11	1	9	PHYA (22)	429	97	9
4	29	2015	April	4	6	9	PHYA (22)	429	97	NA
4	29	2015	June	6	8	9	PHYA (22)	429	97	12
3	61	2014	November	11	1	17	PRR7 (261 - 5)	361	97	6
3	61	2015	April	4	6	17	PRR7 (261 - 5)	361	97	NA
2	40	2014	November	11	1	11	T89	240	97	7
2	40	2015	April	4	6	11	T89	240	97	NA
8	25	2015	June	6	8	8	T89	825	97	8
10	34	2014	November	11	1	10	T89	1034	97	6
10	34	2015	April	4	6	10	T89	1034	97	NA
10	34	2015	June	6	8	10	T89	1034	97	7
6	9	2014	November	11	1	3	ZTL (11 - 7)	69	97	6
6	9	2015	April	4	6	3	ZTL (11 - 7)	69	97	NA
1	40	2015	June	6	8	11	ZTL (11 - 7)	140	97	8
9	59	2015	June	6	8	18	ZTL (11 - 7)	959	97	7
9	62	2015	June	6	8	18	ami TEM (12)	962	98	7
2	49	2015	June	6	8	13	EBI2 (313 - 8)	249	98	10
10	47	2015	June	6	8	14	EBI2 (313 - 8)	1047	98	8
1	11	2014	November	11	1	3	EBI2 (345 - 14)	111	98	7
1	11	2015	April	4	6	3	EBI2 (345 - 14)	111	98	NA
1	11	2015	June	6	8	3	EBI2 (345 - 14)	111	98	8
3	19	2015	October	10	12	5	HpFKF1 (124 - 11)	319	98	9
5	51	2015	October	10	12	15	HpFKF1 (124 - 11)	551	98	9
10	61	2015	June	6	8	18	HpTOC1 (1 - 5)	1061	98	7
2	5	2015	June	6	8	1	KR940 (13)	25	98	7
4	1	2014	November	11	1	1	KR940 (6)	41	98	7
4	1	2015	April	4	6	1	KR940 (6)	41	98	NA
11	8	2015	June	6	8	4	KR941 (1)	118	98	9
9	25	2014	November	11	1	8	KR941 (4)	925	98	6
9	25	2015	April	4	6	8	KR941 (4)	925	98	NA
9	25	2015	June	6	8	8	KR941 (4)	925	98	8
2	54	2014	November	11	1	15	KR942 (14)	254	98	8
2	54	2015	April	4	6	15	KR942 (14)	254	98	NA
6	18	2014	November	11	1	5	KR942 (14)	618	98	7
6	18	2015	April	4	6	5	KR942 (14)	618	98	NA
1	19	2015	June	6	8	5	MSI1 (1A)	119	98	8
9	47	2014	November	11	1	14	PHYA (1A)	947	98	7
9	47	2015	April	4	6	14	PHYA (1A)	947	98	NA
9	47	2015	June	6	8	14	PHYA (1A)	947	98	8
6	51	2014	November	11	1	15	PRR7 (261 - 5)	651	98	7
6	51	2015	April	4	6	15	PRR7 (261 - 5)	651	98	NA
11	9	2014	November	11	1	4	T89	119	98	7
11	9	2015	April	4	6	4	T89	119	98	NA
1	30	2015	June	6	8	9	T89	130	98	8
2	61	2015	June	6	8	17	T89	261	98	8
4	31	2015	August	8	10	9	T89	431	98	8
4	31	2015	October	10	12	9	T89	431	98	9
10	23	2015	June	6	8	8	TEM1AK (8)	1023	98	8
4	17	2014	November	11	1	5	TEM1BK (5)	417	98	7
4	17	2015	April	4	6	5	TEM1BK (5)	417	98	NA
8	30	2014	November	11	1	10	TEM1BK (5)	830	98	6
8	30	2015	April	4	6	10	TEM1BK (5)	830	98	NA
5	43	2015	October	10	12	13	201 (35S:FT) ("normal")	543	99	11
11	21	2014	November	11	1	6	201 (35S:FT) ("normal")	1121	99	7
11	21	2015	April	4	6	6	201 (35S:FT) ("normal")	1121	99	NA
8	5	2015	June	6	8	2	CO (21c)	85	99	10
12	48	2014	November	11	1	14	EBI1 (312 - 2)	1248	99	7
12	48	2015	April	4	6	14	EBI1 (312 - 2)	1248	99	NA
2	50	2014	November	11	1	15	EBI2 (313 - 7)	250	99	8
2	50	2015	April	4	6	15	EBI2 (313 - 7)	250	99	NA
6	22	2014	November	11	1	7	EBI2 (313 - 7)	622	99	6
6	22	2015	April	4	6	7	EBI2 (313 - 7)	622	99	NA
7	59	2015	June	6	8	18	EBI2 (313 - 7)	759	99	7
11	37	2015	August	8	10	12	EBI2 (313 - 8)	1137	99	6
3	24	2015	April	4	6	7	FIE::MSI2 (1)s (8A)	324	99	9
11	36	2015	June	6	8	12	HpCCA T89 (10)	1136	99	8
1	33	2014	November	11	1	9	KR940 (13)	133	99	6
1	33	2015	April	4	6	9	KR940 (13)	133	99	NA
3	36	2015	August	8	10	11	KR941 (1)	336	99	9
7	34	2015	October	10	12	10	KR941 (1)	734	99	11
11	20	2015	August	8	10	6	MSI1 (1A)	1120	99	10
2	40	2015	June	6	8	11	T89	240	99	8
8	52	2014	November	11	1	16	T89	852	99	6
8	52	2015	April	4	6	16	T89	852	99	NA
8	52	2015	June	6	8	16	T89	852	99	6
4	42	2014	November	11	1	11	TEM1BK (5)	442	99	7
4	42	2015	April	4	6	11	TEM1BK (5)	442	99	NA
6	25	2015	August	8	10	7	TEM1BK (5)	625	99	7
8	30	2015	June	6	8	10	TEM1BK (5)	830	99	9
7	19	2014	November	11	1	6	ZTL (11 - 3)	719	99	8
7	19	2015	April	4	6	6	ZTL (11 - 3)	719	99	NA
7	19	2015	June	6	8	6	ZTL (11 - 3)	719	99	8
9	26	2014	November	11	1	8	201 (35S:FT) ("normal")	926	100	8
9	26	2015	April	4	6	8	201 (35S:FT) ("normal")	926	100	NA
3	29	2014	November	11	1	9	201 (35S:FT) (skum)	329	100	9
3	29	2015	April	4	6	9	201 (35S:FT) (skum)	329	100	NA
10	14	2014	November	11	1	4	ami TEM (12)	1014	100	6
3	26	2015	June	6	8	7	CO (21c)	326	100	7
10	44	2014	November	11	1	14	CO (21c)	1044	100	7
10	44	2015	April	4	6	14	CO (21c)	1044	100	NA
12	7	2014	November	11	1	2	EBI1 (312 - 3)	127	100	8
12	7	2015	April	4	6	2	EBI1 (312 - 3)	127	100	NA
10	39	2014	November	11	1	12	EBI1 (312 - 3)	1039	100	7
10	39	2015	April	4	6	12	EBI1 (312 - 3)	1039	100	NA
8	15	2014	November	11	1	6	EBI2 (313 - 6)	815	100	6
8	15	2015	April	4	6	6	EBI2 (313 - 6)	815	100	NA
6	22	2015	June	6	8	7	EBI2 (313 - 7)	622	100	6
10	19	2014	November	11	1	6	EBI2 (313 - 8)	1019	100	6
10	19	2015	April	4	6	6	EBI2 (313 - 8)	1019	100	NA
10	19	2015	June	6	8	6	EBI2 (313 - 8)	1019	100	8
11	52	2014	November	11	1	16	EBI2 (313 - 8)	1152	100	8
11	52	2015	April	4	6	16	EBI2 (313 - 8)	1152	100	NA
3	11	2015	June	6	8	3	HpTOC1 (1 - 5)	311	100	8
3	54	2014	November	11	1	15	KR940 (13)	354	100	8
3	54	2015	April	4	6	15	KR940 (13)	354	100	NA
7	52	2014	November	11	1	16	KR940 (2)	752	100	7
7	52	2015	April	4	6	16	KR940 (2)	752	100	NA
3	4	2014	November	11	1	1	KR941 (1)	34	100	8
3	4	2015	April	4	6	1	KR941 (1)	34	100	NA
11	8	2014	November	11	1	4	KR941 (1)	118	100	6
11	8	2015	April	4	6	4	KR941 (1)	118	100	NA
9	23	2014	November	11	1	8	KR941 (1)	923	100	7
9	23	2015	April	4	6	8	KR941 (1)	923	100	NA
9	23	2015	June	6	8	8	KR941 (1)	923	100	8
12	53	2014	November	11	1	16	KR941 (4)	1253	100	7
12	53	2015	April	4	6	16	KR941 (4)	1253	100	NA
12	53	2015	June	6	8	16	KR941 (4)	1253	100	8
4	11	2015	June	6	8	3	KR942 (14)	411	100	9
12	32	2014	November	11	1	10	KR942 (14)	1232	100	8
12	32	2015	April	4	6	10	KR942 (14)	1232	100	NA
2	28	2015	August	8	10	7	mR156cX_35s (3)	228	100	8
6	4	2014	November	11	1	1	MSI1 (1A)	64	100	9
6	4	2015	April	4	6	1	MSI1 (1A)	64	100	NA
2	11	2014	November	11	1	3	MSI1 (1A)	211	100	7
2	11	2015	April	4	6	3	MSI1 (1A)	211	100	NA
4	22	2015	June	6	8	7	MSI1 (1A)	422	100	8
4	63	2015	June	6	8	17	MSI2 (1)	463	100	8
9	18	2014	November	11	1	6	MSI2 (1)	918	100	8
9	18	2015	April	4	6	6	MSI2 (1)	918	100	NA
11	63	2014	November	11	1	18	MSI2 (1)	1163	100	7
11	63	2015	April	4	6	18	MSI2 (1)	1163	100	NA
11	39	2014	November	11	1	12	PHYA (1A)	1139	100	7
11	39	2015	April	4	6	12	PHYA (1A)	1139	100	NA
6	1	2014	November	11	1	1	PHYA (22)	61	100	10
6	1	2015	April	4	6	1	PHYA (22)	61	100	NA
6	1	2015	June	6	8	1	PHYA (22)	61	100	11
2	15	2015	August	8	10	5	PHYA (22)	215	100	9
4	10	2015	June	6	8	3	PRR7 (261 - 5)	410	100	9
6	40	2015	August	8	10	11	T89	640	100	11
6	40	2015	October	10	12	11	T89	640	100	12
7	21	2014	November	11	1	6	T89	721	100	7
7	21	2015	April	4	6	6	T89	721	100	NA
7	60	2014	November	11	1	18	T89	760	100	5
7	60	2015	April	4	6	18	T89	760	100	NA
7	60	2015	June	6	8	18	T89	760	100	7
7	44	2015	October	10	12	14	TEM1AK (8)	744	100	12
11	5	2015	June	6	8	2	TEM1BK (5)	115	100	7
6	25	2015	October	10	12	7	TEM1BK (5)	625	100	8
8	34	2015	August	8	10	10	ZTL (11 - 3)	834	100	5
8	43	2014	November	11	1	14	ZTL (11 - 7)	843	100	7
8	43	2015	April	4	6	14	ZTL (11 - 7)	843	100	NA
8	43	2015	June	6	8	14	ZTL (11 - 7)	843	100	9
11	57	2015	June	6	8	18	201 (35S:FT) ("normal")	1157	101	14
8	5	2014	November	11	1	2	CO (21c)	85	101	6
8	5	2015	April	4	6	2	CO (21c)	85	101	NA
5	28	2015	June	6	8	7	EBI1 (312 - 3)	528	101	8
3	59	2015	June	6	8	17	EBI2 (313 - 6)	359	101	9
1	46	2014	November	11	1	13	EBI2 (313 - 7)	146	101	7
1	46	2015	April	4	6	13	EBI2 (313 - 7)	146	101	NA
1	46	2015	June	6	8	13	EBI2 (313 - 7)	146	101	8
7	14	2015	August	8	10	4	EBI2 (313 - 7)	714	101	9
7	14	2015	October	10	12	4	EBI2 (313 - 7)	714	101	10
9	32	2015	June	6	8	10	EBI2 (313 - 7)	932	101	9
9	24	2014	November	11	1	8	EBI2 (345 - 14)	924	101	8
9	24	2015	April	4	6	8	EBI2 (345 - 14)	924	101	NA
2	38	2015	June	6	8	11	HpCCA T89 (10)	238	101	8
1	29	2014	November	11	1	9	HpTOC1 (1 - 5)	129	101	7
1	29	2015	April	4	6	9	HpTOC1 (1 - 5)	129	101	NA
7	17	2014	November	11	1	6	HpTOC1 (1 - 5)	717	101	7
7	17	2015	April	4	6	6	HpTOC1 (1 - 5)	717	101	NA
7	17	2015	June	6	8	6	HpTOC1 (1 - 5)	717	101	8
3	36	2015	October	10	12	11	KR941 (1)	336	101	13
11	42	2014	November	11	1	12	KR941 (1)	1142	101	8
11	42	2015	April	4	6	12	KR941 (1)	1142	101	NA
11	20	2015	October	10	12	6	MSI1 (1A)	1120	101	13
2	21	2015	June	6	8	5	PRR7 (261 - 5)	221	101	8
2	47	2014	November	11	1	13	T89	247	101	7
2	47	2015	April	4	6	13	T89	247	101	NA
2	47	2015	June	6	8	13	T89	247	101	9
8	52	2015	August	8	10	16	T89	852	101	9
4	17	2015	June	6	8	5	TEM1BK (5)	417	101	8
9	35	2014	November	11	1	10	201 (35S:FT) (skum)	935	102	8
9	35	2015	April	4	6	10	201 (35S:FT) (skum)	935	102	NA
2	34	2014	November	11	1	9	CO (21c)	234	102	7
2	34	2015	April	4	6	9	CO (21c)	234	102	NA
1	43	2014	November	11	1	13	EBI1 (312 - 3)	143	102	7
1	43	2015	April	4	6	13	EBI1 (312 - 3)	143	102	NA
4	30	2015	June	6	8	9	EBI1 (312 - 3)	430	102	9
10	48	2015	June	6	8	14	EBI2 (313 - 6)	1048	102	9
6	31	2015	August	8	10	9	EBI2 (313 - 8)	631	102	7
10	47	2014	November	11	1	14	EBI2 (313 - 8)	1047	102	7
10	47	2015	April	4	6	14	EBI2 (313 - 8)	1047	102	NA
1	44	2014	November	11	1	13	HpTOC1 (1 - 5)	144	102	7
1	44	2015	April	4	6	13	HpTOC1 (1 - 5)	144	102	NA
1	13	2015	June	6	8	3	KR940 (13)	113	102	7
3	39	2014	November	11	1	11	KR940 (2)	339	102	7
3	39	2015	April	4	6	11	KR940 (2)	339	102	NA
7	52	2015	June	6	8	16	KR940 (2)	752	102	9
7	42	2014	November	11	1	12	MSI2 (1)	742	102	8
7	42	2015	April	4	6	12	MSI2 (1)	742	102	NA
9	18	2015	June	6	8	6	MSI2 (1)	918	102	10
7	54	2014	November	11	1	16	PHYA (22)	754	102	11
7	54	2015	April	4	6	16	PHYA (22)	754	102	NA
12	15	2014	November	11	1	6	PHYA (22)	1215	102	9
12	15	2015	April	4	6	6	PHYA (22)	1215	102	NA
6	51	2015	June	6	8	15	PRR7 (261 - 5)	651	102	8
2	17	2014	November	11	1	5	T89	217	102	7
2	17	2015	April	4	6	5	T89	217	102	NA
2	45	2015	June	6	8	13	T89	245	102	10
9	31	2015	June	6	8	10	T89	931	102	8
10	46	2014	November	11	1	14	T89	1046	102	7
10	46	2015	April	4	6	14	T89	1046	102	NA
2	13	2014	November	11	1	3	TEM1AK (8)	213	102	8
2	13	2015	April	4	6	3	TEM1AK (8)	213	102	NA
9	34	2014	November	11	1	10	TEM1AK (8)	934	102	7
9	34	2015	April	4	6	10	TEM1AK (8)	934	102	NA
5	5	2014	November	11	1	1	TEM1BK (5)	55	102	7
5	5	2015	April	4	6	1	TEM1BK (5)	55	102	NA
11	15	2014	November	11	1	6	TEM1BK (5)	1115	102	6
11	15	2015	April	4	6	6	TEM1BK (5)	1115	102	NA
4	45	2014	November	11	1	13	ZTL (11 - 5)	445	102	7
4	45	2015	April	4	6	13	ZTL (11 - 5)	445	102	NA
6	9	2015	June	6	8	3	ZTL (11 - 7)	69	102	7
2	19	2015	June	6	8	5	ZTL (11 - 7)	219	102	8
4	12	2014	November	11	1	3	ami TEM (12)	412	103	6
4	12	2015	April	4	6	3	ami TEM (12)	412	103	NA
4	32	2014	November	11	1	9	ami TEM (12)	432	103	7
4	32	2015	April	4	6	9	ami TEM (12)	432	103	NA
7	16	2015	August	8	10	6	EBI1 (312 - 2)	716	103	9
7	31	2015	August	8	10	10	EBI1 (312 - 2)	731	103	10
6	10	2014	November	11	1	3	EBI2 (313 - 7)	610	103	9
6	10	2015	April	4	6	3	EBI2 (313 - 7)	610	103	NA
6	22	2015	August	8	10	7	EBI2 (313 - 7)	622	103	7
1	56	2014	November	11	1	15	EBI2 (313 - 8)	156	103	7
1	56	2015	April	4	6	15	EBI2 (313 - 8)	156	103	NA
6	31	2015	October	10	12	9	EBI2 (313 - 8)	631	103	8
10	24	2015	June	6	8	8	EBI2 (313 - 8)	1024	103	8
11	37	2015	October	10	12	12	EBI2 (313 - 8)	1137	103	7
11	62	2014	November	11	1	18	EBI2 (345 - 14)	1162	103	7
12	13	2014	November	11	1	4	FIE::MSI2 (1)s (8A)	1213	103	8
12	13	2015	April	4	6	4	FIE::MSI2 (1)s (8A)	1213	103	NA
2	16	2015	June	6	8	5	HpTOC1 (1 - 5)	216	103	8
1	13	2014	November	11	1	3	KR940 (13)	113	103	6
1	13	2015	April	4	6	3	KR940 (13)	113	103	NA
1	33	2015	June	6	8	9	KR940 (13)	133	103	8
1	8	2014	November	11	1	3	KR940 (6)	18	103	6
1	8	2015	April	4	6	3	KR940 (6)	18	103	NA
1	8	2015	June	6	8	3	KR940 (6)	18	103	8
11	25	2015	June	6	8	8	mR156cX_35s (3)	1125	103	9
5	44	2015	August	8	10	13	MSI1 (1A)	544	103	9
5	44	2015	October	10	12	13	MSI1 (1A)	544	103	10
11	63	2015	June	6	8	18	MSI2 (1)	1163	103	8
3	3	2014	November	11	1	1	PHYA (1A)	33	103	7
3	3	2015	April	4	6	1	PHYA (1A)	33	103	NA
12	2	2014	November	11	1	2	PHYA (1A)	122	103	7
12	2	2015	April	4	6	2	PHYA (1A)	122	103	NA
6	46	2014	November	11	1	13	PRR7 (261 - 5)	646	103	8
6	46	2015	April	4	6	13	PRR7 (261 - 5)	646	103	NA
1	9	2014	November	11	1	3	T89	19	103	7
1	9	2015	April	4	6	3	T89	19	103	NA
12	55	2015	June	6	8	16	T89	1255	103	10
5	52	2015	August	8	10	15	TEM1BK (5)	552	103	7
5	52	2015	October	10	12	15	TEM1BK (5)	552	103	8
5	28	2014	November	11	1	7	EBI1 (312 - 3)	528	104	7
5	28	2015	April	4	6	7	EBI1 (312 - 3)	528	104	NA
1	21	2014	November	11	1	5	EBI2 (313 - 7)	121	104	7
1	21	2015	April	4	6	5	EBI2 (313 - 7)	121	104	NA
6	22	2015	October	10	12	7	EBI2 (313 - 7)	622	104	7
7	59	2015	August	8	10	18	EBI2 (313 - 7)	759	104	8
10	16	2014	November	11	1	6	EBI2 (313 - 7)	1016	104	6
10	16	2015	April	4	6	6	EBI2 (313 - 7)	1016	104	NA
10	16	2015	June	6	8	6	EBI2 (313 - 7)	1016	104	8
9	58	2015	August	8	10	18	EBI2 (313 - 8)	958	104	9
9	43	2014	November	11	1	14	EBI2 (345 - 14)	943	104	7
9	43	2015	April	4	6	14	EBI2 (345 - 14)	943	104	NA
9	43	2015	June	6	8	14	EBI2 (345 - 14)	943	104	9
1	52	2015	June	6	8	15	HpCCA T89 (10)	152	104	11
5	38	2014	November	11	1	11	KR940 (13)	538	104	7
5	38	2015	April	4	6	11	KR940 (13)	538	104	NA
1	18	2014	November	11	1	5	KR940 (2)	118	104	6
1	18	2015	April	4	6	5	KR940 (2)	118	104	NA
1	18	2015	June	6	8	5	KR940 (2)	118	104	8
1	35	2014	November	11	1	9	KR940 (6)	135	104	8
1	35	2015	April	4	6	9	KR940 (6)	135	104	NA
8	55	2014	November	11	1	16	KR940 (6)	855	104	8
8	55	2015	April	4	6	16	KR940 (6)	855	104	NA
3	4	2015	June	6	8	1	KR941 (1)	34	104	8
5	47	2014	November	11	1	13	KR941 (4)	547	104	8
5	47	2015	April	4	6	13	KR941 (4)	547	104	NA
6	18	2015	June	6	8	5	KR942 (14)	618	104	9
6	29	2014	November	11	1	9	KR942 (14)	629	104	7
6	29	2015	April	4	6	9	KR942 (14)	629	104	NA
6	4	2015	June	6	8	1	MSI1 (1A)	64	104	10
12	34	2014	November	11	1	10	MSI1 (1A)	1234	104	7
12	34	2015	April	4	6	10	MSI1 (1A)	1234	104	NA
2	15	2015	October	10	12	5	PHYA (22)	215	104	11
9	22	2015	June	6	8	8	PHYA (22)	922	104	13
1	27	2014	November	11	1	7	PRR7 (261 - 5)	127	104	8
1	27	2015	April	4	6	7	PRR7 (261 - 5)	127	104	NA
1	2	2014	November	11	1	1	T89	12	104	7
1	2	2015	April	4	6	1	T89	12	104	NA
2	9	2014	November	11	1	3	T89	29	104	7
2	9	2015	April	4	6	3	T89	29	104	NA
10	57	2014	November	11	1	18	T89	1057	104	7
10	57	2015	April	4	6	18	T89	1057	104	NA
11	17	2014	November	11	1	6	T89	1117	104	7
11	17	2015	April	4	6	6	T89	1117	104	NA
12	11	2014	November	11	1	4	T89	1211	104	6
12	11	2015	April	4	6	4	T89	1211	104	NA
12	11	2015	June	6	8	4	T89	1211	104	8
4	42	2015	June	6	8	11	TEM1BK (5)	442	104	8
9	8	2014	November	11	1	4	ZTL (11 - 3)	98	104	6
9	8	2015	April	4	6	4	ZTL (11 - 3)	98	104	NA
6	43	2014	November	11	1	13	ZTL (11 - 3)	643	104	8
6	43	2015	April	4	6	13	ZTL (11 - 3)	643	104	NA
4	48	2014	November	11	1	13	201 (35S:FT) (skum)	448	105	11
4	48	2015	April	4	6	13	201 (35S:FT) (skum)	448	105	NA
12	22	2014	November	11	1	8	CO (21c)	1222	105	7
12	22	2015	April	4	6	8	CO (21c)	1222	105	NA
4	5	2014	November	11	1	1	EBI1 (312 - 2)	45	105	7
4	5	2015	April	4	6	1	EBI1 (312 - 2)	45	105	NA
3	60	2015	June	6	8	17	EBI1 (312 - 2)	360	105	10
8	15	2015	June	6	8	6	EBI2 (313 - 6)	815	105	9
7	59	2014	November	11	1	18	EBI2 (313 - 7)	759	105	6
7	59	2015	April	4	6	18	EBI2 (313 - 7)	759	105	NA
7	59	2015	October	10	12	18	EBI2 (313 - 7)	759	105	9
12	40	2014	November	11	1	12	EBI2 (313 - 7)	1240	105	7
12	40	2015	April	4	6	12	EBI2 (313 - 7)	1240	105	NA
12	40	2015	June	6	8	12	EBI2 (313 - 7)	1240	105	8
6	28	2014	November	11	1	7	GI (12 - 13)	628	105	7
6	28	2015	April	4	6	7	GI (12 - 13)	628	105	NA
10	61	2014	November	11	1	18	HpTOC1 (1 - 5)	1061	105	7
10	61	2015	April	4	6	18	HpTOC1 (1 - 5)	1061	105	NA
8	47	2015	August	8	10	14	KR940 (13)	847	105	9
2	63	2014	November	11	1	17	KR941 (4)	263	105	7
2	63	2015	April	4	6	17	KR941 (4)	263	105	NA
10	29	2014	November	11	1	10	MSI2 (1)	1029	105	7
10	29	2015	April	4	6	10	MSI2 (1)	1029	105	NA
5	50	2015	June	6	8	15	PHYA (1A)	550	105	10
9	29	2015	August	8	10	10	PHYA (1A)	929	105	9
11	4	2015	June	6	8	2	PHYA (22)	114	105	12
5	35	2014	November	11	1	9	PRR7 (261 - 5)	535	105	6
5	35	2015	April	4	6	9	PRR7 (261 - 5)	535	105	NA
5	35	2015	June	6	8	9	PRR7 (261 - 5)	535	105	8
8	4	2014	November	11	1	2	T89	84	105	7
8	4	2015	April	4	6	2	T89	84	105	NA
1	12	2014	November	11	1	3	T89	112	105	7
1	12	2015	April	4	6	3	T89	112	105	NA
1	24	2014	November	11	1	7	T89	124	105	7
1	24	2015	April	4	6	7	T89	124	105	NA
9	37	2015	June	6	8	12	T89	937	105	8
10	63	2015	August	8	10	18	T89	1063	105	9
8	6	2015	June	6	8	2	ZTL (11 - 3)	86	105	8
6	61	2014	November	11	1	17	ZTL (11 - 7)	661	105	8
6	61	2015	April	4	6	17	ZTL (11 - 7)	661	105	NA
10	18	2014	November	11	1	6	EBI1 (312 - 3)	1018	106	7
10	18	2015	April	4	6	6	EBI1 (312 - 3)	1018	106	NA
4	36	2015	June	6	8	11	EBI2 (313 - 6)	436	106	10
2	50	2015	June	6	8	15	EBI2 (313 - 7)	250	106	12
9	55	2015	June	6	8	16	EBI2 (313 - 7)	955	106	9
11	48	2014	November	11	1	14	EBI2 (313 - 7)	1148	106	7
11	48	2015	April	4	6	14	EBI2 (313 - 7)	1148	106	NA
11	48	2015	June	6	8	14	EBI2 (313 - 7)	1148	106	8
9	58	2015	October	10	12	18	EBI2 (313 - 8)	958	106	11
3	24	2014	November	11	1	7	FIE::MSI2 (1)s (8A)	324	106	7
4	59	2014	November	11	1	17	GI (12 - 13)	459	106	7
4	59	2015	April	4	6	17	GI (12 - 13)	459	106	NA
12	54	2014	November	11	1	16	HpCCA T89 (10)	1254	106	7
12	54	2015	April	4	6	16	HpCCA T89 (10)	1254	106	NA
2	8	2014	November	11	1	3	HpFKF1 (124 - 11)	28	106	6
2	8	2015	April	4	6	3	HpFKF1 (124 - 11)	28	106	NA
8	44	2015	August	8	10	14	HpFKF1 (124 - 11)	844	106	9
8	44	2015	October	10	12	14	HpFKF1 (124 - 11)	844	106	9
3	54	2015	June	6	8	15	KR940 (13)	354	106	9
3	39	2015	June	6	8	11	KR940 (2)	339	106	8
5	12	2014	November	11	1	3	KR940 (2)	512	106	7
5	12	2015	April	4	6	3	KR940 (2)	512	106	NA
5	26	2014	November	11	1	7	KR940 (2)	526	106	7
5	26	2015	April	4	6	7	KR940 (2)	526	106	NA
10	58	2014	November	11	1	18	KR940 (2)	1058	106	6
10	58	2015	April	4	6	18	KR940 (2)	1058	106	NA
10	58	2015	June	6	8	18	KR940 (2)	1058	106	8
3	51	2014	November	11	1	15	KR941 (4)	351	106	8
3	51	2015	April	4	6	15	KR941 (4)	351	106	NA
7	61	2014	November	11	1	18	KR941 (4)	761	106	7
7	61	2015	April	4	6	18	KR941 (4)	761	106	NA
7	61	2015	June	6	8	18	KR941 (4)	761	106	9
2	54	2015	June	6	8	15	KR942 (14)	254	106	11
3	25	2015	June	6	8	7	KR942 (14)	325	106	9
7	2	2014	November	11	1	2	MSI1 (1A)	72	106	7
7	2	2015	April	4	6	2	MSI1 (1A)	72	106	NA
3	3	2015	June	6	8	1	PHYA (1A)	33	106	8
3	37	2014	November	11	1	11	PHYA (1A)	337	106	7
3	37	2015	April	4	6	11	PHYA (1A)	337	106	NA
5	50	2014	November	11	1	15	PHYA (1A)	550	106	7
5	50	2015	April	4	6	15	PHYA (1A)	550	106	NA
9	22	2014	November	11	1	8	PHYA (22)	922	106	10
9	22	2015	April	4	6	8	PHYA (22)	922	106	NA
1	7	2014	November	11	1	1	T89	17	106	7
1	7	2015	April	4	6	1	T89	17	106	NA
11	7	2014	November	11	1	2	T89	117	106	6
11	7	2015	April	4	6	2	T89	117	106	NA
5	18	2014	November	11	1	5	T89	518	106	8
5	18	2015	April	4	6	5	T89	518	106	NA
11	49	2015	June	6	8	14	T89	1149	106	9
12	41	2014	November	11	1	12	T89	1241	106	7
12	41	2015	April	4	6	12	T89	1241	106	NA
9	10	2014	November	11	1	4	TEM1BK (5)	910	106	8
9	10	2015	April	4	6	4	TEM1BK (5)	910	106	NA
4	24	2015	June	6	8	7	ZTL (11 - 3)	424	106	9
1	49	2014	November	11	1	13	ZTL (11 - 7)	149	106	7
1	49	2015	April	4	6	13	ZTL (11 - 7)	149	106	NA
3	56	2014	November	11	1	15	ZTL (11 - 7)	356	106	7
3	56	2015	April	4	6	15	ZTL (11 - 7)	356	106	NA
8	40	2015	October	10	12	12	201 (35S:FT) ("normal")	840	107	11
8	7	2014	November	11	1	2	201 (35S:FT) (skum)	87	107	7
8	7	2015	April	4	6	2	201 (35S:FT) (skum)	87	107	NA
5	2	2014	November	11	1	1	CO (21c)	52	107	7
5	2	2015	April	4	6	1	CO (21c)	52	107	NA
10	44	2015	June	6	8	14	CO (21c)	1044	107	9
4	15	2014	November	11	1	5	EBI1 (312 - 2)	415	107	7
4	15	2015	April	4	6	5	EBI1 (312 - 2)	415	107	NA
7	16	2015	October	10	12	6	EBI1 (312 - 2)	716	107	10
12	48	2015	June	6	8	14	EBI1 (312 - 2)	1248	107	10
1	4	2014	November	11	1	1	EBI2 (313 - 6)	14	107	6
1	4	2015	April	4	6	1	EBI2 (313 - 6)	14	107	NA
5	27	2015	August	8	10	7	EBI2 (313 - 6)	527	107	7
5	27	2015	October	10	12	7	EBI2 (313 - 6)	527	107	7
4	3	2014	November	11	1	1	EBI2 (313 - 8)	43	107	7
4	3	2015	April	4	6	1	EBI2 (313 - 8)	43	107	NA
11	52	2015	June	6	8	16	EBI2 (313 - 8)	1152	107	8
3	42	2014	November	11	1	11	FIE::MSI2 (1)s (8A)	342	107	7
3	42	2015	April	4	6	11	FIE::MSI2 (1)s (8A)	342	107	NA
7	41	2014	November	11	1	12	FIE::MSI2 (1)s (8A)	741	107	7
7	41	2015	April	4	6	12	FIE::MSI2 (1)s (8A)	741	107	NA
7	41	2015	June	6	8	12	FIE::MSI2 (1)s (8A)	741	107	9
1	3	2014	November	11	1	1	GI (12 - 13)	13	107	6
1	3	2015	April	4	6	1	GI (12 - 13)	13	107	NA
11	23	2014	November	11	1	8	GI (12 - 13)	1123	107	7
11	23	2015	April	4	6	8	GI (12 - 13)	1123	107	NA
5	23	2014	November	11	1	7	KR940 (13)	523	107	7
5	23	2015	April	4	6	7	KR940 (13)	523	107	NA
2	43	2014	November	11	1	13	KR940 (2)	243	107	7
2	43	2015	April	4	6	13	KR940 (2)	243	107	NA
6	35	2014	November	11	1	9	KR941 (4)	635	107	8
6	35	2015	April	4	6	9	KR941 (4)	635	107	NA
6	35	2015	June	6	8	9	KR941 (4)	635	107	9
8	39	2014	November	11	1	12	KR942 (14)	839	107	7
8	39	2015	April	4	6	12	KR942 (14)	839	107	NA
8	39	2015	June	6	8	12	KR942 (14)	839	107	10
4	56	2015	October	10	12	15	mR156cX_35s (3)	456	107	13
12	37	2015	August	8	10	12	MSI1 (1A)	1237	107	9
12	37	2015	October	10	12	12	MSI1 (1A)	1237	107	8
5	31	2014	November	11	1	9	MSI2 (1)	531	107	7
5	31	2015	April	4	6	9	MSI2 (1)	531	107	NA
9	29	2015	October	10	12	10	PHYA (1A)	929	107	10
6	52	2015	August	8	10	15	PHYA (22)	652	107	9
7	57	2014	November	11	1	18	PHYA (22)	757	107	10
7	57	2015	April	4	6	18	PHYA (22)	757	107	NA
4	10	2014	November	11	1	3	PRR7 (261 - 5)	410	107	8
4	10	2015	April	4	6	3	PRR7 (261 - 5)	410	107	NA
3	38	2014	November	11	1	11	T89	338	107	7
3	38	2015	April	4	6	11	T89	338	107	NA
7	21	2015	June	6	8	6	T89	721	107	10
9	31	2014	November	11	1	10	T89	931	107	6
9	31	2015	April	4	6	10	T89	931	107	NA
10	63	2015	October	10	12	18	T89	1063	107	12
11	49	2014	November	11	1	14	T89	1149	107	7
11	49	2015	April	4	6	14	T89	1149	107	NA
12	26	2014	November	11	1	8	T89	1226	107	7
12	26	2015	April	4	6	8	T89	1226	107	NA
9	34	2015	June	6	8	10	TEM1AK (8)	934	107	10
11	38	2014	November	11	1	12	TEM1BK (5)	1138	107	7
11	38	2015	April	4	6	12	TEM1BK (5)	1138	107	NA
5	19	2015	June	6	8	5	201 (35S:FT) ("normal")	519	108	9
10	7	2014	November	11	1	2	ami TEM (12)	107	108	7
10	7	2015	April	4	6	2	ami TEM (12)	107	108	NA
4	32	2015	June	6	8	9	ami TEM (12)	432	108	8
9	1	2014	November	11	1	2	EBI2 (313 - 8)	91	108	7
9	1	2015	April	4	6	2	EBI2 (313 - 8)	91	108	NA
11	2	2015	June	6	8	2	EBI2 (345 - 14)	112	108	8
7	40	2014	November	11	1	12	EBI2 (345 - 14)	740	108	7
7	40	2015	April	4	6	12	EBI2 (345 - 14)	740	108	NA
12	13	2015	June	6	8	4	FIE::MSI2 (1)s (8A)	1213	108	11
1	29	2015	June	6	8	9	HpTOC1 (1 - 5)	129	108	9
3	44	2015	August	8	10	13	KR941 (1)	344	108	10
12	32	2015	June	6	8	10	KR942 (14)	1232	108	12
1	17	2015	August	8	10	5	mR156cX_35s (3)	117	108	9
2	11	2015	June	6	8	3	MSI1 (1A)	211	108	8
6	44	2014	November	11	1	13	OxTOC1 (1119 - 7)	644	108	8
6	44	2015	April	4	6	13	OxTOC1 (1119 - 7)	644	108	NA
11	4	2014	November	11	1	2	PHYA (22)	114	108	9
11	4	2015	April	4	6	2	PHYA (22)	114	108	NA
1	2	2015	June	6	8	1	T89	12	108	8
1	24	2015	June	6	8	7	T89	124	108	9
1	32	2014	November	11	1	9	T89	132	108	7
1	32	2015	April	4	6	9	T89	132	108	NA
2	60	2015	August	8	10	17	T89	260	108	7
4	14	2014	November	11	1	3	T89	414	108	7
4	14	2015	April	4	6	3	T89	414	108	NA
5	18	2015	June	6	8	5	T89	518	108	9
9	37	2014	November	11	1	12	T89	937	108	7
9	37	2015	April	4	6	12	T89	937	108	NA
9	42	2014	November	11	1	12	T89	942	108	7
9	42	2015	April	4	6	12	T89	942	108	NA
9	42	2015	June	6	8	12	T89	942	108	8
1	45	2014	November	11	1	13	TEM1AK (8)	145	108	8
1	45	2015	April	4	6	13	TEM1AK (8)	145	108	NA
6	19	2014	November	11	1	5	TEM1AK (8)	619	108	8
6	19	2015	April	4	6	5	TEM1AK (8)	619	108	NA
6	14	2014	November	11	1	3	201 (35S:FT) ("normal")	614	109	7
6	14	2015	April	4	6	3	201 (35S:FT) ("normal")	614	109	NA
10	51	2015	June	6	8	16	201 (35S:FT) ("normal")	1051	109	8
9	35	2015	June	6	8	10	201 (35S:FT) (skum)	935	109	9
9	62	2015	August	8	10	18	ami TEM (12)	962	109	9
10	39	2015	June	6	8	12	EBI1 (312 - 3)	1039	109	9
6	32	2015	August	8	10	9	EBI2 (313 - 6)	632	109	10
6	32	2015	October	10	12	9	EBI2 (313 - 6)	632	109	11
6	10	2015	June	6	8	3	EBI2 (313 - 7)	610	109	9
2	62	2015	August	8	10	17	FIE::MSI2 (1)s (8A)	262	109	7
2	62	2015	October	10	12	17	FIE::MSI2 (1)s (8A)	262	109	9
8	53	2015	August	8	10	16	FT (16c)	853	109	9
1	3	2015	June	6	8	1	GI (12 - 13)	13	109	7
11	46	2014	November	11	1	14	GI (12 - 13)	1146	109	7
11	46	2015	April	4	6	14	GI (12 - 13)	1146	109	NA
10	9	2015	June	6	8	4	HpTOC1 (1 - 5)	109	109	8
10	36	2014	November	11	1	12	HpTOC1 (1 - 5)	1036	109	7
10	36	2015	April	4	6	12	HpTOC1 (1 - 5)	1036	109	NA
5	23	2015	June	6	8	7	KR940 (13)	523	109	8
8	47	2015	October	10	12	14	KR940 (13)	847	109	11
7	5	2014	November	11	1	2	KR940 (2)	75	109	7
7	5	2015	April	4	6	2	KR940 (2)	75	109	NA
7	5	2015	June	6	8	2	KR940 (2)	75	109	9
3	44	2015	October	10	12	13	KR941 (1)	344	109	10
6	3	2014	November	11	1	1	KR941 (4)	63	109	7
6	3	2015	April	4	6	1	KR941 (4)	63	109	NA
6	3	2015	June	6	8	1	KR941 (4)	63	109	9
8	14	2014	November	11	1	4	PHYA (1A)	814	109	8
8	14	2015	April	4	6	4	PHYA (1A)	814	109	NA
11	39	2015	June	6	8	12	PHYA (1A)	1139	109	9
1	50	2014	November	11	1	15	T89	150	109	9
1	50	2015	April	4	6	15	T89	150	109	NA
2	40	2015	August	8	10	11	T89	240	109	8
4	28	2014	November	11	1	7	T89	428	109	7
4	28	2015	April	4	6	7	T89	428	109	NA
5	62	2014	November	11	1	17	T89	562	109	7
5	62	2015	April	4	6	17	T89	562	109	NA
5	62	2015	June	6	8	17	T89	562	109	9
8	19	2014	November	11	1	6	T89	819	109	7
8	19	2015	April	4	6	6	T89	819	109	NA
8	19	2015	June	6	8	6	T89	819	109	9
8	35	2014	November	11	1	10	T89	835	109	8
8	35	2015	April	4	6	10	T89	835	109	NA
10	55	2015	June	6	8	16	TEM1AK (8)	1055	109	10
4	45	2015	June	6	8	13	ZTL (11 - 5)	445	109	8
8	10	2014	November	11	1	4	ZTL (11 - 5)	810	109	8
8	10	2015	April	4	6	4	ZTL (11 - 5)	810	109	NA
12	36	2014	November	11	1	12	ZTL (11 - 7)	1236	109	7
12	36	2015	April	4	6	12	ZTL (11 - 7)	1236	109	NA
8	40	2015	August	8	10	12	201 (35S:FT) ("normal")	840	110	10
4	37	2014	November	11	1	11	201 (35S:FT) (skum)	437	110	7
4	37	2015	April	4	6	11	201 (35S:FT) (skum)	437	110	NA
4	48	2015	June	6	8	13	201 (35S:FT) (skum)	448	110	12
4	12	2015	June	6	8	3	ami TEM (12)	412	110	9
8	42	2015	August	8	10	12	ami TEM (12)	842	110	10
9	62	2015	October	10	12	18	ami TEM (12)	962	110	9
11	45	2014	November	11	1	14	ami TEM (12)	1145	110	7
11	45	2015	April	4	6	14	ami TEM (12)	1145	110	NA
9	14	2014	November	11	1	4	EBI1 (312 - 2)	914	110	7
9	14	2015	April	4	6	4	EBI1 (312 - 2)	914	110	NA
1	43	2015	June	6	8	13	EBI1 (312 - 3)	143	110	10
10	35	2015	August	8	10	10	EBI1 (312 - 3)	1035	110	8
10	50	2014	November	11	1	16	EBI1 (312 - 3)	1050	110	8
10	50	2015	April	4	6	16	EBI1 (312 - 3)	1050	110	NA
1	4	2015	June	6	8	1	EBI2 (313 - 6)	14	110	8
1	56	2015	June	6	8	15	EBI2 (313 - 8)	156	110	8
11	10	2014	November	11	1	4	EBI2 (313 - 8)	1110	110	7
11	10	2015	April	4	6	4	EBI2 (313 - 8)	1110	110	NA
11	2	2014	November	11	1	2	EBI2 (345 - 14)	112	110	7
11	2	2015	April	4	6	2	EBI2 (345 - 14)	112	110	NA
7	10	2015	August	8	10	4	HpFKF1 (124 - 11)	710	110	12
12	18	2014	November	11	1	6	KR940 (13)	1218	110	6
12	18	2015	April	4	6	6	KR940 (13)	1218	110	NA
3	63	2015	August	8	10	17	KR940 (2)	363	110	10
7	37	2014	November	11	1	12	KR940 (2)	737	110	7
7	37	2015	April	4	6	12	KR940 (2)	737	110	NA
7	58	2014	November	11	1	18	KR940 (6)	758	110	8
7	58	2015	April	4	6	18	KR940 (6)	758	110	NA
5	47	2015	June	6	8	13	KR941 (4)	547	110	10
9	25	2015	August	8	10	8	KR941 (4)	925	110	10
5	41	2015	August	8	10	11	KR942 (14)	541	110	11
1	17	2015	October	10	12	5	mR156cX_35s (3)	117	110	10
12	34	2015	June	6	8	10	MSI1 (1A)	1234	110	8
7	53	2014	November	11	1	16	MSI2 (1)	753	110	7
7	53	2015	April	4	6	16	MSI2 (1)	753	110	NA
12	60	2014	November	11	1	18	OxTOC1 (1119 - 7)	1260	110	7
12	60	2015	April	4	6	18	OxTOC1 (1119 - 7)	1260	110	NA
12	60	2015	June	6	8	18	OxTOC1 (1119 - 7)	1260	110	9
12	15	2015	June	6	8	6	PHYA (22)	1215	110	12
4	4	2014	November	11	1	1	PRR7 (261 - 5)	44	110	7
4	4	2015	April	4	6	1	PRR7 (261 - 5)	44	110	NA
10	54	2014	November	11	1	16	PRR7 (261 - 5)	1054	110	7
10	54	2015	April	4	6	16	PRR7 (261 - 5)	1054	110	NA
2	9	2015	June	6	8	3	T89	29	110	9
2	22	2014	November	11	1	7	T89	222	110	7
2	22	2015	April	4	6	7	T89	222	110	NA
2	22	2015	June	6	8	7	T89	222	110	8
8	48	2015	August	8	10	14	T89	848	110	8
8	52	2015	October	10	12	16	T89	852	110	10
10	11	2014	November	11	1	4	T89	1011	110	6
10	11	2015	April	4	6	4	T89	1011	110	NA
10	57	2015	June	6	8	18	T89	1057	110	10
12	52	2014	November	11	1	16	T89	1252	110	8
12	52	2015	April	4	6	16	T89	1252	110	NA
8	34	2015	October	10	12	10	ZTL (11 - 3)	834	110	12
7	13	2014	November	11	1	4	CO (21c)	713	111	7
7	13	2015	April	4	6	4	CO (21c)	713	111	NA
5	49	2014	November	11	1	13	EBI1 (312 - 2)	549	111	8
5	49	2015	April	4	6	13	EBI1 (312 - 2)	549	111	NA
6	11	2014	November	11	1	3	EBI1 (312 - 2)	611	111	7
6	11	2015	April	4	6	3	EBI1 (312 - 2)	611	111	NA
8	57	2014	November	11	1	18	EBI1 (312 - 2)	857	111	7
8	57	2015	April	4	6	18	EBI1 (312 - 2)	857	111	NA
10	35	2015	October	10	12	10	EBI1 (312 - 3)	1035	111	10
1	62	2015	August	8	10	17	EBI2 (313 - 7)	162	111	10
1	62	2015	October	10	12	17	EBI2 (313 - 7)	162	111	12
10	8	2015	June	6	8	4	EBI2 (345 - 14)	108	111	10
6	28	2015	June	6	8	7	GI (12 - 13)	628	111	9
12	61	2014	November	11	1	18	HpCCA T89 (10)	1261	111	8
12	61	2015	April	4	6	18	HpCCA T89 (10)	1261	111	NA
2	8	2015	June	6	8	3	HpFKF1 (124 - 11)	28	111	8
5	6	2015	August	8	10	1	HpFKF1 (124 - 11)	56	111	11
5	6	2015	October	10	12	1	HpFKF1 (124 - 11)	56	111	12
3	40	2015	August	8	10	11	HpFKF1 (124 - 11)	340	111	9
3	40	2015	October	10	12	11	HpFKF1 (124 - 11)	340	111	10
5	38	2015	June	6	8	11	KR940 (13)	538	111	8
3	63	2015	October	10	12	17	KR940 (2)	363	111	10
6	62	2015	August	8	10	17	KR940 (6)	662	111	8
7	58	2015	June	6	8	18	KR940 (6)	758	111	10
8	55	2015	June	6	8	16	KR940 (6)	855	111	11
12	37	2014	November	11	1	12	MSI1 (1A)	1237	111	7
3	37	2015	June	6	8	11	PHYA (1A)	337	111	9
2	17	2015	June	6	8	5	T89	217	111	8
2	40	2015	October	10	12	11	T89	240	111	10
8	48	2015	October	10	12	14	T89	848	111	9
9	53	2014	November	11	1	16	T89	953	111	8
9	53	2015	April	4	6	16	T89	953	111	NA
10	11	2015	June	6	8	4	T89	1011	111	8
10	49	2014	November	11	1	14	T89	1049	111	8
10	49	2015	April	4	6	14	T89	1049	111	NA
10	52	2014	November	11	1	16	T89	1052	111	8
10	52	2015	April	4	6	16	T89	1052	111	NA
6	43	2015	June	6	8	13	ZTL (11 - 3)	643	111	9
9	45	2014	November	11	1	14	201 (35S:FT) ("normal")	945	112	7
9	45	2015	April	4	6	14	201 (35S:FT) ("normal")	945	112	NA
3	29	2015	June	6	8	9	201 (35S:FT) (skum)	329	112	11
11	50	2014	November	11	1	16	CO (21c)	1150	112	8
11	50	2015	April	4	6	16	CO (21c)	1150	112	NA
11	50	2015	June	6	8	16	CO (21c)	1150	112	9
7	31	2015	October	10	12	10	EBI1 (312 - 2)	731	112	10
12	7	2015	June	6	8	2	EBI1 (312 - 3)	127	112	11
3	16	2014	November	11	1	5	EBI2 (313 - 6)	316	112	7
3	16	2015	April	4	6	5	EBI2 (313 - 6)	316	112	NA
1	31	2014	November	11	1	9	EBI2 (345 - 14)	131	112	7
1	31	2015	April	4	6	9	EBI2 (345 - 14)	131	112	NA
9	24	2015	June	6	8	8	EBI2 (345 - 14)	924	112	11
10	33	2014	November	11	1	10	FIE::MSI2 (1)s (8A)	1033	112	8
10	33	2015	April	4	6	10	FIE::MSI2 (1)s (8A)	1033	112	NA
8	53	2015	October	10	12	16	FT (16c)	853	112	9
4	59	2015	June	6	8	17	GI (12 - 13)	459	112	9
12	54	2015	June	6	8	16	HpCCA T89 (10)	1254	112	8
9	54	2014	November	11	1	16	HpTOC1 (1 - 5)	954	112	8
9	54	2015	April	4	6	16	HpTOC1 (1 - 5)	954	112	NA
10	36	2015	June	6	8	12	HpTOC1 (1 - 5)	1036	112	9
5	26	2015	June	6	8	7	KR940 (2)	526	112	10
7	37	2015	June	6	8	12	KR940 (2)	737	112	9
8	23	2014	November	11	1	8	KR940 (6)	823	112	7
8	23	2015	April	4	6	8	KR940 (6)	823	112	NA
8	23	2015	June	6	8	8	KR940 (6)	823	112	11
9	25	2015	October	10	12	8	KR941 (4)	925	112	10
1	6	2015	August	8	10	1	mR156cX_35s (3)	16	112	9
4	56	2015	August	8	10	15	mR156cX_35s (3)	456	112	12
10	56	2015	August	8	10	16	mR156cX_35s (3)	1056	112	11
7	2	2015	June	6	8	2	MSI1 (1A)	72	112	9
12	37	2015	April	4	6	12	MSI1 (1A)	1237	112	9
6	44	2015	June	6	8	13	OxTOC1 (1119 - 7)	644	112	10
6	46	2015	June	6	8	13	PRR7 (261 - 5)	646	112	9
8	9	2014	November	11	1	4	T89	89	112	7
8	9	2015	April	4	6	4	T89	89	112	NA
10	4	2014	November	11	1	2	T89	104	112	6
10	4	2015	April	4	6	2	T89	104	112	NA
10	4	2015	June	6	8	2	T89	104	112	8
11	9	2015	June	6	8	4	T89	119	112	9
2	60	2015	October	10	12	17	T89	260	112	9
3	38	2015	June	6	8	11	T89	338	112	9
5	58	2014	November	11	1	17	T89	558	112	8
5	58	2015	April	4	6	17	T89	558	112	NA
5	58	2015	June	6	8	17	T89	558	112	9
8	12	2014	November	11	1	4	T89	812	112	7
8	12	2015	April	4	6	4	T89	812	112	NA
12	41	2015	June	6	8	12	T89	1241	112	8
3	49	2014	November	11	1	13	TEM1BK (5)	349	112	7
3	49	2015	April	4	6	13	TEM1BK (5)	349	112	NA
10	17	2014	November	11	1	6	201 (35S:FT) (skum)	1017	113	8
10	17	2015	April	4	6	6	201 (35S:FT) (skum)	1017	113	NA
8	26	2014	November	11	1	8	ami TEM (12)	826	113	8
8	26	2015	April	4	6	8	ami TEM (12)	826	113	NA
2	34	2015	June	6	8	9	CO (21c)	234	113	9
12	22	2015	June	6	8	8	CO (21c)	1222	113	9
8	57	2015	June	6	8	18	EBI1 (312 - 2)	857	113	11
8	11	2014	November	11	1	4	EBI2 (313 - 6)	811	113	8
8	11	2015	April	4	6	4	EBI2 (313 - 6)	811	113	NA
12	23	2014	November	11	1	8	EBI2 (313 - 7)	1223	113	7
12	23	2015	April	4	6	8	EBI2 (313 - 7)	1223	113	NA
10	8	2014	November	11	1	4	EBI2 (345 - 14)	108	113	7
10	8	2015	April	4	6	4	EBI2 (345 - 14)	108	113	NA
5	17	2015	August	8	10	5	EBI2 (345 - 14)	517	113	8
3	42	2015	June	6	8	11	FIE::MSI2 (1)s (8A)	342	113	9
11	14	2014	November	11	1	4	GI (12 - 13)	1114	113	7
11	14	2015	April	4	6	4	GI (12 - 13)	1114	113	NA
11	23	2015	June	6	8	8	GI (12 - 13)	1123	113	7
6	48	2015	August	8	10	13	HpFKF1 (124 - 11)	648	113	10
7	10	2015	October	10	12	4	HpFKF1 (124 - 11)	710	113	12
6	62	2015	October	10	12	17	KR940 (6)	662	113	9
8	20	2014	November	11	1	6	KR941 (4)	820	113	7
8	20	2015	April	4	6	6	KR941 (4)	820	113	NA
6	29	2015	June	6	8	9	KR942 (14)	629	113	10
8	13	2014	November	11	1	4	KR942 (14)	813	113	7
8	13	2015	April	4	6	4	KR942 (14)	813	113	NA
2	55	2014	November	11	1	15	MSI2 (1)	255	113	10
2	55	2015	April	4	6	15	MSI2 (1)	255	113	NA
12	2	2015	June	6	8	2	PHYA (1A)	122	113	8
7	54	2015	June	6	8	16	PHYA (22)	754	113	14
11	28	2014	November	11	1	8	PRR7 (261 - 5)	1128	113	8
11	28	2015	April	4	6	8	PRR7 (261 - 5)	1128	113	NA
1	12	2015	June	6	8	3	T89	112	113	8
2	56	2014	November	11	1	15	T89	256	113	7
2	56	2015	April	4	6	15	T89	256	113	NA
10	52	2015	June	6	8	16	T89	1052	113	9
12	16	2014	November	11	1	6	T89	1216	113	7
12	16	2015	April	4	6	6	T89	1216	113	NA
12	16	2015	June	6	8	6	T89	1216	113	9
4	37	2015	June	6	8	11	201 (35S:FT) (skum)	437	114	8
4	19	2014	November	11	1	5	CO (21c)	419	114	7
4	19	2015	April	4	6	5	CO (21c)	419	114	NA
10	50	2015	June	6	8	16	EBI1 (312 - 3)	1050	114	10
9	4	2014	November	11	1	2	EBI2 (313 - 7)	94	114	7
9	4	2015	April	4	6	2	EBI2 (313 - 7)	94	114	NA
7	40	2015	June	6	8	12	EBI2 (345 - 14)	740	114	10
2	58	2014	November	11	1	17	HpCCA T89 (10)	258	114	7
2	58	2015	April	4	6	17	HpCCA T89 (10)	258	114	NA
6	48	2015	October	10	12	13	HpFKF1 (124 - 11)	648	114	11
1	44	2015	June	6	8	13	HpTOC1 (1 - 5)	144	114	10
12	58	2014	November	11	1	18	KR940 (13)	1258	114	7
12	58	2015	April	4	6	18	KR940 (13)	1258	114	NA
2	63	2015	June	6	8	17	KR941 (4)	263	114	8
3	28	2014	November	11	1	7	KR941 (4)	328	114	7
3	28	2015	April	4	6	7	KR941 (4)	328	114	9
3	51	2015	June	6	8	15	KR941 (4)	351	114	11
5	41	2015	October	10	12	11	KR942 (14)	541	114	12
12	57	2014	November	11	1	18	KR942 (14)	1257	114	7
12	57	2015	April	4	6	18	KR942 (14)	1257	114	NA
12	47	2014	November	11	1	14	MSI1 (1A)	1247	114	7
12	47	2015	April	4	6	14	MSI1 (1A)	1247	114	NA
5	34	2014	November	11	1	9	OxTOC1 (1119 - 7)	534	114	7
5	34	2015	April	4	6	9	OxTOC1 (1119 - 7)	534	114	NA
8	8	2014	November	11	1	4	PRR7 (261 - 5)	88	114	7
8	8	2015	April	4	6	4	PRR7 (261 - 5)	88	114	NA
10	30	2014	November	11	1	10	PRR7 (261 - 5)	1030	114	7
10	30	2015	April	4	6	10	PRR7 (261 - 5)	1030	114	NA
8	35	2015	June	6	8	10	T89	835	114	10
10	46	2015	June	6	8	14	T89	1046	114	10
11	30	2014	November	11	1	10	T89	1130	114	7
11	30	2015	April	4	6	10	T89	1130	114	NA
5	5	2015	June	6	8	1	TEM1BK (5)	55	114	8
8	59	2014	November	11	1	18	TEM1BK (5)	859	114	8
8	59	2015	April	4	6	18	TEM1BK (5)	859	114	NA
11	15	2015	June	6	8	6	TEM1BK (5)	1115	114	8
10	51	2014	November	11	1	16	201 (35S:FT) ("normal")	1051	115	7
10	51	2015	April	4	6	16	201 (35S:FT) ("normal")	1051	115	NA
10	14	2015	August	8	10	4	ami TEM (12)	1014	115	10
10	14	2015	October	10	12	4	ami TEM (12)	1014	115	10
5	2	2015	June	6	8	1	CO (21c)	52	115	9
4	15	2015	June	6	8	5	EBI1 (312 - 2)	415	115	9
10	18	2015	June	6	8	6	EBI1 (312 - 3)	1018	115	9
12	40	2015	August	8	10	12	EBI2 (313 - 7)	1240	115	11
12	40	2015	October	10	12	12	EBI2 (313 - 7)	1240	115	11
4	46	2014	November	11	1	13	EBI2 (345 - 14)	446	115	8
4	46	2015	April	4	6	13	EBI2 (345 - 14)	446	115	NA
4	46	2015	June	6	8	13	EBI2 (345 - 14)	446	115	10
5	17	2015	October	10	12	5	EBI2 (345 - 14)	517	115	9
12	19	2014	November	11	1	6	EBI2 (345 - 14)	1219	115	7
12	19	2015	April	4	6	6	EBI2 (345 - 14)	1219	115	NA
7	3	2015	August	8	10	2	FIE::MSI2 (1)s (8A)	73	115	10
11	29	2014	November	11	1	10	HpCCA T89 (10)	1129	115	8
11	29	2015	April	4	6	10	HpCCA T89 (10)	1129	115	NA
10	31	2015	August	8	10	10	HpFKF1 (124 - 11)	1031	115	10
10	31	2015	October	10	12	10	HpFKF1 (124 - 11)	1031	115	10
12	30	2014	November	11	1	10	KR940 (2)	1230	115	7
12	30	2015	April	4	6	10	KR940 (2)	1230	115	NA
9	23	2015	August	8	10	8	KR941 (1)	923	115	12
11	3	2014	November	11	1	2	KR941 (4)	113	115	8
11	3	2015	April	4	6	2	KR941 (4)	113	115	NA
10	56	2015	October	10	12	16	mR156cX_35s (3)	1056	115	13
11	13	2015	August	8	10	4	mR156cX_35s (3)	1113	115	10
3	32	2014	November	11	1	9	MSI1 (1A)	332	115	8
3	32	2015	April	4	6	9	MSI1 (1A)	332	115	NA
11	31	2015	August	8	10	10	PHYA (22)	1131	115	11
8	38	2014	November	11	1	12	PRR7 (261 - 5)	838	115	8
8	38	2015	April	4	6	12	PRR7 (261 - 5)	838	115	NA
8	1	2015	August	8	10	2	T89	81	115	17
11	7	2015	June	6	8	2	T89	117	115	8
3	55	2014	November	11	1	15	T89	355	115	9
3	55	2015	April	4	6	15	T89	355	115	NA
7	20	2015	August	8	10	6	T89	720	115	8
8	12	2015	June	6	8	4	T89	812	115	10
9	53	2015	June	6	8	16	T89	953	115	9
12	26	2015	June	6	8	8	T89	1226	115	9
2	6	2014	November	11	1	1	TEM1AK (8)	26	115	9
2	6	2015	April	4	6	1	TEM1AK (8)	26	115	NA
10	12	2015	August	8	10	4	TEM1AK (8)	1012	115	9
10	12	2015	October	10	12	4	TEM1AK (8)	1012	115	10
10	15	2014	November	11	1	6	TEM1AK (8)	1015	115	7
10	15	2015	April	4	6	6	TEM1AK (8)	1015	115	NA
3	17	2014	November	11	1	5	ZTL (11 - 3)	317	115	8
3	17	2015	April	4	6	5	ZTL (11 - 3)	317	115	NA
9	7	2014	November	11	1	2	ZTL (11 - 5)	97	115	8
9	7	2015	April	4	6	2	ZTL (11 - 5)	97	115	NA
8	50	2015	August	8	10	16	ZTL (11 - 5)	850	115	9
10	22	2014	November	11	1	8	ZTL (11 - 5)	1022	115	9
10	22	2015	April	4	6	8	ZTL (11 - 5)	1022	115	NA
1	49	2015	June	6	8	13	ZTL (11 - 7)	149	115	7
6	61	2015	June	6	8	17	ZTL (11 - 7)	661	115	9
8	51	2014	November	11	1	16	ZTL (11 - 7)	851	115	8
8	51	2015	April	4	6	16	ZTL (11 - 7)	851	115	NA
6	14	2015	June	6	8	3	201 (35S:FT) ("normal")	614	116	8
9	45	2015	June	6	8	14	201 (35S:FT) ("normal")	945	116	9
2	20	2014	November	11	1	5	ami TEM (12)	220	116	7
2	20	2015	April	4	6	5	ami TEM (12)	220	116	NA
9	14	2015	June	6	8	4	EBI1 (312 - 2)	914	116	9
9	1	2015	June	6	8	2	EBI2 (313 - 8)	91	116	9
7	3	2015	October	10	12	2	FIE::MSI2 (1)s (8A)	73	116	10
3	50	2014	November	11	1	15	FIE::MSI2 (1)s (8A)	350	116	11
3	50	2015	April	4	6	15	FIE::MSI2 (1)s (8A)	350	116	NA
6	2	2015	June	6	8	1	HpTOC1 (1 - 5)	62	116	11
7	1	2014	November	11	1	2	KR940 (13)	71	116	7
7	1	2015	April	4	6	2	KR940 (13)	71	116	NA
12	9	2014	November	11	1	4	KR940 (13)	129	116	7
12	9	2015	April	4	6	4	KR940 (13)	129	116	NA
5	57	2014	November	11	1	17	KR940 (13)	557	116	8
5	57	2015	April	4	6	17	KR940 (13)	557	116	NA
4	1	2015	August	8	10	1	KR940 (6)	41	116	9
6	21	2015	August	8	10	5	KR941 (4)	621	116	8
8	20	2015	June	6	8	6	KR941 (4)	820	116	9
12	59	2014	November	11	1	18	MSI1 (1A)	1259	116	7
12	59	2015	April	4	6	18	MSI1 (1A)	1259	116	NA
5	31	2015	June	6	8	9	MSI2 (1)	531	116	9
8	14	2015	June	6	8	4	PHYA (1A)	814	116	10
1	27	2015	June	6	8	7	PRR7 (261 - 5)	127	116	10
12	3	2014	November	11	1	2	T89	123	116	7
12	3	2015	April	4	6	2	T89	123	116	NA
1	32	2015	June	6	8	9	T89	132	116	9
7	60	2015	August	8	10	18	T89	760	116	11
11	40	2015	August	8	10	12	T89	1140	116	10
12	29	2014	November	11	1	10	T89	1229	116	7
12	29	2015	April	4	6	10	T89	1229	116	NA
12	29	2015	June	6	8	10	T89	1229	116	11
11	38	2015	June	6	8	12	TEM1BK (5)	1138	116	8
12	25	2015	June	6	8	8	TEM1BK (5)	1225	116	10
12	36	2015	June	6	8	12	ZTL (11 - 7)	1236	116	9
10	2	2014	November	11	1	2	201 (35S:FT) ("normal")	102	117	8
10	2	2015	April	4	6	2	201 (35S:FT) ("normal")	102	117	NA
1	51	2014	November	11	1	15	201 (35S:FT) ("normal")	151	117	7
1	51	2015	April	4	6	15	201 (35S:FT) ("normal")	151	117	NA
7	29	2015	August	8	10	10	201 (35S:FT) ("normal")	729	117	9
11	21	2015	June	6	8	6	201 (35S:FT) ("normal")	1121	117	9
8	60	2014	November	11	1	18	201 (35S:FT) (skum)	860	117	8
10	17	2015	June	6	8	6	201 (35S:FT) (skum)	1017	117	9
10	7	2015	June	6	8	2	ami TEM (12)	107	117	8
9	5	2014	November	11	1	2	EBI1 (312 - 2)	95	117	6
9	5	2015	April	4	6	2	EBI1 (312 - 2)	95	117	NA
3	15	2014	November	11	1	5	EBI1 (312 - 3)	315	117	7
3	15	2015	April	4	6	5	EBI1 (312 - 3)	315	117	NA
9	4	2015	June	6	8	2	EBI2 (313 - 7)	94	117	10
1	21	2015	June	6	8	5	EBI2 (313 - 7)	121	117	9
4	3	2015	June	6	8	1	EBI2 (313 - 8)	43	117	9
10	47	2015	August	8	10	14	EBI2 (313 - 8)	1047	117	11
10	47	2015	October	10	12	14	EBI2 (313 - 8)	1047	117	12
4	51	2014	November	11	1	15	GI (12 - 13)	451	117	8
4	51	2015	April	4	6	15	GI (12 - 13)	451	117	NA
9	60	2015	August	8	10	18	GI (12 - 13)	960	117	11
4	47	2014	November	11	1	13	HpCCA T89 (10)	447	117	11
4	47	2015	April	4	6	13	HpCCA T89 (10)	447	117	NA
8	18	2014	November	11	1	6	HpCCA T89 (10)	818	117	8
8	18	2015	April	4	6	6	HpCCA T89 (10)	818	117	NA
12	12	2014	November	11	1	4	HpCCA T89 (10)	1212	117	8
12	12	2015	April	4	6	4	HpCCA T89 (10)	1212	117	NA
12	61	2015	June	6	8	18	HpCCA T89 (10)	1261	117	10
8	22	2014	November	11	1	8	HpTOC1 (1 - 5)	822	117	8
8	22	2015	April	4	6	8	HpTOC1 (1 - 5)	822	117	NA
10	61	2015	October	10	12	18	HpTOC1 (1 - 5)	1061	117	10
6	36	2015	August	8	10	11	KR940 (6)	636	117	9
6	21	2015	October	10	12	5	KR941 (4)	621	117	8
11	11	2014	November	11	1	4	KR941 (4)	1111	117	7
11	11	2015	April	4	6	4	KR941 (4)	1111	117	NA
8	27	2014	November	11	1	8	KR942 (14)	827	117	7
8	27	2015	April	4	6	8	KR942 (14)	827	117	NA
12	51	2014	November	11	1	16	KR942 (14)	1251	117	7
12	51	2015	April	4	6	16	KR942 (14)	1251	117	NA
6	47	2015	August	8	10	13	mR156cX_35s (3)	647	117	11
7	57	2015	June	6	8	18	PHYA (22)	757	117	13
6	5	2014	November	11	1	1	T89	65	117	8
6	5	2015	April	4	6	1	T89	65	117	NA
6	5	2015	June	6	8	1	T89	65	117	9
3	14	2014	November	11	1	3	T89	314	117	8
3	14	2015	April	4	6	3	T89	314	117	NA
4	14	2015	June	6	8	3	T89	414	117	9
10	49	2015	June	6	8	14	T89	1049	117	9
12	52	2015	June	6	8	16	T89	1252	117	11
3	49	2015	June	6	8	13	TEM1BK (5)	349	117	9
8	51	2015	June	6	8	16	ZTL (11 - 7)	851	117	10
10	13	2014	November	11	1	4	ZTL (11 - 7)	1013	117	8
10	13	2015	April	4	6	4	ZTL (11 - 7)	1013	117	NA
5	43	2014	November	11	1	13	201 (35S:FT) ("normal")	543	118	8
9	26	2015	June	6	8	8	201 (35S:FT) ("normal")	926	118	11
2	3	2014	November	11	1	1	ami TEM (12)	23	118	8
2	3	2015	April	4	6	1	ami TEM (12)	23	118	NA
3	7	2014	November	11	1	1	EBI1 (312 - 3)	37	118	10
3	7	2015	April	4	6	1	EBI1 (312 - 3)	37	118	NA
2	52	2014	November	11	1	15	EBI1 (312 - 3)	252	118	8
2	52	2015	April	4	6	15	EBI1 (312 - 3)	252	118	NA
9	30	2015	August	8	10	10	EBI2 (313 - 8)	930	118	10
11	10	2015	June	6	8	4	EBI2 (313 - 8)	1110	118	8
8	31	2015	August	8	10	10	EBI2 (345 - 14)	831	118	8
11	46	2015	June	6	8	14	GI (12 - 13)	1146	118	10
11	29	2015	June	6	8	10	HpCCA T89 (10)	1129	118	10
[truncated: 1,781 more rows]
