# Supplementary material for: Nature’s Master of Ceremony: The Populus Circadian Clock as Orchestrator of Tree Growth and Phenology
Source: NPJ Biol Timing Sleep. 2025 Apr 7;2:16. doi: 10.1038/s44323-025-00034-4 (PMC11976295; doi:10.1038/s44323-025-00034-4)
Supplement: Supplementary file 3 — Supplementary information [file 44323_2025_34_MOESM3_ESM.zip › Natures_MC_data_and_scripts/CSV_datasets/Field_trials_growth_Maria.csv]

Year	Month	Month_n	Month_n_c	Plot	Genotype	Individual	Height (cm)	Diameter (cm)
2018	October	10	1	1	0_T89	4	132	NA
2019	October	10	13	1	0_T89	4	191	17
2020	August	8	20	1	0_T89	4	275	27
2020	October	10	22	1	0_T89	4	278	28
2018	October	10	1	1	0_T89	22	119	NA
2019	October	10	13	1	0_T89	22	176	14
2020	August	8	20	1	0_T89	22	262	24
2020	October	10	22	1	0_T89	22	268	24
2018	October	10	1	1	0_T89	30	123	NA
2019	October	10	13	1	0_T89	30	148	15
2020	August	8	20	1	0_T89	30	233	26
2020	October	10	22	1	0_T89	30	248	26
2018	October	10	1	1	0_T89	33	117	NA
2019	October	10	13	1	0_T89	33	NA	12
2020	August	8	20	1	0_T89	33	122	19
2020	October	10	22	1	0_T89	33	134	19
2018	October	10	1	2	0_T89	50	99	NA
2019	October	10	13	2	0_T89	50	162	13
2020	August	8	20	2	0_T89	50	253	23
2020	October	10	22	2	0_T89	50	266	24
2018	October	10	1	2	0_T89	77	97	NA
2019	October	10	13	2	0_T89	77	215	17
2020	August	8	20	2	0_T89	77	330	31
2020	October	10	22	2	0_T89	77	347	32
2018	October	10	1	2	0_T89	79	115	NA
2019	October	10	13	2	0_T89	79	146	12
2020	August	8	20	2	0_T89	79	201	19
2020	October	10	22	2	0_T89	79	201	19
2018	October	10	1	2	0_T89	80	122	NA
2019	October	10	13	2	0_T89	80	181	14
2020	August	8	20	2	0_T89	80	277	23
2020	October	10	22	2	0_T89	80	288	24
2018	October	10	1	3	0_T89	92	128	NA
2019	October	10	13	3	0_T89	92	223	22
2020	August	8	20	3	0_T89	92	322	37
2020	October	10	22	3	0_T89	92	337	39
2018	October	10	1	3	0_T89	102	139	NA
2019	October	10	13	3	0_T89	102	242	21
2020	August	8	20	3	0_T89	102	367	34
2020	October	10	22	3	0_T89	102	388	36
2018	October	10	1	3	0_T89	106	136	NA
2019	October	10	13	3	0_T89	106	224	23
2020	August	8	20	3	0_T89	106	337	38
2020	October	10	22	3	0_T89	106	359	40
2018	October	10	1	3	0_T89	118	146	NA
2019	October	10	13	3	0_T89	118	250	23
2020	August	8	20	3	0_T89	118	371	40
2020	October	10	22	3	0_T89	118	395	42
2018	October	10	1	4	0_T89	128	130	NA
2019	October	10	13	4	0_T89	128	169	13
2020	August	8	20	4	0_T89	128	242	22
2020	October	10	22	4	0_T89	128	243	23
2018	October	10	1	4	0_T89	138	156	NA
2019	October	10	13	4	0_T89	138	229	17
2020	August	8	20	4	0_T89	138	308	35
2020	October	10	22	4	0_T89	138	313	38
2018	October	10	1	4	0_T89	146	NA	NA
2019	October	10	13	4	0_T89	146	83	11
2020	August	8	20	4	0_T89	146	165	17
2020	October	10	22	4	0_T89	146	172	19
2018	October	10	1	4	0_T89	153	82	NA
2019	October	10	13	4	0_T89	153	94	13
2020	August	8	20	4	0_T89	153	190	25
2020	October	10	22	4	0_T89	153	196	28
2018	October	10	1	5	0_T89	161	144	NA
2019	October	10	13	5	0_T89	161	232	18
2020	August	8	20	5	0_T89	161	349	31
2020	October	10	22	5	0_T89	161	381	33
2018	October	10	1	5	0_T89	166	159	NA
2019	October	10	13	5	0_T89	166	255	19
2020	August	8	20	5	0_T89	166	365	32
2020	October	10	22	5	0_T89	166	381	33
2018	October	10	1	5	0_T89	168	141	NA
2019	October	10	13	5	0_T89	168	240	21
2020	August	8	20	5	0_T89	168	367	32
2020	October	10	22	5	0_T89	168	380	32
2018	October	10	1	5	0_T89	194	159	NA
2019	October	10	13	5	0_T89	194	235	16
2020	August	8	20	5	0_T89	194	320	26
2020	October	10	22	5	0_T89	194	327	27
2018	October	10	1	6	0_T89	207	138	NA
2019	October	10	13	6	0_T89	207	203	17
2020	August	8	20	6	0_T89	207	313	24
2020	October	10	22	6	0_T89	207	331	27
2018	October	10	1	6	0_T89	218	151	NA
2019	October	10	13	6	0_T89	218	261	25
2020	August	8	20	6	0_T89	218	357	36
2020	October	10	22	6	0_T89	218	374	38
2018	October	10	1	6	0_T89	225	137	NA
2019	October	10	13	6	0_T89	225	203	20
2020	August	8	20	6	0_T89	225	275	37
2020	October	10	22	6	0_T89	225	275	38
2018	October	10	1	6	0_T89	229	137	NA
2019	October	10	13	6	0_T89	229	180	14
2020	August	8	20	6	0_T89	229	274	24
2020	October	10	22	6	0_T89	229	288	26
2018	October	10	1	7	0_T89	263	147	NA
2019	October	10	13	7	0_T89	263	175	14
2020	August	8	20	7	0_T89	263	280	21
2020	October	10	22	7	0_T89	263	293	25
2018	October	10	1	7	0_T89	265	156	NA
2019	October	10	13	7	0_T89	265	216	19
2020	August	8	20	7	0_T89	265	317	32
2020	October	10	22	7	0_T89	265	341	34
2018	October	10	1	7	0_T89	266	160	NA
2019	October	10	13	7	0_T89	266	231	19
2020	August	8	20	7	0_T89	266	309	29
2020	October	10	22	7	0_T89	266	318	29
2018	October	10	1	7	0_T89	268	149	NA
2019	October	10	13	7	0_T89	268	226	20
2020	August	8	20	7	0_T89	268	346	36
2020	October	10	22	7	0_T89	268	367	39
2018	October	10	1	8	0_T89	300	NA	NA
2019	October	10	13	8	0_T89	300	199	17
2020	August	8	20	8	0_T89	300	277	29
2020	October	10	22	8	0_T89	300	297	30
2018	October	10	1	8	0_T89	307	141	NA
2019	October	10	13	8	0_T89	307	196	18
2020	August	8	20	8	0_T89	307	290	31
2020	October	10	22	8	0_T89	307	306	32
2018	October	10	1	8	0_T89	311	144	NA
2019	October	10	13	8	0_T89	311	198	15
2020	August	8	20	8	0_T89	311	280	24
2020	October	10	22	8	0_T89	311	300	25
2018	October	10	1	8	0_T89	316	152	NA
2019	October	10	13	8	0_T89	316	184	15
2020	August	8	20	8	0_T89	316	266	25
2020	October	10	22	8	0_T89	316	270	26
2018	October	10	1	9	0_T89	322	142	NA
2019	October	10	13	9	0_T89	322	251	20
2020	August	8	20	9	0_T89	322	325	32
2020	October	10	22	9	0_T89	322	339	36
2018	October	10	1	9	0_T89	333	147	NA
2019	October	10	13	9	0_T89	333	241	18
2020	August	8	20	9	0_T89	333	347	37
2020	October	10	22	9	0_T89	333	361	39
2018	October	10	1	9	0_T89	355	148	NA
2019	October	10	13	9	0_T89	355	243	21
2020	August	8	20	9	0_T89	355	342	34
2020	October	10	22	9	0_T89	355	342	37
2018	October	10	1	9	0_T89	360	147	NA
2019	October	10	13	9	0_T89	360	197	18
2020	August	8	20	9	0_T89	360	274	29
2020	October	10	22	9	0_T89	360	287	31
2018	October	10	1	10	0_T89	370	151	NA
2019	October	10	13	10	0_T89	370	222	17
2020	August	8	20	10	0_T89	370	337	31
2020	October	10	22	10	0_T89	370	362	32
2018	October	10	1	10	0_T89	373	138	NA
2019	October	10	13	10	0_T89	373	205	16
2020	August	8	20	10	0_T89	373	315	25
2020	October	10	22	10	0_T89	373	335	25
2018	October	10	1	10	0_T89	375	147	NA
2019	October	10	13	10	0_T89	375	166	14
2020	August	8	20	10	0_T89	375	185	20
2020	October	10	22	10	0_T89	375	186	20
2018	October	10	1	10	0_T89	394	145	NA
2019	October	10	13	10	0_T89	394	175	13
2020	August	8	20	10	0_T89	394	239	19
2020	October	10	22	10	0_T89	394	239	19
2018	October	10	1	11	0_T89	404	140	NA
2019	October	10	13	11	0_T89	404	189	15
2020	August	8	20	11	0_T89	404	297	27
2020	October	10	22	11	0_T89	404	322	28
2018	October	10	1	11	0_T89	408	152	NA
2019	October	10	13	11	0_T89	408	217	17
2020	August	8	20	11	0_T89	408	317	27
2020	October	10	22	11	0_T89	408	336	27
2018	October	10	1	11	0_T89	413	149	NA
2019	October	10	13	11	0_T89	413	205	16
2020	August	8	20	11	0_T89	413	272	30
2020	October	10	22	11	0_T89	413	273	31
2018	October	10	1	11	0_T89	440	161	NA
2019	October	10	13	11	0_T89	440	248	20
2020	August	8	20	11	0_T89	440	345	30
2020	October	10	22	11	0_T89	440	345	32
2018	October	10	1	12	0_T89	448	152	NA
2019	October	10	13	12	0_T89	448	170	14
2020	August	8	20	12	0_T89	448	235	20
2020	October	10	22	12	0_T89	448	237	20
2018	October	10	1	12	0_T89	461	128	NA
2019	October	10	13	12	0_T89	461	144	13
2020	August	8	20	12	0_T89	461	232	22
2020	October	10	22	12	0_T89	461	252	23
2018	October	10	1	12	0_T89	464	157	NA
2019	October	10	13	12	0_T89	464	177	14
2020	August	8	20	12	0_T89	464	256	22
2020	October	10	22	12	0_T89	464	260	22
2018	October	10	1	12	0_T89	470	152	NA
2019	October	10	13	12	0_T89	470	163	11
2020	August	8	20	12	0_T89	470	222	18
2020	October	10	22	12	0_T89	470	229	18
2018	October	10	1	13	0_T89	487	143	NA
2019	October	10	13	13	0_T89	487	218	18
2020	August	8	20	13	0_T89	487	316	34
2020	October	10	22	13	0_T89	487	336	35
2018	October	10	1	13	0_T89	489	138	NA
2019	October	10	13	13	0_T89	489	193	13
2020	August	8	20	13	0_T89	489	255	22
2020	October	10	22	13	0_T89	489	259	23
2018	October	10	1	13	0_T89	499	114	NA
2019	October	10	13	13	0_T89	499	114	10
2020	August	8	20	13	0_T89	499	178	17
2020	October	10	22	13	0_T89	499	197	18
2018	October	10	1	13	0_T89	505	167	NA
2019	October	10	13	13	0_T89	505	214	16
2020	August	8	20	13	0_T89	505	306	27
2020	October	10	22	13	0_T89	505	307	28
2018	October	10	1	14	0_T89	543	125	NA
2019	October	10	13	14	0_T89	543	156	12
2020	August	8	20	14	0_T89	543	241	22
2020	October	10	22	14	0_T89	543	254	22
2018	October	10	1	14	0_T89	548	150	NA
2019	October	10	13	14	0_T89	548	227	17
2020	August	8	20	14	0_T89	548	319	27
2020	October	10	22	14	0_T89	548	338	29
2018	October	10	1	14	0_T89	553	135	NA
2019	October	10	13	14	0_T89	553	173	14
2020	August	8	20	14	0_T89	553	278	23
2020	October	10	22	14	0_T89	553	294	24
2018	October	10	1	14	0_T89	555	126	NA
2019	October	10	13	14	0_T89	555	183	13
2020	August	8	20	14	0_T89	555	266	21
2020	October	10	22	14	0_T89	555	287	21
2018	October	10	1	15	0_T89	561	136	NA
2019	October	10	13	15	0_T89	561	154	13
2020	August	8	20	15	0_T89	561	226	21
2020	October	10	22	15	0_T89	561	230	21
2018	October	10	1	15	0_T89	569	142	NA
2019	October	10	13	15	0_T89	569	239	20
2020	August	8	20	15	0_T89	569	305	30
2020	October	10	22	15	0_T89	569	305	32
2018	October	10	1	15	0_T89	571	122	NA
2019	October	10	13	15	0_T89	571	248	18
2020	August	8	20	15	0_T89	571	372	37
2020	October	10	22	15	0_T89	571	400	38
2018	October	10	1	15	0_T89	573	133	NA
2019	October	10	13	15	0_T89	573	220	14
2020	August	8	20	15	0_T89	573	327	25
2020	October	10	22	15	0_T89	573	340	26
2018	October	10	1	16	0_T89	602	135	NA
2019	October	10	13	16	0_T89	602	152	15
2020	August	8	20	16	0_T89	602	252	22
2020	October	10	22	16	0_T89	602	266	22
2018	October	10	1	16	0_T89	608	152	NA
2019	October	10	13	16	0_T89	608	219	15
2020	August	8	20	16	0_T89	608	333	26
2020	October	10	22	16	0_T89	608	352	26
2018	October	10	1	16	0_T89	624	151	NA
2019	October	10	13	16	0_T89	624	211	17
2020	August	8	20	16	0_T89	624	316	25
2020	October	10	22	16	0_T89	624	332	25
2018	October	10	1	16	0_T89	627	135	NA
2019	October	10	13	16	0_T89	627	160	13
2020	August	8	20	16	0_T89	627	221	20
2020	October	10	22	16	0_T89	627	236	20
2018	October	10	1	16	0_T89	629	133	NA
2019	October	10	13	16	0_T89	629	138	13
2020	August	8	20	16	0_T89	629	222	19
2020	October	10	22	16	0_T89	629	242	19
2018	October	10	1	16	0_T89	632	157	NA
2019	October	10	13	16	0_T89	632	165	13
2020	August	8	20	16	0_T89	632	272	19
2020	October	10	22	16	0_T89	632	276	20
2018	October	10	1	16	0_T89	638	111	NA
2019	October	10	13	16	0_T89	638	112	10
2020	August	8	20	16	0_T89	638	199	17
2020	October	10	22	16	0_T89	638	211	18
2018	October	10	1	17	0_T89	642	99	NA
2019	October	10	13	17	0_T89	642	135	13
2020	August	8	20	17	0_T89	642	245	22
2020	October	10	22	17	0_T89	642	263	24
2018	October	10	1	17	0_T89	643	130	NA
2019	October	10	13	17	0_T89	643	184	15
2020	August	8	20	17	0_T89	643	252	30
2020	October	10	22	17	0_T89	643	252	31
2018	October	10	1	17	0_T89	651	108	NA
2019	October	10	13	17	0_T89	651	110	12
2020	August	8	20	17	0_T89	651	127	14
2020	October	10	22	17	0_T89	651	127	14
2018	October	10	1	17	0_T89	652	125	NA
2019	October	10	13	17	0_T89	652	170	15
2020	August	8	20	17	0_T89	652	257	26
2020	October	10	22	17	0_T89	652	273	27
2018	October	10	1	17	0_T89	655	159	NA
2019	October	10	13	17	0_T89	655	162	13
2020	August	8	20	17	0_T89	655	204	19
2020	October	10	22	17	0_T89	655	210	20
2018	October	10	1	17	0_T89	657	116	NA
2019	October	10	13	17	0_T89	657	122	12
2020	August	8	20	17	0_T89	657	199	17
2020	October	10	22	17	0_T89	657	208	17
2018	October	10	1	17	0_T89	658	150	NA
2019	October	10	13	17	0_T89	658	161	14
2020	August	8	20	17	0_T89	658	248	25
2020	October	10	22	17	0_T89	658	261	26
2018	October	10	1	17	0_T89	666	119	NA
2019	October	10	13	17	0_T89	666	192	20
2020	August	8	20	17	0_T89	666	284	37
2020	October	10	22	17	0_T89	666	295	37
2018	October	10	1	17	0_T89	667	98	NA
2019	October	10	13	17	0_T89	667	240	19
2020	August	8	20	17	0_T89	667	364	33
2020	October	10	22	17	0_T89	667	389	34
2018	October	10	1	17	0_T89	669	128	NA
2019	October	10	13	17	0_T89	669	166	13
2020	August	8	20	17	0_T89	669	219	21
2020	October	10	22	17	0_T89	669	221	21
2018	October	10	1	17	0_T89	670	105	NA
2019	October	10	13	17	0_T89	670	137	11
2020	August	8	20	17	0_T89	670	210	17
2020	October	10	22	17	0_T89	670	219	18
2018	October	10	1	17	0_T89	676	49	NA
2019	October	10	13	17	0_T89	676	73	10
2020	August	8	20	17	0_T89	676	140	14
2020	October	10	22	17	0_T89	676	140	14
2018	October	10	1	17	0_T89	680	144	NA
2019	October	10	13	17	0_T89	680	149	11
2020	August	8	20	17	0_T89	680	200	19
2020	October	10	22	17	0_T89	680	215	20
2018	October	10	1	17	0_T89	681	106	NA
2019	October	10	13	17	0_T89	681	116	11
2020	August	8	20	17	0_T89	681	127	17
2020	October	10	22	17	0_T89	681	127	17
2018	October	10	1	17	0_T89	682	115	NA
2019	October	10	13	17	0_T89	682	192	16
2020	August	8	20	17	0_T89	682	279	29
2020	October	10	22	17	0_T89	682	293	31
2018	October	10	1	17	0_T89	683	109	NA
2019	October	10	13	17	0_T89	683	139	13
2020	August	8	20	17	0_T89	683	198	20
2020	October	10	22	17	0_T89	683	212	21
2018	October	10	1	17	0_T89	684	132	NA
2019	October	10	13	17	0_T89	684	231	22
2020	August	8	20	17	0_T89	684	313	35
2020	October	10	22	17	0_T89	684	328	36
2018	October	10	1	17	0_T89	685	101	NA
2019	October	10	13	17	0_T89	685	136	13
2020	August	8	20	17	0_T89	685	182	18
2020	October	10	22	17	0_T89	685	187	18
2018	October	10	1	17	0_T89	686	137	NA
2019	October	10	13	17	0_T89	686	180	12
2020	August	8	20	17	0_T89	686	237	17
2020	October	10	22	17	0_T89	686	243	17
2018	October	10	1	17	0_T89	687	138	NA
2019	October	10	13	17	0_T89	687	185	15
2020	August	8	20	17	0_T89	687	266	21
2020	October	10	22	17	0_T89	687	274	21
2018	October	10	1	17	0_T89	688	115	NA
2019	October	10	13	17	0_T89	688	181	15
2020	August	8	20	17	0_T89	688	237	27
2020	October	10	22	17	0_T89	688	254	27
2018	October	10	1	18	0_T89	692	157	NA
2019	October	10	13	18	0_T89	692	159	10
2020	August	8	20	18	0_T89	692	182	16
2020	October	10	22	18	0_T89	692	182	17
2018	October	10	1	18	0_T89	698	125	NA
2019	October	10	13	18	0_T89	698	176	14
2020	August	8	20	18	0_T89	698	255	22
2020	October	10	22	18	0_T89	698	NA	NA
2018	October	10	1	18	0_T89	701	142	NA
2019	October	10	13	18	0_T89	701	142	8
2020	August	8	20	18	0_T89	701	148	10
2020	October	10	22	18	0_T89	701	148	10
2018	October	10	1	18	0_T89	703	139	NA
2019	October	10	13	18	0_T89	703	139	10
2020	August	8	20	18	0_T89	703	158	15
2020	October	10	22	18	0_T89	703	159	15
2018	October	10	1	18	0_T89	707	126	NA
2019	October	10	13	18	0_T89	707	139	13
2020	August	8	20	18	0_T89	707	191	19
2020	October	10	22	18	0_T89	707	195	20
2018	October	10	1	18	0_T89	708	126	NA
2019	October	10	13	18	0_T89	708	NA	NA
2020	August	8	20	18	0_T89	708	138	13
2020	October	10	22	18	0_T89	708	138	13
2018	October	10	1	18	0_T89	711	92	NA
2019	October	10	13	18	0_T89	711	92	8
2020	August	8	20	18	0_T89	711	98	10
2020	October	10	22	18	0_T89	711	98	10
2018	October	10	1	18	0_T89	714	117	NA
2019	October	10	13	18	0_T89	714	157	12
2020	August	8	20	18	0_T89	714	251	19
2020	October	10	22	18	0_T89	714	265	19
2018	October	10	1	18	0_T89	715	152	NA
2019	October	10	13	18	0_T89	715	207	14
2020	August	8	20	18	0_T89	715	282	22
2020	October	10	22	18	0_T89	715	282	22
2018	October	10	1	18	0_T89	719	131	NA
2019	October	10	13	18	0_T89	719	133	12
2020	August	8	20	18	0_T89	719	189	16
2020	October	10	22	18	0_T89	719	189	16
2018	October	10	1	18	0_T89	720	144	NA
2019	October	10	13	18	0_T89	720	175	11
2020	August	8	20	18	0_T89	720	227	17
2020	October	10	22	18	0_T89	720	227	18
2018	October	10	1	18	0_T89	721	133	NA
2019	October	10	13	18	0_T89	721	211	15
2020	August	8	20	18	0_T89	721	267	22
2020	October	10	22	18	0_T89	721	268	23
2018	October	10	1	18	0_T89	722	56	NA
2019	October	10	13	18	0_T89	722	78	7
2020	August	8	20	18	0_T89	722	108	11
2020	October	10	22	18	0_T89	722	108	11
2018	October	10	1	18	0_T89	723	134	NA
2019	October	10	13	18	0_T89	723	136	10
2020	August	8	20	18	0_T89	723	148	14
2020	October	10	22	18	0_T89	723	148	14
2018	October	10	1	18	0_T89	725	70	NA
2019	October	10	13	18	0_T89	725	73	7
2020	August	8	20	18	0_T89	725	79	11
2020	October	10	22	18	0_T89	725	79	11
2018	October	10	1	18	0_T89	726	97	NA
2019	October	10	13	18	0_T89	726	99	10
2020	August	8	20	18	0_T89	726	149	14
2020	October	10	22	18	0_T89	726	149	14
2018	October	10	1	18	0_T89	729	136	NA
2019	October	10	13	18	0_T89	729	191	13
2020	August	8	20	18	0_T89	729	234	19
2020	October	10	22	18	0_T89	729	234	20
2018	October	10	1	18	0_T89	730	116	NA
2019	October	10	13	18	0_T89	730	205	17
2020	August	8	20	18	0_T89	730	303	27
2020	October	10	22	18	0_T89	730	322	27
2018	October	10	1	18	0_T89	731	131	NA
2019	October	10	13	18	0_T89	731	196	12
2020	August	8	20	18	0_T89	731	NA	13
2020	October	10	22	18	0_T89	731	NA	14
2018	October	10	1	18	0_T89	732	130	NA
2019	October	10	13	18	0_T89	732	151	13
2020	August	8	20	18	0_T89	732	254	20
2020	October	10	22	18	0_T89	732	271	21
2018	October	10	1	18	0_T89	733	127	NA
2019	October	10	13	18	0_T89	733	169	12
2020	August	8	20	18	0_T89	733	180	16
2020	October	10	22	18	0_T89	733	194	16
2018	October	10	1	18	0_T89	734	89	NA
2019	October	10	13	18	0_T89	734	144	12
2020	August	8	20	18	0_T89	734	224	21
2020	October	10	22	18	0_T89	734	237	22
2018	October	10	1	18	0_T89	735	NA	NA
2019	October	10	13	18	0_T89	735	NA	NA
2020	August	8	20	18	0_T89	735	NA	NA
2020	October	10	22	18	0_T89	735	NA	NA
2018	October	10	1	1	1044_16c	9	127	NA
2019	October	10	13	1	1044_16c	9	127	10
2020	August	8	20	1	1044_16c	9	141	11
2020	October	10	22	1	1044_16c	9	141	11
2018	October	10	1	2	1044_16c	47	120	NA
2019	October	10	13	2	1044_16c	47	120	11
2020	August	8	20	2	1044_16c	47	131	15
2020	October	10	22	2	1044_16c	47	131	15
2018	October	10	1	3	1044_16c	96	129	NA
2019	October	10	13	3	1044_16c	96	180	13
2020	August	8	20	3	1044_16c	96	219	21
2020	October	10	22	3	1044_16c	96	219	21
2018	October	10	1	4	1044_16c	144	114	NA
2019	October	10	13	4	1044_16c	144	120	10
2020	August	8	20	4	1044_16c	144	139	12
2020	October	10	22	4	1044_16c	144	140	12
2018	October	10	1	5	1044_16c	193	NA	NA
2019	October	10	13	5	1044_16c	193	44	8
2020	August	8	20	5	1044_16c	193	80	12
2020	October	10	22	5	1044_16c	193	80	12
2018	October	10	1	6	1044_16c	202	80	NA
2019	October	10	13	6	1044_16c	202	82	8
2020	August	8	20	6	1044_16c	202	108	11
2020	October	10	22	6	1044_16c	202	108	11
2018	October	10	1	7	1044_16c	276	115	NA
2019	October	10	13	7	1044_16c	276	121	11
2020	August	8	20	7	1044_16c	276	190	16
2020	October	10	22	7	1044_16c	276	190	16
2018	October	10	1	8	1044_16c	286	97	NA
2019	October	10	13	8	1044_16c	286	NA	10
2020	August	8	20	8	1044_16c	286	123	11
2020	October	10	22	8	1044_16c	286	123	12
2018	October	10	1	9	1044_16c	332	NA	NA
2019	October	10	13	9	1044_16c	332	140	11
2020	August	8	20	9	1044_16c	332	171	18
2020	October	10	22	9	1044_16c	332	171	18
2018	October	10	1	10	1044_16c	377	131	NA
2019	October	10	13	10	1044_16c	377	170	14
2020	August	8	20	10	1044_16c	377	238	22
2020	October	10	22	10	1044_16c	377	238	22
2018	October	10	1	11	1044_16c	422	117	NA
2019	October	10	13	11	1044_16c	422	162	15
2020	August	8	20	11	1044_16c	422	238	22
2020	October	10	22	11	1044_16c	422	240	22
2018	October	10	1	12	1044_16c	450	123	NA
2019	October	10	13	12	1044_16c	450	127	9
2020	August	8	20	12	1044_16c	450	135	11
2020	October	10	22	12	1044_16c	450	135	11
2018	October	10	1	13	1044_16c	503	119	NA
2019	October	10	13	13	1044_16c	503	140	11
2020	August	8	20	13	1044_16c	503	219	18
2020	October	10	22	13	1044_16c	503	220	18
2018	October	10	1	14	1044_16c	559	139	NA
2019	October	10	13	14	1044_16c	559	141	12
2020	August	8	20	14	1044_16c	559	186	15
2020	October	10	22	14	1044_16c	559	187	15
2018	October	10	1	15	1044_16c	564	97	NA
2019	October	10	13	15	1044_16c	564	104	9
2020	August	8	20	15	1044_16c	564	164	15
2020	October	10	22	15	1044_16c	564	164	15
2018	October	10	1	16	1044_16c	612	121	NA
2019	October	10	13	16	1044_16c	612	123	10
2020	August	8	20	16	1044_16c	612	175	13
2020	October	10	22	16	1044_16c	612	176	13
2018	October	10	1	16	1044_16c	613	138	NA
2019	October	10	13	16	1044_16c	613	147	13
2020	August	8	20	16	1044_16c	613	185	16
2020	October	10	22	16	1044_16c	613	185	17
2018	October	10	1	16	1044_16c	614	121	NA
2019	October	10	13	16	1044_16c	614	121	10
2020	August	8	20	16	1044_16c	614	130	13
2020	October	10	22	16	1044_16c	614	130	13
2018	October	10	1	17	1044_16c	647	96	NA
2019	October	10	13	17	1044_16c	647	107	11
2020	August	8	20	17	1044_16c	647	127	13
2020	October	10	22	17	1044_16c	647	127	13
2018	October	10	1	18	1044_16c	696	108	NA
2019	October	10	13	18	1044_16c	696	114	9
2020	August	8	20	18	1044_16c	696	150	12
2020	October	10	22	18	1044_16c	696	151	12
2018	October	10	1	1	11_7	8	155	NA
2019	October	10	13	1	11_7	8	235	16
2020	August	8	20	1	11_7	8	308	25
2020	October	10	22	1	11_7	8	320	26
2018	October	10	1	2	11_7	48	132	NA
2019	October	10	13	2	11_7	48	134	9
2020	August	8	20	2	11_7	48	143	13
2020	October	10	22	2	11_7	48	145	13
2018	October	10	1	3	11_7	116	165	NA
2019	October	10	13	3	11_7	116	265	25
2020	August	8	20	3	11_7	116	361	39
2020	October	10	22	3	11_7	116	399	41
2018	October	10	1	4	11_7	129	71	NA
2019	October	10	13	4	11_7	129	103	12
2020	August	8	20	4	11_7	129	185	17
2020	October	10	22	4	11_7	129	188	19
2018	October	10	1	5	11_7	186	160	NA
2019	October	10	13	5	11_7	186	260	27
2020	August	8	20	5	11_7	186	341	40
2020	October	10	22	5	11_7	186	358	43
2018	October	10	1	6	11_7	212	150	NA
2019	October	10	13	6	11_7	212	195	15
2020	August	8	20	6	11_7	212	273	25
2020	October	10	22	6	11_7	212	294	28
2018	October	10	1	7	11_7	244	188	NA
2019	October	10	13	7	11_7	244	315	28
2020	August	8	20	7	11_7	244	404	46
2020	October	10	22	7	11_7	244	432	47
2018	October	10	1	8	11_7	305	132	NA
2019	October	10	13	8	11_7	305	188	13
2020	August	8	20	8	11_7	305	257	18
2020	October	10	22	8	11_7	305	268	19
2018	October	10	1	9	11_7	348	165	NA
2019	October	10	13	9	11_7	348	204	18
2020	August	8	20	9	11_7	348	262	30
2020	October	10	22	9	11_7	348	280	31
2018	October	10	1	10	11_7	381	145	NA
2019	October	10	13	10	11_7	381	174	13
2020	August	8	20	10	11_7	381	249	20
2020	October	10	22	10	11_7	381	263	21
2018	October	10	1	11	11_7	429	151	NA
2019	October	10	13	11	11_7	429	200	20
2020	August	8	20	11	11_7	429	269	29
2020	October	10	22	11	11_7	429	290	31
2018	October	10	1	12	11_7	458	141	NA
2019	October	10	13	12	11_7	458	145	13
2020	August	8	20	12	11_7	458	146	16
2020	October	10	22	12	11_7	458	147	16
2018	October	10	1	13	11_7	492	152	NA
2019	October	10	13	13	11_7	492	176	12
2020	August	8	20	13	11_7	492	249	19
2020	October	10	22	13	11_7	492	265	21
2018	October	10	1	14	11_7	535	132	NA
2019	October	10	13	14	11_7	535	134	9
2020	August	8	20	14	11_7	535	160	11
2020	October	10	22	14	11_7	535	163	12
2018	October	10	1	15	11_7	579	134	NA
2019	October	10	13	15	11_7	579	199	15
2020	August	8	20	15	11_7	579	273	25
2020	October	10	22	15	11_7	579	291	27
2018	October	10	1	16	11_7	640	95	NA
2019	October	10	13	16	11_7	640	145	12
2020	August	8	20	16	11_7	640	195	17
2020	October	10	22	16	11_7	640	208	17
2018	October	10	1	17	11_7	675	123	NA
2019	October	10	13	17	11_7	675	123	9
2020	August	8	20	17	11_7	675	175	16
2020	October	10	22	17	11_7	675	178	17
2018	October	10	1	18	11_7	699	NA	NA
2019	October	10	13	18	11_7	699	47	10
2020	August	8	20	18	11_7	699	77	12
2020	October	10	22	18	11_7	699	79	13
2018	October	10	1	1	26_1a	15	86	NA
2019	October	10	13	1	26_1a	15	110	12
2020	August	8	20	1	26_1a	15	192	18
2020	October	10	22	1	26_1a	15	202	20
2018	October	10	1	1	26_1a	36	121	NA
2019	October	10	13	1	26_1a	36	131	11
2020	August	8	20	1	26_1a	36	168	17
2020	October	10	22	1	26_1a	36	168	19
2018	October	10	1	1	26_1a	38	121	NA
2019	October	10	13	1	26_1a	38	182	16
2020	August	8	20	1	26_1a	38	295	25
2020	October	10	22	1	26_1a	38	304	28
2018	October	10	1	1	26_1a	39	148	NA
2019	October	10	13	1	26_1a	39	190	14
2020	August	8	20	1	26_1a	39	287	23
2020	October	10	22	1	26_1a	39	287	24
2018	October	10	1	2	26_1a	55	143	NA
2019	October	10	13	2	26_1a	55	167	12
2020	August	8	20	2	26_1a	55	205	19
2020	October	10	22	2	26_1a	55	206	19
2018	October	10	1	2	26_1a	58	136	NA
2019	October	10	13	2	26_1a	58	179	15
2020	August	8	20	2	26_1a	58	270	23
2020	October	10	22	2	26_1a	58	270	24
2018	October	10	1	2	26_1a	78	131	NA
2019	October	10	13	2	26_1a	78	190	16
2020	August	8	20	2	26_1a	78	324	27
2020	October	10	22	2	26_1a	78	332	28
2018	October	10	1	3	26_1a	81	118	NA
2019	October	10	13	3	26_1a	81	127	7
2020	August	8	20	3	26_1a	81	149	13
2020	October	10	22	3	26_1a	81	149	13
2018	October	10	1	3	26_1a	95	153	NA
2019	October	10	13	3	26_1a	95	225	22
2020	August	8	20	3	26_1a	95	322	37
2020	October	10	22	3	26_1a	95	322	40
2018	October	10	1	3	26_1a	111	154	NA
2019	October	10	13	3	26_1a	111	227	20
2020	August	8	20	3	26_1a	111	348	30
2020	October	10	22	3	26_1a	111	377	32
2018	October	10	1	4	26_1a	124	145	NA
2019	October	10	13	4	26_1a	124	161	14
2020	August	8	20	4	26_1a	124	276	27
2020	October	10	22	4	26_1a	124	292	28
2018	October	10	1	4	26_1a	125	146	NA
2019	October	10	13	4	26_1a	125	182	15
2020	August	8	20	4	26_1a	125	293	27
2020	October	10	22	4	26_1a	125	302	28
2018	October	10	1	4	26_1a	133	107	NA
2019	October	10	13	4	26_1a	133	133	11
2020	August	8	20	4	26_1a	133	244	22
2020	October	10	22	4	26_1a	133	258	22
2018	October	10	1	5	26_1a	195	122	NA
2019	October	10	13	5	26_1a	195	191	16
2020	August	8	20	5	26_1a	195	327	30
2020	October	10	22	5	26_1a	195	355	30
2018	October	10	1	7	26_1a	243	144	NA
2019	October	10	13	7	26_1a	243	212	20
2020	August	8	20	7	26_1a	243	356	36
2020	October	10	22	7	26_1a	243	372	38
2018	October	10	1	10	26_1a	397	129	NA
2019	October	10	13	10	26_1a	397	160	13
2020	August	8	20	10	26_1a	397	235	20
2020	October	10	22	10	26_1a	397	236	21
2018	October	10	1	15	26_1a	570	130	NA
2019	October	10	13	15	26_1a	570	163	13
2020	August	8	20	15	26_1a	570	239	21
2020	October	10	22	15	26_1a	570	239	21
2018	October	10	1	18	26_1a	700	130	NA
2019	October	10	13	18	26_1a	700	134	10
2020	August	8	20	18	26_1a	700	166	15
2020	October	10	22	18	26_1a	700	166	15
2018	October	10	1	1	3011_864012	5	97	NA
2019	October	10	13	1	3011_864012	5	107	10
2020	August	8	20	1	3011_864012	5	198	16
2020	October	10	22	1	3011_864012	5	198	17
2018	October	10	1	1	3011_864012	24	86	NA
2019	October	10	13	1	3011_864012	24	177	14
2020	August	8	20	1	3011_864012	24	268	23
2020	October	10	22	1	3011_864012	24	268	24
2018	October	10	1	2	3011_864012	60	116	NA
2019	October	10	13	2	3011_864012	60	159	14
2020	August	8	20	2	3011_864012	60	239	24
2020	October	10	22	2	3011_864012	60	240	25
2018	October	10	1	2	3011_864012	65	100	NA
2019	October	10	13	2	3011_864012	65	177	15
2020	August	8	20	2	3011_864012	65	229	25
2020	October	10	22	2	3011_864012	65	229	26
2018	October	10	1	3	3011_864012	100	81	NA
2019	October	10	13	3	3011_864012	100	187	16
2020	August	8	20	3	3011_864012	100	254	32
2020	October	10	22	3	3011_864012	100	254	33
2018	October	10	1	3	3011_864012	107	90	NA
2019	October	10	13	3	3011_864012	107	237	21
2020	August	8	20	3	3011_864012	107	339	38
2020	October	10	22	3	3011_864012	107	342	40
2018	October	10	1	4	3011_864012	122	96	NA
2019	October	10	13	4	3011_864012	122	185	17
2020	August	8	20	4	3011_864012	122	248	28
2020	October	10	22	4	3011_864012	122	248	30
2018	October	10	1	4	3011_864012	134	116	NA
2019	October	10	13	4	3011_864012	134	174	14
2020	August	8	20	4	3011_864012	134	259	26
2020	October	10	22	4	3011_864012	134	259	26
2018	October	10	1	5	3011_864012	174	130	NA
2019	October	10	13	5	3011_864012	174	257	22
2020	August	8	20	5	3011_864012	174	377	41
2020	October	10	22	5	3011_864012	174	377	43
2018	October	10	1	5	3011_864012	190	105	NA
2019	October	10	13	5	3011_864012	190	184	16
2020	August	8	20	5	3011_864012	190	299	32
2020	October	10	22	5	3011_864012	190	299	32
2018	October	10	1	6	3011_864012	211	114	NA
2019	October	10	13	6	3011_864012	211	182	16
2020	August	8	20	6	3011_864012	211	259	29
2020	October	10	22	6	3011_864012	211	259	29
2018	October	10	1	6	3011_864012	233	144	NA
2019	October	10	13	6	3011_864012	233	228	17
2020	August	8	20	6	3011_864012	233	304	30
2020	October	10	22	6	3011_864012	233	298	31
2018	October	10	1	7	3011_864012	241	127	NA
2019	October	10	13	7	3011_864012	241	189	16
2020	August	8	20	7	3011_864012	241	270	28
2020	October	10	22	7	3011_864012	241	270	29
2018	October	10	1	7	3011_864012	246	38	NA
2019	October	10	13	7	3011_864012	246	77	8
2020	August	8	20	7	3011_864012	246	163	14
2020	October	10	22	7	3011_864012	246	163	14
2018	October	10	1	8	3011_864012	308	149	NA
2019	October	10	13	8	3011_864012	308	154	12
2020	August	8	20	8	3011_864012	308	268	23
2020	October	10	22	8	3011_864012	308	268	25
2018	October	10	1	8	3011_864012	317	134	NA
2019	October	10	13	8	3011_864012	317	179	16
2020	August	8	20	8	3011_864012	317	295	29
2020	October	10	22	8	3011_864012	317	295	30
2018	October	10	1	9	3011_864012	338	125	NA
2019	October	10	13	9	3011_864012	338	181	17
2020	August	8	20	9	3011_864012	338	292	32
2020	October	10	22	9	3011_864012	338	292	33
2018	October	10	1	9	3011_864012	339	142	NA
2019	October	10	13	9	3011_864012	339	230	23
2020	August	8	20	9	3011_864012	339	365	44
2020	October	10	22	9	3011_864012	339	365	46
2018	October	10	1	10	3011_864012	392	66	NA
2019	October	10	13	10	3011_864012	392	125	9
2020	August	8	20	10	3011_864012	392	223	16
2020	October	10	22	10	3011_864012	392	223	16
2018	October	10	1	10	3011_864012	398	129	NA
2019	October	10	13	10	3011_864012	398	136	15
2020	August	8	20	10	3011_864012	398	275	25
2020	October	10	22	10	3011_864012	398	275	26
2018	October	10	1	11	3011_864012	416	121	NA
2019	October	10	13	11	3011_864012	416	175	18
2020	August	8	20	11	3011_864012	416	272	29
2020	October	10	22	11	3011_864012	416	272	29
2018	October	10	1	11	3011_864012	421	126	NA
2019	October	10	13	11	3011_864012	421	230	20
2020	August	8	20	11	3011_864012	421	344	38
2020	October	10	22	11	3011_864012	421	347	40
2018	October	10	1	12	3011_864012	460	132	NA
2019	October	10	13	12	3011_864012	460	158	13
2020	August	8	20	12	3011_864012	460	269	22
2020	October	10	22	12	3011_864012	460	272	22
2018	October	10	1	12	3011_864012	480	113	NA
2019	October	10	13	12	3011_864012	480	183	20
2020	August	8	20	12	3011_864012	480	306	34
2020	October	10	22	12	3011_864012	480	306	35
2018	October	10	1	13	3011_864012	496	112	NA
2019	October	10	13	13	3011_864012	496	114	9
2020	August	8	20	13	3011_864012	496	190	17
2020	October	10	22	13	3011_864012	496	190	17
2018	October	10	1	13	3011_864012	516	135	NA
2019	October	10	13	13	3011_864012	516	245	18
2020	August	8	20	13	3011_864012	516	333	32
2020	October	10	22	13	3011_864012	516	333	32
2018	October	10	1	14	3011_864012	528	125	NA
2019	October	10	13	14	3011_864012	528	126	10
2020	August	8	20	14	3011_864012	528	136	14
2020	October	10	22	14	3011_864012	528	136	14
2018	October	10	1	14	3011_864012	544	120	NA
2019	October	10	13	14	3011_864012	544	157	16
2020	August	8	20	14	3011_864012	544	288	25
2020	October	10	22	14	3011_864012	544	288	26
2018	October	10	1	15	3011_864012	583	86	NA
2019	October	10	13	15	3011_864012	583	146	12
2020	August	8	20	15	3011_864012	583	276	24
2020	October	10	22	15	3011_864012	583	276	25
2018	October	10	1	15	3011_864012	588	NA	NA
2019	October	10	13	15	3011_864012	588	101	12
2020	August	8	20	15	3011_864012	588	206	26
2020	October	10	22	15	3011_864012	588	206	26
2018	October	10	1	16	3011_864012	611	93	NA
2019	October	10	13	16	3011_864012	611	94	11
2020	August	8	20	16	3011_864012	611	216	18
2020	October	10	22	16	3011_864012	611	216	19
2018	October	10	1	16	3011_864012	616	35	NA
2019	October	10	13	16	3011_864012	616	75	7
2020	August	8	20	16	3011_864012	616	135	10
2020	October	10	22	16	3011_864012	616	136	10
2018	October	10	1	17	3011_864012	672	NA	NA
2019	October	10	13	17	3011_864012	672	NA	NA
2020	August	8	20	17	3011_864012	672	NA	NA
2020	October	10	22	17	3011_864012	672	NA	NA
2018	October	10	1	17	3011_864012	677	NA	NA
2019	October	10	13	17	3011_864012	677	NA	NA
2020	August	8	20	17	3011_864012	677	NA	NA
2020	October	10	22	17	3011_864012	677	NA	NA
2018	October	10	1	1	312_2	40	117	NA
2019	October	10	13	1	312_2	40	191	16
2020	August	8	20	1	312_2	40	293	25
2020	October	10	22	1	312_2	40	308	25
2018	October	10	1	2	312_2	66	121	NA
2019	October	10	13	2	312_2	66	178	12
2020	August	8	20	2	312_2	66	270	23
2020	October	10	22	2	312_2	66	280	20
2018	October	10	1	3	312_2	87	156	NA
2019	October	10	13	3	312_2	87	294	25
2020	August	8	20	3	312_2	87	406	42
2020	October	10	22	3	312_2	87	434	43
2018	October	10	1	4	312_2	150	151	NA
2019	October	10	13	4	312_2	150	203	19
2020	August	8	20	4	312_2	150	278	33
2020	October	10	22	4	312_2	150	283	34
2018	October	10	1	5	312_2	183	159	NA
2019	October	10	13	5	312_2	183	233	21
2020	August	8	20	5	312_2	183	342	34
2020	October	10	22	5	312_2	183	365	34
2018	October	10	1	6	312_2	219	124	NA
2019	October	10	13	6	312_2	219	166	13
2020	August	8	20	6	312_2	219	257	21
2020	October	10	22	6	312_2	219	268	21
2018	October	10	1	7	312_2	245	146	NA
2019	October	10	13	7	312_2	245	218	16
2020	August	8	20	7	312_2	245	322	29
2020	October	10	22	7	312_2	245	334	30
2018	October	10	1	8	312_2	304	161	NA
2019	October	10	13	8	312_2	304	167	12
2020	August	8	20	8	312_2	304	218	17
2020	October	10	22	8	312_2	304	218	19
2018	October	10	1	9	312_2	346	103	NA
2019	October	10	13	9	312_2	346	200	12
2020	August	8	20	9	312_2	346	298	19
2020	October	10	22	9	312_2	346	300	21
2018	October	10	1	10	312_2	399	140	NA
2019	October	10	13	10	312_2	399	170	16
2020	August	8	20	10	312_2	399	186	22
2020	October	10	22	10	312_2	399	186	22
2018	October	10	1	11	312_2	427	155	NA
2019	October	10	13	11	312_2	427	238	21
2020	August	8	20	11	312_2	427	364	33
2020	October	10	22	11	312_2	427	380	36
2018	October	10	1	12	312_2	442	147	NA
2019	October	10	13	12	312_2	442	146	12
2020	August	8	20	12	312_2	442	199	18
2020	October	10	22	12	312_2	442	199	20
2018	October	10	1	13	312_2	495	106	NA
2019	October	10	13	13	312_2	495	162	16
2020	August	8	20	13	312_2	495	270	27
2020	October	10	22	13	312_2	495	287	27
2018	October	10	1	14	312_2	549	142	NA
2019	October	10	13	14	312_2	549	202	16
2020	August	8	20	14	312_2	549	334	27
2020	October	10	22	14	312_2	549	361	29
2018	October	10	1	15	312_2	576	149	NA
2019	October	10	13	15	312_2	576	175	14
2020	August	8	20	15	312_2	576	266	24
2020	October	10	22	15	312_2	576	282	24
2018	October	10	1	16	312_2	639	141	NA
2019	October	10	13	16	312_2	639	145	10
2020	August	8	20	16	312_2	639	167	14
2020	October	10	22	16	312_2	639	169	14
2018	October	10	1	1	312_3	19	137	NA
2019	October	10	13	1	312_3	19	154	11
2020	August	8	20	1	312_3	19	228	18
2020	October	10	22	1	312_3	19	234	18
2018	October	10	1	2	312_3	71	154	NA
2019	October	10	13	2	312_3	71	191	13
2020	August	8	20	2	312_3	71	262	20
2020	October	10	22	2	312_3	71	267	20
2018	October	10	1	3	312_3	112	144	NA
2019	October	10	13	3	312_3	112	211	17
2020	August	8	20	3	312_3	112	315	26
2020	October	10	22	3	312_3	112	327	27
2018	October	10	1	4	312_3	136	142	NA
2019	October	10	13	4	312_3	136	170	12
2020	August	8	20	4	312_3	136	240	20
2020	October	10	22	4	312_3	136	249	20
2018	October	10	1	4	312_3	139	148	NA
2019	October	10	13	4	312_3	139	227	18
2020	August	8	20	4	312_3	139	333	36
2020	October	10	22	4	312_3	139	351	38
2018	October	10	1	5	312_3	163	157	NA
2019	October	10	13	5	312_3	163	262	23
2020	August	8	20	5	312_3	163	378	39
2020	October	10	22	5	312_3	163	393	41
2018	October	10	1	6	312_3	232	150	NA
2019	October	10	13	6	312_3	232	220	20
2020	August	8	20	6	312_3	232	330	34
2020	October	10	22	6	312_3	232	360	36
2018	October	10	1	7	312_3	242	161	NA
2019	October	10	13	7	312_3	242	265	20
2020	August	8	20	7	312_3	242	372	37
2020	October	10	22	7	312_3	242	392	41
2018	October	10	1	8	312_3	310	142	NA
2019	October	10	13	8	312_3	310	195	17
2020	August	8	20	8	312_3	310	286	26
2020	October	10	22	8	312_3	310	303	27
2018	October	10	1	9	312_3	331	158	NA
2019	October	10	13	9	312_3	331	255	23
2020	August	8	20	9	312_3	331	361	38
2020	October	10	22	9	312_3	331	374	41
2018	October	10	1	10	312_3	369	91	NA
2019	October	10	13	10	312_3	369	103	10
2020	August	8	20	10	312_3	369	203	17
2020	October	10	22	10	312_3	369	220	18
2018	October	10	1	11	312_3	407	158	NA
2019	October	10	13	11	312_3	407	190	16
2020	August	8	20	11	312_3	407	269	23
2020	October	10	22	11	312_3	407	277	24
2018	October	10	1	12	312_3	459	42	NA
2019	October	10	13	12	312_3	459	80	8
2020	August	8	20	12	312_3	459	137	13
2020	October	10	22	12	312_3	459	147	13
2018	October	10	1	13	312_3	498	130	NA
2019	October	10	13	13	312_3	498	185	17
2020	August	8	20	13	312_3	498	249	28
2020	October	10	22	13	312_3	498	249	30
2018	October	10	1	14	312_3	547	124	NA
2019	October	10	13	14	312_3	547	182	17
2020	August	8	20	14	312_3	547	287	27
2020	October	10	22	14	312_3	547	304	28
2018	October	10	1	15	312_3	598	159	NA
2019	October	10	13	15	312_3	598	235	18
2020	August	8	20	15	312_3	598	332	32
2020	October	10	22	15	312_3	598	331	32
2018	October	10	1	16	312_3	625	46	NA
2019	October	10	13	16	312_3	625	83	7
2020	August	8	20	16	312_3	625	133	11
2020	October	10	22	16	312_3	625	136	12
2018	October	10	1	17	312_3	671	NA	NA
2019	October	10	13	17	312_3	671	NA	NA
2020	August	8	20	17	312_3	671	NA	NA
2020	October	10	22	17	312_3	671	NA	NA
2018	October	10	1	18	312_3	689	137	NA
2019	October	10	13	18	312_3	689	163	13
2020	August	8	20	18	312_3	689	224	24
2020	October	10	22	18	312_3	689	241	26
2018	October	10	1	1	345_14	3	128	NA
2019	October	10	13	1	345_14	3	174	16
2020	August	8	20	1	345_14	3	230	27
2020	October	10	22	1	345_14	3	230	28
2018	October	10	1	2	345_14	75	149	NA
2019	October	10	13	2	345_14	75	185	16
2020	August	8	20	2	345_14	75	289	27
2020	October	10	22	2	345_14	75	304	27
2018	October	10	1	3	345_14	120	148	NA
2019	October	10	13	3	345_14	120	247	21
2020	August	8	20	3	345_14	120	333	31
2020	October	10	22	3	345_14	120	335	31
2018	October	10	1	4	345_14	130	149	NA
2019	October	10	13	4	345_14	130	235	23
2020	August	8	20	4	345_14	130	327	34
2020	October	10	22	4	345_14	130	346	36
2018	October	10	1	5	345_14	199	143	NA
2019	October	10	13	5	345_14	199	210	17
2020	August	8	20	5	345_14	199	317	28
2020	October	10	22	5	345_14	199	323	30
2018	October	10	1	6	345_14	204	172	NA
2019	October	10	13	6	345_14	204	263	20
2020	August	8	20	6	345_14	204	363	33
2020	October	10	22	6	345_14	204	372	35
2018	October	10	1	7	345_14	261	171	NA
2019	October	10	13	7	345_14	261	269	27
2020	August	8	20	7	345_14	261	387	43
2020	October	10	22	7	345_14	261	394	46
2018	October	10	1	8	345_14	283	155	NA
2019	October	10	13	8	345_14	283	227	18
2020	August	8	20	8	345_14	283	315	28
2020	October	10	22	8	345_14	283	326	28
2018	October	10	1	9	345_14	327	140	NA
2019	October	10	13	9	345_14	327	214	20
2020	August	8	20	9	345_14	327	282	31
2020	October	10	22	9	345_14	327	282	33
2018	October	10	1	10	345_14	400	145	NA
2019	October	10	13	10	345_14	400	137	8
2020	August	8	20	10	345_14	400	175	14
2020	October	10	22	10	345_14	400	176	15
2018	October	10	1	11	345_14	409	162	NA
2019	October	10	13	11	345_14	409	224	20
2020	August	8	20	11	345_14	409	267	29
2020	October	10	22	11	345_14	409	278	30
2018	October	10	1	12	345_14	471	95	NA
2019	October	10	13	12	345_14	471	125	12
2020	August	8	20	12	345_14	471	168	18
2020	October	10	22	12	345_14	471	168	19
2018	October	10	1	13	345_14	481	126	NA
2019	October	10	13	13	345_14	481	170	15
2020	August	8	20	13	345_14	481	259	28
2020	October	10	22	13	345_14	481	269	32
2018	October	10	1	14	345_14	557	113	NA
2019	October	10	13	14	345_14	557	178	17
2020	August	8	20	14	345_14	557	320	26
2020	October	10	22	14	345_14	557	344	27
2018	October	10	1	15	345_14	594	157	NA
2019	October	10	13	15	345_14	594	169	12
2020	August	8	20	15	345_14	594	NA	22
2020	October	10	22	15	345_14	594	217	22
2018	October	10	1	16	345_14	622	NA	NA
2019	October	10	13	16	345_14	622	NA	NA
2020	August	8	20	16	345_14	622	NA	NA
2020	October	10	22	16	345_14	622	NA	NA
2018	October	10	1	17	345_14	646	145	NA
2019	October	10	13	17	345_14	646	207	15
2020	August	8	20	17	345_14	646	260	23
2020	October	10	22	17	345_14	646	265	24
2018	October	10	1	18	345_14	713	124	NA
2019	October	10	13	18	345_14	713	189	15
2020	August	8	20	18	345_14	713	266	24
2020	October	10	22	18	345_14	713	275	24
2018	October	10	1	1	365_5	27	132	NA
2019	October	10	13	1	365_5	27	170	14
2020	August	8	20	1	365_5	27	205	21
2020	October	10	22	1	365_5	27	205	21
2018	October	10	1	2	365_5	45	63	NA
2019	October	10	13	2	365_5	45	108	11
2020	August	8	20	2	365_5	45	161	18
2020	October	10	22	2	365_5	45	173	19
2018	October	10	1	4	365_5	126	22	NA
2019	October	10	13	4	365_5	126	86	7
2020	August	8	20	4	365_5	126	120	12
2020	October	10	22	4	365_5	126	122	12
2018	October	10	1	4	365_5	143	142	NA
2019	October	10	13	4	365_5	143	196	16
2020	August	8	20	4	365_5	143	249	24
2020	October	10	22	4	365_5	143	253	24
2018	October	10	1	5	365_5	165	150	NA
2019	October	10	13	5	365_5	165	248	23
2020	August	8	20	5	365_5	165	349	39
2020	October	10	22	5	365_5	165	371	40
2018	October	10	1	5	365_5	170	144	NA
2019	October	10	13	5	365_5	170	241	22
2020	August	8	20	5	365_5	170	311	34
2020	October	10	22	5	365_5	170	315	36
2018	October	10	1	5	365_5	188	147	NA
2019	October	10	13	5	365_5	188	214	17
2020	August	8	20	5	365_5	188	307	26
2020	October	10	22	5	365_5	188	308	29
2018	October	10	1	5	365_5	200	133	NA
2019	October	10	13	5	365_5	200	169	14
2020	August	8	20	5	365_5	200	195	19
2020	October	10	22	5	365_5	200	198	20
2018	October	10	1	10	365_5	366	148	NA
2019	October	10	13	10	365_5	366	182	13
2020	August	8	20	10	365_5	366	210	15
2020	October	10	22	10	365_5	366	212	16
2018	October	10	1	11	365_5	428	165	NA
2019	October	10	13	11	365_5	428	222	18
2020	August	8	20	11	365_5	428	281	29
2020	October	10	22	11	365_5	428	284	29
2018	October	10	1	12	365_5	441	131	NA
2019	October	10	13	12	365_5	441	161	14
2020	August	8	20	12	365_5	441	185	19
2020	October	10	22	12	365_5	441	186	19
2018	October	10	1	14	365_5	541	135	NA
2019	October	10	13	14	365_5	541	182	13
2020	August	8	20	14	365_5	541	261	24
2020	October	10	22	14	365_5	541	272	24
2018	October	10	1	15	365_5	593	134	NA
2019	October	10	13	15	365_5	593	171	15
2020	August	8	20	15	365_5	593	212	23
2020	October	10	22	15	365_5	593	217	24
2018	October	10	1	16	365_5	633	123	NA
2019	October	10	13	16	365_5	633	148	13
2020	August	8	20	16	365_5	633	192	20
2020	October	10	22	16	365_5	633	203	20
2018	October	10	1	17	365_5	650	133	NA
2019	October	10	13	17	365_5	650	200	18
2020	August	8	20	17	365_5	650	280	30
2020	October	10	22	17	365_5	650	283	30
2018	October	10	1	1	473_18	29	146	NA
2019	October	10	13	1	473_18	29	194	15
2020	August	8	20	1	473_18	29	241	24
2020	October	10	22	1	473_18	29	241	24
2018	October	10	1	2	473_18	73	113	NA
2019	October	10	13	2	473_18	73	130	10
2020	August	8	20	2	473_18	73	202	17
2020	October	10	22	2	473_18	73	206	18
2018	October	10	1	3	473_18	90	12	NA
2019	October	10	13	3	473_18	90	11	3
2020	August	8	20	3	473_18	90	40	5
2020	October	10	22	3	473_18	90	40	6
2018	October	10	1	4	473_18	159	173	NA
2019	October	10	13	4	473_18	159	257	22
2020	August	8	20	4	473_18	159	342	32
2020	October	10	22	4	473_18	159	355	34
2018	October	10	1	5	473_18	180	119	NA
2019	October	10	13	5	473_18	180	212	17
2020	August	8	20	5	473_18	180	304	33
2020	October	10	22	5	473_18	180	326	35
2018	October	10	1	6	473_18	217	150	NA
2019	October	10	13	6	473_18	217	218	16
2020	August	8	20	6	473_18	217	318	26
2020	October	10	22	6	473_18	217	322	27
2018	October	10	1	7	473_18	258	117	NA
2019	October	10	13	7	473_18	258	190	17
2020	August	8	20	7	473_18	258	307	28
2020	October	10	22	7	473_18	258	320	30
2018	October	10	1	8	473_18	292	169	NA
2019	October	10	13	8	473_18	292	255	21
2020	August	8	20	8	473_18	292	346	32
2020	October	10	22	8	473_18	292	358	35
2018	October	10	1	9	473_18	345	167	NA
2019	October	10	13	9	473_18	345	220	18
2020	August	8	20	9	473_18	345	297	29
2020	October	10	22	9	473_18	345	311	30
2018	October	10	1	10	473_18	391	165	NA
2019	October	10	13	10	473_18	391	198	17
2020	August	8	20	10	473_18	391	297	24
2020	October	10	22	10	473_18	391	311	24
2018	October	10	1	11	473_18	403	156	NA
2019	October	10	13	11	473_18	403	214	17
2020	August	8	20	11	473_18	403	293	28
2020	October	10	22	11	473_18	403	304	28
2018	October	10	1	12	473_18	455	140	NA
2019	October	10	13	12	473_18	455	145	12
2020	August	8	20	12	473_18	455	193	17
2020	October	10	22	12	473_18	455	193	17
2018	October	10	1	13	473_18	502	167	NA
2019	October	10	13	13	473_18	502	NA	NA
2020	August	8	20	13	473_18	502	342	31
2020	October	10	22	13	473_18	502	358	34
2018	October	10	1	14	473_18	545	145	NA
2019	October	10	13	14	473_18	545	211	17
2020	August	8	20	14	473_18	545	292	29
2020	October	10	22	14	473_18	545	292	29
2018	October	10	1	15	473_18	568	153	NA
2019	October	10	13	15	473_18	568	183	16
2020	August	8	20	15	473_18	568	282	22
2020	October	10	22	15	473_18	568	289	24
2018	October	10	1	16	473_18	617	97	NA
2019	October	10	13	16	473_18	617	145	11
2020	August	8	20	16	473_18	617	183	15
2020	October	10	22	16	473_18	617	183	16
2018	October	10	1	17	473_18	641	128	NA
2019	October	10	13	17	473_18	641	211	14
2020	August	8	20	17	473_18	641	293	25
2020	October	10	22	17	473_18	641	307	26
2018	October	10	1	18	473_18	727	164	NA
2019	October	10	13	18	473_18	727	NA	NA
2020	August	8	20	18	473_18	727	189	17
2020	October	10	22	18	473_18	727	190	17
2018	October	10	1	2	474_10	54	102	NA
2019	October	10	13	2	474_10	54	154	17
2020	August	8	20	2	474_10	54	268	25
2020	October	10	22	2	474_10	54	287	27
2018	October	10	1	3	474_10	109	117	NA
2019	October	10	13	3	474_10	109	226	20
2020	August	8	20	3	474_10	109	334	37
2020	October	10	22	3	474_10	109	350	40
2018	October	10	1	4	474_10	141	117	NA
2019	October	10	13	4	474_10	141	124	10
2020	August	8	20	4	474_10	141	181	16
2020	October	10	22	4	474_10	141	181	16
2018	October	10	1	5	474_10	198	139	NA
2019	October	10	13	5	474_10	198	223	17
2020	August	8	20	5	474_10	198	311	31
2020	October	10	22	5	474_10	198	313	33
2018	October	10	1	6	474_10	237	137	NA
2019	October	10	13	6	474_10	237	143	11
2020	August	8	20	6	474_10	237	185	19
2020	October	10	22	6	474_10	237	185	19
2018	October	10	1	7	474_10	271	146	NA
2019	October	10	13	7	474_10	271	189	14
2020	August	8	20	7	474_10	271	280	22
2020	October	10	22	7	474_10	271	299	23
2018	October	10	1	8	474_10	301	23	NA
2019	October	10	13	8	474_10	301	91	9
2020	August	8	20	8	474_10	301	174	15
2020	October	10	22	8	474_10	301	174	16
2018	October	10	1	9	474_10	334	125	NA
2019	October	10	13	9	474_10	334	183	15
2020	August	8	20	9	474_10	334	279	24
2020	October	10	22	9	474_10	334	286	25
2018	October	10	1	10	474_10	389	145	NA
2019	October	10	13	10	474_10	389	186	14
2020	August	8	20	10	474_10	389	235	20
2020	October	10	22	10	474_10	389	235	20
2018	October	10	1	11	474_10	415	151	NA
2019	October	10	13	11	474_10	415	229	18
2020	August	8	20	11	474_10	415	362	32
2020	October	10	22	11	474_10	415	381	33
2018	October	10	1	12	474_10	475	122	NA
2019	October	10	13	12	474_10	475	171	14
2020	August	8	20	12	474_10	475	260	23
2020	October	10	22	12	474_10	475	283	23
2018	October	10	1	13	474_10	520	145	NA
2019	October	10	13	13	474_10	520	192	15
2020	August	8	20	13	474_10	520	275	22
2020	October	10	22	13	474_10	520	276	22
2018	October	10	1	14	474_10	542	135	NA
2019	October	10	13	14	474_10	542	201	14
2020	August	8	20	14	474_10	542	299	24
2020	October	10	22	14	474_10	542	322	26
2018	October	10	1	15	474_10	595	131	NA
2019	October	10	13	15	474_10	595	232	19
2020	August	8	20	15	474_10	595	338	32
2020	October	10	22	15	474_10	595	360	33
2018	October	10	1	16	474_10	609	NA	NA
2019	October	10	13	16	474_10	609	NA	NA
2020	August	8	20	16	474_10	609	NA	NA
2020	October	10	22	16	474_10	609	NA	NA
2018	October	10	1	1	523_12	23	115	NA
2019	October	10	13	1	523_12	23	NA	NA
2020	August	8	20	1	523_12	23	101	9
2020	October	10	22	1	523_12	23	107	11
2018	October	10	1	2	523_12	51	141	NA
2019	October	10	13	2	523_12	51	157	15
2020	August	8	20	2	523_12	51	170	16
2020	October	10	22	2	523_12	51	177	16
2018	October	10	1	2	523_12	67	NA	NA
2019	October	10	13	2	523_12	67	NA	NA
2020	August	8	20	2	523_12	67	NA	NA
2020	October	10	22	2	523_12	67	NA	NA
2018	October	10	1	3	523_12	82	NA	NA
2019	October	10	13	3	523_12	82	NA	NA
2020	August	8	20	3	523_12	82	NA	NA
2020	October	10	22	3	523_12	82	NA	NA
2018	October	10	1	4	523_12	135	NA	NA
2019	October	10	13	4	523_12	135	NA	NA
2020	August	8	20	4	523_12	135	NA	NA
2020	October	10	22	4	523_12	135	NA	NA
2018	October	10	1	4	523_12	137	150	NA
2019	October	10	13	4	523_12	137	NA	NA
2020	August	8	20	4	523_12	137	154	12
2020	October	10	22	4	523_12	137	182	14
2018	October	10	1	5	523_12	175	160	NA
2019	October	10	13	5	523_12	175	175	18
2020	August	8	20	5	523_12	175	190	23
2020	October	10	22	5	523_12	175	213	25
2018	October	10	1	6	523_12	234	NA	NA
2019	October	10	13	6	523_12	234	NA	18
2020	August	8	20	6	523_12	234	NA	8
2020	October	10	22	6	523_12	234	NA	14
2018	October	10	1	7	523_12	250	NA	NA
2019	October	10	13	7	523_12	250	NA	26
2020	August	8	20	7	523_12	250	NA	NA
2020	October	10	22	7	523_12	250	NA	NA
2018	October	10	1	8	523_12	295	135	NA
2019	October	10	13	8	523_12	295	NA	NA
2020	August	8	20	8	523_12	295	165	22
2020	October	10	22	8	523_12	295	192	25
2018	October	10	1	9	523_12	356	NA	NA
2019	October	10	13	9	523_12	356	NA	NA
2020	August	8	20	9	523_12	356	NA	NA
2020	October	10	22	9	523_12	356	NA	NA
2018	October	10	1	10	523_12	368	174	NA
2019	October	10	13	10	523_12	368	NA	NA
2020	August	8	20	10	523_12	368	239	24
2020	October	10	22	10	523_12	368	274	28
2018	October	10	1	12	523_12	479	133	NA
2019	October	10	13	12	523_12	479	155	15
2020	August	8	20	12	523_12	479	182	19
2020	October	10	22	12	523_12	479	198	22
2018	October	10	1	13	523_12	500	NA	NA
2019	October	10	13	13	523_12	500	NA	NA
2020	August	8	20	13	523_12	500	NA	NA
2020	October	10	22	13	523_12	500	NA	NA
2018	October	10	1	14	523_12	558	183	NA
2019	October	10	13	14	523_12	558	NA	NA
2020	August	8	20	14	523_12	558	259	24
2020	October	10	22	14	523_12	558	297	27
2018	October	10	1	15	523_12	562	NA	NA
2019	October	10	13	15	523_12	562	NA	21
2020	August	8	20	15	523_12	562	NA	22
2020	October	10	22	15	523_12	562	NA	22
2018	October	10	1	16	523_12	619	NA	NA
2019	October	10	13	16	523_12	619	NA	11
2020	August	8	20	16	523_12	619	NA	6
2020	October	10	22	16	523_12	619	NA	NA
2018	October	10	1	17	523_12	664	NA	NA
2019	October	10	13	17	523_12	664	NA	14
2020	August	8	20	17	523_12	664	NA	6
2020	October	10	22	17	523_12	664	NA	NA
2018	October	10	1	18	523_12	697	158	NA
2019	October	10	13	18	523_12	697	160	13
2020	August	8	20	18	523_12	697	164	20
2020	October	10	22	18	523_12	697	169	21
2018	October	10	1	1	532_12	2	NA	NA
2019	October	10	13	1	532_12	2	NA	NA
2020	August	8	20	1	532_12	2	NA	NA
2020	October	10	22	1	532_12	2	NA	NA
2018	October	10	1	3	532_12	94	NA	NA
2019	October	10	13	3	532_12	94	NA	NA
2020	August	8	20	3	532_12	94	NA	NA
2020	October	10	22	3	532_12	94	NA	NA
2018	October	10	1	5	532_12	181	NA	NA
2019	October	10	13	5	532_12	181	NA	NA
2020	August	8	20	5	532_12	181	NA	NA
2020	October	10	22	5	532_12	181	NA	NA
2018	October	10	1	6	532_12	215	NA	NA
2019	October	10	13	6	532_12	215	NA	NA
2020	August	8	20	6	532_12	215	NA	NA
2020	October	10	22	6	532_12	215	NA	NA
2018	October	10	1	6	532_12	226	170	NA
2019	October	10	13	6	532_12	226	NA	NA
2020	August	8	20	6	532_12	226	121	NA
2020	October	10	22	6	532_12	226	161	NA
2018	October	10	1	6	532_12	228	129	NA
2019	October	10	13	6	532_12	228	NA	NA
2020	August	8	20	6	532_12	228	NA	NA
2020	October	10	22	6	532_12	228	NA	NA
2018	October	10	1	6	532_12	230	NA	NA
2019	October	10	13	6	532_12	230	NA	NA
2020	August	8	20	6	532_12	230	NA	NA
2020	October	10	22	6	532_12	230	NA	NA
2018	October	10	1	7	532_12	275	72	NA
2019	October	10	13	7	532_12	275	118	14
2020	August	8	20	7	532_12	275	139	14
2020	October	10	22	7	532_12	275	150	15
2018	October	10	1	8	532_12	303	130	NA
2019	October	10	13	8	532_12	303	140	14
2020	August	8	20	8	532_12	303	167	16
2020	October	10	22	8	532_12	303	170	17
2018	October	10	1	9	532_12	344	NA	NA
2019	October	10	13	9	532_12	344	NA	NA
2020	August	8	20	9	532_12	344	NA	NA
2020	October	10	22	9	532_12	344	NA	NA
2018	October	10	1	10	532_12	367	120	NA
2019	October	10	13	10	532_12	367	169	5
2020	August	8	20	10	532_12	367	175	5
2020	October	10	22	10	532_12	367	189	9
2018	October	10	1	11	532_12	401	NA	NA
2019	October	10	13	11	532_12	401	NA	NA
2020	August	8	20	11	532_12	401	NA	NA
2020	October	10	22	11	532_12	401	NA	NA
2018	October	10	1	11	532_12	424	NA	NA
2019	October	10	13	11	532_12	424	NA	NA
2020	August	8	20	11	532_12	424	NA	NA
2020	October	10	22	11	532_12	424	NA	NA
2018	October	10	1	12	532_12	451	NA	NA
2019	October	10	13	12	532_12	451	NA	NA
2020	August	8	20	12	532_12	451	NA	NA
2020	October	10	22	12	532_12	451	NA	NA
2018	October	10	1	13	532_12	517	NA	NA
2019	October	10	13	13	532_12	517	NA	NA
2020	August	8	20	13	532_12	517	NA	NA
2020	October	10	22	13	532_12	517	NA	NA
2018	October	10	1	14	532_12	538	NA	NA
2019	October	10	13	14	532_12	538	NA	NA
2020	August	8	20	14	532_12	538	NA	NA
2020	October	10	22	14	532_12	538	NA	NA
2018	October	10	1	15	532_12	572	NA	NA
2019	October	10	13	15	532_12	572	NA	NA
2020	August	8	20	15	532_12	572	NA	NA
2020	October	10	22	15	532_12	572	NA	NA
2018	October	10	1	16	532_12	621	NA	NA
2019	October	10	13	16	532_12	621	NA	NA
2020	August	8	20	16	532_12	621	NA	NA
2020	October	10	22	16	532_12	621	NA	NA
2018	October	10	1	17	532_12	678	NA	NA
2019	October	10	13	17	532_12	678	NA	NA
2020	August	8	20	17	532_12	678	NA	NA
2020	October	10	22	17	532_12	678	NA	NA
2018	October	10	1	18	532_12	693	NA	NA
2019	October	10	13	18	532_12	693	NA	NA
2020	August	8	20	18	532_12	693	NA	NA
2020	October	10	22	18	532_12	693	NA	NA
2018	October	10	1	3	537_12	119	117	NA
2019	October	10	13	3	537_12	119	236	13
2020	August	8	20	3	537_12	119	351	23
2020	October	10	22	3	537_12	119	351	23
2018	October	10	1	5	537_12	184	120	NA
2019	October	10	13	5	537_12	184	253	14
2020	August	8	20	5	537_12	184	358	22
2020	October	10	22	5	537_12	184	358	22
2018	October	10	1	6	537_12	239	155	NA
2019	October	10	13	6	537_12	239	NA	NA
2020	August	8	20	6	537_12	239	226	16
2020	October	10	22	6	537_12	239	229	17
2018	October	10	1	6	537_12	240	149	NA
2019	October	10	13	6	537_12	240	149	10
2020	August	8	20	6	537_12	240	188	17
2020	October	10	22	6	537_12	240	188	17
2018	October	10	1	7	537_12	247	137	NA
2019	October	10	13	7	537_12	247	138	10
2020	August	8	20	7	537_12	247	237	14
2020	October	10	22	7	537_12	247	237	15
2018	October	10	1	7	537_12	249	115	NA
2019	October	10	13	7	537_12	249	181	13
2020	August	8	20	7	537_12	249	296	19
2020	October	10	22	7	537_12	249	296	19
2018	October	10	1	7	537_12	272	165	NA
2019	October	10	13	7	537_12	272	168	13
2020	August	8	20	7	537_12	272	263	19
2020	October	10	22	7	537_12	272	264	19
2018	October	10	1	8	537_12	282	118	NA
2019	October	10	13	8	537_12	282	NA	NA
2020	August	8	20	8	537_12	282	216	17
2020	October	10	22	8	537_12	282	216	17
2018	October	10	1	8	537_12	298	122	NA
2019	October	10	13	8	537_12	298	120	11
2020	August	8	20	8	537_12	298	236	18
2020	October	10	22	8	537_12	298	236	18
2018	October	10	1	8	537_12	306	128	NA
2019	October	10	13	8	537_12	306	NA	NA
2020	August	8	20	8	537_12	306	190	13
2020	October	10	22	8	537_12	306	190	13
2018	October	10	1	8	537_12	312	139	NA
2019	October	10	13	8	537_12	312	140	10
2020	August	8	20	8	537_12	312	165	13
2020	October	10	22	8	537_12	312	165	14
2018	October	10	1	8	537_12	313	165	NA
2019	October	10	13	8	537_12	313	166	12
2020	August	8	20	8	537_12	313	257	20
2020	October	10	22	8	537_12	313	260	20
2018	October	10	1	9	537_12	323	48	NA
2019	October	10	13	9	537_12	323	64	6
2020	August	8	20	9	537_12	323	125	9
2020	October	10	22	9	537_12	323	125	10
2018	October	10	1	9	537_12	324	125	NA
2019	October	10	13	9	537_12	324	209	12
2020	August	8	20	9	537_12	324	332	20
2020	October	10	22	9	537_12	324	332	20
2018	October	10	1	15	537_12	592	138	NA
2019	October	10	13	15	537_12	592	173	11
2020	August	8	20	15	537_12	592	220	14
2020	October	10	22	15	537_12	592	223	14
2018	October	10	1	16	537_12	634	60	NA
2019	October	10	13	16	537_12	634	66	7
2020	August	8	20	16	537_12	634	67	8
2020	October	10	22	16	537_12	634	67	8
2018	October	10	1	17	537_12	648	147	NA
2019	October	10	13	17	537_12	648	147	11
2020	August	8	20	17	537_12	648	209	15
2020	October	10	22	17	537_12	648	209	15
2018	October	10	1	1	581_4	6	127	NA
2019	October	10	13	1	581_4	6	198	18
2020	August	8	20	1	581_4	6	302	29
2020	October	10	22	1	581_4	6	311	31
2018	October	10	1	2	581_4	46	NA	NA
2019	October	10	13	2	581_4	46	72	11
2020	August	8	20	2	581_4	46	128	16
2020	October	10	22	2	581_4	46	128	16
2018	October	10	1	3	581_4	104	166	NA
2019	October	10	13	3	581_4	104	286	24
2020	August	8	20	3	581_4	104	404	40
2020	October	10	22	3	581_4	104	429	41
2018	October	10	1	4	581_4	148	137	NA
2019	October	10	13	4	581_4	148	189	14
2020	August	8	20	4	581_4	148	299	25
2020	October	10	22	4	581_4	148	318	26
2018	October	10	1	5	581_4	191	142	NA
2019	October	10	13	5	581_4	191	231	19
2020	August	8	20	5	581_4	191	357	33
2020	October	10	22	5	581_4	191	378	35
2018	October	10	1	6	581_4	201	148	NA
2019	October	10	13	6	581_4	201	267	22
2020	August	8	20	6	581_4	201	359	35
2020	October	10	22	6	581_4	201	367	37
2018	October	10	1	7	581_4	260	172	NA
2019	October	10	13	7	581_4	260	272	19
2020	August	8	20	7	581_4	260	380	32
2020	October	10	22	7	581_4	260	400	33
2018	October	10	1	8	581_4	285	112	NA
2019	October	10	13	8	581_4	285	187	16
2020	August	8	20	8	581_4	285	279	26
2020	October	10	22	8	581_4	285	302	28
2018	October	10	1	9	581_4	321	92	NA
2019	October	10	13	9	581_4	321	93	9
2020	August	8	20	9	581_4	321	120	13
2020	October	10	22	9	581_4	321	120	14
2018	October	10	1	10	581_4	371	88	NA
2019	October	10	13	10	581_4	371	152	13
2020	August	8	20	10	581_4	371	265	20
2020	October	10	22	10	581_4	371	287	21
2018	October	10	1	11	581_4	406	138	NA
2019	October	10	13	11	581_4	406	230	20
2020	August	8	20	11	581_4	406	322	34
2020	October	10	22	11	581_4	406	351	34
2018	October	10	1	12	581_4	452	145	NA
2019	October	10	13	12	581_4	452	146	10
2020	August	8	20	12	581_4	452	162	14
2020	October	10	22	12	581_4	452	162	14
2018	October	10	1	13	581_4	494	139	NA
2019	October	10	13	13	581_4	494	253	19
2020	August	8	20	13	581_4	494	405	32
2020	October	10	22	13	581_4	494	432	33
2018	October	10	1	14	581_4	526	141	NA
2019	October	10	13	14	581_4	526	142	12
2020	August	8	20	14	581_4	526	194	16
2020	October	10	22	14	581_4	526	194	16
2018	October	10	1	15	581_4	567	144	NA
2019	October	10	13	15	581_4	567	221	16
2020	August	8	20	15	581_4	567	321	31
2020	October	10	22	15	581_4	567	326	33
2018	October	10	1	16	581_4	620	137	NA
2019	October	10	13	16	581_4	620	179	15
2020	August	8	20	16	581_4	620	261	24
2020	October	10	22	16	581_4	620	281	25
2018	October	10	1	17	581_4	661	131	NA
2019	October	10	13	17	581_4	661	176	16
2020	August	8	20	17	581_4	661	228	26
2020	October	10	22	17	581_4	661	228	26
2018	October	10	1	18	581_4	710	139	NA
2019	October	10	13	18	581_4	710	140	9
2020	August	8	20	18	581_4	710	167	15
2020	October	10	22	18	581_4	710	168	16
2018	October	10	1	2	588_1	59	96	NA
2019	October	10	13	2	588_1	59	113	12
2020	August	8	20	2	588_1	59	188	20
2020	October	10	22	2	588_1	59	188	21
2018	October	10	1	3	588_1	99	103	NA
2019	October	10	13	3	588_1	99	170	16
2020	August	8	20	3	588_1	99	263	27
2020	October	10	22	3	588_1	99	263	29
2018	October	10	1	9	588_1	329	92	NA
2019	October	10	13	9	588_1	329	92	10
2020	August	8	20	9	588_1	329	93	12
2020	October	10	22	9	588_1	329	93	12
2018	October	10	1	9	588_1	337	125	NA
2019	October	10	13	9	588_1	337	125	10
2020	August	8	20	9	588_1	337	165	16
2020	October	10	22	9	588_1	337	165	17
2018	October	10	1	9	588_1	351	110	NA
2019	October	10	13	9	588_1	351	114	12
2020	August	8	20	9	588_1	351	188	17
2020	October	10	22	9	588_1	351	188	18
2018	October	10	1	9	588_1	352	101	NA
2019	October	10	13	9	588_1	352	148	14
2020	August	8	20	9	588_1	352	199	20
2020	October	10	22	9	588_1	352	199	21
2018	October	10	1	10	588_1	380	112	NA
2019	October	10	13	10	588_1	380	114	9
2020	August	8	20	10	588_1	380	123	13
2020	October	10	22	10	588_1	380	123	13
2018	October	10	1	10	588_1	383	116	NA
2019	October	10	13	10	588_1	383	116	12
2020	August	8	20	10	588_1	383	138	17
2020	October	10	22	10	588_1	383	138	17
2018	October	10	1	10	588_1	384	102	NA
2019	October	10	13	10	588_1	384	108	9
2020	August	8	20	10	588_1	384	136	14
2020	October	10	22	10	588_1	384	136	14
2018	October	10	1	11	588_1	425	116	NA
2019	October	10	13	11	588_1	425	189	16
2020	August	8	20	11	588_1	425	254	24
2020	October	10	22	11	588_1	425	258	24
2018	October	10	1	14	588_1	550	102	NA
2019	October	10	13	14	588_1	550	102	10
2020	August	8	20	14	588_1	550	130	13
2020	October	10	22	14	588_1	550	131	13
2018	October	10	1	15	588_1	586	112	NA
2019	October	10	13	15	588_1	586	112	11
2020	August	8	20	15	588_1	586	139	14
2020	October	10	22	15	588_1	586	139	14
2018	October	10	1	16	588_1	603	120	NA
2019	October	10	13	16	588_1	603	120	11
2020	August	8	20	16	588_1	603	167	17
2020	October	10	22	16	588_1	603	167	17
2018	October	10	1	17	588_1	665	108	NA
2019	October	10	13	17	588_1	665	107	11
2020	August	8	20	17	588_1	665	111	14
2020	October	10	22	17	588_1	665	111	14
2018	October	10	1	1	588_13	13	127	NA
2019	October	10	13	1	588_13	13	128	11
2020	August	8	20	1	588_13	13	132	15
2020	October	10	22	1	588_13	13	132	15
2018	October	10	1	2	588_13	62	108	NA
2019	October	10	13	2	588_13	62	109	11
2020	August	8	20	2	588_13	62	152	17
2020	October	10	22	2	588_13	62	152	18
2018	October	10	1	3	588_13	85	95	NA
2019	October	10	13	3	588_13	85	106	12
2020	August	8	20	3	588_13	85	181	17
2020	October	10	22	3	588_13	85	181	18
2018	October	10	1	4	588_13	132	125	NA
2019	October	10	13	4	588_13	132	148	13
2020	August	8	20	4	588_13	132	193	20
2020	October	10	22	4	588_13	132	195	20
2018	October	10	1	5	588_13	197	35	NA
2019	October	10	13	5	588_13	197	70	6
2020	August	8	20	5	588_13	197	124	11
2020	October	10	22	5	588_13	197	124	11
2018	October	10	1	7	588_13	280	NA	NA
2019	October	10	13	7	588_13	280	179	16
2020	August	8	20	7	588_13	280	258	25
2020	October	10	22	7	588_13	280	258	26
2018	October	10	1	8	588_13	293	124	NA
2019	October	10	13	8	588_13	293	153	12
2020	August	8	20	8	588_13	293	204	23
2020	October	10	22	8	588_13	293	204	24
2018	October	10	1	9	588_13	335	110	NA
2019	October	10	13	9	588_13	335	164	15
2020	August	8	20	9	588_13	335	252	23
2020	October	10	22	9	588_13	335	257	23
2018	October	10	1	10	588_13	379	132	NA
2019	October	10	13	10	588_13	379	150	11
2020	August	8	20	10	588_13	379	202	16
2020	October	10	22	10	588_13	379	202	17
2018	October	10	1	11	588_13	405	129	NA
2019	October	10	13	11	588_13	405	137	11
2020	August	8	20	11	588_13	405	182	17
2020	October	10	22	11	588_13	405	182	18
2018	October	10	1	11	588_13	412	126	NA
2019	October	10	13	11	588_13	412	138	12
2020	August	8	20	11	588_13	412	223	19
2020	October	10	22	11	588_13	412	224	19
2018	October	10	1	11	588_13	431	143	NA
2019	October	10	13	11	588_13	431	145	11
2020	August	8	20	11	588_13	431	193	18
2020	October	10	22	11	588_13	431	193	19
2018	October	10	1	12	588_13	473	130	NA
2019	October	10	13	12	588_13	473	134	10
2020	August	8	20	12	588_13	473	153	13
2020	October	10	22	12	588_13	473	155	13
2018	October	10	1	13	588_13	510	98	NA
2019	October	10	13	13	588_13	510	116	11
2020	August	8	20	13	588_13	510	151	15
2020	October	10	22	13	588_13	510	151	15
2018	October	10	1	14	588_13	527	111	NA
2019	October	10	13	14	588_13	527	111	10
2020	August	8	20	14	588_13	527	123	12
2020	October	10	22	14	588_13	527	123	12
2018	October	10	1	16	588_13	623	102	NA
2019	October	10	13	16	588_13	623	113	10
2020	August	8	20	16	588_13	623	113	12
2020	October	10	22	16	588_13	623	113	12
2018	October	10	1	17	588_13	663	110	NA
2019	October	10	13	17	588_13	663	110	10
2020	August	8	20	17	588_13	663	146	13
2020	October	10	22	17	588_13	663	146	13
2018	October	10	1	18	588_13	712	116	NA
2019	October	10	13	18	588_13	712	117	10
2020	August	8	20	18	588_13	712	172	14
2020	October	10	22	18	588_13	712	172	14
2018	October	10	1	1	589_10	18	159	NA
2019	October	10	13	1	589_10	18	251	20
2020	August	8	20	1	589_10	18	332	32
2020	October	10	22	1	589_10	18	338	32
2018	October	10	1	2	589_10	69	NA	NA
2019	October	10	13	2	589_10	69	NA	NA
2020	August	8	20	2	589_10	69	NA	NA
2020	October	10	22	2	589_10	69	NA	NA
2018	October	10	1	3	589_10	110	164	NA
2019	October	10	13	3	589_10	110	272	21
2020	August	8	20	3	589_10	110	375	33
2020	October	10	22	3	589_10	110	386	34
2018	October	10	1	4	589_10	156	119	NA
2019	October	10	13	4	589_10	156	197	20
2020	August	8	20	4	589_10	156	300	33
2020	October	10	22	4	589_10	156	316	35
2018	October	10	1	5	589_10	177	162	NA
2019	October	10	13	5	589_10	177	266	20
2020	August	8	20	5	589_10	177	379	31
2020	October	10	22	5	589_10	177	407	33
2018	October	10	1	6	589_10	236	123	NA
2019	October	10	13	6	589_10	236	167	12
2020	August	8	20	6	589_10	236	234	18
2020	October	10	22	6	589_10	236	254	19
2018	October	10	1	7	589_10	273	129	NA
2019	October	10	13	7	589_10	273	175	15
2020	August	8	20	7	589_10	273	271	23
2020	October	10	22	7	589_10	273	287	24
2018	October	10	1	8	589_10	288	156	NA
2019	October	10	13	8	589_10	288	NA	NA
2020	August	8	20	8	589_10	288	251	25
2020	October	10	22	8	589_10	288	264	25
2018	October	10	1	9	589_10	349	145	NA
2019	October	10	13	9	589_10	349	246	20
2020	August	8	20	9	589_10	349	372	37
2020	October	10	22	9	589_10	349	403	39
2018	October	10	1	10	589_10	387	159	NA
2019	October	10	13	10	589_10	387	158	12
2020	August	8	20	10	589_10	387	229	16
2020	October	10	22	10	589_10	387	229	16
2018	October	10	1	11	589_10	417	151	NA
2019	October	10	13	11	589_10	417	228	16
2020	August	8	20	11	589_10	417	329	25
2020	October	10	22	11	589_10	417	347	25
2018	October	10	1	11	589_10	420	105	NA
2019	October	10	13	11	589_10	420	165	16
2020	August	8	20	11	589_10	420	276	24
2020	October	10	22	11	589_10	420	295	24
2018	October	10	1	11	589_10	432	79	NA
2019	October	10	13	11	589_10	432	148	12
2020	August	8	20	11	589_10	432	212	18
2020	October	10	22	11	589_10	432	215	19
2018	October	10	1	12	589_10	453	130	NA
2019	October	10	13	12	589_10	453	134	11
2020	August	8	20	12	589_10	453	191	16
2020	October	10	22	12	589_10	453	191	16
2018	October	10	1	13	589_10	486	153	NA
2019	October	10	13	13	589_10	486	210	19
2020	August	8	20	13	589_10	486	290	32
2020	October	10	22	13	589_10	486	300	33
2018	October	10	1	14	589_10	554	130	NA
2019	October	10	13	14	589_10	554	192	14
2020	August	8	20	14	589_10	554	303	21
2020	October	10	22	14	589_10	554	325	22
2018	October	10	1	15	589_10	580	131	NA
2019	October	10	13	15	589_10	580	189	18
2020	August	8	20	15	589_10	580	287	30
2020	October	10	22	15	589_10	580	299	30
2018	October	10	1	16	589_10	628	127	NA
2019	October	10	13	16	589_10	628	130	11
2020	August	8	20	16	589_10	628	196	18
2020	October	10	22	16	589_10	628	197	18
2018	October	10	1	17	589_10	644	129	NA
2019	October	10	13	17	589_10	644	218	14
2020	August	8	20	17	589_10	644	322	30
2020	October	10	22	17	589_10	644	335	31
2018	October	10	1	18	589_10	690	115	NA
2019	October	10	13	18	589_10	690	152	15
2020	August	8	20	18	589_10	690	235	23
2020	October	10	22	18	589_10	690	259	24
2018	October	10	1	1	589_13	37	NA	NA
2019	October	10	13	1	589_13	37	95	12
2020	August	8	20	1	589_13	37	160	16
2020	October	10	22	1	589_13	37	166	17
2018	October	10	1	2	589_13	64	144	NA
2019	October	10	13	2	589_13	64	170	11
2020	August	8	20	2	589_13	64	217	17
2020	October	10	22	2	589_13	64	218	17
2018	October	10	1	3	589_13	97	160	NA
2019	October	10	13	3	589_13	97	188	14
2020	August	8	20	3	589_13	97	257	24
2020	October	10	22	3	589_13	97	271	24
2018	October	10	1	4	589_13	158	136	NA
2019	October	10	13	4	589_13	158	188	16
2020	August	8	20	4	589_13	158	308	27
2020	October	10	22	4	589_13	158	322	28
2018	October	10	1	5	589_13	164	123	NA
2019	October	10	13	5	589_13	164	209	22
2020	August	8	20	5	589_13	164	339	37
2020	October	10	22	5	589_13	164	365	39
2018	October	10	1	6	589_13	210	165	NA
2019	October	10	13	6	589_13	210	266	24
2020	August	8	20	6	589_13	210	374	35
2020	October	10	22	6	589_13	210	400	36
2018	October	10	1	7	589_13	251	180	NA
2019	October	10	13	7	589_13	251	275	22
2020	August	8	20	7	589_13	251	411	35
2020	October	10	22	7	589_13	251	424	38
2018	October	10	1	8	589_13	291	142	NA
2019	October	10	13	8	589_13	291	186	16
2020	August	8	20	8	589_13	291	277	24
2020	October	10	22	8	589_13	291	277	24
2018	October	10	1	9	589_13	354	178	NA
2019	October	10	13	9	589_13	354	271	20
2020	August	8	20	9	589_13	354	394	34
2020	October	10	22	9	589_13	354	425	37
2018	October	10	1	10	589_13	386	162	NA
2019	October	10	13	10	589_13	386	210	15
2020	August	8	20	10	589_13	386	270	22
2020	October	10	22	10	589_13	386	270	23
2018	October	10	1	11	589_13	410	191	NA
2019	October	10	13	11	589_13	410	280	21
2020	August	8	20	11	589_13	410	382	34
2020	October	10	22	11	589_13	410	407	34
2018	October	10	1	11	589_13	436	NA	NA
2019	October	10	13	11	589_13	436	NA	NA
2020	August	8	20	11	589_13	436	NA	NA
2020	October	10	22	11	589_13	436	NA	NA
2018	October	10	1	12	589_13	456	60	NA
2019	October	10	13	12	589_13	456	93	7
2020	August	8	20	12	589_13	456	170	14
2020	October	10	22	12	589_13	456	182	14
2018	October	10	1	12	589_13	457	162	NA
2019	October	10	13	12	589_13	457	193	14
2020	August	8	20	12	589_13	457	260	22
2020	October	10	22	12	589_13	457	278	23
2018	October	10	1	13	589_13	515	185	NA
2019	October	10	13	13	589_13	515	249	16
2020	August	8	20	13	589_13	515	358	30
2020	October	10	22	13	589_13	515	377	30
2018	October	10	1	14	589_13	537	167	NA
2019	October	10	13	14	589_13	537	178	12
2020	August	8	20	14	589_13	537	203	17
2020	October	10	22	14	589_13	537	203	17
2018	October	10	1	15	589_13	599	168	NA
2019	October	10	13	15	589_13	599	230	20
2020	August	8	20	15	589_13	599	344	30
2020	October	10	22	15	589_13	599	367	31
2018	October	10	1	16	589_13	636	169	NA
2019	October	10	13	16	589_13	636	207	17
2020	August	8	20	16	589_13	636	252	26
2020	October	10	22	16	589_13	636	261	27
2018	October	10	1	17	589_13	659	NA	NA
2019	October	10	13	17	589_13	659	145	12
2020	August	8	20	17	589_13	659	178	14
2020	October	10	22	17	589_13	659	185	14
2018	October	10	1	18	589_13	694	159	NA
2019	October	10	13	18	589_13	694	162	11
2020	August	8	20	18	589_13	694	208	19
2020	October	10	22	18	589_13	694	220	20
2018	October	10	1	1	590_3	26	NA	NA
2019	October	10	13	1	590_3	26	NA	NA
2020	August	8	20	1	590_3	26	NA	NA
2020	October	10	22	1	590_3	26	NA	NA
2018	October	10	1	2	590_3	52	NA	NA
2019	October	10	13	2	590_3	52	NA	NA
2020	August	8	20	2	590_3	52	NA	NA
2020	October	10	22	2	590_3	52	NA	NA
2018	October	10	1	3	590_3	103	143	NA
2019	October	10	13	3	590_3	103	183	16
2020	August	8	20	3	590_3	103	226	23
2020	October	10	22	3	590_3	103	226	23
2018	October	10	1	4	590_3	127	75	NA
2019	October	10	13	4	590_3	127	76	6
2020	August	8	20	4	590_3	127	102	7
2020	October	10	22	4	590_3	127	102	8
2018	October	10	1	5	590_3	169	NA	NA
2019	October	10	13	5	590_3	169	97	9
2020	August	8	20	5	590_3	169	121	12
2020	October	10	22	5	590_3	169	121	12
2018	October	10	1	6	590_3	213	107	NA
2019	October	10	13	6	590_3	213	136	14
2020	August	8	20	6	590_3	213	219	21
2020	October	10	22	6	590_3	213	219	21
2018	October	10	1	7	590_3	274	110	NA
2019	October	10	13	7	590_3	274	148	13
2020	August	8	20	7	590_3	274	207	21
2020	October	10	22	7	590_3	274	207	21
2018	October	10	1	8	590_3	319	134	NA
2019	October	10	13	8	590_3	319	153	11
2020	August	8	20	8	590_3	319	189	16
2020	October	10	22	8	590_3	319	189	16
2018	October	10	1	9	590_3	328	138	NA
2019	October	10	13	9	590_3	328	194	16
2020	August	8	20	9	590_3	328	243	22
2020	October	10	22	9	590_3	328	243	23
2018	October	10	1	10	590_3	362	109	NA
2019	October	10	13	10	590_3	362	115	11
2020	August	8	20	10	590_3	362	178	18
2020	October	10	22	10	590_3	362	178	18
2018	October	10	1	11	590_3	437	108	NA
2019	October	10	13	11	590_3	437	158	12
2020	August	8	20	11	590_3	437	225	19
2020	October	10	22	11	590_3	437	228	19
2018	October	10	1	12	590_3	446	133	NA
2019	October	10	13	12	590_3	446	139	9
2020	August	8	20	12	590_3	446	140	12
2020	October	10	22	12	590_3	446	140	12
2018	October	10	1	13	590_3	506	120	NA
2019	October	10	13	13	590_3	506	120	10
2020	August	8	20	13	590_3	506	174	15
2020	October	10	22	13	590_3	506	174	15
2018	October	10	1	14	590_3	529	133	NA
2019	October	10	13	14	590_3	529	133	12
2020	August	8	20	14	590_3	529	192	20
2020	October	10	22	14	590_3	529	192	20
2018	October	10	1	15	590_3	584	NA	NA
2019	October	10	13	15	590_3	584	NA	10
2020	August	8	20	15	590_3	584	NA	11
2020	October	10	22	15	590_3	584	NA	11
2018	October	10	1	16	590_3	630	119	NA
2019	October	10	13	16	590_3	630	119	10
2020	August	8	20	16	590_3	630	133	14
2020	October	10	22	16	590_3	630	133	14
2018	October	10	1	17	590_3	645	122	NA
2019	October	10	13	17	590_3	645	145	12
2020	August	8	20	17	590_3	645	230	20
2020	October	10	22	17	590_3	645	232	20
2018	October	10	1	17	590_3	668	130	NA
2019	October	10	13	17	590_3	668	130	11
2020	August	8	20	17	590_3	668	172	14
2020	October	10	22	17	590_3	668	172	14
2018	October	10	1	18	590_3	728	127	NA
2019	October	10	13	18	590_3	728	127	10
2020	August	8	20	18	590_3	728	137	12
2020	October	10	22	18	590_3	728	137	12
2018	October	10	1	1	590_7	34	NA	NA
2019	October	10	13	1	590_7	34	NA	NA
2020	August	8	20	1	590_7	34	NA	NA
2020	October	10	22	1	590_7	34	NA	NA
2018	October	10	1	2	590_7	44	100	NA
2019	October	10	13	2	590_7	44	141	15
2020	August	8	20	2	590_7	44	241	25
2020	October	10	22	2	590_7	44	253	27
2018	October	10	1	3	590_7	83	113	NA
2019	October	10	13	3	590_7	83	173	14
2020	August	8	20	3	590_7	83	246	29
2020	October	10	22	3	590_7	83	247	29
2018	October	10	1	4	590_7	121	138	NA
2019	October	10	13	4	590_7	121	160	13
2020	August	8	20	4	590_7	121	257	20
2020	October	10	22	4	590_7	121	257	21
2018	October	10	1	5	590_7	171	179	NA
2019	October	10	13	5	590_7	171	287	26
2020	August	8	20	5	590_7	171	430	42
2020	October	10	22	5	590_7	171	461	43
2018	October	10	1	6	590_7	220	125	NA
2019	October	10	13	6	590_7	220	158	14
2020	August	8	20	6	590_7	220	234	24
2020	October	10	22	6	590_7	220	252	25
2018	October	10	1	7	590_7	270	143	NA
2019	October	10	13	7	590_7	270	188	14
2020	August	8	20	7	590_7	270	296	23
2020	October	10	22	7	590_7	270	299	23
2018	October	10	1	8	590_7	281	150	NA
2019	October	10	13	8	590_7	281	215	16
2020	August	8	20	8	590_7	281	308	23
2020	October	10	22	8	590_7	281	312	23
2018	October	10	1	9	590_7	326	145	NA
2019	October	10	13	9	590_7	326	204	17
2020	August	8	20	9	590_7	326	294	25
2020	October	10	22	9	590_7	326	298	25
2018	October	10	1	10	590_7	382	74	NA
2019	October	10	13	10	590_7	382	83	10
2020	August	8	20	10	590_7	382	101	12
2020	October	10	22	10	590_7	382	103	12
2018	October	10	1	11	590_7	434	149	NA
2019	October	10	13	11	590_7	434	212	17
2020	August	8	20	11	590_7	434	309	29
2020	October	10	22	11	590_7	434	333	29
2018	October	10	1	12	590_7	444	153	NA
2019	October	10	13	12	590_7	444	230	15
2020	August	8	20	12	590_7	444	306	25
2020	October	10	22	12	590_7	444	335	25
2018	October	10	1	12	590_7	463	137	NA
2019	October	10	13	12	590_7	463	178	14
2020	August	8	20	12	590_7	463	259	22
2020	October	10	22	12	590_7	463	260	22
2018	October	10	1	12	590_7	467	138	NA
2019	October	10	13	12	590_7	467	158	12
2020	August	8	20	12	590_7	467	240	19
2020	October	10	22	12	590_7	467	254	20
2018	October	10	1	13	590_7	504	105	NA
2019	October	10	13	13	590_7	504	159	14
2020	August	8	20	13	590_7	504	279	22
2020	October	10	22	13	590_7	504	300	22
2018	October	10	1	14	590_7	551	163	NA
2019	October	10	13	14	590_7	551	218	15
2020	August	8	20	14	590_7	551	309	23
2020	October	10	22	14	590_7	551	309	23
2018	October	10	1	15	590_7	563	103	NA
2019	October	10	13	15	590_7	563	153	12
2020	August	8	20	15	590_7	563	278	23
2020	October	10	22	15	590_7	563	294	23
2018	October	10	1	16	590_7	606	154	NA
2019	October	10	13	16	590_7	606	195	15
2020	August	8	20	16	590_7	606	305	24
2020	October	10	22	16	590_7	606	313	24
2018	October	10	1	18	590_7	702	NA	NA
2019	October	10	13	18	590_7	702	NA	9
2020	August	8	20	18	590_7	702	NA	10
2020	October	10	22	18	590_7	702	NA	10
2018	October	10	1	1	591_15	20	NA	NA
2019	October	10	13	1	591_15	20	28	8
2020	August	8	20	1	591_15	20	47	9
2020	October	10	22	1	591_15	20	47	9
2018	October	10	1	2	591_15	57	145	NA
2019	October	10	13	2	591_15	57	206	15
2020	August	8	20	2	591_15	57	297	25
2020	October	10	22	2	591_15	57	297	26
2018	October	10	1	3	591_15	117	135	NA
2019	October	10	13	3	591_15	117	174	15
2020	August	8	20	3	591_15	117	276	24
2020	October	10	22	3	591_15	117	276	24
2018	October	10	1	4	591_15	123	140	NA
2019	October	10	13	4	591_15	123	NA	NA
2020	August	8	20	4	591_15	123	225	26
2020	October	10	22	4	591_15	123	228	24
2018	October	10	1	5	591_15	182	132	NA
2019	October	10	13	5	591_15	182	195	14
2020	August	8	20	5	591_15	182	295	22
2020	October	10	22	5	591_15	182	295	22
2018	October	10	1	6	591_15	235	119	NA
2019	October	10	13	6	591_15	235	129	12
2020	August	8	20	6	591_15	235	204	20
2020	October	10	22	6	591_15	235	210	23
2018	October	10	1	7	591_15	262	145	NA
2019	October	10	13	7	591_15	262	215	16
2020	August	8	20	7	591_15	262	294	27
2020	October	10	22	7	591_15	262	303	28
2018	October	10	1	8	591_15	284	140	NA
2019	October	10	13	8	591_15	284	146	11
2020	August	8	20	8	591_15	284	199	19
2020	October	10	22	8	591_15	284	199	19
2018	October	10	1	9	591_15	342	NA	NA
2019	October	10	13	9	591_15	342	222	19
2020	August	8	20	9	591_15	342	339	31
2020	October	10	22	9	591_15	342	357	32
2018	October	10	1	10	591_15	364	155	NA
2019	October	10	13	10	591_15	364	177	14
2020	August	8	20	10	591_15	364	253	23
2020	October	10	22	10	591_15	364	269	24
2018	October	10	1	11	591_15	423	104	NA
2019	October	10	13	11	591_15	423	108	12
2020	August	8	20	11	591_15	423	158	17
2020	October	10	22	11	591_15	423	164	17
2018	October	10	1	12	591_15	454	114	NA
2019	October	10	13	12	591_15	454	115	8
2020	August	8	20	12	591_15	454	116	10
2020	October	10	22	12	591_15	454	116	10
2018	October	10	1	12	591_15	469	140	NA
2019	October	10	13	12	591_15	469	146	11
2020	August	8	20	12	591_15	469	184	16
2020	October	10	22	12	591_15	469	187	17
2018	October	10	1	12	591_15	476	144	NA
2019	October	10	13	12	591_15	476	155	10
2020	August	8	20	12	591_15	476	200	18
[truncated: 941 more rows]
