# Supplementary material for: Nature’s Master of Ceremony: The Populus Circadian Clock as Orchestrator of Tree Growth and Phenology
Source: NPJ Biol Timing Sleep. 2025 Apr 7;2:16. doi: 10.1038/s44323-025-00034-4 (PMC11976295; doi:10.1038/s44323-025-00034-4)
Supplement: Supplementary file 3 — Supplementary information [file 44323_2025_34_MOESM3_ESM.zip › Natures_MC_data_and_scripts/CSV_datasets/forBertoldversion2.csv]

Date;Doy;Genotype;Individual;Height (cm);Diameter (cm)
2019-02-14;45;EBI1 (312-2);1;30	2;NA
2019-02-14;45;EBI1 (312-2);3;30	3;NA
2019-02-14;45;EBI1 (312-2);4;31;NA
2019-02-14;45;EBI1 (312-2);5;34	5;NA
2019-02-14;45;EBI1 (312-2);6;33	5;NA
2019-02-14;45;EBI1 (312-2);7;25	5;NA
2019-02-14;45;EBI1 (312-2);8;30;NA
2019-02-14;45;EBI1 (312-2);9;31;NA
2019-02-14;45;EBI1 (312-2);10;30	2;NA
2019-02-14;45;EBI1 (312-2);11;28;NA
2019-02-14;45;EBI1 (312-3);1;34	6;NA
2019-02-14;45;EBI1 (312-3);2;30	3;NA
2019-02-14;45;EBI1 (312-3);3;23;NA
2019-02-14;45;EBI1 (312-3);4;24	5;NA
2019-02-14;45;EBI1 (312-3);4;33;NA
2019-02-14;45;EBI1 (312-3);7;32	2;NA
2019-02-14;45;EBI1 (312-3);8;38;NA
2019-02-14;45;EBI1 (312-3);9;30	5;NA
2019-02-14;45;EBI1 (312-3);10;28;NA
2019-02-14;45;EBI1 (312-3);11;25	5;NA
2019-02-14;45;EBI1 (345-14);1;30;NA
2019-02-14;45;EBI1 (345-14);2;35;NA
2019-02-14;45;EBI1 (345-14);3;27;NA
2019-02-14;45;EBI1 (345-14);4;27;NA
2019-02-14;45;EBI1 (345-14);5;31;NA
2019-02-14;45;EBI1 (345-14);6;33	5;NA
2019-02-14;45;EBI1 (345-14);7;27	5;NA
2019-02-14;45;EBI1 (345-14);8;31	5;NA
2019-02-14;45;EBI1 (345-14);9;29	5;NA
2019-02-14;45;EBI1 (345-14);10;23;NA
2019-02-14;45;EBI1 (345-14);11;32	3;NA
2019-02-14;45;EBI1 (345-14);12;26;NA
2019-02-14;45;GI (125-13);1;31;NA
2019-02-14;45;GI (125-13);2;27	2;NA
2019-02-14;45;GI (125-13);3;21	5;NA
2019-02-14;45;GI (125-13);4;32;NA
2019-02-14;45;GI (125-13);5;29	5;NA
2019-02-14;45;GI (125-13);6;27;NA
2019-02-14;45;GI (125-13);7;23;NA
2019-02-14;45;GI (125-13);8;28;NA
2019-02-14;45;GI (125-13);9;25;NA
2019-02-14;45;GI (125-13);10;23	5;NA
2019-02-14;45;GI (125-13);11;25	5;NA
2019-02-14;45;GI (125-13);12;23;NA
2019-02-14;45;lhy-10 (3-10);1;28	5;NA
2019-02-14;45;lhy-10 (3-10);2;25	5;NA
2019-02-14;45;lhy-10 (3-10);3;23	5;NA
2019-02-14;45;lhy-10 (3-10);4;23	5;NA
2019-02-14;45;lhy-10 (3-10);5;29;NA
2019-02-14;45;lhy-10 (3-10);6;20;NA
2019-02-14;45;lhy-10 (3-10);7;22;NA
2019-02-14;45;lhy-10 (3-10);8;19	2;NA
2019-02-14;45;lhy-10 (3-10);9;17;NA
2019-02-14;45;lhy-10 (3-10);10;22;NA
2019-02-14;45;lhy-10 (3-10);11;19;NA
2019-02-14;45;PRR7 (261-5);1;24;NA
2019-02-14;45;PRR7 (261-5);2;28;NA
2019-02-14;45;PRR7 (261-5);3;27;NA
2019-02-14;45;PRR7 (261-5);4;22;NA
2019-02-14;45;PRR7 (261-5);5;28;NA
2019-02-14;45;PRR7 (261-5);6;28;NA
2019-02-14;45;PRR7 (261-5);7;27;NA
2019-02-14;45;PRR7 (261-5);8;27;NA
2019-02-14;45;PRR7 (261-5);9;27;NA
2019-02-14;45;PRR7 (261-5);10;24;NA
2019-02-14;45;PRR7 (261-5);11;22	7;NA
2019-02-14;45;WT;1;30	5;NA
2019-02-14;45;WT;2;28;NA
2019-02-14;45;WT;3;32	3;NA
2019-02-14;45;WT;4;34;NA
2019-02-14;45;WT;5;31	5;NA
2019-02-14;45;WT;6;23	5;NA
2019-02-14;45;WT;7;27;NA
2019-02-14;45;WT;8;32;NA
2019-02-14;45;WT;9;34	5;NA
2019-02-14;45;WT;10;28;NA
2019-02-14;45;ZTL (11-5);1;31;NA
2019-02-14;45;ZTL (11-5);2;26;NA
2019-02-14;45;ZTL (11-5);3;27	5;NA
2019-02-14;45;ZTL (11-5);4;25;NA
2019-02-14;45;ZTL (11-5);5;24	2;NA
2019-02-14;45;ZTL (11-5);6;18;NA
2019-02-14;45;ZTL (11-5);8;26	2;NA
2019-02-14;45;ZTL (11-5);9;22	5;NA
2019-02-14;45;ZTL (11-5);10;27;NA
2019-02-14;45;ZTL (11-5);11;16;NA
2019-02-14;45;ZTL (11-7);1;29	5;NA
2019-02-14;45;ZTL (11-7);2;30;NA
2019-02-14;45;ZTL (11-7);4;25	5;NA
2019-02-14;45;ZTL (11-7);5;24;NA
2019-02-14;45;ZTL (11-7);6;26;NA
2019-02-14;45;ZTL (11-7);7;27	5;NA
2019-02-14;45;ZTL (11-7);8;23;NA
2019-02-14;45;ZTL (11-7);9;29;NA
2019-02-14;45;ZTL (11-7);10;30;NA
2019-02-14;45;ZTL (11-7);12;27	5;NA
2019-02-21;52;EBI1 (312-2);1;36	5;NA
2019-02-21;52;EBI1 (312-2);3;39;NA
2019-02-21;52;EBI1 (312-2);4;41;NA
2019-02-21;52;EBI1 (312-2);5;43;NA
2019-02-21;52;EBI1 (312-2);6;42	5;NA
2019-02-21;52;EBI1 (312-2);7;31;NA
2019-02-21;52;EBI1 (312-2);8;37;NA
2019-02-21;52;EBI1 (312-2);9;38;NA
2019-02-21;52;EBI1 (312-2);10;37;NA
2019-02-21;52;EBI1 (312-2);11;34;NA
2019-02-21;52;EBI1 (312-3);1;44;NA
2019-02-21;52;EBI1 (312-3);2;38	8;NA
2019-02-21;52;EBI1 (312-3);3;30	4;NA
2019-02-21;52;EBI1 (312-3);4;29;NA
2019-02-21;52;EBI1 (312-3);5;40	5;NA
2019-02-21;52;EBI1 (312-3);7;41;NA
2019-02-21;52;EBI1 (312-3);8;47	4;NA
2019-02-21;52;EBI1 (312-3);9;39;NA
2019-02-21;52;EBI1 (312-3);10;36	5;NA
2019-02-21;52;EBI1 (312-3);11;32	5;NA
2019-02-21;52;EBI1 (345-14);1;38;NA
2019-02-21;52;EBI1 (345-14);2;44;NA
2019-02-21;52;EBI1 (345-14);3;34	5;NA
2019-02-21;52;EBI1 (345-14);4;35;NA
2019-02-21;52;EBI1 (345-14);5;38;NA
2019-02-21;52;EBI1 (345-14);6;41	5;NA
2019-02-21;52;EBI1 (345-14);7;35	5;NA
2019-02-21;52;EBI1 (345-14);8;39;NA
2019-02-21;52;EBI1 (345-14);9;37;NA
2019-02-21;52;EBI1 (345-14);10;39	5;NA
2019-02-21;52;EBI1 (345-14);11;40	7;NA
2019-02-21;52;EBI1 (345-14);12;33;NA
2019-02-21;52;GI (125-13);1;39;NA
2019-02-21;52;GI (125-13);2;33;NA
2019-02-21;52;GI (125-13);3;27	5;NA
2019-02-21;52;GI (125-13);4;38	5;NA
2019-02-21;52;GI (125-13);5;37	8;NA
2019-02-21;52;GI (125-13);6;32;NA
2019-02-21;52;GI (125-13);7;29;NA
2019-02-21;52;GI (125-13);8;34	5;NA
2019-02-21;52;GI (125-13);9;30	8;NA
2019-02-21;52;GI (125-13);10;29;NA
2019-02-21;52;GI (125-13);11;34;NA
2019-02-21;52;GI (125-13);12;31	5;NA
2019-02-21;52;lhy-10 (3-10);1;34	3;NA
2019-02-21;52;lhy-10 (3-10);2;31	5;NA
2019-02-21;52;lhy-10 (3-10);3;29;NA
2019-02-21;52;lhy-10 (3-10);4;30	2;NA
2019-02-21;52;lhy-10 (3-10);5;34	5;NA
2019-02-21;52;lhy-10 (3-10);6;26;NA
2019-02-21;52;lhy-10 (3-10);7;28;NA
2019-02-21;52;lhy-10 (3-10);8;25;NA
2019-02-21;52;lhy-10 (3-10);9;23	3;NA
2019-02-21;52;lhy-10 (3-10);10;30;NA
2019-02-21;52;lhy-10 (3-10);11;25	2;NA
2019-02-21;52;PRR7 (261-5);1;30	5;NA
2019-02-21;52;PRR7 (261-5);2;34;NA
2019-02-21;52;PRR7 (261-5);3;34;NA
2019-02-21;52;PRR7 (261-5);4;26	3;NA
2019-02-21;52;PRR7 (261-5);5;36;NA
2019-02-21;52;PRR7 (261-5);6;35;NA
2019-02-21;52;PRR7 (261-5);7;34	5;NA
2019-02-21;52;PRR7 (261-5);8;35	5;NA
2019-02-21;52;PRR7 (261-5);9;35;NA
2019-02-21;52;PRR7 (261-5);10;30	5;NA
2019-02-21;52;PRR7 (261-5);11;29	5;NA
2019-02-21;52;WT;1;38;NA
2019-02-21;52;WT;2;34;NA
2019-02-21;52;WT;3;39	5;NA
2019-02-21;52;WT;4;40	5;NA
2019-02-21;52;WT;5;38	5;NA
2019-02-21;52;WT;6;30;NA
2019-02-21;52;WT;7;32	5;NA
2019-02-21;52;WT;8;38;NA
2019-02-21;52;WT;9;42	5;NA
2019-02-21;52;WT;10;36	5;NA
2019-02-21;52;ZTL (11-5);1;39;NA
2019-02-21;52;ZTL (11-5);2;32;NA
2019-02-21;52;ZTL (11-5);3;33	2;NA
2019-02-21;52;ZTL (11-5);4;33;NA
2019-02-21;52;ZTL (11-5);5;30;NA
2019-02-21;52;ZTL (11-5);6;24;NA
2019-02-21;52;ZTL (11-5);8;32;NA
2019-02-21;52;ZTL (11-5);9;28	5;NA
2019-02-21;52;ZTL (11-5);10;33	5;NA
2019-02-21;52;ZTL (11-5);11;20;NA
2019-02-21;52;ZTL (11-7);1;36;NA
2019-02-21;52;ZTL (11-7);2;37;NA
2019-02-21;52;ZTL (11-7);4;32;NA
2019-02-21;52;ZTL (11-7);5;30	5;NA
2019-02-21;52;ZTL (11-7);6;31	2;NA
2019-02-21;52;ZTL (11-7);7;34;NA
2019-02-21;52;ZTL (11-7);8;29	2;NA
2019-02-21;52;ZTL (11-7);9;37;NA
2019-02-21;52;ZTL (11-7);10;37	8;NA
2019-02-21;52;ZTL (11-7);12;34	2;NA
2019-03-07;66;EBI1 (312-2);1;59	5;NA
2019-03-07;66;EBI1 (312-2);3;59	2;NA
2019-03-07;66;EBI1 (312-2);4;61;NA
2019-03-07;66;EBI1 (312-2);5;63;NA
2019-03-07;66;EBI1 (312-2);6;63;NA
2019-03-07;66;EBI1 (312-2);7;49	5;NA
2019-03-07;66;EBI1 (312-2);8;56	5;NA
2019-03-07;66;EBI1 (312-2);9;56;NA
2019-03-07;66;EBI1 (312-2);10;54	2;NA
2019-03-07;66;EBI1 (312-2);11;54;NA
2019-03-07;66;EBI1 (312-3);1;62;NA
2019-03-07;66;EBI1 (312-3);2;57	5;NA
2019-03-07;66;EBI1 (312-3);3;47	5;NA
2019-03-07;66;EBI1 (312-3);4;45;NA
2019-03-07;66;EBI1 (312-3);5;61	2;NA
2019-03-07;66;EBI1 (312-3);7;62;NA
2019-03-07;66;EBI1 (312-3);8;69;NA
2019-03-07;66;EBI1 (312-3);9;59;NA
2019-03-07;66;EBI1 (312-3);10;55	5;NA
2019-03-07;66;EBI1 (312-3);11;53	5;NA
2019-03-07;66;EBI1 (345-14);1;54	8;NA
2019-03-07;66;EBI1 (345-14);2;63;NA
2019-03-07;66;EBI1 (345-14);3;53;NA
2019-03-07;66;EBI1 (345-14);4;52;NA
2019-03-07;66;EBI1 (345-14);5;56	2;NA
2019-03-07;66;EBI1 (345-14);6;59;NA
2019-03-07;66;EBI1 (345-14);7;55;NA
2019-03-07;66;EBI1 (345-14);8;56;NA
2019-03-07;66;EBI1 (345-14);9;57;NA
2019-03-07;66;EBI1 (345-14);10;55	6;NA
2019-03-07;66;EBI1 (345-14);11;58	5;NA
2019-03-07;66;EBI1 (345-14);12;47	6;NA
2019-03-07;66;GI (125-13);1;56;NA
2019-03-07;66;GI (125-13);2;50;NA
2019-03-07;66;GI (125-13);3;55;NA
2019-03-07;66;GI (125-13);4;56	5;NA
2019-03-07;66;GI (125-13);5;55	5;NA
2019-03-07;66;GI (125-13);6;48	5;NA
2019-03-07;66;GI (125-13);7;43	5;NA
2019-03-07;66;GI (125-13);8;55;NA
2019-03-07;66;GI (125-13);9;48	5;NA
2019-03-07;66;GI (125-13);10;44	3;NA
2019-03-07;66;GI (125-13);11;51	5;NA
2019-03-07;66;GI (125-13);12;47	2;NA
2019-03-07;66;lhy-10 (3-10);1;51	7;NA
2019-03-07;66;lhy-10 (3-10);2;44	5;NA
2019-03-07;66;lhy-10 (3-10);3;41	5;NA
2019-03-07;66;lhy-10 (3-10);4;45;NA
2019-03-07;66;lhy-10 (3-10);5;48;NA
2019-03-07;66;lhy-10 (3-10);6;42	2;NA
2019-03-07;66;lhy-10 (3-10);7;42	9;NA
2019-03-07;66;lhy-10 (3-10);8;41;NA
2019-03-07;66;lhy-10 (3-10);9;38;NA
2019-03-07;66;lhy-10 (3-10);10;46;NA
2019-03-07;66;lhy-10 (3-10);11;39	5;NA
2019-03-07;66;PRR7 (261-5);1;47	5;NA
2019-03-07;66;PRR7 (261-5);2;52	5;NA
2019-03-07;66;PRR7 (261-5);3;52;NA
2019-03-07;66;PRR7 (261-5);4;38	5;NA
2019-03-07;66;PRR7 (261-5);5;52	6;NA
2019-03-07;66;PRR7 (261-5);6;53;NA
2019-03-07;66;PRR7 (261-5);7;52;NA
2019-03-07;66;PRR7 (261-5);8;55	1;NA
2019-03-07;66;PRR7 (261-5);9;52	5;NA
2019-03-07;66;PRR7 (261-5);10;46;NA
2019-03-07;66;PRR7 (261-5);11;51	5;NA
2019-03-07;66;WT;1;56	6;NA
2019-03-07;66;WT;2;52	3;NA
2019-03-07;66;WT;3;54;NA
2019-03-07;66;WT;4;55	5;NA
2019-03-07;66;WT;5;56	4;NA
2019-03-07;66;WT;6;44	5;NA
2019-03-07;66;WT;7;47;NA
2019-03-07;66;WT;8;55	3;NA
2019-03-07;66;WT;9;59	5;NA
2019-03-07;66;WT;10;53;NA
2019-03-07;66;ZTL (11-5);1;49	5;NA
2019-03-07;66;ZTL (11-5);2;45;NA
2019-03-07;66;ZTL (11-5);3;49	5;NA
2019-03-07;66;ZTL (11-5);4;48	7;NA
2019-03-07;66;ZTL (11-5);5;45	7;NA
2019-03-07;66;ZTL (11-5);6;35;NA
2019-03-07;66;ZTL (11-5);8;49;NA
2019-03-07;66;ZTL (11-5);9;47;NA
2019-03-07;66;ZTL (11-5);10;47	5;NA
2019-03-07;66;ZTL (11-5);11;32	2;NA
2019-03-07;66;ZTL (11-7);1;56;NA
2019-03-07;66;ZTL (11-7);2;55	2;NA
2019-03-07;66;ZTL (11-7);4;47	9;NA
2019-03-07;66;ZTL (11-7);5;49	5;NA
2019-03-07;66;ZTL (11-7);6;48	5;NA
2019-03-07;66;ZTL (11-7);7;52	5;NA
2019-03-07;66;ZTL (11-7);8;45	5;NA
2019-03-07;66;ZTL (11-7);9;55;NA
2019-03-07;66;ZTL (11-7);10;57	5;NA
2019-03-07;66;ZTL (11-7);12;48	6;NA
2019-03-14;73;EBI1 (312-2);1;70;NA
2019-03-14;73;EBI1 (312-2);3;69;NA
2019-03-14;73;EBI1 (312-2);4;72;NA
2019-03-14;73;EBI1 (312-2);5;74;NA
2019-03-14;73;EBI1 (312-2);6;72	8;NA
2019-03-14;73;EBI1 (312-2);7;59	2;NA
2019-03-14;73;EBI1 (312-2);8;68;NA
2019-03-14;73;EBI1 (312-2);9;64	5;NA
2019-03-14;73;EBI1 (312-2);10;63	2;NA
2019-03-14;73;EBI1 (312-2);11;62;NA
2019-03-14;73;EBI1 (312-3);1;72;NA
2019-03-14;73;EBI1 (312-3);2;68	5;NA
2019-03-14;73;EBI1 (312-3);3;59	5;NA
2019-03-14;73;EBI1 (312-3);4;56;NA
2019-03-14;73;EBI1 (312-3);5;72	5;NA
2019-03-14;73;EBI1 (312-3);7;72;NA
2019-03-14;73;EBI1 (312-3);8;80	2;NA
2019-03-14;73;EBI1 (312-3);9;68	5;NA
2019-03-14;73;EBI1 (312-3);10;66;NA
2019-03-14;73;EBI1 (312-3);11;59;NA
2019-03-14;73;EBI1 (345-14);1;65	2;NA
2019-03-14;73;EBI1 (345-14);2;73;NA
2019-03-14;73;EBI1 (345-14);3;62	5;NA
2019-03-14;73;EBI1 (345-14);4;61	5;NA
2019-03-14;73;EBI1 (345-14);5;67;NA
2019-03-14;73;EBI1 (345-14);6;70;NA
2019-03-14;73;EBI1 (345-14);7;66	3;NA
2019-03-14;73;EBI1 (345-14);8;63;NA
2019-03-14;73;EBI1 (345-14);9;67	7;NA
2019-03-14;73;EBI1 (345-14);10;66;NA
2019-03-14;73;EBI1 (345-14);11;68;NA
2019-03-14;73;EBI1 (345-14);12;54;NA
2019-03-14;73;GI (125-13);1;64;NA
2019-03-14;73;GI (125-13);2;57;NA
2019-03-14;73;GI (125-13);3;50	5;NA
2019-03-14;73;GI (125-13);4;64	5;NA
2019-03-14;73;GI (125-13);5;63;NA
2019-03-14;73;GI (125-13);6;57	2;NA
2019-03-14;73;GI (125-13);7;50;NA
2019-03-14;73;GI (125-13);8;63	5;NA
2019-03-14;73;GI (125-13);9;55	5;NA
2019-03-14;73;GI (125-13);10;49;NA
2019-03-14;73;GI (125-13);11;59	7;NA
2019-03-14;73;GI (125-13);12;53;NA
2019-03-14;73;lhy-10 (3-10);1;58	5;NA
2019-03-14;73;lhy-10 (3-10);2;54;NA
2019-03-14;73;lhy-10 (3-10);3;49;NA
2019-03-14;73;lhy-10 (3-10);4;50	8;NA
2019-03-14;73;lhy-10 (3-10);5;56	2;NA
2019-03-14;73;lhy-10 (3-10);6;47	5;NA
2019-03-14;73;lhy-10 (3-10);7;52	5;NA
2019-03-14;73;lhy-10 (3-10);8;45	5;NA
2019-03-14;73;lhy-10 (3-10);9;41	5;NA
2019-03-14;73;lhy-10 (3-10);10;54;NA
2019-03-14;73;lhy-10 (3-10);11;47;NA
2019-03-14;73;PRR7 (261-5);1;57	5;NA
2019-03-14;73;PRR7 (261-5);2;61;NA
2019-03-14;73;PRR7 (261-5);3;62;NA
2019-03-14;73;PRR7 (261-5);4;47;NA
2019-03-14;73;PRR7 (261-5);5;59;NA
2019-03-14;73;PRR7 (261-5);6;63	2;NA
2019-03-14;73;PRR7 (261-5);7;60;NA
2019-03-14;73;PRR7 (261-5);8;63;NA
2019-03-14;73;PRR7 (261-5);9;60	7;NA
2019-03-14;73;PRR7 (261-5);10;53	5;NA
2019-03-14;73;PRR7 (261-5);11;45	5;NA
2019-03-14;73;WT;1;64	5;NA
2019-03-14;73;WT;2;60;NA
2019-03-14;73;WT;3;62	8;NA
2019-03-14;73;WT;4;64	6;NA
2019-03-14;73;WT;5;65;NA
2019-03-14;73;WT;6;52	5;NA
2019-03-14;73;WT;7;57	3;NA
2019-03-14;73;WT;8;67	2;NA
2019-03-14;73;WT;9;67	5;NA
2019-03-14;73;WT;10;61	2;NA
2019-03-14;73;ZTL (11-5);1;55	5;NA
2019-03-14;73;ZTL (11-5);2;53	7;NA
2019-03-14;73;ZTL (11-5);3;57;NA
2019-03-14;73;ZTL (11-5);4;53	5;NA
2019-03-14;73;ZTL (11-5);5;53	2;NA
2019-03-14;73;ZTL (11-5);6;38;NA
2019-03-14;73;ZTL (11-5);8;55	5;NA
2019-03-14;73;ZTL (11-5);9;57;NA
2019-03-14;73;ZTL (11-5);10;58	4;NA
2019-03-14;73;ZTL (11-5);11;37;NA
2019-03-14;73;ZTL (11-7);1;66	2;NA
2019-03-14;73;ZTL (11-7);2;67;NA
2019-03-14;73;ZTL (11-7);4;58	5;NA
2019-03-14;73;ZTL (11-7);5;53;NA
2019-03-14;73;ZTL (11-7);6;56;NA
2019-03-14;73;ZTL (11-7);7;61	5;NA
2019-03-14;73;ZTL (11-7);8;56	5;NA
2019-03-14;73;ZTL (11-7);9;62	5;NA
2019-03-14;73;ZTL (11-7);10;67;NA
2019-03-14;73;ZTL (11-7);12;56	5;NA
2019-03-21;80;EBI1 (312-2);1;79;NA
2019-03-21;80;EBI1 (312-2);3;78;NA
2019-03-21;80;EBI1 (312-2);4;81	5;NA
2019-03-21;80;EBI1 (312-2);5;84	6;NA
2019-03-21;80;EBI1 (312-2);6;81;NA
2019-03-21;80;EBI1 (312-2);7;68	5;NA
2019-03-21;80;EBI1 (312-2);8;76;NA
2019-03-21;80;EBI1 (312-2);9;73	3;NA
2019-03-21;80;EBI1 (312-2);10;74	5;NA
2019-03-21;80;EBI1 (312-2);11;69;NA
2019-03-21;80;EBI1 (312-3);1;83;NA
2019-03-21;80;EBI1 (312-3);2;80	6;NA
2019-03-21;80;EBI1 (312-3);3;69;NA
2019-03-21;80;EBI1 (312-3);4;64;NA
2019-03-21;80;EBI1 (312-3);5;83;NA
2019-03-21;80;EBI1 (312-3);7;79	5;NA
2019-03-21;80;EBI1 (312-3);8;90	5;NA
2019-03-21;80;EBI1 (312-3);9;79	5;NA
2019-03-21;80;EBI1 (312-3);10;77	2;NA
2019-03-21;80;EBI1 (312-3);11;64;NA
2019-03-21;80;EBI1 (345-14);1;76;NA
2019-03-21;80;EBI1 (345-14);2;84;NA
2019-03-21;80;EBI1 (345-14);3;72	5;NA
2019-03-21;80;EBI1 (345-14);4;70	2;NA
2019-03-21;80;EBI1 (345-14);5;76	5;NA
2019-03-21;80;EBI1 (345-14);6;78	5;NA
2019-03-21;80;EBI1 (345-14);7;75	5;NA
2019-03-21;80;EBI1 (345-14);8;77;NA
2019-03-21;80;EBI1 (345-14);9;75;NA
2019-03-21;80;EBI1 (345-14);10;76;NA
2019-03-21;80;EBI1 (345-14);11;77	5;NA
2019-03-21;80;EBI1 (345-14);12;62;NA
2019-03-21;80;GI (125-13);1;70	5;NA
2019-03-21;80;GI (125-13);2;62;NA
2019-03-21;80;GI (125-13);3;57;NA
2019-03-21;80;GI (125-13);4;72	5;NA
2019-03-21;80;GI (125-13);5;72;NA
2019-03-21;80;GI (125-13);6;64	2;NA
2019-03-21;80;GI (125-13);7;61;NA
2019-03-21;80;GI (125-13);8;72;NA
2019-03-21;80;GI (125-13);9;63;NA
2019-03-21;80;GI (125-13);10;54;NA
2019-03-21;80;GI (125-13);11;68;NA
2019-03-21;80;GI (125-13);12;60;NA
2019-03-21;80;lhy-10 (3-10);1;65;NA
2019-03-21;80;lhy-10 (3-10);2;61;NA
2019-03-21;80;lhy-10 (3-10);3;56	7;NA
2019-03-21;80;lhy-10 (3-10);4;56;NA
2019-03-21;80;lhy-10 (3-10);5;64;NA
2019-03-21;80;lhy-10 (3-10);6;54;NA
2019-03-21;80;lhy-10 (3-10);7;60;NA
2019-03-21;80;lhy-10 (3-10);8;51	5;NA
2019-03-21;80;lhy-10 (3-10);9;44	5;NA
2019-03-21;80;lhy-10 (3-10);10;61;NA
2019-03-21;80;lhy-10 (3-10);11;53	5;NA
2019-03-21;80;PRR7 (261-5);1;66	5;NA
2019-03-21;80;PRR7 (261-5);2;68	5;NA
2019-03-21;80;PRR7 (261-5);3;71	5;NA
2019-03-21;80;PRR7 (261-5);4;53;NA
2019-03-21;80;PRR7 (261-5);5;65	5;NA
2019-03-21;80;PRR7 (261-5);6;72	6;NA
2019-03-21;80;PRR7 (261-5);7;68;NA
2019-03-21;80;PRR7 (261-5);8;71;NA
2019-03-21;80;PRR7 (261-5);9;69;NA
2019-03-21;80;PRR7 (261-5);10;63	5;NA
2019-03-21;80;PRR7 (261-5);11;51	5;NA
2019-03-21;80;WT;1;72	5;NA
2019-03-21;80;WT;2;69;NA
2019-03-21;80;WT;3;71	5;NA
2019-03-21;80;WT;4;72	3;NA
2019-03-21;80;WT;5;74;NA
2019-03-21;80;WT;6;62;NA
2019-03-21;80;WT;7;65	7;NA
2019-03-21;80;WT;8;75	2;NA
2019-03-21;80;WT;9;76	5;NA
2019-03-21;80;WT;10;68	2;NA
2019-03-21;80;ZTL (11-5);1;60	5;NA
2019-03-21;80;ZTL (11-5);2;62;NA
2019-03-21;80;ZTL (11-5);3;66;NA
2019-03-21;80;ZTL (11-5);4;58	5;NA
2019-03-21;80;ZTL (11-5);5;61;NA
2019-03-21;80;ZTL (11-5);6;43;NA
2019-03-21;80;ZTL (11-5);8;65;NA
2019-03-21;80;ZTL (11-5);9;67;NA
2019-03-21;80;ZTL (11-5);10;65	2;NA
2019-03-21;80;ZTL (11-5);11;45	5;NA
2019-03-21;80;ZTL (11-7);1;74;NA
2019-03-21;80;ZTL (11-7);2;78;NA
2019-03-21;80;ZTL (11-7);4;67;NA
2019-03-21;80;ZTL (11-7);5;61;NA
2019-03-21;80;ZTL (11-7);6;62	5;NA
2019-03-21;80;ZTL (11-7);7;71	2;NA
2019-03-21;80;ZTL (11-7);8;70	5;NA
2019-03-21;80;ZTL (11-7);9;70;NA
2019-03-21;80;ZTL (11-7);10;77	2;NA
2019-03-21;80;ZTL (11-7);12;62	5;NA
2019-03-28;87;EBI1 (312-2);1;89;NA
2019-03-28;87;EBI1 (312-2);3;88	4;NA
2019-03-28;87;EBI1 (312-2);4;91	7;NA
2019-03-28;87;EBI1 (312-2);5;95	5;NA
2019-03-28;87;EBI1 (312-2);6;91;NA
2019-03-28;87;EBI1 (312-2);7;77;NA
2019-03-28;87;EBI1 (312-2);8;87;NA
2019-03-28;87;EBI1 (312-2);9;84	2;NA
2019-03-28;87;EBI1 (312-2);10;84	8;NA
2019-03-28;87;EBI1 (312-2);11;78	2;NA
2019-03-28;87;EBI1 (312-3);1;95;NA
2019-03-28;87;EBI1 (312-3);2;93;NA
2019-03-28;87;EBI1 (312-3);3;77	2;NA
2019-03-28;87;EBI1 (312-3);4;74	5;NA
2019-03-28;87;EBI1 (312-3);5;94	5;NA
2019-03-28;87;EBI1 (312-3);7;88;NA
2019-03-28;87;EBI1 (312-3);8;103;NA
2019-03-28;87;EBI1 (312-3);9;91	3;NA
2019-03-28;87;EBI1 (312-3);10;86;NA
2019-03-28;87;EBI1 (312-3);11;74	2;NA
2019-03-28;87;EBI1 (345-14);1;83	5;NA
2019-03-28;87;EBI1 (345-14);2;96	5;NA
2019-03-28;87;EBI1 (345-14);3;83;NA
2019-03-28;87;EBI1 (345-14);4;78	8;NA
2019-03-28;87;EBI1 (345-14);5;85;NA
2019-03-28;87;EBI1 (345-14);6;88	5;NA
2019-03-28;87;EBI1 (345-14);7;84	7;NA
2019-03-28;87;EBI1 (345-14);8;86	2;NA
2019-03-28;87;EBI1 (345-14);9;81	5;NA
2019-03-28;87;EBI1 (345-14);10;84	5;NA
2019-03-28;87;EBI1 (345-14);11;87	5;NA
2019-03-28;87;EBI1 (345-14);12;70;NA
2019-03-28;87;GI (125-13);1;77;NA
2019-03-28;87;GI (125-13);2;70;NA
2019-03-28;87;GI (125-13);3;66	5;NA
2019-03-28;87;GI (125-13);4;82	2;NA
2019-03-28;87;GI (125-13);5;81;NA
2019-03-28;87;GI (125-13);6;72	5;NA
2019-03-28;87;GI (125-13);7;67	4;NA
2019-03-28;87;GI (125-13);8;82	3;NA
2019-03-28;87;GI (125-13);9;71	2;NA
2019-03-28;87;GI (125-13);10;61	2;NA
2019-03-28;87;GI (125-13);11;78;NA
2019-03-28;87;GI (125-13);12;69;NA
2019-03-28;87;lhy-10 (3-10);1;73	7;NA
2019-03-28;87;lhy-10 (3-10);2;69;NA
2019-03-28;87;lhy-10 (3-10);3;65	2;NA
2019-03-28;87;lhy-10 (3-10);4;63;NA
2019-03-28;87;lhy-10 (3-10);5;72;NA
2019-03-28;87;lhy-10 (3-10);6;58	2;NA
2019-03-28;87;lhy-10 (3-10);7;68;NA
2019-03-28;87;lhy-10 (3-10);8;58;NA
2019-03-28;87;lhy-10 (3-10);9;49;NA
2019-03-28;87;lhy-10 (3-10);10;69;NA
2019-03-28;87;lhy-10 (3-10);11;62;NA
2019-03-28;87;PRR7 (261-5);1;73;NA
2019-03-28;87;PRR7 (261-5);2;76	5;NA
2019-03-28;87;PRR7 (261-5);3;82	3;NA
2019-03-28;87;PRR7 (261-5);4;61;NA
2019-03-28;87;PRR7 (261-5);5;73;NA
2019-03-28;87;PRR7 (261-5);6;81	5;NA
2019-03-28;87;PRR7 (261-5);7;79	5;NA
2019-03-28;87;PRR7 (261-5);8;82;NA
2019-03-28;87;PRR7 (261-5);9;79	2;NA
2019-03-28;87;PRR7 (261-5);10;73	2;NA
2019-03-28;87;PRR7 (261-5);11;57	6;NA
2019-03-28;87;WT;1;81	5;NA
2019-03-28;87;WT;2;77;NA
2019-03-28;87;WT;3;82;NA
2019-03-28;87;WT;4;82	2;NA
2019-03-28;87;WT;5;84;NA
2019-03-28;87;WT;6;71	5;NA
2019-03-28;87;WT;7;76;NA
2019-03-28;87;WT;8;82;NA
2019-03-28;87;WT;9;87;NA
2019-03-28;87;WT;10;78	3;NA
2019-03-28;87;ZTL (11-5);1;68	5;NA
2019-03-28;87;ZTL (11-5);2;71	5;NA
2019-03-28;87;ZTL (11-5);3;75;NA
2019-03-28;87;ZTL (11-5);4;63	2;NA
2019-03-28;87;ZTL (11-5);5;66	8;NA
2019-03-28;87;ZTL (11-5);6;NA;NA
2019-03-28;87;ZTL (11-5);8;73;NA
2019-03-28;87;ZTL (11-5);9;74	5;NA
2019-03-28;87;ZTL (11-5);10;73;NA
2019-03-28;87;ZTL (11-5);11;49	5;NA
2019-03-28;87;ZTL (11-7);1;84	5;NA
2019-03-28;87;ZTL (11-7);2;87	5;NA
2019-03-28;87;ZTL (11-7);4;76;NA
2019-03-28;87;ZTL (11-7);5;67	3;NA
2019-03-28;87;ZTL (11-7);6;70;NA
2019-03-28;87;ZTL (11-7);7;79	5;NA
2019-03-28;87;ZTL (11-7);8;73;NA
2019-03-28;87;ZTL (11-7);9;80	5;NA
2019-03-28;87;ZTL (11-7);10;87;NA
2019-03-28;87;ZTL (11-7);12;71	2;NA
2019-04-05;95;EBI1 (312-2);1;99	5;NA
2019-04-05;95;EBI1 (312-2);3;100	7;NA
2019-04-05;95;EBI1 (312-2);4;101;NA
2019-04-05;95;EBI1 (312-2);5;107	5;NA
2019-04-05;95;EBI1 (312-2);6;105;NA
2019-04-05;95;EBI1 (312-2);7;87;NA
2019-04-05;95;EBI1 (312-2);8;98	5;NA
2019-04-05;95;EBI1 (312-2);9;95	2;NA
2019-04-05;95;EBI1 (312-2);10;92	8;NA
2019-04-05;95;EBI1 (312-2);11;87	5;NA
2019-04-05;95;EBI1 (312-3);1;106;NA
2019-04-05;95;EBI1 (312-3);2;104;NA
2019-04-05;95;EBI1 (312-3);3;88;NA
2019-04-05;95;EBI1 (312-3);4;83;NA
2019-04-05;95;EBI1 (312-3);5;103	2;NA
2019-04-05;95;EBI1 (312-3);7;100;NA
2019-04-05;95;EBI1 (312-3);8;115	5;NA
2019-04-05;95;EBI1 (312-3);9;99	7;NA
2019-04-05;95;EBI1 (312-3);10;92	5;NA
2019-04-05;95;EBI1 (312-3);11;85	5;NA
2019-04-05;95;EBI1 (345-14);1;92	2;NA
2019-04-05;95;EBI1 (345-14);2;107;NA
2019-04-05;95;EBI1 (345-14);3;92	5;NA
2019-04-05;95;EBI1 (345-14);4;87	5;NA
2019-04-05;95;EBI1 (345-14);5;94	5;NA
2019-04-05;95;EBI1 (345-14);6;101	5;NA
2019-04-05;95;EBI1 (345-14);7;92	4;NA
2019-04-05;95;EBI1 (345-14);8;97;NA
2019-04-05;95;EBI1 (345-14);9;89	5;NA
2019-04-05;95;EBI1 (345-14);10;94	5;NA
2019-04-05;95;EBI1 (345-14);11;97	5;NA
2019-04-05;95;EBI1 (345-14);12;77	2;NA
2019-04-05;95;GI (125-13);1;83	8;NA
2019-04-05;95;GI (125-13);2;80;NA
2019-04-05;95;GI (125-13);3;73	5;NA
2019-04-05;95;GI (125-13);4;91	2;NA
2019-04-05;95;GI (125-13);5;83	5;NA
2019-04-05;95;GI (125-13);6;80	5;NA
2019-04-05;95;GI (125-13);7;73	5;NA
2019-04-05;95;GI (125-13);8;94;NA
2019-04-05;95;GI (125-13);9;80	5;NA
2019-04-05;95;GI (125-13);10;70;NA
2019-04-05;95;GI (125-13);11;87;NA
2019-04-05;95;GI (125-13);12;76;NA
2019-04-05;95;lhy-10 (3-10);1;82;NA
2019-04-05;95;lhy-10 (3-10);2;77;NA
2019-04-05;95;lhy-10 (3-10);3;73	5;NA
2019-04-05;95;lhy-10 (3-10);4;71;NA
2019-04-05;95;lhy-10 (3-10);5;80	5;NA
2019-04-05;95;lhy-10 (3-10);6;64	2;NA
2019-04-05;95;lhy-10 (3-10);7;74;NA
2019-04-05;95;lhy-10 (3-10);8;62;NA
2019-04-05;95;lhy-10 (3-10);9;50;NA
2019-04-05;95;lhy-10 (3-10);10;73;NA
2019-04-05;95;lhy-10 (3-10);11;69	5;NA
2019-04-05;95;PRR7 (261-5);1;77	8;NA
2019-04-05;95;PRR7 (261-5);2;83	2;NA
2019-04-05;95;PRR7 (261-5);3;92;NA
2019-04-05;95;PRR7 (261-5);4;69	5;NA
2019-04-05;95;PRR7 (261-5);5;83;NA
2019-04-05;95;PRR7 (261-5);6;94	6;NA
2019-04-05;95;PRR7 (261-5);7;91;NA
2019-04-05;95;PRR7 (261-5);8;91;NA
2019-04-05;95;PRR7 (261-5);9;87	7;NA
2019-04-05;95;PRR7 (261-5);10;80	2;NA
2019-04-05;95;PRR7 (261-5);11;66;NA
2019-04-05;95;WT;1;91	7;NA
2019-04-05;95;WT;2;85;NA
2019-04-05;95;WT;3;92	5;NA
2019-04-05;95;WT;4;92	7;NA
2019-04-05;95;WT;5;92	5;NA
2019-04-05;95;WT;6;80;NA
2019-04-05;95;WT;7;83	5;NA
2019-04-05;95;WT;8;92	3;NA
2019-04-05;95;WT;9;96	5;NA
2019-04-05;95;WT;10;86;NA
2019-04-05;95;ZTL (11-5);1;75	7;NA
2019-04-05;95;ZTL (11-5);2;72	8;NA
2019-04-05;95;ZTL (11-5);3;81	8;NA
2019-04-05;95;ZTL (11-5);4;68;NA
2019-04-05;95;ZTL (11-5);5;74;NA
2019-04-05;95;ZTL (11-5);6;NA;NA
2019-04-05;95;ZTL (11-5);8;79	3;NA
2019-04-05;95;ZTL (11-5);9;81;NA
2019-04-05;95;ZTL (11-5);10;83;NA
2019-04-05;95;ZTL (11-5);11;54	2;NA
2019-04-05;95;ZTL (11-7);1;97	5;NA
2019-04-05;95;ZTL (11-7);2;98	2;NA
2019-04-05;95;ZTL (11-7);4;84;NA
2019-04-05;95;ZTL (11-7);5;74;NA
2019-04-05;95;ZTL (11-7);6;78	2;NA
2019-04-05;95;ZTL (11-7);7;88	5;NA
2019-04-05;95;ZTL (11-7);8;84;NA
2019-04-05;95;ZTL (11-7);9;89	5;NA
2019-04-05;95;ZTL (11-7);10;97;NA
2019-04-05;95;ZTL (11-7);12;80;NA
2019-04-12;102;EBI1 (312-2);1;109;NA
2019-04-12;102;EBI1 (312-2);3;111	5;NA
2019-04-12;102;EBI1 (312-2);4;NA;NA
2019-04-12;102;EBI1 (312-2);5;118	5;NA
2019-04-12;102;EBI1 (312-2);6;115	5;NA
2019-04-12;102;EBI1 (312-2);7;96	5;NA
2019-04-12;102;EBI1 (312-2);8;109;NA
2019-04-12;102;EBI1 (312-2);9;104	6;NA
2019-04-12;102;EBI1 (312-2);10;100	5;NA
2019-04-12;102;EBI1 (312-2);11;96	5;NA
2019-04-12;102;EBI1 (312-3);1;113	5;NA
2019-04-12;102;EBI1 (312-3);2;110	5;NA
2019-04-12;102;EBI1 (312-3);3;93;NA
2019-04-12;102;EBI1 (312-3);4;90;NA
2019-04-12;102;EBI1 (312-3);5;112;NA
2019-04-12;102;EBI1 (312-3);7;110;NA
2019-04-12;102;EBI1 (312-3);8;125;NA
2019-04-12;102;EBI1 (312-3);9;109	5;NA
2019-04-12;102;EBI1 (312-3);10;104;NA
2019-04-12;102;EBI1 (312-3);11;93;NA
2019-04-12;102;EBI1 (345-14);1;101	5;NA
2019-04-12;102;EBI1 (345-14);2;117;NA
2019-04-12;102;EBI1 (345-14);3;101;NA
2019-04-12;102;EBI1 (345-14);4;97	5;NA
2019-04-12;102;EBI1 (345-14);5;100	5;NA
2019-04-12;102;EBI1 (345-14);6;110;NA
2019-04-12;102;EBI1 (345-14);7;102;NA
2019-04-12;102;EBI1 (345-14);8;106	5;NA
2019-04-12;102;EBI1 (345-14);9;99;NA
2019-04-12;102;EBI1 (345-14);10;104;NA
2019-04-12;102;EBI1 (345-14);11;108	5;NA
2019-04-12;102;EBI1 (345-14);12;84	8;NA
2019-04-12;102;GI (125-13);1;89	2;NA
2019-04-12;102;GI (125-13);2;88;NA
2019-04-12;102;GI (125-13);3;79	5;NA
2019-04-12;102;GI (125-13);4;100;NA
2019-04-12;102;GI (125-13);5;102	3;NA
2019-04-12;102;GI (125-13);6;89;NA
2019-04-12;102;GI (125-13);7;79;NA
2019-04-12;102;GI (125-13);8;102;NA
2019-04-12;102;GI (125-13);9;89	5;NA
2019-04-12;102;GI (125-13);10;77;NA
2019-04-12;102;GI (125-13);11;93	6;NA
2019-04-12;102;GI (125-13);12;83	5;NA
2019-04-12;102;lhy-10 (3-10);1;89;NA
2019-04-12;102;lhy-10 (3-10);2;84	3;NA
2019-04-12;102;lhy-10 (3-10);3;76	8;NA
2019-04-12;102;lhy-10 (3-10);4;76	8;NA
2019-04-12;102;lhy-10 (3-10);5;88;NA
2019-04-12;102;lhy-10 (3-10);6;70	3;NA
2019-04-12;102;lhy-10 (3-10);7;81;NA
2019-04-12;102;lhy-10 (3-10);8;64;NA
2019-04-12;102;lhy-10 (3-10);9;51	5;NA
2019-04-12;102;lhy-10 (3-10);10;74;NA
2019-04-12;102;lhy-10 (3-10);11;74;NA
2019-04-12;102;PRR7 (261-5);1;85	2;NA
2019-04-12;102;PRR7 (261-5);2;NA;NA
2019-04-12;102;PRR7 (261-5);3;99;NA
2019-04-12;102;PRR7 (261-5);4;74	5;NA
2019-04-12;102;PRR7 (261-5);5;90;NA
2019-04-12;102;PRR7 (261-5);6;101	2;NA
2019-04-12;102;PRR7 (261-5);7;99;NA
2019-04-12;102;PRR7 (261-5);8;99	4;NA
2019-04-12;102;PRR7 (261-5);9;92	5;NA
2019-04-12;102;PRR7 (261-5);10;87	4;NA
2019-04-12;102;PRR7 (261-5);11;71	7;NA
2019-04-12;102;WT;1;102;NA
2019-04-12;102;WT;2;93	5;NA
2019-04-12;102;WT;3;101	5;NA
2019-04-12;102;WT;4;101	5;NA
2019-04-12;102;WT;5;101;NA
2019-04-12;102;WT;6;87	5;NA
2019-04-12;102;WT;7;88;NA
2019-04-12;102;WT;8;98;NA
2019-04-12;102;WT;9;104	5;NA
2019-04-12;102;WT;10;93;NA
2019-04-12;102;ZTL (11-5);1;81	2;NA
2019-04-12;102;ZTL (11-5);2;77	5;NA
2019-04-12;102;ZTL (11-5);3;88;NA
2019-04-12;102;ZTL (11-5);4;70	8;NA
2019-04-12;102;ZTL (11-5);5;81;NA
2019-04-12;102;ZTL (11-5);6;57	5;NA
2019-04-12;102;ZTL (11-5);8;85	5;NA
2019-04-12;102;ZTL (11-5);9;86	8;NA
2019-04-12;102;ZTL (11-5);10;90;NA
2019-04-12;102;ZTL (11-5);11;58	5;NA
2019-04-12;102;ZTL (11-7);1;106	5;NA
2019-04-12;102;ZTL (11-7);2;106	3;NA
2019-04-12;102;ZTL (11-7);4;91;NA
2019-04-12;102;ZTL (11-7);5;75;NA
2019-04-12;102;ZTL (11-7);6;84;NA
2019-04-12;102;ZTL (11-7);7;96;NA
2019-04-12;102;ZTL (11-7);8;93;NA
2019-04-12;102;ZTL (11-7);9;98	3;NA
2019-04-12;102;ZTL (11-7);10;106	4;NA
2019-04-12;102;ZTL (11-7);12;87;NA
2019-04-26;116;EBI1 (312-2);1;130;6	93
2019-04-26;116;EBI1 (312-2);3;127;6	34
2019-04-26;116;EBI1 (312-2);4;NA;NA
2019-04-26;116;EBI1 (312-2);5;136	3;7	38
2019-04-26;116;EBI1 (312-2);6;133	5;6	55
2019-04-26;116;EBI1 (312-2);7;112	5;5	88
2019-04-26;116;EBI1 (312-2);8;128;6	43
2019-04-26;116;EBI1 (312-2);9;123;6	84
2019-04-26;116;EBI1 (312-2);10;116;4	8
2019-04-26;116;EBI1 (312-2);11;116;5	45
2019-04-26;116;EBI1 (312-3);1;132;7	36
2019-04-26;116;EBI1 (312-3);2;124	5;6	48
2019-04-26;116;EBI1 (312-3);3;107;5	7
2019-04-26;116;EBI1 (312-3);4;105	5;6	5
2019-04-26;116;EBI1 (312-3);5;131	5;7	18
2019-04-26;116;EBI1 (312-3);7;128;6	6
2019-04-26;116;EBI1 (312-3);8;141;7	62
2019-04-26;116;EBI1 (312-3);9;131	5;5	97
2019-04-26;116;EBI1 (312-3);10;122	5;5	66
2019-04-26;116;EBI1 (312-3);11;107;5	59
2019-04-26;116;EBI1 (345-14);1;115;5	24
2019-04-26;116;EBI1 (345-14);2;135;7	76
2019-04-26;116;EBI1 (345-14);3;120;5	3
2019-04-26;116;EBI1 (345-14);4;112;4	79
2019-04-26;116;EBI1 (345-14);5;124;5	28
2019-04-26;116;EBI1 (345-14);6;127;6	21
2019-04-26;116;EBI1 (345-14);7;119	5;6	11
2019-04-26;116;EBI1 (345-14);8;125	5;6	9
2019-04-26;116;EBI1 (345-14);9;115	5;4	84
2019-04-26;116;EBI1 (345-14);10;120	5;4	68
2019-04-26;116;EBI1 (345-14);11;127;6	69
2019-04-26;116;EBI1 (345-14);12;98	5;4	2
2019-04-26;116;GI (125-13);1;105	5;5	2
2019-04-26;116;GI (125-13);2;110	5;4	84
2019-04-26;116;GI (125-13);3;93;4	53
2019-04-26;116;GI (125-13);4;113	5;4	84
2019-04-26;116;GI (125-13);5;119;6	13
2019-04-26;116;GI (125-13);6;107;4	79
2019-04-26;116;GI (125-13);7;94;4	12
2019-04-26;116;GI (125-13);8;116;6	11
2019-04-26;116;GI (125-13);9;106;4	46
2019-04-26;116;GI (125-13);10;87	5;4	72
2019-04-26;116;GI (125-13);11;108;4	52
2019-04-26;116;GI (125-13);12;98;5	47
2019-04-26;116;lhy-10 (3-10);1;100;6	33
2019-04-26;116;lhy-10 (3-10);2;95;4	64
2019-04-26;116;lhy-10 (3-10);3;NA;NA
2019-04-26;116;lhy-10 (3-10);4;87	5;4	86
2019-04-26;116;lhy-10 (3-10);5;98	5;6	17
2019-04-26;116;lhy-10 (3-10);6;77	5;4	1
2019-04-26;116;lhy-10 (3-10);7;90;4	71
2019-04-26;116;lhy-10 (3-10);8;71	5;3	54
2019-04-26;116;lhy-10 (3-10);9;60;3	6
2019-04-26;116;lhy-10 (3-10);10;83;4	36
2019-04-26;116;lhy-10 (3-10);11;88;4	7
2019-04-26;116;PRR7 (261-5);1;98	5;4	68
2019-04-26;116;PRR7 (261-5);2;102	5;4	5
2019-04-26;116;PRR7 (261-5);3;114;5	54
2019-04-26;116;PRR7 (261-5);4;90	5;4	6
2019-04-26;116;PRR7 (261-5);5;104	5;4	35
2019-04-26;116;PRR7 (261-5);6;112;6	15
2019-04-26;116;PRR7 (261-5);7;115	5;5	91
2019-04-26;116;PRR7 (261-5);8;116;5	7
2019-04-26;116;PRR7 (261-5);9;105;5	54
2019-04-26;116;PRR7 (261-5);10;102;4	42
2019-04-26;116;PRR7 (261-5);11;77;3	6
2019-04-26;116;WT;1;119	5;5	62
2019-04-26;116;WT;2;110	5;5	64
2019-04-26;116;WT;3;118;6	3
2019-04-26;116;WT;4;119;6	45
2019-04-26;116;WT;5;115;6	21
2019-04-26;116;WT;6;99	5;5	51
2019-04-26;116;WT;7;106;4	6
2019-04-26;116;WT;8;116;5	61
2019-04-26;116;WT;9;119;6	95
2019-04-26;116;WT;10;110;5	23
2019-04-26;116;ZTL (11-5);1;93	5;4	7
2019-04-26;116;ZTL (11-5);2;90;4	34
2019-04-26;116;ZTL (11-5);3;103	2;4	96
2019-04-26;116;ZTL (11-5);4;81;3	49
2019-04-26;116;ZTL (11-5);5;92;3	52
2019-04-26;116;ZTL (11-5);6;63	5;3	54
2019-04-26;116;ZTL (11-5);8;90	5;4	29
2019-04-26;116;ZTL (11-5);9;101	5;4	62
2019-04-26;116;ZTL (11-5);10;106;5	38
2019-04-26;116;ZTL (11-5);11;69;4	3
2019-04-26;116;ZTL (11-7);1;125	5;5	66
2019-04-26;116;ZTL (11-7);2;122;6	51
2019-04-26;116;ZTL (11-7);4;106;5	15
2019-04-26;116;ZTL (11-7);5;82;4	34
2019-04-26;116;ZTL (11-7);6;94;4	22
2019-04-26;116;ZTL (11-7);7;106	5;5	6
2019-04-26;116;ZTL (11-7);8;107;5	72
2019-04-26;116;ZTL (11-7);9;113;5	69
2019-04-26;116;ZTL (11-7);10;124;6	85
2019-04-26;116;ZTL (11-7);12;103;5	66
2019-05-10;130;EBI1 (312-2);1;148;NA
2019-05-10;130;EBI1 (312-2);3;143;NA
2019-05-10;130;EBI1 (312-2);4;NA;NA
2019-05-10;130;EBI1 (312-2);5;154;NA
2019-05-10;130;EBI1 (312-2);6;143	5;NA
2019-05-10;130;EBI1 (312-2);7;130;NA
2019-05-10;130;EBI1 (312-2);8;151;NA
2019-05-10;130;EBI1 (312-2);9;142;NA
2019-05-10;130;EBI1 (312-2);10;134	2;NA
2019-05-10;130;EBI1 (312-2);11;131	5;NA
2019-05-10;130;EBI1 (312-3);1;149	7;NA
2019-05-10;130;EBI1 (312-3);2;144;NA
2019-05-10;130;EBI1 (312-3);3;119;NA
2019-05-10;130;EBI1 (312-3);4;124	5;NA
2019-05-10;130;EBI1 (312-3);5;151	5;NA
2019-05-10;130;EBI1 (312-3);7;144;NA
2019-05-10;130;EBI1 (312-3);8;159;NA
2019-05-10;130;EBI1 (312-3);9;146	5;NA
2019-05-10;130;EBI1 (312-3);10;139;NA
2019-05-10;130;EBI1 (312-3);11;124;NA
2019-05-10;130;EBI1 (345-14);1;131	5;NA
2019-05-10;130;EBI1 (345-14);2;153;NA
2019-05-10;130;EBI1 (345-14);3;138	5;NA
2019-05-10;130;EBI1 (345-14);4;124;NA
2019-05-10;130;EBI1 (345-14);5;136	5;NA
2019-05-10;130;EBI1 (345-14);6;143	5;NA
2019-05-10;130;EBI1 (345-14);7;140	2;NA
2019-05-10;130;EBI1 (345-14);8;142;NA
2019-05-10;130;EBI1 (345-14);9;131;NA
2019-05-10;130;EBI1 (345-14);10;137	3;NA
2019-05-10;130;EBI1 (345-14);11;144;NA
2019-05-10;130;EBI1 (345-14);12;112;NA
2019-05-10;130;GI (125-13);1;118	5;NA
2019-05-10;130;GI (125-13);2;122	5;NA
2019-05-10;130;GI (125-13);3;103	5;NA
2019-05-10;130;GI (125-13);4;126;NA
2019-05-10;130;GI (125-13);5;137;NA
2019-05-10;130;GI (125-13);6;124;NA
2019-05-10;130;GI (125-13);7;107;NA
2019-05-10;130;GI (125-13);8;134	5;NA
2019-05-10;130;GI (125-13);9;119	5;NA
2019-05-10;130;GI (125-13);10;96	5;NA
2019-05-10;130;GI (125-13);11;120;NA
2019-05-10;130;GI (125-13);12;115	5;NA
2019-05-10;130;lhy-10 (3-10);1;119;NA
2019-05-10;130;lhy-10 (3-10);2;110;NA
2019-05-10;130;lhy-10 (3-10);3;NA;NA
2019-05-10;130;lhy-10 (3-10);4;100	5;NA
2019-05-10;130;lhy-10 (3-10);5;111;NA
2019-05-10;130;lhy-10 (3-10);6;90	5;NA
2019-05-10;130;lhy-10 (3-10);7;99	5;NA
2019-05-10;130;lhy-10 (3-10);8;76;NA
2019-05-10;130;lhy-10 (3-10);9;66;NA
2019-05-10;130;lhy-10 (3-10);10;92;NA
2019-05-10;130;lhy-10 (3-10);11;92;NA
2019-05-10;130;PRR7 (261-5);1;108	5;NA
2019-05-10;130;PRR7 (261-5);2;119;NA
2019-05-10;130;PRR7 (261-5);3;126;NA
2019-05-10;130;PRR7 (261-5);4;100;NA
2019-05-10;130;PRR7 (261-5);5;126;NA
2019-05-10;130;PRR7 (261-5);6;126	5;NA
2019-05-10;130;PRR7 (261-5);7;132	5;NA
2019-05-10;130;PRR7 (261-5);8;121	5;NA
2019-05-10;130;PRR7 (261-5);9;119;NA
2019-05-10;130;PRR7 (261-5);10;120	5;NA
2019-05-10;130;PRR7 (261-5);11;NA;NA
2019-05-10;130;WT;1;134	5;NA
2019-05-10;130;WT;2;131;NA
2019-05-10;130;WT;3;136;NA
2019-05-10;130;WT;4;138	5;NA
2019-05-10;130;WT;5;132;NA
2019-05-10;130;WT;6;117	5;NA
2019-05-10;130;WT;7;119	5;NA
2019-05-10;130;WT;8;130	5;NA
2019-05-10;130;WT;9;131;NA
2019-05-10;130;WT;10;128	5;NA
2019-05-10;130;ZTL (11-5);1;107	5;NA
2019-05-10;130;ZTL (11-5);2;99;NA
2019-05-10;130;ZTL (11-5);3;115;NA
2019-05-10;130;ZTL (11-5);4;92;NA
2019-05-10;130;ZTL (11-5);5;102;NA
2019-05-10;130;ZTL (11-5);6;68	5;NA
2019-05-10;130;ZTL (11-5);8;98;NA
2019-05-10;130;ZTL (11-5);9;113;NA
2019-05-10;130;ZTL (11-5);10;125;NA
2019-05-10;130;ZTL (11-5);11;73;NA
2019-05-10;130;ZTL (11-7);1;139	5;NA
2019-05-10;130;ZTL (11-7);2;136	5;NA
2019-05-10;130;ZTL (11-7);4;120	5;NA
2019-05-10;130;ZTL (11-7);5;89;NA
2019-05-10;130;ZTL (11-7);6;106;NA
2019-05-10;130;ZTL (11-7);7;125;NA
2019-05-10;130;ZTL (11-7);8;124;NA
2019-05-10;130;ZTL (11-7);9;122	5;NA
2019-05-10;130;ZTL (11-7);10;141;NA
2019-05-10;130;ZTL (11-7);12;120	5;NA
2019-05-24;144;EBI1 (312-2);1;172	5;7	8
2019-05-24;144;EBI1 (312-2);3;161;7	2
2019-05-24;144;EBI1 (312-2);4;NA;NA
2019-05-24;144;EBI1 (312-2);5;174;8	59
2019-05-24;144;EBI1 (312-2);6;173;7	13
2019-05-24;144;EBI1 (312-2);7;146;6	25
2019-05-24;144;EBI1 (312-2);8;167;7	1
2019-05-24;144;EBI1 (312-2);9;161;7	16
2019-05-24;144;EBI1 (312-2);10;154	5;5	67
2019-05-24;144;EBI1 (312-2);11;151;6	45
2019-05-24;144;EBI1 (312-3);1;168;8	31
2019-05-24;144;EBI1 (312-3);2;155	5;7	17
2019-05-24;144;EBI1 (312-3);3;129;4	72
2019-05-24;144;EBI1 (312-3);4;146;6	37
2019-05-24;144;EBI1 (312-3);5;169;8	2
2019-05-24;144;EBI1 (312-3);7;164;7	1
2019-05-24;144;EBI1 (312-3);8;176	5;8	3
2019-05-24;144;EBI1 (312-3);9;164	5;6	92
2019-05-24;144;EBI1 (312-3);10;154;5	86
2019-05-24;144;EBI1 (312-3);11;140	5;5	89
2019-05-24;144;EBI1 (345-14);1;145	5;5	78
2019-05-24;144;EBI1 (345-14);2;168	5;8	75
2019-05-24;144;EBI1 (345-14);3;155;6	2
2019-05-24;144;EBI1 (345-14);4;NA;NA
2019-05-24;144;EBI1 (345-14);5;155;5	64
2019-05-24;144;EBI1 (345-14);6;159	5;7	84
2019-05-24;144;EBI1 (345-14);7;158;6	37
2019-05-24;144;EBI1 (345-14);8;162	5;6	95
2019-05-24;144;EBI1 (345-14);9;145	5;6	6
2019-05-24;144;EBI1 (345-14);10;156;6	69
2019-05-24;144;EBI1 (345-14);11;160	5;7	55
2019-05-24;144;EBI1 (345-14);12;122	5;4	6
2019-05-24;144;GI (125-13);1;126;5	67
2019-05-24;144;GI (125-13);2;141;5	1
2019-05-24;144;GI (125-13);3;111;4	76
2019-05-24;144;GI (125-13);4;139;5	33
2019-05-24;144;GI (125-13);5;157	2;6	8
2019-05-24;144;GI (125-13);6;145	5;5	4
2019-05-24;144;GI (125-13);7;120	5;4	11
2019-05-24;144;GI (125-13);8;150;6	2
2019-05-24;144;GI (125-13);9;141	5;5	48
2019-05-24;144;GI (125-13);10;105;4	36
2019-05-24;144;GI (125-13);11;131	5;5	6
2019-05-24;144;GI (125-13);12;130;6	47
2019-05-24;144;lhy-10 (3-10);1;131;6	69
2019-05-24;144;lhy-10 (3-10);2;121;5	6
2019-05-24;144;lhy-10 (3-10);3;NA;NA
2019-05-24;144;lhy-10 (3-10);4;104;5	4
2019-05-24;144;lhy-10 (3-10);5;122	5;6	2
2019-05-24;144;lhy-10 (3-10);6;NA;NA
2019-05-24;144;lhy-10 (3-10);7;NA;NA
2019-05-24;144;lhy-10 (3-10);8;78;3	95
2019-05-24;144;lhy-10 (3-10);9;73;3	34
2019-05-24;144;lhy-10 (3-10);10;98;4	59
2019-05-24;144;lhy-10 (3-10);11;NA;NA
2019-05-24;144;PRR7 (261-5);1;109;5	11
2019-05-24;144;PRR7 (261-5);2;131;4	81
2019-05-24;144;PRR7 (261-5);3;139;5	66
2019-05-24;144;PRR7 (261-5);4;103	5;4	52
2019-05-24;144;PRR7 (261-5);5;138	5;5	91
2019-05-24;144;PRR7 (261-5);6;143;6	22
2019-05-24;144;PRR7 (261-5);7;148	7;6	12
2019-05-24;144;PRR7 (261-5);8;133;6	43
2019-05-24;144;PRR7 (261-5);9;121;6	35
2019-05-24;144;PRR7 (261-5);10;137;5	3
2019-05-24;144;PRR7 (261-5);11;NA;NA
2019-05-24;144;WT;1;151	2;5	81
2019-05-24;144;WT;2;149;6	2
2019-05-24;144;WT;3;153;6	7
2019-05-24;144;WT;4;150	5;6	5
2019-05-24;144;WT;5;149;6	61
2019-05-24;144;WT;6;132	5;6	28
2019-05-24;144;WT;7;NA;NA
2019-05-24;144;WT;8;153	5;6	23
2019-05-24;144;WT;9;NA;NA
2019-05-24;144;WT;10;NA;NA
2019-05-24;144;ZTL (11-5);1;118	5;4	57
2019-05-24;144;ZTL (11-5);2;110	5;4	69
2019-05-24;144;ZTL (11-5);3;132	5;5	21
2019-05-24;144;ZTL (11-5);4;104;4	28
2019-05-24;144;ZTL (11-5);5;104	5;3	66
2019-05-24;144;ZTL (11-5);6;73;3	95
2019-05-24;144;ZTL (11-5);8;106;4	3
2019-05-24;144;ZTL (11-5);9;122	5;4	87
2019-05-24;144;ZTL (11-5);10;139;5	44
2019-05-24;144;ZTL (11-5);11;NA;NA
2019-05-24;144;ZTL (11-7);1;161;6	27
2019-05-24;144;ZTL (11-7);2;150	5;7	38
2019-05-24;144;ZTL (11-7);4;132	5;5	49
2019-05-24;144;ZTL (11-7);5;89	5;4	56
2019-05-24;144;ZTL (11-7);6;116;4	58
2019-05-24;144;ZTL (11-7);7;139;5	85
2019-05-24;144;ZTL (11-7);8;135;6	19
2019-05-24;144;ZTL (11-7);9;133	5;5	95
2019-05-24;144;ZTL (11-7);10;154	5;7	72
2019-05-24;144;ZTL (11-7);12;135	5;5	83
2019-06-07;158;EBI1 (312-2);1;187;8	86
2019-06-07;158;EBI1 (312-2);3;177;7	32
2019-06-07;158;EBI1 (312-2);4;NA;NA
2019-06-07;158;EBI1 (312-2);5;190;8	91
2019-06-07;158;EBI1 (312-2);6;191	7;7	27
2019-06-07;158;EBI1 (312-2);7;162	5;6	11
2019-06-07;158;EBI1 (312-2);8;187;7	18
2019-06-07;158;EBI1 (312-2);9;183;7	4
2019-06-07;158;EBI1 (312-2);10;172	5;5	99
2019-06-07;158;EBI1 (312-2);11;174;6	86
2019-06-07;158;EBI1 (312-3);1;190;8	51
2019-06-07;158;EBI1 (312-3);2;175;7
2019-06-07;158;EBI1 (312-3);3;135	5;4	7
2019-06-07;158;EBI1 (312-3);4;163;6	35
2019-06-07;158;EBI1 (312-3);5;187;7	86
2019-06-07;158;EBI1 (312-3);7;184;7	81
2019-06-07;158;EBI1 (312-3);8;195;8	57
2019-06-07;158;EBI1 (312-3);9;183;6	99
2019-06-07;158;EBI1 (312-3);10;170;5	91
2019-06-07;158;EBI1 (312-3);11;158	5;6	35
2019-06-07;158;EBI1 (345-14);1;166;5	58
2019-06-07;158;EBI1 (345-14);2;185;9	15
2019-06-07;158;EBI1 (345-14);3;176;6	66
2019-06-07;158;EBI1 (345-14);4;NA;NA
2019-06-07;158;EBI1 (345-14);5;171	5;5	42
2019-06-07;158;EBI1 (345-14);6;178;7	86
2019-06-07;158;EBI1 (345-14);7;174	5;7	42
2019-06-07;158;EBI1 (345-14);8;179;7	64
2019-06-07;158;EBI1 (345-14);9;169	5;6	42
2019-06-07;158;EBI1 (345-14);10;172	5;6	89
2019-06-07;158;EBI1 (345-14);11;178	5;7	75
2019-06-07;158;EBI1 (345-14);12;NA;NA
2019-06-07;158;GI (125-13);1;137;5	37
2019-06-07;158;GI (125-13);2;152;5	34
2019-06-07;158;GI (125-13);3;111;4	85
2019-06-07;158;GI (125-13);4;152	5;5	91
2019-06-07;158;GI (125-13);5;171	5;7	7
2019-06-07;158;GI (125-13);6;158;5	72
2019-06-07;158;GI (125-13);7;138;4	4
2019-06-07;158;GI (125-13);8;170;6	2
2019-06-07;158;GI (125-13);9;160	5;5	3
2019-06-07;158;GI (125-13);10;109	5;4	49
2019-06-07;158;GI (125-13);11;146;4	71
2019-06-07;158;GI (125-13);12;145	5;6	43
2019-06-07;158;lhy-10 (3-10);1;150;6	35
2019-06-07;158;lhy-10 (3-10);2;133;5	71
2019-06-07;158;lhy-10 (3-10);3;NA;NA
2019-06-07;158;lhy-10 (3-10);4;NA;NA
2019-06-07;158;lhy-10 (3-10);5;135;5	85
2019-06-07;158;lhy-10 (3-10);6;NA;NA
2019-06-07;158;lhy-10 (3-10);7;NA;NA
2019-06-07;158;lhy-10 (3-10);8;81;3	5
2019-06-07;158;lhy-10 (3-10);9;77;3	54
2019-06-07;158;lhy-10 (3-10);10;106;4	57
2019-06-07;158;lhy-10 (3-10);11;NA;NA
2019-06-07;158;PRR7 (261-5);1;NA;NA
2019-06-07;158;PRR7 (261-5);2;148;4	87
2019-06-07;158;PRR7 (261-5);3;156	5;5	68
2019-06-07;158;PRR7 (261-5);4;107;4	46
2019-06-07;158;PRR7 (261-5);5;151	5;6	16
2019-06-07;158;PRR7 (261-5);6;157	3;6	47
2019-06-07;158;PRR7 (261-5);7;165;6	31
2019-06-07;158;PRR7 (261-5);8;149;6	23
2019-06-07;158;PRR7 (261-5);9;NA;NA
2019-06-07;158;PRR7 (261-5);10;147;4	91
2019-06-07;158;PRR7 (261-5);11;NA;NA
2019-06-07;158;WT;1;174;5	79
2019-06-07;158;WT;2;165;6	67
2019-06-07;158;WT;3;169;7	25
2019-06-07;158;WT;4;168	5;7	5
2019-06-07;158;WT;5;165;6	57
2019-06-07;158;WT;6;152	5;6	3
2019-06-07;158;WT;7;NA;NA
2019-06-07;158;WT;8;168	5;6	37
2019-06-07;158;WT;9;NA;NA
2019-06-07;158;WT;10;NA;NA
2019-06-07;158;ZTL (11-5);1;127	5;4	87
2019-06-07;158;ZTL (11-5);2;113;4	74
2019-06-07;158;ZTL (11-5);3;146;5	6
2019-06-07;158;ZTL (11-5);4;104;4	2
2019-06-07;158;ZTL (11-5);5;NA;NA
2019-06-07;158;ZTL (11-5);6;NA;NA
2019-06-07;158;ZTL (11-5);8;116	5;4	16
2019-06-07;158;ZTL (11-5);9;139	5;5	3
2019-06-07;158;ZTL (11-5);10;154;5	24
2019-06-07;158;ZTL (11-5);11;NA;NA
2019-06-07;158;ZTL (11-7);1;174;6	71
2019-06-07;158;ZTL (11-7);2;171;7	67
2019-06-07;158;ZTL (11-7);4;148	5;5	62
2019-06-07;158;ZTL (11-7);5;NA;NA
2019-06-07;158;ZTL (11-7);6;118;4	91
2019-06-07;158;ZTL (11-7);7;155	5;5	93
2019-06-07;158;ZTL (11-7);8;149	5;5	96
2019-06-07;158;ZTL (11-7);9;154	5;5	96
2019-06-07;158;ZTL (11-7);10;171;7	82
2019-06-07;158;ZTL (11-7);12;148;5	87
2019-05-03;123;EBI1 (312-2);1;NA;7	5
2019-05-04;123;EBI1 (312-2);3;NA;6	67
2019-05-05;123;EBI1 (312-2);4;NA;NA
2019-05-06;123;EBI1 (312-2);5;NA;7	61
2019-05-07;123;EBI1 (312-2);6;NA;7	1
2019-05-08;123;EBI1 (312-2);7;NA;5	81
2019-05-09;123;EBI1 (312-2);8;NA;6	5
2019-05-10;123;EBI1 (312-2);9;NA;6	47
2019-05-11;123;EBI1 (312-2);10;NA;5	46
2019-05-12;123;EBI1 (312-2);11;NA;5	84
2019-05-13;123;EBI1 (312-3);1;NA;7	95
2019-05-14;123;EBI1 (312-3);2;NA;6	41
2019-05-15;123;EBI1 (312-3);3;NA;5	11
2019-05-16;123;EBI1 (312-3);4;NA;5	96
2019-05-17;123;EBI1 (312-3);5;NA;7	42
2019-05-18;123;EBI1 (312-3);7;NA;6	94
2019-05-19;123;EBI1 (312-3);8;NA;7	91
2019-05-20;123;EBI1 (312-3);9;NA;6	6
2019-05-21;123;EBI1 (312-3);10;NA;5	6
2019-05-22;123;EBI1 (312-3);11;NA;5	64
2019-05-23;123;EBI1 (345-14);1;NA;5	76
2019-05-24;123;EBI1 (345-14);2;NA;8	6
2019-05-25;123;EBI1 (345-14);3;NA;5	65
2019-05-26;123;EBI1 (345-14);4;NA;4	51
2019-05-27;123;EBI1 (345-14);5;NA;5	47
2019-05-28;123;EBI1 (345-14);6;NA;6	9
2019-05-29;123;EBI1 (345-14);7;NA;6	22
2019-05-30;123;EBI1 (345-14);8;NA;6	77
2019-05-31;123;EBI1 (345-14);9;NA;5	3
2019-06-01;123;EBI1 (345-14);10;NA;6	29
2019-06-02;123;EBI1 (345-14);11;NA;7	6
2019-06-03;123;EBI1 (345-14);12;NA;4	3
2019-06-04;123;GI (125-13);1;NA;5	12
2019-06-05;123;GI (125-13);2;NA;5
2019-06-06;123;GI (125-13);3;NA;4	58
2019-06-07;123;GI (125-13);4;NA;5	9
2019-06-08;123;GI (125-13);5;NA;6	34
2019-06-09;123;GI (125-13);6;NA;5	24
2019-06-10;123;GI (125-13);7;NA;4	3
2019-06-11;123;GI (125-13);8;NA;5	9
2019-06-12;123;GI (125-13);9;NA;4	63
2019-06-13;123;GI (125-13);10;NA;4	32
2019-06-14;123;GI (125-13);11;NA;4	53
2019-06-15;123;GI (125-13);12;NA;6	13
2019-06-16;123;lhy-10 (3-10);1;NA;6	17
2019-06-17;123;lhy-10 (3-10);2;NA;5	2
2019-06-18;123;lhy-10 (3-10);3;NA;NA
2019-06-19;123;lhy-10 (3-10);4;NA;5	6
2019-06-20;123;lhy-10 (3-10);5;NA;5	97
2019-06-21;123;lhy-10 (3-10);6;NA;4	41
2019-06-22;123;lhy-10 (3-10);7;NA;4	76
2019-06-23;123;lhy-10 (3-10);8;NA;3	49
2019-06-24;123;lhy-10 (3-10);9;NA;3	25
2019-06-25;123;lhy-10 (3-10);10;NA;4	58
2019-06-26;123;lhy-10 (3-10);11;NA;4	77
2019-06-27;123;PRR7 (261-5);1;NA;4	63
2019-06-28;123;PRR7 (261-5);2;NA;4	51
2019-06-29;123;PRR7 (261-5);3;NA;5	64
2019-06-30;123;PRR7 (261-5);4;NA;4	46
2019-07-01;123;PRR7 (261-5);5;NA;5	12
2019-07-02;123;PRR7 (261-5);6;NA;6	3
2019-07-03;123;PRR7 (261-5);7;NA;5	87
2019-07-04;123;PRR7 (261-5);8;NA;6	1
2019-07-05;123;PRR7 (261-5);9;NA;5	82
2019-07-06;123;PRR7 (261-5);10;NA;5	14
2019-07-07;123;PRR7 (261-5);11;NA;NA
2019-07-08;123;WT;1;NA;5	55
2019-07-09;123;WT;2;NA;6
2019-07-10;123;WT;3;NA;6	5
2019-07-11;123;WT;4;NA;6	41
2019-07-12;123;WT;5;NA;6	49
2019-07-13;123;WT;6;NA;5	39
2019-07-14;123;WT;7;NA;4	87
2019-07-15;123;WT;8;NA;5	95
2019-07-16;123;WT;9;NA;7	14
2019-07-17;123;WT;10;NA;5	74
2019-07-18;123;ZTL (11-5);1;NA;4	16
2019-07-19;123;ZTL (11-5);2;NA;4	71
2019-07-20;123;ZTL (11-5);3;NA;4	91
2019-07-21;123;ZTL (11-5);4;NA;3	82
2019-07-22;123;ZTL (11-5);5;NA;3	66
2019-07-23;123;ZTL (11-5);6;NA;3	79
2019-07-24;123;ZTL (11-5);8;NA;4	83
2019-07-25;123;ZTL (11-5);9;NA;4	56
2019-07-26;123;ZTL (11-5);10;NA;5	33
2019-07-27;123;ZTL (11-5);11;NA;3	69
2019-07-28;123;ZTL (11-7);1;NA;5	83
2019-07-29;123;ZTL (11-7);2;NA;6	53
2019-07-30;123;ZTL (11-7);4;NA;5	16
2019-07-31;123;ZTL (11-7);5;NA;4	28
2019-08-01;123;ZTL (11-7);6;NA;4	27
2019-08-02;123;ZTL (11-7);7;NA;5	66
2019-08-03;123;ZTL (11-7);8;NA;5	7
2019-08-04;123;ZTL (11-7);9;NA;5	9
2019-08-05;123;ZTL (11-7);10;NA;7	33
2019-08-06;123;ZTL (11-7);12;NA;5	77
