# Supplementary material for: Nature’s Master of Ceremony: The Populus Circadian Clock as Orchestrator of Tree Growth and Phenology
Source: NPJ Biol Timing Sleep. 2025 Apr 7;2:16. doi: 10.1038/s44323-025-00034-4 (PMC11976295; doi:10.1038/s44323-025-00034-4)
Supplement: Supplementary file 3 — Supplementary information [file 44323_2025_34_MOESM3_ESM.zip › Natures_MC_data_and_scripts/CSV_datasets/Harvest_data_April_2014_E4_trial_version1.csv]

Genotype	Plant	Fresh weight	Water weight	Dryweight	Density
T89 (589 - 10)	207	0.7475	0.7931	0.1551	0.1950
T89 (589 - 10)	215	1.1636	1.3936	0.287	0.2053
T89 (589 - 10)	286	0.8791	0.9942	0.1654	0.1659
T89 (589 - 10)	36	0.8625	0.9127	0.1726	0.1885
T89 (589 - 10)	43	0.6887	0.7377	0.1326	0.1792
T89 (589 - 10)	80	0.7771	0.8543	0.17	0.1984
T89 (589 - 10)	90	0.7894	0.8776	0.1648	0.1872
T89 (589 - 13)	105	0.6008	0.6876	0.1765	0.2559
T89 (589 - 13)	15	1.4579	1.357	0.2882	0.2117
T89 (589 - 13)	160	0.9505	1.1139	0.2246	0.2010
T89 (589 - 13)	165	0.5647	0.6655	0.1377	0.2063
T89 (589 - 13)	218	0.7772	0.8503	0.1834	0.2150
PHYA1 CCR2LUC (128 - 1s)	109	0.9607	0.729	0.2188	0.2992
PHYA1 CCR2LUC (128 - 1s)	133	0.8551	0.809	0.2033	0.2505
PHYA1 CCR2LUC (128 - 1s)	172	1.097	1.2455	0.2499	0.2000
PHYA1 CCR2LUC (128 - 1s)	179	0.9522	1.0855	0.2242	0.2059
PHYA1 CCR2LUC (128 - 1s)	32	1.0926	1.1573	0.2464	0.2123
PHYA1 CCR2LUC (128 - 1s)	78	0.5199	0.4706	0.1181	0.2502
HpCCA PHYA1 (2 - 32)	126	1.103	1.1222	0.2514	0.2234
HpCCA PHYA1 (2 - 32)	168	0.6313	0.5965	0.1416	0.2367
HpCCA PHYA1 (2 - 32)	224	0.7139	0.7929	0.1662	0.2090
HpCCA PHYA1 (2 - 32)	61	0.569	0.4892	0.1383	0.2819
HpCCA PHYA1 (2 - 32)	79	0.5938	0.6872	0.1503	0.2181
HpCCA PHYA1 (2 - 32)	83	0.6691	0.7469	0.1585	0.2116
HpCCA PHYA1 (2 - 33)	154	0.9121	0.8577	0.2019	0.2347
HpCCA PHYA1 (2 - 33)	176	0.6918	0.7502	0.1651	0.2194
HpCCA PHYA1 (2 - 33)	214	0.8194	0.8919	0.1941	0.2170
HpCCA PHYA1 (2 - 33)	22	0.7166	0.7851	0.1597	0.2028
HpCCA PHYA1 (2 - 33)	290	0.9473	1.0405	0.2095	0.2007
HpCCA PHYA1 (2 - 33)	99	1.0044	1.1035	0.2337	0.2111
HpCCA T89 (3 - 10)	115	0.5169	0.3499	0.1154	0.3288
HpCCA T89 (3 - 10)	183	0.4835	0.5682	0.1074	0.1885
HpCCA T89 (3 - 10)	189	0.5017	0.5692	0.1148	0.2011
HpCCA T89 (3 - 10)	258	0.6071	0.6384	0.1275	0.1991
HpCCA T89 (3 - 10)	54	0.7381	0.8231	0.1753	0.2123
HpCCA T89 (3 - 10)	64	0.5448	0.6224	0.1186	0.1900
HpCCA T89 (3 - 10)	293	0.7968	0.9077	0.1628	0.1788
HpFKF1 (124 - 11)	102	0.4925	0.4895	0.1518	0.3092
HpFKF1 (124 - 11)	136	0.7797	0.9289	0.1938	0.2080
HpFKF1 (124 - 11)	213	0.8889	0.986	0.2327	0.2353
HpFKF1 (124 - 11)	232	1.2482	1.4084	0.3058	0.2165
HpFKF1 (124 - 11)	25	0.9035	1.0641	0.2085	0.1954
HpFKF1 (124 - 11)	30	1.1451	1.2621	0.2782	0.2198
HpFKF1 (124 - 11)	46	0.8155	0.9233	0.2046	0.2209
HpFKF1 (124 - 11)	148	0.6723	0.7622	0.1669	0.2183
HpFKF1 (124 - 11)	158	1.1512	1.1203	0.2726	0.2426
HpFKF1 (124 - 11)	199	0.829	0.8529	0.2215	0.2589
HpFKF1 (124 - 11)	21	1.3334	1.423	0.3013	0.2111
HpFKF1 (124 - 11)	23	1.1204	1.2079	0.2437	0.2011
HpFKF1 (124 - 11)	68	0.8158	0.9461	0.1954	0.2059
HpG1 (125 - 13)	103	0.4128	0.3333	0.1093	0.3269
HpG1 (125 - 13)	138	1.0227	1.1118	0.244	0.2188
HpG1 (125 - 13)	227	0.715	0.7984	0.1634	0.2040
HpG1 (125 - 13)	53	0.5655	0.556	0.1219	0.2186
HpG1 (125 - 13)	56	0.7866	0.8521	0.1641	0.1920
HpG1 (125 - 13)	81	0.9476	1.0324	0.2114	0.2042
HpG1 (125 - 6A)	150	0.7805	0.8403	0.1787	0.2120
HpG1 (125 - 6A)	197	0.8853	0.9003	0.2074	0.2297
HpG1 (125 - 6A)	208	0.8108	0.804	0.1623	0.2013
HpG1 (125 - 6A)	50	0.7926	0.6729	0.1531	0.2268
HpG1 (125 - 6A)	72	0.7277	0.6755	0.1681	0.2481
HpG1 (125 - 6A)	8	1.341	1.3941	0.2622	0.1875
HpG1 (125 - 6A)	82	0.4397	0.4838	0.0983	0.2026
HpTOC1 (1 - 5)	110	1.0179	0.861	0.2384	0.2761
HpTOC1 (1 - 5)	194	0.5305	0.61	0.119	0.1945
HpTOC1 (1 - 5)	205	0.8986	0.9554	0.193	0.2014
HpTOC1 (1 - 5)	209	1.0935	1.214	0.2507	0.2059
HpTOC1 (1 - 5)	216	0.8342	0.7881	0.1831	0.2316
HpTOC1 (1 - 5)	73	0.7749	0.8082	0.1716	0.2117
HpZTL (11 - 5)	100	0.7548	0.8348	0.181	0.2162
HpZTL (11 - 5)	121	0.6814	0.5038	0.1393	0.2757
HpZTL (11 - 5)	125	0.8887	1.0021	0.1909	0.1899
HpZTL (11 - 5)	19	0.7457	0.814	0.1644	0.2014
HpZTL (11 - 5)	250	0.8741	0.9575	0.183	0.1905
HpZTL (11 - 5)	308	0.8626	0.9867	0.1856	0.1875
HpZTL (11 - 5)	70	0.5682	0.528	0.1343	0.2536
T89 (591 - 15)	145	0.9505	1.0661	0.2476	0.2316
T89 (591 - 15)	244	0.7428	0.8159	0.1878	0.2295
T89 (591 - 15)	253	1.1307	1.3052	0.3157	0.2412
T89 (591 - 15)	26	1.1233	1.1292	0.2405	0.2123
T89 (591 - 15)	57	1.208	1.3257	0.2903	0.2183
T89 (591 - 15)	62	0.8767	0.9529	0.2118	0.2216
T89 (591 - 15)	124	0.8832	0.7103	0.2074	0.2911
T89 (591 - 15)	147	0.8988	1.0441	0.2196	0.2097
T89 (591 - 15)	177	1.0931	1.2032	0.2719	0.2253
T89 (591 - 15)	184	0.9335	0.9952	0.2291	0.2295
T89 (591 - 15)	238	0.7884	0.8679	0.1969	0.2262
T89 (591 - 15)	51	0.6788	0.6401	0.1608	0.2505
OxTOC1 (1119 - 4)	10	1.3167	1.41	0.2354	0.1664
OxTOC1 (1119 - 4)	128	0.7401	0.5803	0.1659	0.2850
OxTOC1 (1119 - 4)	149	0.9396	1.0426	0.2129	0.2036
OxTOC1 (1119 - 4)	173	0.9605	0.8974	0.2224	0.2471
OxTOC1 (1119 - 4)	180	0.9448	1.1037	0.22	0.1987
OxTOC1 (1119 - 4)	74	0.7939	0.7633	0.1687	0.2204
OxTOC1 (1119 - 4)	137	0.4429	0.5042	0.1139	0.2252
OxTOC1 (1119 - 4)	155	0.7497	0.8668	0.1793	0.2062
OxTOC1 (1119 - 4)	210	0.8471	0.9902	0.2011	0.2025
OxTOC1 (1119 - 4)	9	1.1005	1.214	0.2297	0.1886
OxTOC1 (1119 - 4)	93	0.8733	1.0036	0.2093	0.2079
OxTOC1 (1119 - 4)	96	0.718	0.8082	0.1785	0.2202
T89 (637 - 2)	113	1.4715	1.4203	0.3989	0.2800
T89 (637 - 2)	159	1.01	1.1803	0.2631	0.2222
T89 (637 - 2)	182	0.9505	1.1742	0.2254	0.1914
T89 (637 - 2)	190	1.0335	1.0253	0.2792	0.2715
T89 (637 - 2)	200	0.6735	0.8403	0.212	0.2515
T89 (637 - 2)	219	0.4594	0.5278	0.1272	0.2403
T89 (640 - 8)	11	0.8681	1.35	0.1852	0.1368
T89 (640 - 8)	131	0.5705	0.5899	0.1421	0.2402
T89 (640 - 8)	234	0.6619	0.79	0.1559	0.1967
T89 (640 - 8)	242	1.103	1.2138	0.28	0.2300
T89 (640 - 8)	251	0.9328	1.0103	0.2269	0.2239
T89 (640 - 8)	85	0.8916	0.9576	0.2258	0.2351
pK2GW7 pCycD3 AtGA20ox1 (673 - 3)	146	0.8301	0.9954	0.2037	0.2040
pK2GW7 pCycD3 AtGA20ox1 (673 - 3)	178	0.6025	0.7001	0.1602	0.2281
pK2GW7 pCycD3 AtGA20ox1 (673 - 3)	223	0.678	0.7483	0.1636	0.2180
pK2GW7 pCycD3 AtGA20ox1 (673 - 3)	37	1.2386	1.1395	0.2756	0.2411
pK2GW7 pCycD3 AtGA20ox1 (673 - 3)	60	0.715	0.7993	0.1749	0.2182
pK2GW7 pCycD3 AtGA20ox1 (673 - 3)	77	0.5744	0.6562	0.1391	0.2113
pK2GW7 pCycD3 AtGA20ox1 (673 - 5)	203	0.6742	0.7953	0.2121	0.2659
pK2GW7 pCycD3 AtGA20ox1 (673 - 5)	236	0.973	1.0118	0.2467	0.2431
pK2GW7 pCycD3 AtGA20ox1 (673 - 5)	246	1.1462	1.3909	0.2989	0.2143
pK2GW7 pCycD3 AtGA20ox1 (673 - 5)	29	0.6364	0.6704	0.1431	0.2128
pK2GW7 pCycD3 AtGA20ox1 (673 - 5)	44	0.7355	0.794	0.1691	0.2123
pK2GW7 pCycD3 AtGA20ox1 (673 - 5)	75	0.5406	0.4316	0.162	0.3742
PRR7 (261 - 11)	101	0.8253	0.8978	0.2167	0.2406
PRR7 (261 - 11)	107	0.5135	0.5511	0.1478	0.2674
PRR7 (261 - 11)	161	0.698	0.8061	0.1978	0.2446
PRR7 (261 - 11)	2	1.3652	1.4431	0.2795	0.1931
PRR7 (261 - 11)	225	0.955	1.1112	0.2548	0.2286
PRR7 (261 - 11)	47	1.145	1.2995	0.2647	0.2031
PRR7 (261 - 5)	127	0.9673	0.896	0.206	0.2292
PRR7 (261 - 5)	288	1.094	1.2257	0.2262	0.1840
PRR7 (261 - 5)	292	0.9434	0.9787	0.1838	0.1872
EBI1 (312 - 2)	108	0.8087	0.9187	0.2286	0.2481
EBI1 (312 - 2)	132	0.9771	0.8655	0.238	0.2742
EBI1 (312 - 2)	17	0.9622	1.016	0.2105	0.2066
EBI1 (312 - 2)	181	0.8155	0.9069	0.1854	0.2038
EBI1 (312 - 2)	256	0.97	1.0125	0.2417	0.2380
EBI1 (312 - 2)	34	1.3357	1.1415	0.2954	0.2580
EBI1 (312 - 2)	88	1.1727	1.289	0.2766	0.2139
EBI1 (345 - 14)	1	0.994	1.0311	0.2079	0.2010
EBI1 (345 - 14)	122	0.8863	0.7638	0.2183	0.2850
EBI1 (345 - 14)	139	0.8952	0.9903	0.2151	0.2166
EBI1 (345 - 14)	163	0.756	0.7572	0.1934	0.2546
EBI1 (345 - 14)	24	1.1254	1.1761	0.2209	0.1873
EBI1 (345 - 14)	84	0.7571	0.8343	0.1775	0.2121
EBI2 (313 - 7)	130	0.5321	0.4037	0.0923	0.2279
EBI2 (313 - 7)	166	0.5317	0.5246	0.0909	0.1728
EBI2 (313 - 7)	188	0.458	0.4596	0.0887	0.1924
EBI2 (313 - 7)	31	0.4722	0.3392	0.0803	0.2360
EBI2 (313 - 7)	7	0.9325	0.8891	0.1603	0.1798
EBI2 (313 - 7)	98	0.6586	0.684	0.1185	0.1727
EBI2 (313 - 8)	134	0.505	0.267	0.0859	0.3208
EBI2 (313 - 8)	206	0.3804	0.3353	0.0628	0.1867
EBI2 (313 - 8)	211	0.3307	0.2234	0.0619	0.2763
EBI2 (313 - 8)	45	0.8077	0.7652	0.1342	0.1749
EBI2 (313 - 8)	63	0.4397	0.4451	0.0922	0.2065
EBI2 (313 - 8)	86	0.2755	0.3093	0.0796	0.2566
T89 CCR2 LUC (127 - 5s)	16	1.1783	1.32	0.2315	0.1749
T89 CCR2 LUC (127 - 5s)	235	0.6411	0.7843	0.1652	0.2100
T89 CCR2 LUC (127 - 5s)	59	0.9	0.9651	0.2016	0.2083
T89 CCR2 LUC (127 - 5s)	67	0.4432	0.4621	0.1037	0.2237
T89 CCR2 LUC (127 - 5s)	87	0.5888	0.7011	0.1553	0.2208
T89 CCR2 LUC (127 - 5s)	97	1.0072	1.1161	0.236	0.2108
T89	151	0.9922	1.0488	0.2497	0.2374
T90	191	0.7921	0.8799	0.1781	0.2018
T91	280	1.213	1.372	0.2587	0.1880
T92	304	0.9877	0.9997	0.2225	0.2219
T93	320	0.7659	0.8786	0.1708	0.1938
T94	33	0.782	0.8875	0.1892	0.2125
		Johanna
