# Supplementary material for: Nature’s Master of Ceremony: The Populus Circadian Clock as Orchestrator of Tree Growth and Phenology
Source: NPJ Biol Timing Sleep. 2025 Apr 7;2:16. doi: 10.1038/s44323-025-00034-4 (PMC11976295; doi:10.1038/s44323-025-00034-4)
Supplement: Supplementary file 3 — Supplementary information [file 44323_2025_34_MOESM3_ESM.zip › Natures_MC_data_and_scripts/CSV_datasets/Ingrid_CHL.csv]

old_clone	col	row	Unique_ID	rep	Year	Month	Day	Doy	chl
ebi1-14	4	7	47	1	2014	8	25	237	34.1
ebi1-14	4	7	47	1	2014	9	2	245	26.8
ebi1-14	4	7	47	1	2014	9	9	252	30.3
ebi1-14	4	7	47	1	2014	9	16	259	21.8
ebi1-14	4	7	47	1	2014	9	23	266	27.5
ebi1-14	4	7	47	1	2014	9	29	272	23
ebi1-14	4	7	47	1	2014	10	6	279	9.7
ebi1-14	4	7	47	2	2014	8	25	237	32.1
ebi1-14	4	7	47	2	2014	9	2	245	23.8
ebi1-14	4	7	47	2	2014	9	9	252	24.7
ebi1-14	4	7	47	2	2014	9	16	259	28.8
ebi1-14	4	7	47	2	2014	9	23	266	22.6
ebi1-14	4	7	47	2	2014	9	29	272	19.5
ebi1-14	4	7	47	2	2014	10	6	279	13.6
ebi1-14	4	7	47	3	2014	8	25	237	24.8
ebi1-14	4	7	47	3	2014	9	2	245	29.7
ebi1-14	4	7	47	3	2014	9	9	252	25.2
ebi1-14	4	7	47	3	2014	9	16	259	28.5
ebi1-14	4	7	47	3	2014	9	23	266	22.3
ebi1-14	4	7	47	3	2014	9	29	272	14.1
ebi1-14	4	7	47	3	2014	10	6	279	18.5
ebi1-14	4	7	47	4	2014	8	25	237	34.7
ebi1-14	4	7	47	4	2014	9	2	245	30.4
ebi1-14	4	7	47	4	2014	9	9	252	24.9
ebi1-14	4	7	47	4	2014	9	16	259	31
ebi1-14	4	7	47	4	2014	9	23	266	36.9
ebi1-14	4	7	47	4	2014	9	29	272	13
ebi1-14	4	7	47	4	2014	10	6	279	16.5
ebi1-14	4	7	47	5	2014	8	25	237	38.8
ebi1-14	4	7	47	5	2014	9	2	245	23.6
ebi1-14	4	7	47	5	2014	9	9	252	32.2
ebi1-14	4	7	47	5	2014	9	16	259	20.1
ebi1-14	4	7	47	5	2014	9	23	266	15.4
ebi1-14	4	7	47	5	2014	9	29	272	8.2
ebi1-14	4	7	47	5	2014	10	6	279	19.4
ebi1-14	11	2	112	1	2014	8	25	237	37
ebi1-14	11	2	112	1	2014	9	2	245	34.6
ebi1-14	11	2	112	1	2014	9	9	252	31.2
ebi1-14	11	2	112	1	2014	9	16	259	27.3
ebi1-14	11	2	112	1	2014	9	23	266	27.7
ebi1-14	11	2	112	1	2014	9	29	272	8.5
ebi1-14	11	2	112	1	2014	10	6	279	11.1
ebi1-14	11	2	112	2	2014	8	25	237	27.3
ebi1-14	11	2	112	2	2014	9	2	245	40.9
ebi1-14	11	2	112	2	2014	9	9	252	28.8
ebi1-14	11	2	112	2	2014	9	16	259	32.3
ebi1-14	11	2	112	2	2014	9	23	266	28.1
ebi1-14	11	2	112	2	2014	9	29	272	8.3
ebi1-14	11	2	112	2	2014	10	6	279	23.1
ebi1-14	11	2	112	3	2014	8	25	237	35
ebi1-14	11	2	112	3	2014	9	2	245	37.1
ebi1-14	11	2	112	3	2014	9	9	252	30.5
ebi1-14	11	2	112	3	2014	9	16	259	25.2
ebi1-14	11	2	112	3	2014	9	23	266	21
ebi1-14	11	2	112	3	2014	9	29	272	12.2
ebi1-14	11	2	112	3	2014	10	6	279	28
ebi1-14	11	2	112	4	2014	8	25	237	20.9
ebi1-14	11	2	112	4	2014	9	2	245	28.2
ebi1-14	11	2	112	4	2014	9	9	252	24.5
ebi1-14	11	2	112	4	2014	9	16	259	17
ebi1-14	11	2	112	4	2014	9	23	266	26
ebi1-14	11	2	112	4	2014	9	29	272	11.2
ebi1-14	11	2	112	4	2014	10	6	279	17.4
ebi1-14	11	2	112	5	2014	8	25	237	29.3
ebi1-14	11	2	112	5	2014	9	2	245	24.9
ebi1-14	11	2	112	5	2014	9	9	252	24.3
ebi1-14	11	2	112	5	2014	9	16	259	33.7
ebi1-14	11	2	112	5	2014	9	23	266	21.8
ebi1-14	11	2	112	5	2014	9	29	272	18.5
ebi1-14	11	2	112	5	2014	10	6	279	13.7
ebi1-14	1	11	111	1	2014	8	25	237	16.1
ebi1-14	1	11	111	1	2014	9	2	245	20.6
ebi1-14	1	11	111	1	2014	9	9	252	15.1
ebi1-14	1	11	111	1	2014	9	16	259	18.3
ebi1-14	1	11	111	1	2014	9	23	266	14.1
ebi1-14	1	11	111	1	2014	9	29	272	10.3
ebi1-14	1	11	111	1	2014	10	6	279	NA
ebi1-14	1	11	111	2	2014	8	25	237	15
ebi1-14	1	11	111	2	2014	9	2	245	15.9
ebi1-14	1	11	111	2	2014	9	9	252	19.7
ebi1-14	1	11	111	2	2014	9	16	259	13.5
ebi1-14	1	11	111	2	2014	9	23	266	15.6
ebi1-14	1	11	111	2	2014	9	29	272	7.2
ebi1-14	1	11	111	2	2014	10	6	279	13.7
ebi1-14	1	11	111	3	2014	8	25	237	13.4
ebi1-14	1	11	111	3	2014	9	2	245	14
ebi1-14	1	11	111	3	2014	9	9	252	15.7
ebi1-14	1	11	111	3	2014	9	16	259	16.1
ebi1-14	1	11	111	3	2014	9	23	266	17.6
ebi1-14	1	11	111	3	2014	9	29	272	12.9
ebi1-14	1	11	111	3	2014	10	6	279	10.1
ebi1-14	1	11	111	4	2014	8	25	237	15.5
ebi1-14	1	11	111	4	2014	9	2	245	13.1
ebi1-14	1	11	111	4	2014	9	9	252	13
ebi1-14	1	11	111	4	2014	9	16	259	14.2
ebi1-14	1	11	111	4	2014	9	23	266	15
ebi1-14	1	11	111	4	2014	9	29	272	9.5
ebi1-14	1	11	111	4	2014	10	6	279	9.5
ebi1-14	1	11	111	5	2014	8	25	237	11.6
ebi1-14	1	11	111	5	2014	9	2	245	13.6
ebi1-14	1	11	111	5	2014	9	9	252	16.1
ebi1-14	1	11	111	5	2014	9	16	259	10.5
ebi1-14	1	11	111	5	2014	9	23	266	13.2
ebi1-14	1	11	111	5	2014	9	29	272	9.9
ebi1-14	1	11	111	5	2014	10	6	279	5.8
ebi1-14	10	8	108	1	2014	8	25	237	20
ebi1-14	10	8	108	1	2014	9	2	245	19
ebi1-14	10	8	108	1	2014	9	9	252	20.9
ebi1-14	10	8	108	1	2014	9	16	259	20.4
ebi1-14	10	8	108	1	2014	9	23	266	20.2
ebi1-14	10	8	108	1	2014	9	29	272	12.3
ebi1-14	10	8	108	1	2014	10	6	279	16.1
ebi1-14	10	8	108	2	2014	8	25	237	23.1
ebi1-14	10	8	108	2	2014	9	2	245	22.8
ebi1-14	10	8	108	2	2014	9	9	252	20.7
ebi1-14	10	8	108	2	2014	9	16	259	19.8
ebi1-14	10	8	108	2	2014	9	23	266	15.4
ebi1-14	10	8	108	2	2014	9	29	272	13.9
ebi1-14	10	8	108	2	2014	10	6	279	8.3
ebi1-14	10	8	108	3	2014	8	25	237	22.2
ebi1-14	10	8	108	3	2014	9	2	245	17.9
ebi1-14	10	8	108	3	2014	9	9	252	15.7
ebi1-14	10	8	108	3	2014	9	16	259	14.7
ebi1-14	10	8	108	3	2014	9	23	266	16.7
ebi1-14	10	8	108	3	2014	9	29	272	9.4
ebi1-14	10	8	108	3	2014	10	6	279	18.2
ebi1-14	10	8	108	4	2014	8	25	237	23.9
ebi1-14	10	8	108	4	2014	9	2	245	21
ebi1-14	10	8	108	4	2014	9	9	252	22.4
ebi1-14	10	8	108	4	2014	9	16	259	16
ebi1-14	10	8	108	4	2014	9	23	266	16.9
ebi1-14	10	8	108	4	2014	9	29	272	18.3
ebi1-14	10	8	108	4	2014	10	6	279	14.6
ebi1-14	10	8	108	5	2014	8	25	237	19.7
ebi1-14	10	8	108	5	2014	9	2	245	24.2
ebi1-14	10	8	108	5	2014	9	9	252	20.1
ebi1-14	10	8	108	5	2014	9	16	259	19.9
ebi1-14	10	8	108	5	2014	9	23	266	16.9
ebi1-14	10	8	108	5	2014	9	29	272	14.2
ebi1-14	10	8	108	5	2014	10	6	279	11.2
ebi1-14	5	17	517	1	2014	8	25	237	23.7
ebi1-14	5	17	517	1	2014	9	2	245	14.8
ebi1-14	5	17	517	1	2014	9	9	252	20.3
ebi1-14	5	17	517	1	2014	9	16	259	19.1
ebi1-14	5	17	517	1	2014	9	23	266	16.3
ebi1-14	5	17	517	1	2014	9	29	272	5.2
ebi1-14	5	17	517	1	2014	10	6	279	12.6
ebi1-14	5	17	517	2	2014	8	25	237	14.6
ebi1-14	5	17	517	2	2014	9	2	245	24.1
ebi1-14	5	17	517	2	2014	9	9	252	17.9
ebi1-14	5	17	517	2	2014	9	16	259	10.4
ebi1-14	5	17	517	2	2014	9	23	266	16.1
ebi1-14	5	17	517	2	2014	9	29	272	9
ebi1-14	5	17	517	2	2014	10	6	279	5.7
ebi1-14	5	17	517	3	2014	8	25	237	17.6
ebi1-14	5	17	517	3	2014	9	2	245	22.9
ebi1-14	5	17	517	3	2014	9	9	252	17.2
ebi1-14	5	17	517	3	2014	9	16	259	21.3
ebi1-14	5	17	517	3	2014	9	23	266	15.2
ebi1-14	5	17	517	3	2014	9	29	272	7.9
ebi1-14	5	17	517	3	2014	10	6	279	14.8
ebi1-14	5	17	517	4	2014	8	25	237	24.6
ebi1-14	5	17	517	4	2014	9	2	245	19.3
ebi1-14	5	17	517	4	2014	9	9	252	22.5
ebi1-14	5	17	517	4	2014	9	16	259	11.2
ebi1-14	5	17	517	4	2014	9	23	266	10.9
ebi1-14	5	17	517	4	2014	9	29	272	9.8
ebi1-14	5	17	517	4	2014	10	6	279	2.6
ebi1-14	5	17	517	5	2014	8	25	237	13.7
ebi1-14	5	17	517	5	2014	9	2	245	17.4
ebi1-14	5	17	517	5	2014	9	9	252	15.3
ebi1-14	5	17	517	5	2014	9	16	259	16.3
ebi1-14	5	17	517	5	2014	9	23	266	20.5
ebi1-14	5	17	517	5	2014	9	29	272	8.4
ebi1-14	5	17	517	5	2014	10	6	279	8.8
ebi1-14	12	19	1219	1	2014	8	25	237	27.7
ebi1-14	12	19	1219	1	2014	9	2	245	28.9
ebi1-14	12	19	1219	1	2014	9	9	252	25.5
ebi1-14	12	19	1219	1	2014	9	16	259	19.9
ebi1-14	12	19	1219	1	2014	9	23	266	19.3
ebi1-14	12	19	1219	1	2014	9	29	272	21.6
ebi1-14	12	19	1219	1	2014	10	6	279	14.5
ebi1-14	12	19	1219	2	2014	8	25	237	25.9
ebi1-14	12	19	1219	2	2014	9	2	245	22.7
ebi1-14	12	19	1219	2	2014	9	9	252	20.1
ebi1-14	12	19	1219	2	2014	9	16	259	22
ebi1-14	12	19	1219	2	2014	9	23	266	18.7
ebi1-14	12	19	1219	2	2014	9	29	272	15.3
ebi1-14	12	19	1219	2	2014	10	6	279	16.6
ebi1-14	12	19	1219	3	2014	8	25	237	24.3
ebi1-14	12	19	1219	3	2014	9	2	245	21.4
ebi1-14	12	19	1219	3	2014	9	9	252	17.6
ebi1-14	12	19	1219	3	2014	9	16	259	21.1
ebi1-14	12	19	1219	3	2014	9	23	266	18.9
ebi1-14	12	19	1219	3	2014	9	29	272	12.2
ebi1-14	12	19	1219	3	2014	10	6	279	9.8
ebi1-14	12	19	1219	4	2014	8	25	237	24.3
ebi1-14	12	19	1219	4	2014	9	2	245	21.8
ebi1-14	12	19	1219	4	2014	9	9	252	19.9
ebi1-14	12	19	1219	4	2014	9	16	259	21.4
ebi1-14	12	19	1219	4	2014	9	23	266	13.1
ebi1-14	12	19	1219	4	2014	9	29	272	16
ebi1-14	12	19	1219	4	2014	10	6	279	6.8
ebi1-14	12	19	1219	5	2014	8	25	237	20.2
ebi1-14	12	19	1219	5	2014	9	2	245	26
ebi1-14	12	19	1219	5	2014	9	9	252	21.4
ebi1-14	12	19	1219	5	2014	9	16	259	16.7
ebi1-14	12	19	1219	5	2014	9	23	266	14.2
ebi1-14	12	19	1219	5	2014	9	29	272	7.9
ebi1-14	12	19	1219	5	2014	10	6	279	12.9
ebi1-14	3	22	322	1	2014	8	25	237	31
ebi1-14	3	22	322	1	2014	9	2	245	32.4
ebi1-14	3	22	322	1	2014	9	9	252	35.4
ebi1-14	3	22	322	1	2014	9	16	259	30.4
ebi1-14	3	22	322	1	2014	9	23	266	23
ebi1-14	3	22	322	1	2014	9	29	272	15.7
ebi1-14	3	22	322	1	2014	10	6	279	10.1
ebi1-14	3	22	322	2	2014	8	25	237	25.9
ebi1-14	3	22	322	2	2014	9	2	245	25.1
ebi1-14	3	22	322	2	2014	9	9	252	22.2
ebi1-14	3	22	322	2	2014	9	16	259	20.1
ebi1-14	3	22	322	2	2014	9	23	266	20
ebi1-14	3	22	322	2	2014	9	29	272	12.3
ebi1-14	3	22	322	2	2014	10	6	279	18.3
ebi1-14	3	22	322	3	2014	8	25	237	28.4
ebi1-14	3	22	322	3	2014	9	2	245	29.5
ebi1-14	3	22	322	3	2014	9	9	252	27.7
ebi1-14	3	22	322	3	2014	9	16	259	8.5
ebi1-14	3	22	322	3	2014	9	23	266	21.5
ebi1-14	3	22	322	3	2014	9	29	272	17.1
ebi1-14	3	22	322	3	2014	10	6	279	16.8
ebi1-14	3	22	322	4	2014	8	25	237	21.9
ebi1-14	3	22	322	4	2014	9	2	245	25.4
ebi1-14	3	22	322	4	2014	9	9	252	29.1
ebi1-14	3	22	322	4	2014	9	16	259	14.7
ebi1-14	3	22	322	4	2014	9	23	266	9.9
ebi1-14	3	22	322	4	2014	9	29	272	6.8
ebi1-14	3	22	322	4	2014	10	6	279	5.2
ebi1-14	3	22	322	5	2014	8	25	237	29.5
ebi1-14	3	22	322	5	2014	9	2	245	32.8
ebi1-14	3	22	322	5	2014	9	9	252	13.2
ebi1-14	3	22	322	5	2014	9	16	259	22.4
ebi1-14	3	22	322	5	2014	9	23	266	18.1
ebi1-14	3	22	322	5	2014	9	29	272	6.4
ebi1-14	3	22	322	5	2014	10	6	279	6.8
ebi1-14	9	24	924	1	2014	8	25	237	33.1
ebi1-14	9	24	924	1	2014	9	2	245	22.7
ebi1-14	9	24	924	1	2014	9	9	252	27.1
ebi1-14	9	24	924	1	2014	9	16	259	30.6
ebi1-14	9	24	924	1	2014	9	23	266	25
ebi1-14	9	24	924	1	2014	9	29	272	10.7
ebi1-14	9	24	924	1	2014	10	6	279	10.3
ebi1-14	9	24	924	2	2014	8	25	237	39.8
ebi1-14	9	24	924	2	2014	9	2	245	30.2
ebi1-14	9	24	924	2	2014	9	9	252	28.8
ebi1-14	9	24	924	2	2014	9	16	259	30
ebi1-14	9	24	924	2	2014	9	23	266	15.5
ebi1-14	9	24	924	2	2014	9	29	272	18.3
ebi1-14	9	24	924	2	2014	10	6	279	11.9
ebi1-14	9	24	924	3	2014	8	25	237	31.3
ebi1-14	9	24	924	3	2014	9	2	245	33.6
ebi1-14	9	24	924	3	2014	9	9	252	25.4
ebi1-14	9	24	924	3	2014	9	16	259	14.3
ebi1-14	9	24	924	3	2014	9	23	266	26.7
ebi1-14	9	24	924	3	2014	9	29	272	7.9
ebi1-14	9	24	924	3	2014	10	6	279	14
ebi1-14	9	24	924	4	2014	8	25	237	25.1
ebi1-14	9	24	924	4	2014	9	2	245	28.4
ebi1-14	9	24	924	4	2014	9	9	252	14.9
ebi1-14	9	24	924	4	2014	9	16	259	23.8
ebi1-14	9	24	924	4	2014	9	23	266	9.6
ebi1-14	9	24	924	4	2014	9	29	272	9.5
ebi1-14	9	24	924	4	2014	10	6	279	12.9
ebi1-14	9	24	924	5	2014	8	25	237	26.3
ebi1-14	9	24	924	5	2014	9	2	245	33.5
ebi1-14	9	24	924	5	2014	9	9	252	16.6
ebi1-14	9	24	924	5	2014	9	16	259	21.4
ebi1-14	9	24	924	5	2014	9	23	266	25.8
ebi1-14	9	24	924	5	2014	9	29	272	4.9
ebi1-14	9	24	924	5	2014	10	6	279	16.4
ebi1-14	1	31	131	1	2014	8	25	237	24.1
ebi1-14	1	31	131	1	2014	9	2	245	13.9
ebi1-14	1	31	131	1	2014	9	9	252	28.2
ebi1-14	1	31	131	1	2014	9	16	259	14.5
ebi1-14	1	31	131	1	2014	9	23	266	15.1
ebi1-14	1	31	131	1	2014	9	29	272	12.6
ebi1-14	1	31	131	1	2014	10	6	279	8.9
ebi1-14	1	31	131	2	2014	8	25	237	24.1
ebi1-14	1	31	131	2	2014	9	2	245	18.8
ebi1-14	1	31	131	2	2014	9	9	252	16.8
ebi1-14	1	31	131	2	2014	9	16	259	26.8
ebi1-14	1	31	131	2	2014	9	23	266	29.6
ebi1-14	1	31	131	2	2014	9	29	272	12.5
ebi1-14	1	31	131	2	2014	10	6	279	13.6
ebi1-14	1	31	131	3	2014	8	25	237	22.6
ebi1-14	1	31	131	3	2014	9	2	245	15.8
ebi1-14	1	31	131	3	2014	9	9	252	14.8
ebi1-14	1	31	131	3	2014	9	16	259	7.8
ebi1-14	1	31	131	3	2014	9	23	266	12.6
ebi1-14	1	31	131	3	2014	9	29	272	19.1
ebi1-14	1	31	131	3	2014	10	6	279	8.6
ebi1-14	1	31	131	4	2014	8	25	237	31.7
ebi1-14	1	31	131	4	2014	9	2	245	24.3
ebi1-14	1	31	131	4	2014	9	9	252	19.5
ebi1-14	1	31	131	4	2014	9	16	259	17.6
ebi1-14	1	31	131	4	2014	9	23	266	14.2
ebi1-14	1	31	131	4	2014	9	29	272	5.8
ebi1-14	1	31	131	4	2014	10	6	279	4.9
ebi1-14	1	31	131	5	2014	8	25	237	22.6
ebi1-14	1	31	131	5	2014	9	2	245	30.2
ebi1-14	1	31	131	5	2014	9	9	252	20.5
ebi1-14	1	31	131	5	2014	9	16	259	15.7
ebi1-14	1	31	131	5	2014	9	23	266	15.2
ebi1-14	1	31	131	5	2014	9	29	272	11.9
ebi1-14	1	31	131	5	2014	10	6	279	10.3
ebi1-14	8	31	831	1	2014	8	25	237	26.8
ebi1-14	8	31	831	1	2014	9	2	245	19.2
ebi1-14	8	31	831	1	2014	9	9	252	20.6
ebi1-14	8	31	831	1	2014	9	16	259	17.4
ebi1-14	8	31	831	1	2014	9	23	266	14.7
ebi1-14	8	31	831	1	2014	9	29	272	14.8
ebi1-14	8	31	831	1	2014	10	6	279	8.7
ebi1-14	8	31	831	2	2014	8	25	237	36.6
ebi1-14	8	31	831	2	2014	9	2	245	25
ebi1-14	8	31	831	2	2014	9	9	252	22.3
ebi1-14	8	31	831	2	2014	9	16	259	19
ebi1-14	8	31	831	2	2014	9	23	266	16.8
ebi1-14	8	31	831	2	2014	9	29	272	18
ebi1-14	8	31	831	2	2014	10	6	279	10.4
ebi1-14	8	31	831	3	2014	8	25	237	24.4
ebi1-14	8	31	831	3	2014	9	2	245	23.6
ebi1-14	8	31	831	3	2014	9	9	252	25.2
ebi1-14	8	31	831	3	2014	9	16	259	17.7
ebi1-14	8	31	831	3	2014	9	23	266	16.8
ebi1-14	8	31	831	3	2014	9	29	272	15.7
ebi1-14	8	31	831	3	2014	10	6	279	9
ebi1-14	8	31	831	4	2014	8	25	237	34.1
ebi1-14	8	31	831	4	2014	9	2	245	25.5
ebi1-14	8	31	831	4	2014	9	9	252	21.5
ebi1-14	8	31	831	4	2014	9	16	259	18.2
ebi1-14	8	31	831	4	2014	9	23	266	21.6
ebi1-14	8	31	831	4	2014	9	29	272	5.8
ebi1-14	8	31	831	4	2014	10	6	279	10.2
ebi1-14	8	31	831	5	2014	8	25	237	25.3
ebi1-14	8	31	831	5	2014	9	2	245	24.6
ebi1-14	8	31	831	5	2014	9	9	252	11
ebi1-14	8	31	831	5	2014	9	16	259	12.1
ebi1-14	8	31	831	5	2014	9	23	266	11
ebi1-14	8	31	831	5	2014	9	29	272	11.4
ebi1-14	8	31	831	5	2014	10	6	279	10
ebi1-14	1	41	141	1	2014	8	25	237	14
ebi1-14	1	41	141	1	2014	9	2	245	18.4
ebi1-14	1	41	141	1	2014	9	9	252	16.9
ebi1-14	1	41	141	1	2014	9	16	259	6.9
ebi1-14	1	41	141	1	2014	9	23	266	18.9
ebi1-14	1	41	141	1	2014	9	29	272	14.1
ebi1-14	1	41	141	1	2014	10	6	279	6.5
ebi1-14	1	41	141	2	2014	8	25	237	15.7
ebi1-14	1	41	141	2	2014	9	2	245	17.3
ebi1-14	1	41	141	2	2014	9	9	252	19.3
ebi1-14	1	41	141	2	2014	9	16	259	7.9
ebi1-14	1	41	141	2	2014	9	23	266	9.5
ebi1-14	1	41	141	2	2014	9	29	272	8.3
ebi1-14	1	41	141	2	2014	10	6	279	4.5
ebi1-14	1	41	141	3	2014	8	25	237	19.7
ebi1-14	1	41	141	3	2014	9	2	245	18.4
ebi1-14	1	41	141	3	2014	9	9	252	21.3
ebi1-14	1	41	141	3	2014	9	16	259	15.4
ebi1-14	1	41	141	3	2014	9	23	266	15.8
ebi1-14	1	41	141	3	2014	9	29	272	7.1
ebi1-14	1	41	141	3	2014	10	6	279	6.4
ebi1-14	1	41	141	4	2014	8	25	237	22.5
ebi1-14	1	41	141	4	2014	9	2	245	12.6
ebi1-14	1	41	141	4	2014	9	9	252	8.4
ebi1-14	1	41	141	4	2014	9	16	259	8.3
ebi1-14	1	41	141	4	2014	9	23	266	14.6
ebi1-14	1	41	141	4	2014	9	29	272	7.1
ebi1-14	1	41	141	4	2014	10	6	279	8.2
ebi1-14	1	41	141	5	2014	8	25	237	19.9
ebi1-14	1	41	141	5	2014	9	2	245	21.1
ebi1-14	1	41	141	5	2014	9	9	252	17.5
ebi1-14	1	41	141	5	2014	9	16	259	19.3
ebi1-14	1	41	141	5	2014	9	23	266	18.5
ebi1-14	1	41	141	5	2014	9	29	272	13.5
ebi1-14	1	41	141	5	2014	10	6	279	4.1
ebi1-14	7	40	740	1	2014	8	25	237	12.3
ebi1-14	7	40	740	1	2014	9	2	245	27.7
ebi1-14	7	40	740	1	2014	9	9	252	22.1
ebi1-14	7	40	740	1	2014	9	16	259	17.4
ebi1-14	7	40	740	1	2014	9	23	266	18.2
ebi1-14	7	40	740	1	2014	9	29	272	7.7
ebi1-14	7	40	740	1	2014	10	6	279	12.1
ebi1-14	7	40	740	2	2014	8	25	237	27.9
ebi1-14	7	40	740	2	2014	9	2	245	23.4
ebi1-14	7	40	740	2	2014	9	9	252	11.2
ebi1-14	7	40	740	2	2014	9	16	259	23.8
ebi1-14	7	40	740	2	2014	9	23	266	19.6
ebi1-14	7	40	740	2	2014	9	29	272	9.1
ebi1-14	7	40	740	2	2014	10	6	279	10.6
ebi1-14	7	40	740	3	2014	8	25	237	26.9
ebi1-14	7	40	740	3	2014	9	2	245	27.5
ebi1-14	7	40	740	3	2014	9	9	252	20.4
ebi1-14	7	40	740	3	2014	9	16	259	32.1
ebi1-14	7	40	740	3	2014	9	23	266	21
ebi1-14	7	40	740	3	2014	9	29	272	11.1
ebi1-14	7	40	740	3	2014	10	6	279	8.8
ebi1-14	7	40	740	4	2014	8	25	237	30.1
ebi1-14	7	40	740	4	2014	9	2	245	28
ebi1-14	7	40	740	4	2014	9	9	252	23.8
ebi1-14	7	40	740	4	2014	9	16	259	21.4
ebi1-14	7	40	740	4	2014	9	23	266	13.7
ebi1-14	7	40	740	4	2014	9	29	272	18.2
ebi1-14	7	40	740	4	2014	10	6	279	12.9
ebi1-14	7	40	740	5	2014	8	25	237	31.2
ebi1-14	7	40	740	5	2014	9	2	245	28.1
ebi1-14	7	40	740	5	2014	9	9	252	26.9
ebi1-14	7	40	740	5	2014	9	16	259	24
ebi1-14	7	40	740	5	2014	9	23	266	22.4
ebi1-14	7	40	740	5	2014	9	29	272	10
ebi1-14	7	40	740	5	2014	10	6	279	20.7
ebi1-14	4	46	446	1	2014	8	25	237	29.6
ebi1-14	4	46	446	1	2014	9	2	245	26.8
ebi1-14	4	46	446	1	2014	9	9	252	23.4
ebi1-14	4	46	446	1	2014	9	16	259	22.3
ebi1-14	4	46	446	1	2014	9	23	266	19.7
ebi1-14	4	46	446	1	2014	9	29	272	13.3
ebi1-14	4	46	446	1	2014	10	6	279	11.5
ebi1-14	4	46	446	2	2014	8	25	237	27
ebi1-14	4	46	446	2	2014	9	2	245	23.7
ebi1-14	4	46	446	2	2014	9	9	252	19.7
ebi1-14	4	46	446	2	2014	9	16	259	22.1
ebi1-14	4	46	446	2	2014	9	23	266	13.7
ebi1-14	4	46	446	2	2014	9	29	272	12.7
ebi1-14	4	46	446	2	2014	10	6	279	12.6
ebi1-14	4	46	446	3	2014	8	25	237	25.6
ebi1-14	4	46	446	3	2014	9	2	245	30.3
ebi1-14	4	46	446	3	2014	9	9	252	22.3
ebi1-14	4	46	446	3	2014	9	16	259	23.4
ebi1-14	4	46	446	3	2014	9	23	266	19.5
ebi1-14	4	46	446	3	2014	9	29	272	12.3
ebi1-14	4	46	446	3	2014	10	6	279	12.6
ebi1-14	4	46	446	4	2014	8	25	237	23.1
ebi1-14	4	46	446	4	2014	9	2	245	26.6
ebi1-14	4	46	446	4	2014	9	9	252	19.5
ebi1-14	4	46	446	4	2014	9	16	259	18.9
ebi1-14	4	46	446	4	2014	9	23	266	15.6
ebi1-14	4	46	446	4	2014	9	29	272	14.5
ebi1-14	4	46	446	4	2014	10	6	279	9.7
ebi1-14	4	46	446	5	2014	8	25	237	29.9
ebi1-14	4	46	446	5	2014	9	2	245	23.6
ebi1-14	4	46	446	5	2014	9	9	252	33.9
ebi1-14	4	46	446	5	2014	9	16	259	24.3
ebi1-14	4	46	446	5	2014	9	23	266	23
ebi1-14	4	46	446	5	2014	9	29	272	19.7
ebi1-14	4	46	446	5	2014	10	6	279	12.3
ebi1-14	9	43	943	1	2014	8	25	237	23
ebi1-14	9	43	943	1	2014	9	2	245	21.8
ebi1-14	9	43	943	1	2014	9	9	252	23
ebi1-14	9	43	943	1	2014	9	16	259	22.8
ebi1-14	9	43	943	1	2014	9	23	266	19.5
ebi1-14	9	43	943	1	2014	9	29	272	18.3
ebi1-14	9	43	943	1	2014	10	6	279	5.9
ebi1-14	9	43	943	2	2014	8	25	237	22.7
ebi1-14	9	43	943	2	2014	9	2	245	17.7
ebi1-14	9	43	943	2	2014	9	9	252	21.1
ebi1-14	9	43	943	2	2014	9	16	259	20
ebi1-14	9	43	943	2	2014	9	23	266	19.2
ebi1-14	9	43	943	2	2014	9	29	272	19.3
ebi1-14	9	43	943	2	2014	10	6	279	16.2
ebi1-14	9	43	943	3	2014	8	25	237	25.2
ebi1-14	9	43	943	3	2014	9	2	245	23.7
ebi1-14	9	43	943	3	2014	9	9	252	18.9
ebi1-14	9	43	943	3	2014	9	16	259	20.6
ebi1-14	9	43	943	3	2014	9	23	266	15.8
ebi1-14	9	43	943	3	2014	9	29	272	12
ebi1-14	9	43	943	3	2014	10	6	279	11.7
ebi1-14	9	43	943	4	2014	8	25	237	22.1
ebi1-14	9	43	943	4	2014	9	2	245	29.3
ebi1-14	9	43	943	4	2014	9	9	252	15.8
ebi1-14	9	43	943	4	2014	9	16	259	16.1
ebi1-14	9	43	943	4	2014	9	23	266	15.7
ebi1-14	9	43	943	4	2014	9	29	272	9.2
ebi1-14	9	43	943	4	2014	10	6	279	16.6
ebi1-14	9	43	943	5	2014	8	25	237	19.7
ebi1-14	9	43	943	5	2014	9	2	245	16.8
ebi1-14	9	43	943	5	2014	9	9	252	28
ebi1-14	9	43	943	5	2014	9	16	259	20.9
ebi1-14	9	43	943	5	2014	9	23	266	24.9
ebi1-14	9	43	943	5	2014	9	29	272	16.5
ebi1-14	9	43	943	5	2014	10	6	279	10.6
ebi1-14	2	51	251	1	2014	8	25	237	5.7
ebi1-14	2	51	251	1	2014	9	2	245	20.3
ebi1-14	2	51	251	1	2014	9	9	252	18.5
ebi1-14	2	51	251	1	2014	9	16	259	31.9
ebi1-14	2	51	251	1	2014	9	23	266	15.6
ebi1-14	2	51	251	1	2014	9	29	272	17.1
ebi1-14	2	51	251	1	2014	10	6	279	8
ebi1-14	2	51	251	2	2014	8	25	237	22.9
ebi1-14	2	51	251	2	2014	9	2	245	32.6
ebi1-14	2	51	251	2	2014	9	9	252	19.7
ebi1-14	2	51	251	2	2014	9	16	259	12.7
ebi1-14	2	51	251	2	2014	9	23	266	16.8
ebi1-14	2	51	251	2	2014	9	29	272	7.8
ebi1-14	2	51	251	2	2014	10	6	279	17.6
ebi1-14	2	51	251	3	2014	8	25	237	18.8
ebi1-14	2	51	251	3	2014	9	2	245	20
ebi1-14	2	51	251	3	2014	9	9	252	26.2
ebi1-14	2	51	251	3	2014	9	16	259	19.4
ebi1-14	2	51	251	3	2014	9	23	266	24.5
ebi1-14	2	51	251	3	2014	9	29	272	16.7
ebi1-14	2	51	251	3	2014	10	6	279	9.6
ebi1-14	2	51	251	4	2014	8	25	237	21.9
ebi1-14	2	51	251	4	2014	9	2	245	20.7
ebi1-14	2	51	251	4	2014	9	9	252	19.7
ebi1-14	2	51	251	4	2014	9	16	259	14.9
ebi1-14	2	51	251	4	2014	9	23	266	14
ebi1-14	2	51	251	4	2014	9	29	272	13.1
ebi1-14	2	51	251	4	2014	10	6	279	8.3
ebi1-14	2	51	251	5	2014	8	25	237	21.9
ebi1-14	2	51	251	5	2014	9	2	245	22
ebi1-14	2	51	251	5	2014	9	9	252	25.5
ebi1-14	2	51	251	5	2014	9	16	259	18.7
ebi1-14	2	51	251	5	2014	9	23	266	14.7
ebi1-14	2	51	251	5	2014	9	29	272	12.4
ebi1-14	2	51	251	5	2014	10	6	279	12.6
ebi1-14	11	54	1154	1	2014	8	25	237	31.8
ebi1-14	11	54	1154	1	2014	9	2	245	23.8
ebi1-14	11	54	1154	1	2014	9	9	252	31.4
ebi1-14	11	54	1154	1	2014	9	16	259	18.8
ebi1-14	11	54	1154	1	2014	9	23	266	25.5
ebi1-14	11	54	1154	1	2014	9	29	272	15.6
ebi1-14	11	54	1154	1	2014	10	6	279	9.9
ebi1-14	11	54	1154	2	2014	8	25	237	25.9
ebi1-14	11	54	1154	2	2014	9	2	245	19.4
ebi1-14	11	54	1154	2	2014	9	9	252	31.1
ebi1-14	11	54	1154	2	2014	9	16	259	17.6
ebi1-14	11	54	1154	2	2014	9	23	266	12.9
ebi1-14	11	54	1154	2	2014	9	29	272	12.4
ebi1-14	11	54	1154	2	2014	10	6	279	7.9
ebi1-14	11	54	1154	3	2014	8	25	237	30.1
ebi1-14	11	54	1154	3	2014	9	2	245	25.2
ebi1-14	11	54	1154	3	2014	9	9	252	14.6
ebi1-14	11	54	1154	3	2014	9	16	259	25.9
ebi1-14	11	54	1154	3	2014	9	23	266	14.8
ebi1-14	11	54	1154	3	2014	9	29	272	10.4
ebi1-14	11	54	1154	3	2014	10	6	279	8.8
ebi1-14	11	54	1154	4	2014	8	25	237	33.1
ebi1-14	11	54	1154	4	2014	9	2	245	20.9
ebi1-14	11	54	1154	4	2014	9	9	252	24.8
ebi1-14	11	54	1154	4	2014	9	16	259	22.8
ebi1-14	11	54	1154	4	2014	9	23	266	20
ebi1-14	11	54	1154	4	2014	9	29	272	6
ebi1-14	11	54	1154	4	2014	10	6	279	9.6
ebi1-14	11	54	1154	5	2014	8	25	237	25.1
ebi1-14	11	54	1154	5	2014	9	2	245	28.6
ebi1-14	11	54	1154	5	2014	9	9	252	25.9
ebi1-14	11	54	1154	5	2014	9	16	259	24.5
ebi1-14	11	54	1154	5	2014	9	23	266	22.7
ebi1-14	11	54	1154	5	2014	9	29	272	12.8
ebi1-14	11	54	1154	5	2014	10	6	279	15.9
ebi1-14	2	57	257	1	2014	8	25	237	31.3
ebi1-14	2	57	257	1	2014	9	2	245	25.7
ebi1-14	2	57	257	1	2014	9	9	252	23.8
ebi1-14	2	57	257	1	2014	9	16	259	21.2
ebi1-14	2	57	257	1	2014	9	23	266	30.5
ebi1-14	2	57	257	1	2014	9	29	272	14.9
ebi1-14	2	57	257	1	2014	10	6	279	11
ebi1-14	2	57	257	2	2014	8	25	237	28.8
ebi1-14	2	57	257	2	2014	9	2	245	24.5
ebi1-14	2	57	257	2	2014	9	9	252	25.9
ebi1-14	2	57	257	2	2014	9	16	259	17.1
ebi1-14	2	57	257	2	2014	9	23	266	18.9
ebi1-14	2	57	257	2	2014	9	29	272	19.3
ebi1-14	2	57	257	2	2014	10	6	279	17.2
ebi1-14	2	57	257	3	2014	8	25	237	24.3
ebi1-14	2	57	257	3	2014	9	2	245	17.9
ebi1-14	2	57	257	3	2014	9	9	252	22
ebi1-14	2	57	257	3	2014	9	16	259	22.8
ebi1-14	2	57	257	3	2014	9	23	266	17.9
ebi1-14	2	57	257	3	2014	9	29	272	15.8
ebi1-14	2	57	257	3	2014	10	6	279	17.7
ebi1-14	2	57	257	4	2014	8	25	237	26.9
ebi1-14	2	57	257	4	2014	9	2	245	26.9
ebi1-14	2	57	257	4	2014	9	9	252	23.5
ebi1-14	2	57	257	4	2014	9	16	259	19.9
ebi1-14	2	57	257	4	2014	9	23	266	17.9
ebi1-14	2	57	257	4	2014	9	29	272	8.4
ebi1-14	2	57	257	4	2014	10	6	279	9.8
ebi1-14	2	57	257	5	2014	8	25	237	25.2
ebi1-14	2	57	257	5	2014	9	2	245	23.5
ebi1-14	2	57	257	5	2014	9	9	252	22.9
ebi1-14	2	57	257	5	2014	9	16	259	22.4
ebi1-14	2	57	257	5	2014	9	23	266	15.7
ebi1-14	2	57	257	5	2014	9	29	272	13.8
ebi1-14	2	57	257	5	2014	10	6	279	8.7
ebi1-14	11	62	1162	1	2014	8	25	237	7.5
ebi1-14	11	62	1162	1	2014	9	2	245	NA
ebi1-14	11	62	1162	1	2014	9	9	252	NA
ebi1-14	11	62	1162	1	2014	9	16	259	NA
ebi1-14	11	62	1162	1	2014	9	23	266	NA
ebi1-14	11	62	1162	1	2014	9	29	272	NA
ebi1-14	11	62	1162	1	2014	10	6	279	NA
ebi1-14	11	62	1162	2	2014	8	25	237	6.8
ebi1-14	11	62	1162	2	2014	9	2	245	NA
ebi1-14	11	62	1162	2	2014	9	9	252	NA
ebi1-14	11	62	1162	2	2014	9	16	259	NA
ebi1-14	11	62	1162	2	2014	9	23	266	NA
ebi1-14	11	62	1162	2	2014	9	29	272	NA
ebi1-14	11	62	1162	2	2014	10	6	279	NA
ebi1-14	11	62	1162	3	2014	8	25	237	8.3
ebi1-14	11	62	1162	3	2014	9	2	245	NA
ebi1-14	11	62	1162	3	2014	9	9	252	NA
ebi1-14	11	62	1162	3	2014	9	16	259	NA
ebi1-14	11	62	1162	3	2014	9	23	266	NA
ebi1-14	11	62	1162	3	2014	9	29	272	NA
ebi1-14	11	62	1162	3	2014	10	6	279	NA
ebi1-14	11	62	1162	4	2014	8	25	237	5
ebi1-14	11	62	1162	4	2014	9	2	245	NA
ebi1-14	11	62	1162	4	2014	9	9	252	NA
ebi1-14	11	62	1162	4	2014	9	16	259	NA
ebi1-14	11	62	1162	4	2014	9	23	266	NA
ebi1-14	11	62	1162	4	2014	9	29	272	NA
ebi1-14	11	62	1162	4	2014	10	6	279	NA
ebi1-14	11	62	1162	5	2014	8	25	237	12.9
ebi1-14	11	62	1162	5	2014	9	2	245	NA
ebi1-14	11	62	1162	5	2014	9	9	252	NA
ebi1-14	11	62	1162	5	2014	9	16	259	NA
ebi1-14	11	62	1162	5	2014	9	23	266	NA
ebi1-14	11	62	1162	5	2014	9	29	272	NA
ebi1-14	11	62	1162	5	2014	10	6	279	NA
ebi1-2	4	5	45	1	2014	8	25	237	38.2
ebi1-2	4	5	45	1	2014	9	2	245	34.6
ebi1-2	4	5	45	1	2014	9	9	252	33.9
ebi1-2	4	5	45	1	2014	9	16	259	19.9
ebi1-2	4	5	45	1	2014	9	23	266	26.5
ebi1-2	4	5	45	1	2014	9	29	272	28.3
ebi1-2	4	5	45	1	2014	10	6	279	9
ebi1-2	4	5	45	2	2014	8	25	237	23.8
ebi1-2	4	5	45	2	2014	9	2	245	37.5
ebi1-2	4	5	45	2	2014	9	9	252	21.1
ebi1-2	4	5	45	2	2014	9	16	259	14.8
ebi1-2	4	5	45	2	2014	9	23	266	22
ebi1-2	4	5	45	2	2014	9	29	272	9.2
ebi1-2	4	5	45	2	2014	10	6	279	12.5
ebi1-2	4	5	45	3	2014	8	25	237	32.2
ebi1-2	4	5	45	3	2014	9	2	245	26.8
ebi1-2	4	5	45	3	2014	9	9	252	38.5
ebi1-2	4	5	45	3	2014	9	16	259	26.8
ebi1-2	4	5	45	3	2014	9	23	266	14.6
ebi1-2	4	5	45	3	2014	9	29	272	17.2
ebi1-2	4	5	45	3	2014	10	6	279	9.8
ebi1-2	4	5	45	4	2014	8	25	237	31.2
ebi1-2	4	5	45	4	2014	9	2	245	30.8
ebi1-2	4	5	45	4	2014	9	9	252	20.2
ebi1-2	4	5	45	4	2014	9	16	259	36.5
ebi1-2	4	5	45	4	2014	9	23	266	13.4
ebi1-2	4	5	45	4	2014	9	29	272	13.3
ebi1-2	4	5	45	4	2014	10	6	279	6.7
ebi1-2	4	5	45	5	2014	8	25	237	22.5
ebi1-2	4	5	45	5	2014	9	2	245	20.7
ebi1-2	4	5	45	5	2014	9	9	252	16.3
ebi1-2	4	5	45	5	2014	9	16	259	23.3
ebi1-2	4	5	45	5	2014	9	23	266	25.8
ebi1-2	4	5	45	5	2014	9	29	272	9.2
ebi1-2	4	5	45	5	2014	10	6	279	6.2
ebi1-2	9	5	95	1	2014	8	25	237	16.8
ebi1-2	9	5	95	1	2014	9	2	245	18
ebi1-2	9	5	95	1	2014	9	9	252	27.3
ebi1-2	9	5	95	1	2014	9	16	259	15.6
ebi1-2	9	5	95	1	2014	9	23	266	28.1
ebi1-2	9	5	95	1	2014	9	29	272	9
ebi1-2	9	5	95	1	2014	10	6	279	11.9
ebi1-2	9	5	95	2	2014	8	25	237	21.4
ebi1-2	9	5	95	2	2014	9	2	245	16.1
ebi1-2	9	5	95	2	2014	9	9	252	21
ebi1-2	9	5	95	2	2014	9	16	259	16.1
ebi1-2	9	5	95	2	2014	9	23	266	14.2
ebi1-2	9	5	95	2	2014	9	29	272	6.2
ebi1-2	9	5	95	2	2014	10	6	279	9.8
ebi1-2	9	5	95	3	2014	8	25	237	21.3
ebi1-2	9	5	95	3	2014	9	2	245	22
ebi1-2	9	5	95	3	2014	9	9	252	20.2
ebi1-2	9	5	95	3	2014	9	16	259	17.3
ebi1-2	9	5	95	3	2014	9	23	266	13.5
ebi1-2	9	5	95	3	2014	9	29	272	15.5
ebi1-2	9	5	95	3	2014	10	6	279	8
ebi1-2	9	5	95	4	2014	8	25	237	22
ebi1-2	9	5	95	4	2014	9	2	245	25.7
ebi1-2	9	5	95	4	2014	9	9	252	21.7
ebi1-2	9	5	95	4	2014	9	16	259	19.1
ebi1-2	9	5	95	4	2014	9	23	266	17.4
ebi1-2	9	5	95	4	2014	9	29	272	11.4
ebi1-2	9	5	95	4	2014	10	6	279	15.8
ebi1-2	9	5	95	5	2014	8	25	237	18.6
ebi1-2	9	5	95	5	2014	9	2	245	30
ebi1-2	9	5	95	5	2014	9	9	252	17.2
ebi1-2	9	5	95	5	2014	9	16	259	17.6
ebi1-2	9	5	95	5	2014	9	23	266	19.2
ebi1-2	9	5	95	5	2014	9	29	272	8.5
ebi1-2	9	5	95	5	2014	10	6	279	13
ebi1-2	6	11	611	1	2014	8	25	237	25.9
ebi1-2	6	11	611	1	2014	9	2	245	25.1
ebi1-2	6	11	611	1	2014	9	9	252	17.5
ebi1-2	6	11	611	1	2014	9	16	259	15.8
ebi1-2	6	11	611	1	2014	9	23	266	19.8
ebi1-2	6	11	611	1	2014	9	29	272	17.8
ebi1-2	6	11	611	1	2014	10	6	279	12.6
ebi1-2	6	11	611	2	2014	8	25	237	22.5
ebi1-2	6	11	611	2	2014	9	2	245	21.5
ebi1-2	6	11	611	2	2014	9	9	252	20.2
ebi1-2	6	11	611	2	2014	9	16	259	13.8
ebi1-2	6	11	611	2	2014	9	23	266	21.3
ebi1-2	6	11	611	2	2014	9	29	272	17
ebi1-2	6	11	611	2	2014	10	6	279	16.2
ebi1-2	6	11	611	3	2014	8	25	237	27.7
ebi1-2	6	11	611	3	2014	9	2	245	17.1
ebi1-2	6	11	611	3	2014	9	9	252	17.9
ebi1-2	6	11	611	3	2014	9	16	259	14.6
ebi1-2	6	11	611	3	2014	9	23	266	16.9
ebi1-2	6	11	611	3	2014	9	29	272	8.1
ebi1-2	6	11	611	3	2014	10	6	279	16.8
ebi1-2	6	11	611	4	2014	8	25	237	20.3
ebi1-2	6	11	611	4	2014	9	2	245	19.9
ebi1-2	6	11	611	4	2014	9	9	252	20.7
ebi1-2	6	11	611	4	2014	9	16	259	12.5
ebi1-2	6	11	611	4	2014	9	23	266	18.4
ebi1-2	6	11	611	4	2014	9	29	272	12.9
ebi1-2	6	11	611	4	2014	10	6	279	9.8
ebi1-2	6	11	611	5	2014	8	25	237	17.9
ebi1-2	6	11	611	5	2014	9	2	245	22.7
ebi1-2	6	11	611	5	2014	9	9	252	16.6
ebi1-2	6	11	611	5	2014	9	16	259	22
ebi1-2	6	11	611	5	2014	9	23	266	16.7
ebi1-2	6	11	611	5	2014	9	29	272	12.1
ebi1-2	6	11	611	5	2014	10	6	279	9.9
ebi1-2	9	14	914	1	2014	8	25	237	22.5
ebi1-2	9	14	914	1	2014	9	2	245	23.8
ebi1-2	9	14	914	1	2014	9	9	252	22.5
ebi1-2	9	14	914	1	2014	9	16	259	21.5
ebi1-2	9	14	914	1	2014	9	23	266	19.6
ebi1-2	9	14	914	1	2014	9	29	272	15.9
ebi1-2	9	14	914	1	2014	10	6	279	10.9
ebi1-2	9	14	914	2	2014	8	25	237	19.4
ebi1-2	9	14	914	2	2014	9	2	245	21.5
ebi1-2	9	14	914	2	2014	9	9	252	20
ebi1-2	9	14	914	2	2014	9	16	259	14
ebi1-2	9	14	914	2	2014	9	23	266	13.1
ebi1-2	9	14	914	2	2014	9	29	272	14.2
ebi1-2	9	14	914	2	2014	10	6	279	13.1
ebi1-2	9	14	914	3	2014	8	25	237	22.6
ebi1-2	9	14	914	3	2014	9	2	245	25.5
ebi1-2	9	14	914	3	2014	9	9	252	17.4
ebi1-2	9	14	914	3	2014	9	16	259	19.5
ebi1-2	9	14	914	3	2014	9	23	266	14.9
ebi1-2	9	14	914	3	2014	9	29	272	13.5
ebi1-2	9	14	914	3	2014	10	6	279	5.6
ebi1-2	9	14	914	4	2014	8	25	237	18.3
ebi1-2	9	14	914	4	2014	9	2	245	19.9
ebi1-2	9	14	914	4	2014	9	9	252	20.1
ebi1-2	9	14	914	4	2014	9	16	259	16
ebi1-2	9	14	914	4	2014	9	23	266	17.3
ebi1-2	9	14	914	4	2014	9	29	272	10.8
ebi1-2	9	14	914	4	2014	10	6	279	9.1
ebi1-2	9	14	914	5	2014	8	25	237	23.3
ebi1-2	9	14	914	5	2014	9	2	245	17.9
ebi1-2	9	14	914	5	2014	9	9	252	22.3
ebi1-2	9	14	914	5	2014	9	16	259	18.2
ebi1-2	9	14	914	5	2014	9	23	266	17.1
ebi1-2	9	14	914	5	2014	9	29	272	12.8
ebi1-2	9	14	914	5	2014	10	6	279	7.9
ebi1-2	4	15	415	1	2014	8	25	237	21.3
ebi1-2	4	15	415	1	2014	9	2	245	24.8
ebi1-2	4	15	415	1	2014	9	9	252	23.7
ebi1-2	4	15	415	1	2014	9	16	259	23
ebi1-2	4	15	415	1	2014	9	23	266	13.5
ebi1-2	4	15	415	1	2014	9	29	272	10
ebi1-2	4	15	415	1	2014	10	6	279	9.7
ebi1-2	4	15	415	2	2014	8	25	237	19.3
ebi1-2	4	15	415	2	2014	9	2	245	25.5
ebi1-2	4	15	415	2	2014	9	9	252	18.6
ebi1-2	4	15	415	2	2014	9	16	259	15.1
ebi1-2	4	15	415	2	2014	9	23	266	22.7
ebi1-2	4	15	415	2	2014	9	29	272	12
ebi1-2	4	15	415	2	2014	10	6	279	5.3
ebi1-2	4	15	415	3	2014	8	25	237	22.3
ebi1-2	4	15	415	3	2014	9	2	245	18.3
ebi1-2	4	15	415	3	2014	9	9	252	18.5
ebi1-2	4	15	415	3	2014	9	16	259	17.7
ebi1-2	4	15	415	3	2014	9	23	266	12.6
ebi1-2	4	15	415	3	2014	9	29	272	12
ebi1-2	4	15	415	3	2014	10	6	279	10.5
ebi1-2	4	15	415	4	2014	8	25	237	24.3
ebi1-2	4	15	415	4	2014	9	2	245	19
ebi1-2	4	15	415	4	2014	9	9	252	21.3
ebi1-2	4	15	415	4	2014	9	16	259	12.5
ebi1-2	4	15	415	4	2014	9	23	266	15.1
ebi1-2	4	15	415	4	2014	9	29	272	12.4
ebi1-2	4	15	415	4	2014	10	6	279	10
ebi1-2	4	15	415	5	2014	8	25	237	19
ebi1-2	4	15	415	5	2014	9	2	245	20.3
ebi1-2	4	15	415	5	2014	9	9	252	17
ebi1-2	4	15	415	5	2014	9	16	259	16.5
ebi1-2	4	15	415	5	2014	9	23	266	17
ebi1-2	4	15	415	5	2014	9	29	272	12.5
ebi1-2	4	15	415	5	2014	10	6	279	17.7
ebi1-2	7	16	716	1	2014	8	25	237	30.3
ebi1-2	7	16	716	1	2014	9	2	245	18.8
ebi1-2	7	16	716	1	2014	9	9	252	15.3
ebi1-2	7	16	716	1	2014	9	16	259	14.3
ebi1-2	7	16	716	1	2014	9	23	266	18.4
ebi1-2	7	16	716	1	2014	9	29	272	15.5
ebi1-2	7	16	716	1	2014	10	6	279	5.7
ebi1-2	7	16	716	2	2014	8	25	237	23.4
ebi1-2	7	16	716	2	2014	9	2	245	21.6
ebi1-2	7	16	716	2	2014	9	9	252	22.8
ebi1-2	7	16	716	2	2014	9	16	259	14.5
ebi1-2	7	16	716	2	2014	9	23	266	9.5
ebi1-2	7	16	716	2	2014	9	29	272	8.5
ebi1-2	7	16	716	2	2014	10	6	279	4.5
ebi1-2	7	16	716	3	2014	8	25	237	23.2
ebi1-2	7	16	716	3	2014	9	2	245	21.8
ebi1-2	7	16	716	3	2014	9	9	252	17.8
ebi1-2	7	16	716	3	2014	9	16	259	16.5
ebi1-2	7	16	716	3	2014	9	23	266	14.9
ebi1-2	7	16	716	3	2014	9	29	272	18
ebi1-2	7	16	716	3	2014	10	6	279	7.6
ebi1-2	7	16	716	4	2014	8	25	237	28.3
ebi1-2	7	16	716	4	2014	9	2	245	27.3
ebi1-2	7	16	716	4	2014	9	9	252	19.3
ebi1-2	7	16	716	4	2014	9	16	259	15.9
ebi1-2	7	16	716	4	2014	9	23	266	10.8
ebi1-2	7	16	716	4	2014	9	29	272	10
ebi1-2	7	16	716	4	2014	10	6	279	8.3
ebi1-2	7	16	716	5	2014	8	25	237	25.2
ebi1-2	7	16	716	5	2014	9	2	245	25.2
ebi1-2	7	16	716	5	2014	9	9	252	23.5
ebi1-2	7	16	716	5	2014	9	16	259	11.6
ebi1-2	7	16	716	5	2014	9	23	266	17.5
ebi1-2	7	16	716	5	2014	9	29	272	7.7
ebi1-2	7	16	716	5	2014	10	6	279	9
ebi1-2	2	26	226	1	2014	8	25	237	NA
ebi1-2	2	26	226	1	2014	9	2	245	17.2
ebi1-2	2	26	226	1	2014	9	9	252	16.6
ebi1-2	2	26	226	1	2014	9	16	259	15.7
ebi1-2	2	26	226	1	2014	9	23	266	17.5
ebi1-2	2	26	226	1	2014	9	29	272	8
ebi1-2	2	26	226	1	2014	10	6	279	6.6
ebi1-2	2	26	226	2	2014	8	25	237	NA
ebi1-2	2	26	226	2	2014	9	2	245	20.1
ebi1-2	2	26	226	2	2014	9	9	252	19.2
ebi1-2	2	26	226	2	2014	9	16	259	20.9
ebi1-2	2	26	226	2	2014	9	23	266	11.5
ebi1-2	2	26	226	2	2014	9	29	272	3.8
ebi1-2	2	26	226	2	2014	10	6	279	8
ebi1-2	2	26	226	3	2014	8	25	237	NA
ebi1-2	2	26	226	3	2014	9	2	245	22.5
ebi1-2	2	26	226	3	2014	9	9	252	20.5
ebi1-2	2	26	226	3	2014	9	16	259	17.7
ebi1-2	2	26	226	3	2014	9	23	266	7.6
ebi1-2	2	26	226	3	2014	9	29	272	5.7
ebi1-2	2	26	226	3	2014	10	6	279	8.1
ebi1-2	2	26	226	4	2014	8	25	237	NA
ebi1-2	2	26	226	4	2014	9	2	245	23.6
ebi1-2	2	26	226	4	2014	9	9	252	18.8
ebi1-2	2	26	226	4	2014	9	16	259	19.1
ebi1-2	2	26	226	4	2014	9	23	266	14
ebi1-2	2	26	226	4	2014	9	29	272	13.8
ebi1-2	2	26	226	4	2014	10	6	279	8.4
ebi1-2	2	26	226	5	2014	8	25	237	NA
ebi1-2	2	26	226	5	2014	9	2	245	22.8
ebi1-2	2	26	226	5	2014	9	9	252	19.3
ebi1-2	2	26	226	5	2014	9	16	259	17.8
ebi1-2	2	26	226	5	2014	9	23	266	12.1
ebi1-2	2	26	226	5	2014	9	29	272	13.9
ebi1-2	2	26	226	5	2014	10	6	279	12
ebi1-2	7	23	723	1	2014	8	25	237	36.9
ebi1-2	7	23	723	1	2014	9	2	245	26.3
ebi1-2	7	23	723	1	2014	9	9	252	34
ebi1-2	7	23	723	1	2014	9	16	259	26.4
ebi1-2	7	23	723	1	2014	9	23	266	14.7
ebi1-2	7	23	723	1	2014	9	29	272	10.4
ebi1-2	7	23	723	1	2014	10	6	279	19
ebi1-2	7	23	723	2	2014	8	25	237	30.6
ebi1-2	7	23	723	2	2014	9	2	245	24.3
ebi1-2	7	23	723	2	2014	9	9	252	27.4
ebi1-2	7	23	723	2	2014	9	16	259	21.1
ebi1-2	7	23	723	2	2014	9	23	266	30.9
ebi1-2	7	23	723	2	2014	9	29	272	5.4
ebi1-2	7	23	723	2	2014	10	6	279	11.9
ebi1-2	7	23	723	3	2014	8	25	237	35
ebi1-2	7	23	723	3	2014	9	2	245	26.1
ebi1-2	7	23	723	3	2014	9	9	252	26.3
ebi1-2	7	23	723	3	2014	9	16	259	15.8
ebi1-2	7	23	723	3	2014	9	23	266	18.4
ebi1-2	7	23	723	3	2014	9	29	272	21
ebi1-2	7	23	723	3	2014	10	6	279	15.6
ebi1-2	7	23	723	4	2014	8	25	237	27.1
ebi1-2	7	23	723	4	2014	9	2	245	36.1
ebi1-2	7	23	723	4	2014	9	9	252	13.8
ebi1-2	7	23	723	4	2014	9	16	259	32.3
ebi1-2	7	23	723	4	2014	9	23	266	9.1
ebi1-2	7	23	723	4	2014	9	29	272	5.2
ebi1-2	7	23	723	4	2014	10	6	279	6.1
ebi1-2	7	23	723	5	2014	8	25	237	25.5
ebi1-2	7	23	723	5	2014	9	2	245	23.3
ebi1-2	7	23	723	5	2014	9	9	252	17.9
ebi1-2	7	23	723	5	2014	9	16	259	23.8
ebi1-2	7	23	723	5	2014	9	23	266	12
ebi1-2	7	23	723	5	2014	9	29	272	31
ebi1-2	7	23	723	5	2014	10	6	279	6.3
ebi1-2	1	34	134	1	2014	8	25	237	26.4
ebi1-2	1	34	134	1	2014	9	2	245	23.1
ebi1-2	1	34	134	1	2014	9	9	252	24.8
ebi1-2	1	34	134	1	2014	9	16	259	21.9
ebi1-2	1	34	134	1	2014	9	23	266	23.1
ebi1-2	1	34	134	1	2014	9	29	272	7.8
ebi1-2	1	34	134	1	2014	10	6	279	9
ebi1-2	1	34	134	2	2014	8	25	237	23.7
ebi1-2	1	34	134	2	2014	9	2	245	20.1
ebi1-2	1	34	134	2	2014	9	9	252	17.8
ebi1-2	1	34	134	2	2014	9	16	259	12.5
ebi1-2	1	34	134	2	2014	9	23	266	12.9
ebi1-2	1	34	134	2	2014	9	29	272	14.8
ebi1-2	1	34	134	2	2014	10	6	279	13.1
ebi1-2	1	34	134	3	2014	8	25	237	21
ebi1-2	1	34	134	3	2014	9	2	245	25
ebi1-2	1	34	134	3	2014	9	9	252	20.6
ebi1-2	1	34	134	3	2014	9	16	259	17.5
ebi1-2	1	34	134	3	2014	9	23	266	19
ebi1-2	1	34	134	3	2014	9	29	272	16
ebi1-2	1	34	134	3	2014	10	6	279	14.2
ebi1-2	1	34	134	4	2014	8	25	237	31.4
ebi1-2	1	34	134	4	2014	9	2	245	22
ebi1-2	1	34	134	4	2014	9	9	252	18
ebi1-2	1	34	134	4	2014	9	16	259	21.3
ebi1-2	1	34	134	4	2014	9	23	266	15.9
ebi1-2	1	34	134	4	2014	9	29	272	11.7
ebi1-2	1	34	134	4	2014	10	6	279	16.2
ebi1-2	1	34	134	5	2014	8	25	237	20.2
ebi1-2	1	34	134	5	2014	9	2	245	23.5
ebi1-2	1	34	134	5	2014	9	9	252	21
ebi1-2	1	34	134	5	2014	9	16	259	18.8
ebi1-2	1	34	134	5	2014	9	23	266	22
ebi1-2	1	34	134	5	2014	9	29	272	13.1
ebi1-2	1	34	134	5	2014	10	6	279	5.9
ebi1-2	7	31	731	1	2014	8	25	237	26.7
ebi1-2	7	31	731	1	2014	9	2	245	19
ebi1-2	7	31	731	1	2014	9	9	252	16.2
ebi1-2	7	31	731	1	2014	9	16	259	11.3
ebi1-2	7	31	731	1	2014	9	23	266	12
ebi1-2	7	31	731	1	2014	9	29	272	6.6
ebi1-2	7	31	731	1	2014	10	6	279	6.8
ebi1-2	7	31	731	2	2014	8	25	237	15.9
ebi1-2	7	31	731	2	2014	9	2	245	17.2
ebi1-2	7	31	731	2	2014	9	9	252	11.6
ebi1-2	7	31	731	2	2014	9	16	259	17.7
ebi1-2	7	31	731	2	2014	9	23	266	11.6
ebi1-2	7	31	731	2	2014	9	29	272	11.3
ebi1-2	7	31	731	2	2014	10	6	279	4.1
ebi1-2	7	31	731	3	2014	8	25	237	21.4
ebi1-2	7	31	731	3	2014	9	2	245	24.5
ebi1-2	7	31	731	3	2014	9	9	252	17
ebi1-2	7	31	731	3	2014	9	16	259	10.5
ebi1-2	7	31	731	3	2014	9	23	266	18.2
ebi1-2	7	31	731	3	2014	9	29	272	12.5
ebi1-2	7	31	731	3	2014	10	6	279	10.7
ebi1-2	7	31	731	4	2014	8	25	237	11.6
ebi1-2	7	31	731	4	2014	9	2	245	11.8
ebi1-2	7	31	731	4	2014	9	9	252	21.8
ebi1-2	7	31	731	4	2014	9	16	259	19
ebi1-2	7	31	731	4	2014	9	23	266	18.6
ebi1-2	7	31	731	4	2014	9	29	272	10.6
ebi1-2	7	31	731	4	2014	10	6	279	8.1
ebi1-2	7	31	731	5	2014	8	25	237	14.2
ebi1-2	7	31	731	5	2014	9	2	245	12.6
ebi1-2	7	31	731	5	2014	9	9	252	10
ebi1-2	7	31	731	5	2014	9	16	259	9.5
ebi1-2	7	31	731	5	2014	9	23	266	6.7
ebi1-2	7	31	731	5	2014	9	29	272	7.5
ebi1-2	7	31	731	5	2014	10	6	279	8.9
ebi1-2	2	37	237	1	2014	8	25	237	26.7
ebi1-2	2	37	237	1	2014	9	2	245	28.4
ebi1-2	2	37	237	1	2014	9	9	252	30
ebi1-2	2	37	237	1	2014	9	16	259	28.3
ebi1-2	2	37	237	1	2014	9	23	266	25.6
ebi1-2	2	37	237	1	2014	9	29	272	15.8
ebi1-2	2	37	237	1	2014	10	6	279	13.8
ebi1-2	2	37	237	2	2014	8	25	237	38.4
ebi1-2	2	37	237	2	2014	9	2	245	20.7
ebi1-2	2	37	237	2	2014	9	9	252	16.6
ebi1-2	2	37	237	2	2014	9	16	259	15.9
ebi1-2	2	37	237	2	2014	9	23	266	15.3
ebi1-2	2	37	237	2	2014	9	29	272	21.6
ebi1-2	2	37	237	2	2014	10	6	279	6.1
ebi1-2	2	37	237	3	2014	8	25	237	29.2
ebi1-2	2	37	237	3	2014	9	2	245	25.6
ebi1-2	2	37	237	3	2014	9	9	252	22.1
ebi1-2	2	37	237	3	2014	9	16	259	24.7
ebi1-2	2	37	237	3	2014	9	23	266	20
ebi1-2	2	37	237	3	2014	9	29	272	15.2
ebi1-2	2	37	237	3	2014	10	6	279	15.7
ebi1-2	2	37	237	4	2014	8	25	237	28
ebi1-2	2	37	237	4	2014	9	2	245	26.8
ebi1-2	2	37	237	4	2014	9	9	252	29.8
ebi1-2	2	37	237	4	2014	9	16	259	21
ebi1-2	2	37	237	4	2014	9	23	266	23.9
ebi1-2	2	37	237	4	2014	9	29	272	9.1
ebi1-2	2	37	237	4	2014	10	6	279	17.4
ebi1-2	2	37	237	5	2014	8	25	237	28.2
ebi1-2	2	37	237	5	2014	9	2	245	28.4
ebi1-2	2	37	237	5	2014	9	9	252	29.2
ebi1-2	2	37	237	5	2014	9	16	259	23.4
ebi1-2	2	37	237	5	2014	9	23	266	23.1
ebi1-2	2	37	237	5	2014	9	29	272	14.5
ebi1-2	2	37	237	5	2014	10	6	279	12.3
ebi1-2	12	38	1238	1	2014	8	25	237	23.8
ebi1-2	12	38	1238	1	2014	9	2	245	23.2
ebi1-2	12	38	1238	1	2014	9	9	252	25.2
ebi1-2	12	38	1238	1	2014	9	16	259	20.8
ebi1-2	12	38	1238	1	2014	9	23	266	24.6
ebi1-2	12	38	1238	1	2014	9	29	272	9.6
ebi1-2	12	38	1238	1	2014	10	6	279	9.1
ebi1-2	12	38	1238	2	2014	8	25	237	26.7
ebi1-2	12	38	1238	2	2014	9	2	245	22.6
ebi1-2	12	38	1238	2	2014	9	9	252	18.6
ebi1-2	12	38	1238	2	2014	9	16	259	21.4
ebi1-2	12	38	1238	2	2014	9	23	266	13.6
ebi1-2	12	38	1238	2	2014	9	29	272	14.2
ebi1-2	12	38	1238	2	2014	10	6	279	8.9
ebi1-2	12	38	1238	3	2014	8	25	237	22.6
ebi1-2	12	38	1238	3	2014	9	2	245	21.1
ebi1-2	12	38	1238	3	2014	9	9	252	22.2
ebi1-2	12	38	1238	3	2014	9	16	259	13.7
ebi1-2	12	38	1238	3	2014	9	23	266	11.4
ebi1-2	12	38	1238	3	2014	9	29	272	10.3
ebi1-2	12	38	1238	3	2014	10	6	279	10
ebi1-2	12	38	1238	4	2014	8	25	237	23.7
ebi1-2	12	38	1238	4	2014	9	2	245	23.8
ebi1-2	12	38	1238	4	2014	9	9	252	15.9
ebi1-2	12	38	1238	4	2014	9	16	259	23.3
ebi1-2	12	38	1238	4	2014	9	23	266	10.9
ebi1-2	12	38	1238	4	2014	9	29	272	16.5
ebi1-2	12	38	1238	4	2014	10	6	279	13.3
ebi1-2	12	38	1238	5	2014	8	25	237	22.6
ebi1-2	12	38	1238	5	2014	9	2	245	19.7
ebi1-2	12	38	1238	5	2014	9	9	252	22.1
ebi1-2	12	38	1238	5	2014	9	16	259	15
ebi1-2	12	38	1238	5	2014	9	23	266	17.9
ebi1-2	12	38	1238	5	2014	9	29	272	7.8
ebi1-2	12	38	1238	5	2014	10	6	279	11.5
ebi1-2	5	49	549	1	2014	8	25	237	28.8
ebi1-2	5	49	549	1	2014	9	2	245	27.6
ebi1-2	5	49	549	1	2014	9	9	252	20.1
ebi1-2	5	49	549	1	2014	9	16	259	18.5
ebi1-2	5	49	549	1	2014	9	23	266	6.8
ebi1-2	5	49	549	1	2014	9	29	272	5.9
ebi1-2	5	49	549	1	2014	10	6	279	3.4
ebi1-2	5	49	549	2	2014	8	25	237	22.5
ebi1-2	5	49	549	2	2014	9	2	245	18.6
ebi1-2	5	49	549	2	2014	9	9	252	19.3
ebi1-2	5	49	549	2	2014	9	16	259	15.1
ebi1-2	5	49	549	2	2014	9	23	266	9.6
ebi1-2	5	49	549	2	2014	9	29	272	9
ebi1-2	5	49	549	2	2014	10	6	279	2.7
ebi1-2	5	49	549	3	2014	8	25	237	20
ebi1-2	5	49	549	3	2014	9	2	245	19.9
ebi1-2	5	49	549	3	2014	9	9	252	16.4
ebi1-2	5	49	549	3	2014	9	16	259	22.3
ebi1-2	5	49	549	3	2014	9	23	266	19.2
ebi1-2	5	49	549	3	2014	9	29	272	6.8
ebi1-2	5	49	549	3	2014	10	6	279	4.1
ebi1-2	5	49	549	4	2014	8	25	237	21.8
ebi1-2	5	49	549	4	2014	9	2	245	19.7
ebi1-2	5	49	549	4	2014	9	9	252	24.4
ebi1-2	5	49	549	4	2014	9	16	259	13.3
ebi1-2	5	49	549	4	2014	9	23	266	15.6
ebi1-2	5	49	549	4	2014	9	29	272	11.9
ebi1-2	5	49	549	4	2014	10	6	279	6.8
ebi1-2	5	49	549	5	2014	8	25	237	27.5
ebi1-2	5	49	549	5	2014	9	2	245	24
ebi1-2	5	49	549	5	2014	9	9	252	21.1
ebi1-2	5	49	549	5	2014	9	16	259	16.1
ebi1-2	5	49	549	5	2014	9	23	266	12
ebi1-2	5	49	549	5	2014	9	29	272	6.4
ebi1-2	5	49	549	5	2014	10	6	279	2.7
ebi1-2	12	48	1248	1	2014	8	25	237	36.6
ebi1-2	12	48	1248	1	2014	9	2	245	41.9
ebi1-2	12	48	1248	1	2014	9	9	252	38
ebi1-2	12	48	1248	1	2014	9	16	259	22.3
ebi1-2	12	48	1248	1	2014	9	23	266	25.7
ebi1-2	12	48	1248	1	2014	9	29	272	20.1
ebi1-2	12	48	1248	1	2014	10	6	279	23.9
ebi1-2	12	48	1248	2	2014	8	25	237	34.2
ebi1-2	12	48	1248	2	2014	9	2	245	26.8
ebi1-2	12	48	1248	2	2014	9	9	252	39.6
ebi1-2	12	48	1248	2	2014	9	16	259	29.7
ebi1-2	12	48	1248	2	2014	9	23	266	31
ebi1-2	12	48	1248	2	2014	9	29	272	20.3
ebi1-2	12	48	1248	2	2014	10	6	279	17.8
ebi1-2	12	48	1248	3	2014	8	25	237	28.8
ebi1-2	12	48	1248	3	2014	9	2	245	28.9
ebi1-2	12	48	1248	3	2014	9	9	252	26
ebi1-2	12	48	1248	3	2014	9	16	259	23.3
ebi1-2	12	48	1248	3	2014	9	23	266	22.6
ebi1-2	12	48	1248	3	2014	9	29	272	8.7
ebi1-2	12	48	1248	3	2014	10	6	279	14.7
ebi1-2	12	48	1248	4	2014	8	25	237	31.3
ebi1-2	12	48	1248	4	2014	9	2	245	32.7
ebi1-2	12	48	1248	4	2014	9	9	252	26.4
ebi1-2	12	48	1248	4	2014	9	16	259	23.9
ebi1-2	12	48	1248	4	2014	9	23	266	19.8
ebi1-2	12	48	1248	4	2014	9	29	272	23
ebi1-2	12	48	1248	4	2014	10	6	279	12.3
ebi1-2	12	48	1248	5	2014	8	25	237	21.5
ebi1-2	12	48	1248	5	2014	9	2	245	25.3
ebi1-2	12	48	1248	5	2014	9	9	252	21.3
ebi1-2	12	48	1248	5	2014	9	16	259	21
ebi1-2	12	48	1248	5	2014	9	23	266	17.9
ebi1-2	12	48	1248	5	2014	9	29	272	10.6
ebi1-2	12	48	1248	5	2014	10	6	279	16.6
ebi1-2	2	53	253	1	2014	8	25	237	38.2
ebi1-2	2	53	253	1	2014	9	2	245	29.7
ebi1-2	2	53	253	1	2014	9	9	252	33.2
ebi1-2	2	53	253	1	2014	9	16	259	17.7
ebi1-2	2	53	253	1	2014	9	23	266	21.5
ebi1-2	2	53	253	1	2014	9	29	272	16.2
ebi1-2	2	53	253	1	2014	10	6	279	16.4
ebi1-2	2	53	253	2	2014	8	25	237	34.3
ebi1-2	2	53	253	2	2014	9	2	245	34.3
ebi1-2	2	53	253	2	2014	9	9	252	26.6
ebi1-2	2	53	253	2	2014	9	16	259	13
ebi1-2	2	53	253	2	2014	9	23	266	18.1
ebi1-2	2	53	253	2	2014	9	29	272	18.6
ebi1-2	2	53	253	2	2014	10	6	279	5.6
ebi1-2	2	53	253	3	2014	8	25	237	31.3
ebi1-2	2	53	253	3	2014	9	2	245	28.9
ebi1-2	2	53	253	3	2014	9	9	252	20.2
ebi1-2	2	53	253	3	2014	9	16	259	31.9
ebi1-2	2	53	253	3	2014	9	23	266	26.3
ebi1-2	2	53	253	3	2014	9	29	272	14.2
ebi1-2	2	53	253	3	2014	10	6	279	10
ebi1-2	2	53	253	4	2014	8	25	237	27.9
ebi1-2	2	53	253	4	2014	9	2	245	25
ebi1-2	2	53	253	4	2014	9	9	252	29.6
ebi1-2	2	53	253	4	2014	9	16	259	25.4
ebi1-2	2	53	253	4	2014	9	23	266	13.1
ebi1-2	2	53	253	4	2014	9	29	272	24
ebi1-2	2	53	253	4	2014	10	6	279	7
ebi1-2	2	53	253	5	2014	8	25	237	20.9
ebi1-2	2	53	253	5	2014	9	2	245	29.3
ebi1-2	2	53	253	5	2014	9	9	252	32.3
ebi1-2	2	53	253	5	2014	9	16	259	19.6
ebi1-2	2	53	253	5	2014	9	23	266	24.3
ebi1-2	2	53	253	5	2014	9	29	272	12.7
ebi1-2	2	53	253	5	2014	10	6	279	11.4
ebi1-2	8	54	854	1	2014	8	25	237	36.9
ebi1-2	8	54	854	1	2014	9	2	245	35.6
ebi1-2	8	54	854	1	2014	9	9	252	26.9
ebi1-2	8	54	854	1	2014	9	16	259	26.6
ebi1-2	8	54	854	1	2014	9	23	266	20.7
ebi1-2	8	54	854	1	2014	9	29	272	15.1
ebi1-2	8	54	854	1	2014	10	6	279	9.9
ebi1-2	8	54	854	2	2014	8	25	237	31.9
ebi1-2	8	54	854	2	2014	9	2	245	27.7
ebi1-2	8	54	854	2	2014	9	9	252	33.3
ebi1-2	8	54	854	2	2014	9	16	259	28.2
ebi1-2	8	54	854	2	2014	9	23	266	29.5
ebi1-2	8	54	854	2	2014	9	29	272	14.7
ebi1-2	8	54	854	2	2014	10	6	279	8.4
ebi1-2	8	54	854	3	2014	8	25	237	29.8
ebi1-2	8	54	854	3	2014	9	2	245	26.2
ebi1-2	8	54	854	3	2014	9	9	252	32.6
ebi1-2	8	54	854	3	2014	9	16	259	26.8
ebi1-2	8	54	854	3	2014	9	23	266	19.4
ebi1-2	8	54	854	3	2014	9	29	272	25.5
ebi1-2	8	54	854	3	2014	10	6	279	8.9
ebi1-2	8	54	854	4	2014	8	25	237	22.5
ebi1-2	8	54	854	4	2014	9	2	245	31.5
ebi1-2	8	54	854	4	2014	9	9	252	20.5
ebi1-2	8	54	854	4	2014	9	16	259	20.6
ebi1-2	8	54	854	4	2014	9	23	266	20.2
ebi1-2	8	54	854	4	2014	9	29	272	16.2
ebi1-2	8	54	854	4	2014	10	6	279	15.7
ebi1-2	8	54	854	5	2014	8	25	237	34.6
ebi1-2	8	54	854	5	2014	9	2	245	24.5
ebi1-2	8	54	854	5	2014	9	9	252	17.1
ebi1-2	8	54	854	5	2014	9	16	259	13.5
ebi1-2	8	54	854	5	2014	9	23	266	19.1
ebi1-2	8	54	854	5	2014	9	29	272	17.1
ebi1-2	8	54	854	5	2014	10	6	279	12.1
ebi1-2	3	60	360	1	2014	8	25	237	28.2
ebi1-2	3	60	360	1	2014	9	2	245	33.4
ebi1-2	3	60	360	1	2014	9	9	252	23.5
ebi1-2	3	60	360	1	2014	9	16	259	20.9
ebi1-2	3	60	360	1	2014	9	23	266	9.3
ebi1-2	3	60	360	1	2014	9	29	272	23.4
ebi1-2	3	60	360	1	2014	10	6	279	9.3
ebi1-2	3	60	360	2	2014	8	25	237	32.3
ebi1-2	3	60	360	2	2014	9	2	245	28.6
ebi1-2	3	60	360	2	2014	9	9	252	32.4
ebi1-2	3	60	360	2	2014	9	16	259	25.1
ebi1-2	3	60	360	2	2014	9	23	266	24
ebi1-2	3	60	360	2	2014	9	29	272	9.2
ebi1-2	3	60	360	2	2014	10	6	279	14
ebi1-2	3	60	360	3	2014	8	25	237	31
ebi1-2	3	60	360	3	2014	9	2	245	33.4
ebi1-2	3	60	360	3	2014	9	9	252	27.3
ebi1-2	3	60	360	3	2014	9	16	259	32.1
ebi1-2	3	60	360	3	2014	9	23	266	25.2
ebi1-2	3	60	360	3	2014	9	29	272	11
ebi1-2	3	60	360	3	2014	10	6	279	5.8
ebi1-2	3	60	360	4	2014	8	25	237	36.5
ebi1-2	3	60	360	4	2014	9	2	245	28.7
ebi1-2	3	60	360	4	2014	9	9	252	29.2
ebi1-2	3	60	360	4	2014	9	16	259	20.6
ebi1-2	3	60	360	4	2014	9	23	266	17.1
ebi1-2	3	60	360	4	2014	9	29	272	5.6
ebi1-2	3	60	360	4	2014	10	6	279	4.2
ebi1-2	3	60	360	5	2014	8	25	237	27.7
ebi1-2	3	60	360	5	2014	9	2	245	59.2
ebi1-2	3	60	360	5	2014	9	9	252	33.2
ebi1-2	3	60	360	5	2014	9	16	259	13.1
ebi1-2	3	60	360	5	2014	9	23	266	20.7
ebi1-2	3	60	360	5	2014	9	29	272	11.8
ebi1-2	3	60	360	5	2014	10	6	279	7
ebi1-2	8	57	857	1	2014	8	25	237	30.3
ebi1-2	8	57	857	1	2014	9	2	245	30.7
ebi1-2	8	57	857	1	2014	9	9	252	27.4
ebi1-2	8	57	857	1	2014	9	16	259	27.8
ebi1-2	8	57	857	1	2014	9	23	266	23.7
ebi1-2	8	57	857	1	2014	9	29	272	23
ebi1-2	8	57	857	1	2014	10	6	279	13
ebi1-2	8	57	857	2	2014	8	25	237	21.9
ebi1-2	8	57	857	2	2014	9	2	245	23.3
ebi1-2	8	57	857	2	2014	9	9	252	18.6
ebi1-2	8	57	857	2	2014	9	16	259	17.8
ebi1-2	8	57	857	2	2014	9	23	266	14.7
ebi1-2	8	57	857	2	2014	9	29	272	12.6
ebi1-2	8	57	857	2	2014	10	6	279	15.1
ebi1-2	8	57	857	3	2014	8	25	237	23.5
ebi1-2	8	57	857	3	2014	9	2	245	23
ebi1-2	8	57	857	3	2014	9	9	252	16.8
ebi1-2	8	57	857	3	2014	9	16	259	19.6
ebi1-2	8	57	857	3	2014	9	23	266	20
ebi1-2	8	57	857	3	2014	9	29	272	17.6
ebi1-2	8	57	857	3	2014	10	6	279	20
ebi1-2	8	57	857	4	2014	8	25	237	17.7
ebi1-2	8	57	857	4	2014	9	2	245	20.7
ebi1-2	8	57	857	4	2014	9	9	252	21.5
ebi1-2	8	57	857	4	2014	9	16	259	28.2
ebi1-2	8	57	857	4	2014	9	23	266	13
ebi1-2	8	57	857	4	2014	9	29	272	20.8
ebi1-2	8	57	857	4	2014	10	6	279	7
ebi1-2	8	57	857	5	2014	8	25	237	19.5
ebi1-2	8	57	857	5	2014	9	2	245	20.5
ebi1-2	8	57	857	5	2014	9	9	252	23.6
ebi1-2	8	57	857	5	2014	9	16	259	21.3
ebi1-2	8	57	857	5	2014	9	23	266	23.1
ebi1-2	8	57	857	5	2014	9	29	272	18.7
ebi1-2	8	57	857	5	2014	10	6	279	17.8
ebi1-3	3	7	37	1	2014	8	25	237	31.4
ebi1-3	3	7	37	1	2014	9	2	245	22.6
ebi1-3	3	7	37	1	2014	9	9	252	35.1
ebi1-3	3	7	37	1	2014	9	16	259	23
ebi1-3	3	7	37	1	2014	9	23	266	35.2
ebi1-3	3	7	37	1	2014	9	29	272	28.8
ebi1-3	3	7	37	1	2014	10	6	279	18
ebi1-3	3	7	37	2	2014	8	25	237	24.6
ebi1-3	3	7	37	2	2014	9	2	245	27.6
ebi1-3	3	7	37	2	2014	9	9	252	20.6
ebi1-3	3	7	37	2	2014	9	16	259	22.3
ebi1-3	3	7	37	2	2014	9	23	266	19.8
ebi1-3	3	7	37	2	2014	9	29	272	18.9
ebi1-3	3	7	37	2	2014	10	6	279	10.7
ebi1-3	3	7	37	3	2014	8	25	237	20.2
ebi1-3	3	7	37	3	2014	9	2	245	26.9
ebi1-3	3	7	37	3	2014	9	9	252	21.9
ebi1-3	3	7	37	3	2014	9	16	259	15.1
ebi1-3	3	7	37	3	2014	9	23	266	22
ebi1-3	3	7	37	3	2014	9	29	272	16.9
ebi1-3	3	7	37	3	2014	10	6	279	15.7
ebi1-3	3	7	37	4	2014	8	25	237	24.1
ebi1-3	3	7	37	4	2014	9	2	245	24.2
ebi1-3	3	7	37	4	2014	9	9	252	26.9
ebi1-3	3	7	37	4	2014	9	16	259	13.6
ebi1-3	3	7	37	4	2014	9	23	266	17.3
ebi1-3	3	7	37	4	2014	9	29	272	16.5
ebi1-3	3	7	37	4	2014	10	6	279	13
ebi1-3	3	7	37	5	2014	8	25	237	20.2
ebi1-3	3	7	37	5	2014	9	2	245	21.7
ebi1-3	3	7	37	5	2014	9	9	252	19.8
ebi1-3	3	7	37	5	2014	9	16	259	18.5
ebi1-3	3	7	37	5	2014	9	23	266	14.8
ebi1-3	3	7	37	5	2014	9	29	272	5.1
ebi1-3	3	7	37	5	2014	10	6	279	19.3
ebi1-3	12	7	127	1	2014	8	25	237	30.6
ebi1-3	12	7	127	1	2014	9	2	245	38.7
ebi1-3	12	7	127	1	2014	9	9	252	35.6
ebi1-3	12	7	127	1	2014	9	16	259	28.7
ebi1-3	12	7	127	1	2014	9	23	266	29.7
ebi1-3	12	7	127	1	2014	9	29	272	24
ebi1-3	12	7	127	1	2014	10	6	279	20
ebi1-3	12	7	127	2	2014	8	25	237	35.9
ebi1-3	12	7	127	2	2014	9	2	245	32.7
ebi1-3	12	7	127	2	2014	9	9	252	40.4
ebi1-3	12	7	127	2	2014	9	16	259	42
ebi1-3	12	7	127	2	2014	9	23	266	30.5
ebi1-3	12	7	127	2	2014	9	29	272	26.6
ebi1-3	12	7	127	2	2014	10	6	279	19.1
ebi1-3	12	7	127	3	2014	8	25	237	33.1
ebi1-3	12	7	127	3	2014	9	2	245	34.1
ebi1-3	12	7	127	3	2014	9	9	252	27.5
ebi1-3	12	7	127	3	2014	9	16	259	27.9
ebi1-3	12	7	127	3	2014	9	23	266	25.3
ebi1-3	12	7	127	3	2014	9	29	272	24.3
ebi1-3	12	7	127	3	2014	10	6	279	16.8
ebi1-3	12	7	127	4	2014	8	25	237	37.5
ebi1-3	12	7	127	4	2014	9	2	245	34.3
ebi1-3	12	7	127	4	2014	9	9	252	39.9
ebi1-3	12	7	127	4	2014	9	16	259	30.9
ebi1-3	12	7	127	4	2014	9	23	266	34.7
ebi1-3	12	7	127	4	2014	9	29	272	23.3
ebi1-3	12	7	127	4	2014	10	6	279	22.5
ebi1-3	12	7	127	5	2014	8	25	237	35.1
ebi1-3	12	7	127	5	2014	9	2	245	33.3
ebi1-3	12	7	127	5	2014	9	9	252	34.1
ebi1-3	12	7	127	5	2014	9	16	259	26.8
ebi1-3	12	7	127	5	2014	9	23	266	16.4
ebi1-3	12	7	127	5	2014	9	29	272	17.7
ebi1-3	12	7	127	5	2014	10	6	279	16.2
ebi1-3	3	9	39	1	2014	8	25	237	NA
ebi1-3	3	9	39	1	2014	9	2	245	NA
ebi1-3	3	9	39	1	2014	9	9	252	NA
ebi1-3	3	9	39	1	2014	9	16	259	NA
ebi1-3	3	9	39	1	2014	9	23	266	NA
ebi1-3	3	9	39	1	2014	9	29	272	NA
ebi1-3	3	9	39	1	2014	10	6	279	NA
ebi1-3	3	9	39	2	2014	8	25	237	NA
ebi1-3	3	9	39	2	2014	9	2	245	NA
ebi1-3	3	9	39	2	2014	9	9	252	NA
ebi1-3	3	9	39	2	2014	9	16	259	NA
ebi1-3	3	9	39	2	2014	9	23	266	NA
ebi1-3	3	9	39	2	2014	9	29	272	NA
ebi1-3	3	9	39	2	2014	10	6	279	NA
ebi1-3	3	9	39	3	2014	8	25	237	NA
ebi1-3	3	9	39	3	2014	9	2	245	NA
ebi1-3	3	9	39	3	2014	9	9	252	NA
ebi1-3	3	9	39	3	2014	9	16	259	NA
ebi1-3	3	9	39	3	2014	9	23	266	NA
ebi1-3	3	9	39	3	2014	9	29	272	NA
ebi1-3	3	9	39	3	2014	10	6	279	NA
ebi1-3	3	9	39	4	2014	8	25	237	NA
ebi1-3	3	9	39	4	2014	9	2	245	NA
ebi1-3	3	9	39	4	2014	9	9	252	NA
ebi1-3	3	9	39	4	2014	9	16	259	NA
ebi1-3	3	9	39	4	2014	9	23	266	NA
ebi1-3	3	9	39	4	2014	9	29	272	NA
ebi1-3	3	9	39	4	2014	10	6	279	NA
ebi1-3	3	9	39	5	2014	8	25	237	NA
ebi1-3	3	9	39	5	2014	9	2	245	NA
ebi1-3	3	9	39	5	2014	9	9	252	NA
ebi1-3	3	9	39	5	2014	9	16	259	NA
ebi1-3	3	9	39	5	2014	9	23	266	NA
ebi1-3	3	9	39	5	2014	9	29	272	NA
ebi1-3	3	9	39	5	2014	10	6	279	NA
ebi1-3	7	12	712	1	2014	8	25	237	26.8
ebi1-3	7	12	712	1	2014	9	2	245	25.6
ebi1-3	7	12	712	1	2014	9	9	252	29.8
ebi1-3	7	12	712	1	2014	9	16	259	27.2
ebi1-3	7	12	712	1	2014	9	23	266	22.6
ebi1-3	7	12	712	1	2014	9	29	272	15.9
ebi1-3	7	12	712	1	2014	10	6	279	16.5
ebi1-3	7	12	712	2	2014	8	25	237	27
ebi1-3	7	12	712	2	2014	9	2	245	22.6
ebi1-3	7	12	712	2	2014	9	9	252	24.5
ebi1-3	7	12	712	2	2014	9	16	259	24.9
ebi1-3	7	12	712	2	2014	9	23	266	25.9
ebi1-3	7	12	712	2	2014	9	29	272	23.6
ebi1-3	7	12	712	2	2014	10	6	279	15.1
ebi1-3	7	12	712	3	2014	8	25	237	24.9
ebi1-3	7	12	712	3	2014	9	2	245	26.6
ebi1-3	7	12	712	3	2014	9	9	252	24.7
ebi1-3	7	12	712	3	2014	9	16	259	19.7
ebi1-3	7	12	712	3	2014	9	23	266	28.1
ebi1-3	7	12	712	3	2014	9	29	272	16.3
ebi1-3	7	12	712	3	2014	10	6	279	20.6
ebi1-3	7	12	712	4	2014	8	25	237	28.2
ebi1-3	7	12	712	4	2014	9	2	245	26.9
ebi1-3	7	12	712	4	2014	9	9	252	23
ebi1-3	7	12	712	4	2014	9	16	259	29.5
ebi1-3	7	12	712	4	2014	9	23	266	25
ebi1-3	7	12	712	4	2014	9	29	272	17.9
ebi1-3	7	12	712	4	2014	10	6	279	13.6
ebi1-3	7	12	712	5	2014	8	25	237	23.1
ebi1-3	7	12	712	5	2014	9	2	245	25
ebi1-3	7	12	712	5	2014	9	9	252	28.1
ebi1-3	7	12	712	5	2014	9	16	259	23.4
ebi1-3	7	12	712	5	2014	9	23	266	23.8
ebi1-3	7	12	712	5	2014	9	29	272	21.5
ebi1-3	7	12	712	5	2014	10	6	279	16.2
ebi1-3	3	15	315	1	2014	8	25	237	24.2
ebi1-3	3	15	315	1	2014	9	2	245	20.3
ebi1-3	3	15	315	1	2014	9	9	252	26.3
ebi1-3	3	15	315	1	2014	9	16	259	13.6
ebi1-3	3	15	315	1	2014	9	23	266	16
ebi1-3	3	15	315	1	2014	9	29	272	10.1
ebi1-3	3	15	315	1	2014	10	6	279	12.3
ebi1-3	3	15	315	2	2014	8	25	237	30.2
ebi1-3	3	15	315	2	2014	9	2	245	30.1
ebi1-3	3	15	315	2	2014	9	9	252	25.4
ebi1-3	3	15	315	2	2014	9	16	259	12.2
ebi1-3	3	15	315	2	2014	9	23	266	10.7
ebi1-3	3	15	315	2	2014	9	29	272	12.6
ebi1-3	3	15	315	2	2014	10	6	279	9.1
ebi1-3	3	15	315	3	2014	8	25	237	23.6
ebi1-3	3	15	315	3	2014	9	2	245	29.8
ebi1-3	3	15	315	3	2014	9	9	252	21.8
ebi1-3	3	15	315	3	2014	9	16	259	17.5
ebi1-3	3	15	315	3	2014	9	23	266	17
ebi1-3	3	15	315	3	2014	9	29	272	11.8
ebi1-3	3	15	315	3	2014	10	6	279	8.7
ebi1-3	3	15	315	4	2014	8	25	237	26.7
ebi1-3	3	15	315	4	2014	9	2	245	17.8
ebi1-3	3	15	315	4	2014	9	9	252	18.3
ebi1-3	3	15	315	4	2014	9	16	259	12.4
ebi1-3	3	15	315	4	2014	9	23	266	14.5
ebi1-3	3	15	315	4	2014	9	29	272	13.4
ebi1-3	3	15	315	4	2014	10	6	279	7.6
ebi1-3	3	15	315	5	2014	8	25	237	29.2
ebi1-3	3	15	315	5	2014	9	2	245	27.8
ebi1-3	3	15	315	5	2014	9	9	252	15.1
ebi1-3	3	15	315	5	2014	9	16	259	27.8
ebi1-3	3	15	315	5	2014	9	23	266	23.4
ebi1-3	3	15	315	5	2014	9	29	272	10.4
ebi1-3	3	15	315	5	2014	10	6	279	2.7
ebi1-3	10	18	1018	1	2014	8	25	237	37.5
ebi1-3	10	18	1018	1	2014	9	2	245	34.5
ebi1-3	10	18	1018	1	2014	9	9	252	33.9
ebi1-3	10	18	1018	1	2014	9	16	259	21.8
ebi1-3	10	18	1018	1	2014	9	23	266	19.7
ebi1-3	10	18	1018	1	2014	9	29	272	7.9
ebi1-3	10	18	1018	1	2014	10	6	279	5.8
ebi1-3	10	18	1018	2	2014	8	25	237	37.3
ebi1-3	10	18	1018	2	2014	9	2	245	33.3
ebi1-3	10	18	1018	2	2014	9	9	252	28.3
ebi1-3	10	18	1018	2	2014	9	16	259	16.6
ebi1-3	10	18	1018	2	2014	9	23	266	12.3
ebi1-3	10	18	1018	2	2014	9	29	272	10
ebi1-3	10	18	1018	2	2014	10	6	279	3.4
ebi1-3	10	18	1018	3	2014	8	25	237	34.1
ebi1-3	10	18	1018	3	2014	9	2	245	33.3
ebi1-3	10	18	1018	3	2014	9	9	252	27
ebi1-3	10	18	1018	3	2014	9	16	259	16.9
ebi1-3	10	18	1018	3	2014	9	23	266	21.1
ebi1-3	10	18	1018	3	2014	9	29	272	12.9
ebi1-3	10	18	1018	3	2014	10	6	279	10
ebi1-3	10	18	1018	4	2014	8	25	237	21.5
ebi1-3	10	18	1018	4	2014	9	2	245	31.8
ebi1-3	10	18	1018	4	2014	9	9	252	28.8
ebi1-3	10	18	1018	4	2014	9	16	259	31.2
ebi1-3	10	18	1018	4	2014	9	23	266	14.5
ebi1-3	10	18	1018	4	2014	9	29	272	8
ebi1-3	10	18	1018	4	2014	10	6	279	15
ebi1-3	10	18	1018	5	2014	8	25	237	21
ebi1-3	10	18	1018	5	2014	9	2	245	30.6
ebi1-3	10	18	1018	5	2014	9	9	252	29.1
ebi1-3	10	18	1018	5	2014	9	16	259	26.3
ebi1-3	10	18	1018	5	2014	9	23	266	21.5
ebi1-3	10	18	1018	5	2014	9	29	272	7.7
ebi1-3	10	18	1018	5	2014	10	6	279	6.1
ebi1-3	5	28	528	1	2014	8	25	237	29.7
ebi1-3	5	28	528	1	2014	9	2	245	26.3
ebi1-3	5	28	528	1	2014	9	9	252	24.5
ebi1-3	5	28	528	1	2014	9	16	259	25.8
ebi1-3	5	28	528	1	2014	9	23	266	19.8
ebi1-3	5	28	528	1	2014	9	29	272	6.4
ebi1-3	5	28	528	1	2014	10	6	279	3.4
ebi1-3	5	28	528	2	2014	8	25	237	26.6
ebi1-3	5	28	528	2	2014	9	2	245	25.4
ebi1-3	5	28	528	2	2014	9	9	252	15.7
ebi1-3	5	28	528	2	2014	9	16	259	19.8
ebi1-3	5	28	528	2	2014	9	23	266	13.6
ebi1-3	5	28	528	2	2014	9	29	272	12
ebi1-3	5	28	528	2	2014	10	6	279	4.7
ebi1-3	5	28	528	3	2014	8	25	237	25.5
ebi1-3	5	28	528	3	2014	9	2	245	24.4
ebi1-3	5	28	528	3	2014	9	9	252	23.9
ebi1-3	5	28	528	3	2014	9	16	259	15.8
ebi1-3	5	28	528	3	2014	9	23	266	12.4
ebi1-3	5	28	528	3	2014	9	29	272	6.4
ebi1-3	5	28	528	3	2014	10	6	279	7.5
ebi1-3	5	28	528	4	2014	8	25	237	21.5
ebi1-3	5	28	528	4	2014	9	2	245	30.3
ebi1-3	5	28	528	4	2014	9	9	252	24.5
ebi1-3	5	28	528	4	2014	9	16	259	22.3
ebi1-3	5	28	528	4	2014	9	23	266	22.7
ebi1-3	5	28	528	4	2014	9	29	272	7.9
ebi1-3	5	28	528	4	2014	10	6	279	8.5
ebi1-3	5	28	528	5	2014	8	25	237	29.1
ebi1-3	5	28	528	5	2014	9	2	245	24.2
ebi1-3	5	28	528	5	2014	9	9	252	20.4
ebi1-3	5	28	528	5	2014	9	16	259	18.1
ebi1-3	5	28	528	5	2014	9	23	266	20.3
ebi1-3	5	28	528	5	2014	9	29	272	8.1
ebi1-3	5	28	528	5	2014	10	6	279	3.3
ebi1-3	11	22	1122	1	2014	8	25	237	28.9
ebi1-3	11	22	1122	1	2014	9	2	245	20.8
ebi1-3	11	22	1122	1	2014	9	9	252	17.5
ebi1-3	11	22	1122	1	2014	9	16	259	16.6
ebi1-3	11	22	1122	1	2014	9	23	266	13.8
ebi1-3	11	22	1122	1	2014	9	29	272	15.1
ebi1-3	11	22	1122	1	2014	10	6	279	7.8
ebi1-3	11	22	1122	2	2014	8	25	237	19.4
ebi1-3	11	22	1122	2	2014	9	2	245	25.2
ebi1-3	11	22	1122	2	2014	9	9	252	24.8
ebi1-3	11	22	1122	2	2014	9	16	259	25.1
ebi1-3	11	22	1122	2	2014	9	23	266	22.8
ebi1-3	11	22	1122	2	2014	9	29	272	12.8
ebi1-3	11	22	1122	2	2014	10	6	279	10.1
ebi1-3	11	22	1122	3	2014	8	25	237	26.9
ebi1-3	11	22	1122	3	2014	9	2	245	22.7
ebi1-3	11	22	1122	3	2014	9	9	252	16.6
ebi1-3	11	22	1122	3	2014	9	16	259	16.6
ebi1-3	11	22	1122	3	2014	9	23	266	14.6
ebi1-3	11	22	1122	3	2014	9	29	272	14.8
ebi1-3	11	22	1122	3	2014	10	6	279	10.3
ebi1-3	11	22	1122	4	2014	8	25	237	20.6
ebi1-3	11	22	1122	4	2014	9	2	245	25.1
ebi1-3	11	22	1122	4	2014	9	9	252	22.6
ebi1-3	11	22	1122	4	2014	9	16	259	21
ebi1-3	11	22	1122	4	2014	9	23	266	24.1
ebi1-3	11	22	1122	4	2014	9	29	272	19.4
ebi1-3	11	22	1122	4	2014	10	6	279	13.5
ebi1-3	11	22	1122	5	2014	8	25	237	20.7
ebi1-3	11	22	1122	5	2014	9	2	245	14.8
ebi1-3	11	22	1122	5	2014	9	9	252	18.2
ebi1-3	11	22	1122	5	2014	9	16	259	11.6
ebi1-3	11	22	1122	5	2014	9	23	266	18.3
ebi1-3	11	22	1122	5	2014	9	29	272	13.1
ebi1-3	11	22	1122	5	2014	10	6	279	12.9
ebi1-3	4	30	430	1	2014	8	25	237	29.3
ebi1-3	4	30	430	1	2014	9	2	245	37.2
ebi1-3	4	30	430	1	2014	9	9	252	18.4
ebi1-3	4	30	430	1	2014	9	16	259	14.5
ebi1-3	4	30	430	1	2014	9	23	266	24.7
ebi1-3	4	30	430	1	2014	9	29	272	25.4
ebi1-3	4	30	430	1	2014	10	6	279	16.6
ebi1-3	4	30	430	2	2014	8	25	237	30.9
ebi1-3	4	30	430	2	2014	9	2	245	27
ebi1-3	4	30	430	2	2014	9	9	252	31.9
ebi1-3	4	30	430	2	2014	9	16	259	28.5
ebi1-3	4	30	430	2	2014	9	23	266	8.3
ebi1-3	4	30	430	2	2014	9	29	272	7.1
ebi1-3	4	30	430	2	2014	10	6	279	16.1
ebi1-3	4	30	430	3	2014	8	25	237	28
ebi1-3	4	30	430	3	2014	9	2	245	23.4
ebi1-3	4	30	430	3	2014	9	9	252	21.8
ebi1-3	4	30	430	3	2014	9	16	259	29.7
ebi1-3	4	30	430	3	2014	9	23	266	28.9
ebi1-3	4	30	430	3	2014	9	29	272	15.2
ebi1-3	4	30	430	3	2014	10	6	279	11.8
ebi1-3	4	30	430	4	2014	8	25	237	36.2
ebi1-3	4	30	430	4	2014	9	2	245	32.8
ebi1-3	4	30	430	4	2014	9	9	252	33.8
ebi1-3	4	30	430	4	2014	9	16	259	23.2
ebi1-3	4	30	430	4	2014	9	23	266	23.5
ebi1-3	4	30	430	4	2014	9	29	272	21.1
ebi1-3	4	30	430	4	2014	10	6	279	16.2
ebi1-3	4	30	430	5	2014	8	25	237	38.3
ebi1-3	4	30	430	5	2014	9	2	245	27.4
ebi1-3	4	30	430	5	2014	9	9	252	25.7
ebi1-3	4	30	430	5	2014	9	16	259	25.1
ebi1-3	4	30	430	5	2014	9	23	266	19.1
ebi1-3	4	30	430	5	2014	9	29	272	13
ebi1-3	4	30	430	5	2014	10	6	279	20
ebi1-3	10	35	1035	1	2014	8	25	237	8.4
ebi1-3	10	35	1035	1	2014	9	2	245	NA
ebi1-3	10	35	1035	1	2014	9	9	252	NA
ebi1-3	10	35	1035	1	2014	9	16	259	NA
ebi1-3	10	35	1035	1	2014	9	23	266	NA
ebi1-3	10	35	1035	1	2014	9	29	272	NA
ebi1-3	10	35	1035	1	2014	10	6	279	NA
ebi1-3	10	35	1035	2	2014	8	25	237	10.7
ebi1-3	10	35	1035	2	2014	9	2	245	NA
ebi1-3	10	35	1035	2	2014	9	9	252	NA
ebi1-3	10	35	1035	2	2014	9	16	259	NA
ebi1-3	10	35	1035	2	2014	9	23	266	NA
ebi1-3	10	35	1035	2	2014	9	29	272	NA
ebi1-3	10	35	1035	2	2014	10	6	279	NA
ebi1-3	10	35	1035	3	2014	8	25	237	7.1
ebi1-3	10	35	1035	3	2014	9	2	245	NA
ebi1-3	10	35	1035	3	2014	9	9	252	NA
ebi1-3	10	35	1035	3	2014	9	16	259	NA
ebi1-3	10	35	1035	3	2014	9	23	266	NA
ebi1-3	10	35	1035	3	2014	9	29	272	NA
ebi1-3	10	35	1035	3	2014	10	6	279	NA
ebi1-3	10	35	1035	4	2014	8	25	237	7.1
ebi1-3	10	35	1035	4	2014	9	2	245	NA
ebi1-3	10	35	1035	4	2014	9	9	252	NA
ebi1-3	10	35	1035	4	2014	9	16	259	NA
ebi1-3	10	35	1035	4	2014	9	23	266	NA
ebi1-3	10	35	1035	4	2014	9	29	272	NA
ebi1-3	10	35	1035	4	2014	10	6	279	NA
ebi1-3	10	35	1035	5	2014	8	25	237	6.9
ebi1-3	10	35	1035	5	2014	9	2	245	NA
ebi1-3	10	35	1035	5	2014	9	9	252	NA
ebi1-3	10	35	1035	5	2014	9	16	259	NA
ebi1-3	10	35	1035	5	2014	9	23	266	NA
ebi1-3	10	35	1035	5	2014	9	29	272	NA
ebi1-3	10	35	1035	5	2014	10	6	279	NA
ebi1-3	4	39	439	1	2014	8	25	237	14.6
ebi1-3	4	39	439	1	2014	9	2	245	NA
ebi1-3	4	39	439	1	2014	9	9	252	NA
ebi1-3	4	39	439	1	2014	9	16	259	NA
ebi1-3	4	39	439	1	2014	9	23	266	NA
ebi1-3	4	39	439	1	2014	9	29	272	0.9
ebi1-3	4	39	439	1	2014	10	6	279	NA
ebi1-3	4	39	439	2	2014	8	25	237	12.7
ebi1-3	4	39	439	2	2014	9	2	245	NA
ebi1-3	4	39	439	2	2014	9	9	252	NA
ebi1-3	4	39	439	2	2014	9	16	259	NA
ebi1-3	4	39	439	2	2014	9	23	266	NA
ebi1-3	4	39	439	2	2014	9	29	272	0.9
ebi1-3	4	39	439	2	2014	10	6	279	NA
ebi1-3	4	39	439	3	2014	8	25	237	11
ebi1-3	4	39	439	3	2014	9	2	245	NA
ebi1-3	4	39	439	3	2014	9	9	252	NA
ebi1-3	4	39	439	3	2014	9	16	259	NA
ebi1-3	4	39	439	3	2014	9	23	266	NA
ebi1-3	4	39	439	3	2014	9	29	272	0.9
ebi1-3	4	39	439	3	2014	10	6	279	NA
ebi1-3	4	39	439	4	2014	8	25	237	9.7
ebi1-3	4	39	439	4	2014	9	2	245	NA
ebi1-3	4	39	439	4	2014	9	9	252	NA
ebi1-3	4	39	439	4	2014	9	16	259	NA
ebi1-3	4	39	439	4	2014	9	23	266	NA
ebi1-3	4	39	439	4	2014	9	29	272	0.9
ebi1-3	4	39	439	4	2014	10	6	279	NA
ebi1-3	4	39	439	5	2014	8	25	237	10.7
ebi1-3	4	39	439	5	2014	9	2	245	NA
ebi1-3	4	39	439	5	2014	9	9	252	NA
ebi1-3	4	39	439	5	2014	9	16	259	NA
ebi1-3	4	39	439	5	2014	9	23	266	NA
ebi1-3	4	39	439	5	2014	9	29	272	0.9
ebi1-3	4	39	439	5	2014	10	6	279	NA
ebi1-3	10	39	1039	1	2014	8	25	237	29
ebi1-3	10	39	1039	1	2014	9	2	245	32.3
ebi1-3	10	39	1039	1	2014	9	9	252	22.7
ebi1-3	10	39	1039	1	2014	9	16	259	27.9
ebi1-3	10	39	1039	1	2014	9	23	266	26
ebi1-3	10	39	1039	1	2014	9	29	272	16.8
ebi1-3	10	39	1039	1	2014	10	6	279	15.8
ebi1-3	10	39	1039	2	2014	8	25	237	32.2
ebi1-3	10	39	1039	2	2014	9	2	245	26
ebi1-3	10	39	1039	2	2014	9	9	252	20.4
ebi1-3	10	39	1039	2	2014	9	16	259	22.7
ebi1-3	10	39	1039	2	2014	9	23	266	16.6
ebi1-3	10	39	1039	2	2014	9	29	272	16.9
ebi1-3	10	39	1039	2	2014	10	6	279	6.9
ebi1-3	10	39	1039	3	2014	8	25	237	23.7
ebi1-3	10	39	1039	3	2014	9	2	245	18.4
ebi1-3	10	39	1039	3	2014	9	9	252	16.3
ebi1-3	10	39	1039	3	2014	9	16	259	18.9
ebi1-3	10	39	1039	3	2014	9	23	266	14.4
ebi1-3	10	39	1039	3	2014	9	29	272	10.5
ebi1-3	10	39	1039	3	2014	10	6	279	9.1
ebi1-3	10	39	1039	4	2014	8	25	237	21.5
ebi1-3	10	39	1039	4	2014	9	2	245	30.9
ebi1-3	10	39	1039	4	2014	9	9	252	26.4
ebi1-3	10	39	1039	4	2014	9	16	259	22
ebi1-3	10	39	1039	4	2014	9	23	266	25.3
ebi1-3	10	39	1039	4	2014	9	29	272	12
ebi1-3	10	39	1039	4	2014	10	6	279	13.1
ebi1-3	10	39	1039	5	2014	8	25	237	31.7
ebi1-3	10	39	1039	5	2014	9	2	245	24.5
ebi1-3	10	39	1039	5	2014	9	9	252	16.9
ebi1-3	10	39	1039	5	2014	9	16	259	16.4
ebi1-3	10	39	1039	5	2014	9	23	266	17
ebi1-3	10	39	1039	5	2014	9	29	272	11
ebi1-3	10	39	1039	5	2014	10	6	279	8.6
ebi1-3	1	43	143	1	2014	8	25	237	23.7
ebi1-3	1	43	143	1	2014	9	2	245	31.6
ebi1-3	1	43	143	1	2014	9	9	252	31.7
ebi1-3	1	43	143	1	2014	9	16	259	10.4
ebi1-3	1	43	143	1	2014	9	23	266	21.2
ebi1-3	1	43	143	1	2014	9	29	272	31
ebi1-3	1	43	143	1	2014	10	6	279	14.8
ebi1-3	1	43	143	2	2014	8	25	237	37
ebi1-3	1	43	143	2	2014	9	2	245	21.6
ebi1-3	1	43	143	2	2014	9	9	252	35.9
ebi1-3	1	43	143	2	2014	9	16	259	12.7
ebi1-3	1	43	143	2	2014	9	23	266	22.8
ebi1-3	1	43	143	2	2014	9	29	272	14.3
ebi1-3	1	43	143	2	2014	10	6	279	13.3
ebi1-3	1	43	143	3	2014	8	25	237	28.7
ebi1-3	1	43	143	3	2014	9	2	245	31.5
ebi1-3	1	43	143	3	2014	9	9	252	20.2
ebi1-3	1	43	143	3	2014	9	16	259	10.6
ebi1-3	1	43	143	3	2014	9	23	266	14.2
ebi1-3	1	43	143	3	2014	9	29	272	23.6
ebi1-3	1	43	143	3	2014	10	6	279	8
ebi1-3	1	43	143	4	2014	8	25	237	33
ebi1-3	1	43	143	4	2014	9	2	245	29.1
ebi1-3	1	43	143	4	2014	9	9	252	26.6
ebi1-3	1	43	143	4	2014	9	16	259	8.7
ebi1-3	1	43	143	4	2014	9	23	266	24.8
ebi1-3	1	43	143	4	2014	9	29	272	11.2
ebi1-3	1	43	143	4	2014	10	6	279	9.8
ebi1-3	1	43	143	5	2014	8	25	237	24.6
ebi1-3	1	43	143	5	2014	9	2	245	27.8
ebi1-3	1	43	143	5	2014	9	9	252	31.5
ebi1-3	1	43	143	5	2014	9	16	259	12.1
ebi1-3	1	43	143	5	2014	9	23	266	20.7
ebi1-3	1	43	143	5	2014	9	29	272	11.2
ebi1-3	1	43	143	5	2014	10	6	279	16.5
ebi1-3	11	44	1144	1	2014	8	25	237	31.3
ebi1-3	11	44	1144	1	2014	9	2	245	29.8
ebi1-3	11	44	1144	1	2014	9	9	252	24.9
ebi1-3	11	44	1144	1	2014	9	16	259	22.6
ebi1-3	11	44	1144	1	2014	9	23	266	26
ebi1-3	11	44	1144	1	2014	9	29	272	10.2
ebi1-3	11	44	1144	1	2014	10	6	279	10.2
ebi1-3	11	44	1144	2	2014	8	25	237	30.3
ebi1-3	11	44	1144	2	2014	9	2	245	28.5
ebi1-3	11	44	1144	2	2014	9	9	252	22.6
ebi1-3	11	44	1144	2	2014	9	16	259	17.5
ebi1-3	11	44	1144	2	2014	9	23	266	21.5
ebi1-3	11	44	1144	2	2014	9	29	272	12.5
ebi1-3	11	44	1144	2	2014	10	6	279	6.7
ebi1-3	11	44	1144	3	2014	8	25	237	23.9
ebi1-3	11	44	1144	3	2014	9	2	245	31
ebi1-3	11	44	1144	3	2014	9	9	252	29.9
ebi1-3	11	44	1144	3	2014	9	16	259	24.7
ebi1-3	11	44	1144	3	2014	9	23	266	18.9
ebi1-3	11	44	1144	3	2014	9	29	272	14.5
ebi1-3	11	44	1144	3	2014	10	6	279	7.3
ebi1-3	11	44	1144	4	2014	8	25	237	29.4
ebi1-3	11	44	1144	4	2014	9	2	245	23.2
ebi1-3	11	44	1144	4	2014	9	9	252	26.8
ebi1-3	11	44	1144	4	2014	9	16	259	22.5
ebi1-3	11	44	1144	4	2014	9	23	266	28
ebi1-3	11	44	1144	4	2014	9	29	272	11.4
ebi1-3	11	44	1144	4	2014	10	6	279	10.6
ebi1-3	11	44	1144	5	2014	8	25	237	29.6
ebi1-3	11	44	1144	5	2014	9	2	245	34.3
ebi1-3	11	44	1144	5	2014	9	9	252	32.7
ebi1-3	11	44	1144	5	2014	9	16	259	31.3
ebi1-3	11	44	1144	5	2014	9	23	266	14.1
ebi1-3	11	44	1144	5	2014	9	29	272	17.5
ebi1-3	11	44	1144	5	2014	10	6	279	11.8
ebi1-3	2	52	252	1	2014	8	25	237	28.3
ebi1-3	2	52	252	1	2014	9	2	245	27.8
ebi1-3	2	52	252	1	2014	9	9	252	21.4
ebi1-3	2	52	252	1	2014	9	16	259	23.4
ebi1-3	2	52	252	1	2014	9	23	266	18
ebi1-3	2	52	252	1	2014	9	29	272	8.1
ebi1-3	2	52	252	1	2014	10	6	279	11.5
ebi1-3	2	52	252	2	2014	8	25	237	29.3
ebi1-3	2	52	252	2	2014	9	2	245	23.5
ebi1-3	2	52	252	2	2014	9	9	252	24.1
ebi1-3	2	52	252	2	2014	9	16	259	22.4
ebi1-3	2	52	252	2	2014	9	23	266	19.4
ebi1-3	2	52	252	2	2014	9	29	272	11.1
ebi1-3	2	52	252	2	2014	10	6	279	13.7
ebi1-3	2	52	252	3	2014	8	25	237	21.8
ebi1-3	2	52	252	3	2014	9	2	245	22.5
ebi1-3	2	52	252	3	2014	9	9	252	25.3
ebi1-3	2	52	252	3	2014	9	16	259	17.5
ebi1-3	2	52	252	3	2014	9	23	266	19.3
ebi1-3	2	52	252	3	2014	9	29	272	11.5
ebi1-3	2	52	252	3	2014	10	6	279	10.4
ebi1-3	2	52	252	4	2014	8	25	237	26.5
ebi1-3	2	52	252	4	2014	9	2	245	19.8
ebi1-3	2	52	252	4	2014	9	9	252	19.9
ebi1-3	2	52	252	4	2014	9	16	259	18.9
ebi1-3	2	52	252	4	2014	9	23	266	21.3
ebi1-3	2	52	252	4	2014	9	29	272	14.1
ebi1-3	2	52	252	4	2014	10	6	279	11.9
ebi1-3	2	52	252	5	2014	8	25	237	20.4
ebi1-3	2	52	252	5	2014	9	2	245	24.9
ebi1-3	2	52	252	5	2014	9	9	252	22.6
ebi1-3	2	52	252	5	2014	9	16	259	21
ebi1-3	2	52	252	5	2014	9	23	266	19
ebi1-3	2	52	252	5	2014	9	29	272	17.6
ebi1-3	2	52	252	5	2014	10	6	279	9.5
ebi1-3	10	50	1050	1	2014	8	25	237	32.3
ebi1-3	10	50	1050	1	2014	9	2	245	26.5
ebi1-3	10	50	1050	1	2014	9	9	252	26
ebi1-3	10	50	1050	1	2014	9	16	259	24.8
ebi1-3	10	50	1050	1	2014	9	23	266	22.6
ebi1-3	10	50	1050	1	2014	9	29	272	13.7
ebi1-3	10	50	1050	1	2014	10	6	279	12.5
ebi1-3	10	50	1050	2	2014	8	25	237	27.6
ebi1-3	10	50	1050	2	2014	9	2	245	30.8
ebi1-3	10	50	1050	2	2014	9	9	252	29.3
ebi1-3	10	50	1050	2	2014	9	16	259	28.8
ebi1-3	10	50	1050	2	2014	9	23	266	22.8
ebi1-3	10	50	1050	2	2014	9	29	272	17.5
ebi1-3	10	50	1050	2	2014	10	6	279	19.5
ebi1-3	10	50	1050	3	2014	8	25	237	27.1
ebi1-3	10	50	1050	3	2014	9	2	245	28
ebi1-3	10	50	1050	3	2014	9	9	252	28
ebi1-3	10	50	1050	3	2014	9	16	259	28.3
ebi1-3	10	50	1050	3	2014	9	23	266	17.7
ebi1-3	10	50	1050	3	2014	9	29	272	6.5
ebi1-3	10	50	1050	3	2014	10	6	279	11.2
ebi1-3	10	50	1050	4	2014	8	25	237	29.2
ebi1-3	10	50	1050	4	2014	9	2	245	28.4
ebi1-3	10	50	1050	4	2014	9	9	252	23
ebi1-3	10	50	1050	4	2014	9	16	259	22.2
ebi1-3	10	50	1050	4	2014	9	23	266	27.1
ebi1-3	10	50	1050	4	2014	9	29	272	23.2
ebi1-3	10	50	1050	4	2014	10	6	279	7.9
ebi1-3	10	50	1050	5	2014	8	25	237	26.3
ebi1-3	10	50	1050	5	2014	9	2	245	27.6
ebi1-3	10	50	1050	5	2014	9	9	252	21.4
ebi1-3	10	50	1050	5	2014	9	16	259	26.4
ebi1-3	10	50	1050	5	2014	9	23	266	26
ebi1-3	10	50	1050	5	2014	9	29	272	13.6
ebi1-3	10	50	1050	5	2014	10	6	279	19.4
ebi1-3	2	59	259	1	2014	8	25	237	12.1
ebi1-3	2	59	259	1	2014	9	2	245	NA
ebi1-3	2	59	259	1	2014	9	9	252	NA
ebi1-3	2	59	259	1	2014	9	16	259	NA
ebi1-3	2	59	259	1	2014	9	23	266	NA
ebi1-3	2	59	259	1	2014	9	29	272	NA
ebi1-3	2	59	259	1	2014	10	6	279	NA
ebi1-3	2	59	259	2	2014	8	25	237	8.7
ebi1-3	2	59	259	2	2014	9	2	245	NA
ebi1-3	2	59	259	2	2014	9	9	252	NA
ebi1-3	2	59	259	2	2014	9	16	259	NA
ebi1-3	2	59	259	2	2014	9	23	266	NA
ebi1-3	2	59	259	2	2014	9	29	272	NA
ebi1-3	2	59	259	2	2014	10	6	279	NA
ebi1-3	2	59	259	3	2014	8	25	237	10.8
ebi1-3	2	59	259	3	2014	9	2	245	NA
ebi1-3	2	59	259	3	2014	9	9	252	NA
ebi1-3	2	59	259	3	2014	9	16	259	NA
ebi1-3	2	59	259	3	2014	9	23	266	NA
ebi1-3	2	59	259	3	2014	9	29	272	NA
ebi1-3	2	59	259	3	2014	10	6	279	NA
ebi1-3	2	59	259	4	2014	8	25	237	16.7
ebi1-3	2	59	259	4	2014	9	2	245	NA
ebi1-3	2	59	259	4	2014	9	9	252	NA
ebi1-3	2	59	259	4	2014	9	16	259	NA
ebi1-3	2	59	259	4	2014	9	23	266	NA
ebi1-3	2	59	259	4	2014	9	29	272	NA
ebi1-3	2	59	259	4	2014	10	6	279	NA
ebi1-3	2	59	259	5	2014	8	25	237	14.5
ebi1-3	2	59	259	5	2014	9	2	245	NA
ebi1-3	2	59	259	5	2014	9	9	252	NA
ebi1-3	2	59	259	5	2014	9	16	259	NA
ebi1-3	2	59	259	5	2014	9	23	266	NA
ebi1-3	2	59	259	5	2014	9	29	272	NA
ebi1-3	2	59	259	5	2014	10	6	279	NA
ebi1-3	8	63	863	1	2014	8	25	237	32.1
ebi1-3	8	63	863	1	2014	9	2	245	31
ebi1-3	8	63	863	1	2014	9	9	252	23.6
ebi1-3	8	63	863	1	2014	9	16	259	21.2
ebi1-3	8	63	863	1	2014	9	23	266	23.8
ebi1-3	8	63	863	1	2014	9	29	272	12.7
ebi1-3	8	63	863	1	2014	10	6	279	8.5
ebi1-3	8	63	863	2	2014	8	25	237	27
ebi1-3	8	63	863	2	2014	9	2	245	24.9
ebi1-3	8	63	863	2	2014	9	9	252	31.3
ebi1-3	8	63	863	2	2014	9	16	259	34.7
ebi1-3	8	63	863	2	2014	9	23	266	35.9
ebi1-3	8	63	863	2	2014	9	29	272	17.3
ebi1-3	8	63	863	2	2014	10	6	279	6.9
ebi1-3	8	63	863	3	2014	8	25	237	32
ebi1-3	8	63	863	3	2014	9	2	245	25.4
ebi1-3	8	63	863	3	2014	9	9	252	25.4
ebi1-3	8	63	863	3	2014	9	16	259	23.5
ebi1-3	8	63	863	3	2014	9	23	266	10.2
ebi1-3	8	63	863	3	2014	9	29	272	11.9
ebi1-3	8	63	863	3	2014	10	6	279	13.6
ebi1-3	8	63	863	4	2014	8	25	237	27.8
ebi1-3	8	63	863	4	2014	9	2	245	25.7
ebi1-3	8	63	863	4	2014	9	9	252	27.8
ebi1-3	8	63	863	4	2014	9	16	259	27.7
ebi1-3	8	63	863	4	2014	9	23	266	24.7
ebi1-3	8	63	863	4	2014	9	29	272	9.4
ebi1-3	8	63	863	4	2014	10	6	279	14.2
ebi1-3	8	63	863	5	2014	8	25	237	24.7
ebi1-3	8	63	863	5	2014	9	2	245	23.9
ebi1-3	8	63	863	5	2014	9	9	252	27.3
ebi1-3	8	63	863	5	2014	9	16	259	25.4
ebi1-3	8	63	863	5	2014	9	23	266	26.8
ebi1-3	8	63	863	5	2014	9	29	272	15.5
ebi1-3	8	63	863	5	2014	10	6	279	8.9
ebi2-6	1	4	14	1	2014	8	25	237	13.7
ebi2-6	1	4	14	1	2014	9	2	245	NA
ebi2-6	1	4	14	1	2014	9	9	252	NA
ebi2-6	1	4	14	1	2014	9	16	259	NA
ebi2-6	1	4	14	1	2014	9	23	266	NA
ebi2-6	1	4	14	1	2014	9	29	272	NA
ebi2-6	1	4	14	1	2014	10	6	279	NA
ebi2-6	1	4	14	2	2014	8	25	237	16.1
ebi2-6	1	4	14	2	2014	9	2	245	NA
ebi2-6	1	4	14	2	2014	9	9	252	NA
ebi2-6	1	4	14	2	2014	9	16	259	NA
ebi2-6	1	4	14	2	2014	9	23	266	NA
ebi2-6	1	4	14	2	2014	9	29	272	NA
ebi2-6	1	4	14	2	2014	10	6	279	NA
ebi2-6	1	4	14	3	2014	8	25	237	20.8
ebi2-6	1	4	14	3	2014	9	2	245	NA
ebi2-6	1	4	14	3	2014	9	9	252	NA
ebi2-6	1	4	14	3	2014	9	16	259	NA
ebi2-6	1	4	14	3	2014	9	23	266	NA
ebi2-6	1	4	14	3	2014	9	29	272	NA
ebi2-6	1	4	14	3	2014	10	6	279	NA
ebi2-6	1	4	14	4	2014	8	25	237	13.3
ebi2-6	1	4	14	4	2014	9	2	245	NA
ebi2-6	1	4	14	4	2014	9	9	252	NA
ebi2-6	1	4	14	4	2014	9	16	259	NA
ebi2-6	1	4	14	4	2014	9	23	266	NA
ebi2-6	1	4	14	4	2014	9	29	272	NA
ebi2-6	1	4	14	4	2014	10	6	279	NA
ebi2-6	1	4	14	5	2014	8	25	237	13.8
ebi2-6	1	4	14	5	2014	9	2	245	NA
ebi2-6	1	4	14	5	2014	9	9	252	NA
ebi2-6	1	4	14	5	2014	9	16	259	NA
ebi2-6	1	4	14	5	2014	9	23	266	NA
ebi2-6	1	4	14	5	2014	9	29	272	NA
ebi2-6	1	4	14	5	2014	10	6	279	NA
ebi2-6	9	3	93	1	2014	8	25	237	33.4
ebi2-6	9	3	93	1	2014	9	2	245	20.6
ebi2-6	9	3	93	1	2014	9	9	252	30
ebi2-6	9	3	93	1	2014	9	16	259	21.4
ebi2-6	9	3	93	1	2014	9	23	266	26.1
ebi2-6	9	3	93	1	2014	9	29	272	24
ebi2-6	9	3	93	1	2014	10	6	279	19.4
ebi2-6	9	3	93	2	2014	8	25	237	24.3
ebi2-6	9	3	93	2	2014	9	2	245	28.1
ebi2-6	9	3	93	2	2014	9	9	252	21.1
ebi2-6	9	3	93	2	2014	9	16	259	34.6
ebi2-6	9	3	93	2	2014	9	23	266	20
ebi2-6	9	3	93	2	2014	9	29	272	13.4
ebi2-6	9	3	93	2	2014	10	6	279	10.6
ebi2-6	9	3	93	3	2014	8	25	237	27.1
ebi2-6	9	3	93	3	2014	9	2	245	22.9
ebi2-6	9	3	93	3	2014	9	9	252	25
ebi2-6	9	3	93	3	2014	9	16	259	20.8
ebi2-6	9	3	93	3	2014	9	23	266	18.7
ebi2-6	9	3	93	3	2014	9	29	272	10.8
ebi2-6	9	3	93	3	2014	10	6	279	6.9
ebi2-6	9	3	93	4	2014	8	25	237	27.1
ebi2-6	9	3	93	4	2014	9	2	245	24.9
ebi2-6	9	3	93	4	2014	9	9	252	25.1
ebi2-6	9	3	93	4	2014	9	16	259	27.1
ebi2-6	9	3	93	4	2014	9	23	266	23.6
ebi2-6	9	3	93	4	2014	9	29	272	12.5
ebi2-6	9	3	93	4	2014	10	6	279	12
ebi2-6	9	3	93	5	2014	8	25	237	28.9
ebi2-6	9	3	93	5	2014	9	2	245	26.2
ebi2-6	9	3	93	5	2014	9	9	252	22.8
ebi2-6	9	3	93	5	2014	9	16	259	19.5
ebi2-6	9	3	93	5	2014	9	23	266	24.5
ebi2-6	9	3	93	5	2014	9	29	272	15.1
ebi2-6	9	3	93	5	2014	10	6	279	12
ebi2-6	5	9	59	1	2014	8	25	237	40.9
ebi2-6	5	9	59	1	2014	9	2	245	27.4
ebi2-6	5	9	59	1	2014	9	9	252	39.9
ebi2-6	5	9	59	1	2014	9	16	259	40.9
ebi2-6	5	9	59	1	2014	9	23	266	37.8
ebi2-6	5	9	59	1	2014	9	29	272	2.9
ebi2-6	5	9	59	1	2014	10	6	279	20.1
ebi2-6	5	9	59	2	2014	8	25	237	31.4
ebi2-6	5	9	59	2	2014	9	2	245	26.5
ebi2-6	5	9	59	2	2014	9	9	252	31.8
ebi2-6	5	9	59	2	2014	9	16	259	29.1
ebi2-6	5	9	59	2	2014	9	23	266	9.7
ebi2-6	5	9	59	2	2014	9	29	272	23.2
ebi2-6	5	9	59	2	2014	10	6	279	15
ebi2-6	5	9	59	3	2014	8	25	237	35.5
ebi2-6	5	9	59	3	2014	9	2	245	36.6
ebi2-6	5	9	59	3	2014	9	9	252	32.2
ebi2-6	5	9	59	3	2014	9	16	259	11.2
ebi2-6	5	9	59	3	2014	9	23	266	23.8
ebi2-6	5	9	59	3	2014	9	29	272	9
ebi2-6	5	9	59	3	2014	10	6	279	18.9
ebi2-6	5	9	59	4	2014	8	25	237	37.4
ebi2-6	5	9	59	4	2014	9	2	245	31.7
ebi2-6	5	9	59	4	2014	9	9	252	19.2
ebi2-6	5	9	59	4	2014	9	16	259	18.8
ebi2-6	5	9	59	4	2014	9	23	266	21.5
ebi2-6	5	9	59	4	2014	9	29	272	7.6
ebi2-6	5	9	59	4	2014	10	6	279	7
ebi2-6	5	9	59	5	2014	8	25	237	37.2
ebi2-6	5	9	59	5	2014	9	2	245	28.2
ebi2-6	5	9	59	5	2014	9	9	252	34.4
ebi2-6	5	9	59	5	2014	9	16	259	34.1
ebi2-6	5	9	59	5	2014	9	23	266	32.7
ebi2-6	5	9	59	5	2014	9	29	272	25.9
ebi2-6	5	9	59	5	2014	10	6	279	13.7
ebi2-6	8	11	811	1	2014	8	25	237	29.7
ebi2-6	8	11	811	1	2014	9	2	245	26.9
ebi2-6	8	11	811	1	2014	9	9	252	26.5
ebi2-6	8	11	811	1	2014	9	16	259	26.3
[truncated: 13,121 more rows]
