# Supplementary material for: Nature’s Master of Ceremony: The Populus Circadian Clock as Orchestrator of Tree Growth and Phenology
Source: NPJ Biol Timing Sleep. 2025 Apr 7;2:16. doi: 10.1038/s44323-025-00034-4 (PMC11976295; doi:10.1038/s44323-025-00034-4)
Supplement: Supplementary file 3 — Supplementary information [file 44323_2025_34_MOESM3_ESM.zip › Natures_MC_data_and_scripts/CSV_datasets/OPR_height_buds_2015_Ingrid_buds.csv]

Genotype	Individual	Date	Doy	Buds	Buds_c	Buds
ft-16	1	2015-06-24	175	3	4	3
ft-16	1	2015-07-01	182	3	4	3
ft-16	1	2015-07-08	189	NA	NA	NA
ft-16	1	2015-07-15	196	3	4	3
ft-16	1	2015-07-22	203	3	4	3
ft-16	1	2015-07-30	211	NA	NA	NA
ft-16	1	2015-08-05	217	2	3	2
ft-16	1	2015-08-12	224	3	4	3
ft-16	1	2015-08-19	231	NA	NA	NA
ft-16	1	2015-08-26	238	1	2	1
ft-16	1	2015-09-02	245	0	1	0
ft-16	1	2015-09-09	252	0	1	0
ft-16	1	2015-09-16	259	NA	NA	NA
ft-16	2	2015-06-24	175	3	4	3
ft-16	2	2015-07-01	182	3	4	3
ft-16	2	2015-07-08	189	NA	NA	NA
ft-16	2	2015-07-15	196	3	4	3
ft-16	2	2015-07-22	203	2	3	2
ft-16	2	2015-07-30	211	2	3	2
ft-16	2	2015-08-05	217	2	3	2
ft-16	2	2015-08-12	224	2	3	2
ft-16	2	2015-08-19	231	1	2	1
ft-16	2	2015-08-26	238	1	2	1
ft-16	2	2015-09-02	245	0	1	0
ft-16	2	2015-09-09	252	0	1	0
ft-16	2	2015-09-16	259	NA	NA	NA
ft-16	3	2015-06-24	175	2	3	2
ft-16	3	2015-07-01	182	2	3	2
ft-16	3	2015-07-08	189	NA	NA	NA
ft-16	3	2015-07-15	196	2	3	2
ft-16	3	2015-07-22	203	2	3	2
ft-16	3	2015-07-30	211	1	2	1
ft-16	3	2015-08-05	217	1	2	1
ft-16	3	2015-08-12	224	NA	NA	NA
ft-16	3	2015-08-19	231	1	2	1
ft-16	3	2015-08-26	238	1	2	1
ft-16	3	2015-09-02	245	0	1	0
ft-16	3	2015-09-09	252	0	1	0
ft-16	3	2015-09-16	259	NA	NA	NA
ft-16	4	2015-06-24	175	3	4	3
ft-16	4	2015-07-01	182	3	4	3
ft-16	4	2015-07-08	189	NA	NA	NA
ft-16	4	2015-07-15	196	2	3	2
ft-16	4	2015-07-22	203	2	3	2
ft-16	4	2015-07-30	211	2	3	2
ft-16	4	2015-08-05	217	2	3	2
ft-16	4	2015-08-12	224	1	2	1
ft-16	4	2015-08-19	231	1	2	1
ft-16	4	2015-08-26	238	0	1	0
ft-16	4	2015-09-02	245	0	1	0
ft-16	4	2015-09-09	252	0	1	0
ft-16	4	2015-09-16	259	NA	NA	NA
ft-16	5	2015-06-24	175	3	4	3
ft-16	5	2015-07-01	182	3	4	3
ft-16	5	2015-07-08	189	NA	NA	NA
ft-16	5	2015-07-15	196	2	3	2
ft-16	5	2015-07-22	203	2	3	2
ft-16	5	2015-07-30	211	1	2	1
ft-16	5	2015-08-05	217	NA	NA	NA
ft-16	5	2015-08-12	224	0	1	0
ft-16	5	2015-08-19	231	0	1	0
ft-16	5	2015-08-26	238	0	1	0
ft-16	5	2015-09-02	245	0	1	0
ft-16	5	2015-09-09	252	0	1	0
ft-16	5	2015-09-16	259	NA	NA	NA
ft-16	6	2015-06-24	175	3	4	3
ft-16	6	2015-07-01	182	3	4	3
ft-16	6	2015-07-08	189	NA	NA	NA
ft-16	6	2015-07-15	196	3	4	3
ft-16	6	2015-07-22	203	3	4	3
ft-16	6	2015-07-30	211	NA	NA	NA
ft-16	6	2015-08-05	217	2	3	2
ft-16	6	2015-08-12	224	2	3	2
ft-16	6	2015-08-19	231	1	2	1
ft-16	6	2015-08-26	238	1	2	1
ft-16	6	2015-09-02	245	0	1	0
ft-16	6	2015-09-09	252	0	1	0
ft-16	6	2015-09-16	259	NA	NA	NA
ft-16	7	2015-06-24	175	3	4	3
ft-16	7	2015-07-01	182	3	4	3
ft-16	7	2015-07-08	189	NA	NA	NA
ft-16	7	2015-07-15	196	3	4	3
ft-16	7	2015-07-22	203	3	4	3
ft-16	7	2015-07-30	211	2	3	2
ft-16	7	2015-08-05	217	2	3	2
ft-16	7	2015-08-12	224	2	3	2
ft-16	7	2015-08-19	231	1	2	1
ft-16	7	2015-08-26	238	1	2	1
ft-16	7	2015-09-02	245	0	1	0
ft-16	7	2015-09-09	252	0	1	0
ft-16	7	2015-09-16	259	NA	NA	NA
ft-16	8	2015-06-24	175	3	4	3
ft-16	8	2015-07-01	182	3	4	3
ft-16	8	2015-07-08	189	NA	NA	NA
ft-16	8	2015-07-15	196	2	3	2
ft-16	8	2015-07-22	203	2	3	2
ft-16	8	2015-07-30	211	2	3	2
ft-16	8	2015-08-05	217	2	3	2
ft-16	8	2015-08-12	224	NA	NA	NA
ft-16	8	2015-08-19	231	1	2	1
ft-16	8	2015-08-26	238	0	1	0
ft-16	8	2015-09-02	245	0	1	0
ft-16	8	2015-09-09	252	0	1	0
ft-16	8	2015-09-16	259	NA	NA	NA
ft-16	9	2015-06-24	175	3	4	3
ft-16	9	2015-07-01	182	3	4	3
ft-16	9	2015-07-08	189	NA	NA	NA
ft-16	9	2015-07-15	196	2	3	2
ft-16	9	2015-07-22	203	2	3	2
ft-16	9	2015-07-30	211	1	2	1
ft-16	9	2015-08-05	217	0	1	0
ft-16	9	2015-08-12	224	0	1	0
ft-16	9	2015-08-19	231	0	1	0
ft-16	9	2015-08-26	238	0	1	0
ft-16	9	2015-09-02	245	0	1	0
ft-16	9	2015-09-09	252	0	1	0
ft-16	9	2015-09-16	259	NA	NA	NA
opr3_ft-12	1	2015-06-24	175	3	4	3
opr3_ft-12	1	2015-07-01	182	2	3	2
opr3_ft-12	1	2015-07-08	189	NA	NA	NA
opr3_ft-12	1	2015-07-15	196	NA	NA	NA
opr3_ft-12	1	2015-07-22	203	2	3	2
opr3_ft-12	1	2015-07-30	211	2	3	2
opr3_ft-12	1	2015-08-05	217	2	3	2
opr3_ft-12	1	2015-08-12	224	NA	NA	NA
opr3_ft-12	1	2015-08-19	231	NA	NA	NA
opr3_ft-12	1	2015-08-26	238	2	3	2
opr3_ft-12	1	2015-09-02	245	1	2	1
opr3_ft-12	1	2015-09-09	252	0	1	0
opr3_ft-12	1	2015-09-16	259	0	1	0
opr3_ft-12	2	2015-06-24	175	3	4	3
opr3_ft-12	2	2015-07-01	182	NA	NA	NA
opr3_ft-12	2	2015-07-08	189	NA	NA	NA
opr3_ft-12	2	2015-07-15	196	3	4	3
opr3_ft-12	2	2015-07-22	203	3	4	3
opr3_ft-12	2	2015-07-30	211	2	3	2
opr3_ft-12	2	2015-08-05	217	2	3	2
opr3_ft-12	2	2015-08-12	224	1	2	1
opr3_ft-12	2	2015-08-19	231	1	2	1
opr3_ft-12	2	2015-08-26	238	0	1	0
opr3_ft-12	2	2015-09-02	245	0	1	0
opr3_ft-12	2	2015-09-09	252	0	1	0
opr3_ft-12	2	2015-09-16	259	0	1	0
opr3_ft-12	3	2015-06-24	175	3	4	3
opr3_ft-12	3	2015-07-01	182	3	4	3
opr3_ft-12	3	2015-07-08	189	NA	NA	NA
opr3_ft-12	3	2015-07-15	196	3	4	3
opr3_ft-12	3	2015-07-22	203	3	4	3
opr3_ft-12	3	2015-07-30	211	2	3	2
opr3_ft-12	3	2015-08-05	217	2	3	2
opr3_ft-12	3	2015-08-12	224	NA	NA	NA
opr3_ft-12	3	2015-08-19	231	2	3	2
opr3_ft-12	3	2015-08-26	238	1	2	1
opr3_ft-12	3	2015-09-02	245	1	2	1
opr3_ft-12	3	2015-09-09	252	0	1	0
opr3_ft-12	3	2015-09-16	259	0	1	0
opr3_ft-12	4	2015-06-24	175	3	4	3
opr3_ft-12	4	2015-07-01	182	3	4	3
opr3_ft-12	4	2015-07-08	189	NA	NA	NA
opr3_ft-12	4	2015-07-15	196	3	4	3
opr3_ft-12	4	2015-07-22	203	3	4	3
opr3_ft-12	4	2015-07-30	211	NA	NA	NA
opr3_ft-12	4	2015-08-05	217	NA	NA	NA
opr3_ft-12	4	2015-08-12	224	3	4	3
opr3_ft-12	4	2015-08-19	231	2	3	2
opr3_ft-12	4	2015-08-26	238	2	3	2
opr3_ft-12	4	2015-09-02	245	1	2	1
opr3_ft-12	4	2015-09-09	252	0	1	0
opr3_ft-12	4	2015-09-16	259	0	1	0
opr3_ft-12	5	2015-06-24	175	3	4	3
opr3_ft-12	5	2015-07-01	182	NA	NA	NA
opr3_ft-12	5	2015-07-08	189	NA	NA	NA
opr3_ft-12	5	2015-07-15	196	3	4	3
opr3_ft-12	5	2015-07-22	203	3	4	3
opr3_ft-12	5	2015-07-30	211	2	3	2
opr3_ft-12	5	2015-08-05	217	2	3	2
opr3_ft-12	5	2015-08-12	224	2	3	2
opr3_ft-12	5	2015-08-19	231	1	2	1
opr3_ft-12	5	2015-08-26	238	1	2	1
opr3_ft-12	5	2015-09-02	245	1	2	1
opr3_ft-12	5	2015-09-09	252	0	1	0
opr3_ft-12	5	2015-09-16	259	0	1	0
opr3_ft-12	6	2015-06-24	175	3	4	3
opr3_ft-12	6	2015-07-01	182	3	4	3
opr3_ft-12	6	2015-07-08	189	NA	NA	NA
opr3_ft-12	6	2015-07-15	196	3	4	3
opr3_ft-12	6	2015-07-22	203	3	4	3
opr3_ft-12	6	2015-07-30	211	NA	NA	NA
opr3_ft-12	6	2015-08-05	217	3	4	3
opr3_ft-12	6	2015-08-12	224	3	4	3
opr3_ft-12	6	2015-08-19	231	1	2	1
opr3_ft-12	6	2015-08-26	238	0	1	0
opr3_ft-12	6	2015-09-02	245	0	1	0
opr3_ft-12	6	2015-09-09	252	0	1	0
opr3_ft-12	6	2015-09-16	259	0	1	0
opr3_ft-12	7	2015-06-24	175	3	4	3
opr3_ft-12	7	2015-07-01	182	3	4	3
opr3_ft-12	7	2015-07-08	189	NA	NA	NA
opr3_ft-12	7	2015-07-15	196	3	4	3
opr3_ft-12	7	2015-07-22	203	3	4	3
opr3_ft-12	7	2015-07-30	211	2	3	2
opr3_ft-12	7	2015-08-05	217	2	3	2
opr3_ft-12	7	2015-08-12	224	2	3	2
opr3_ft-12	7	2015-08-19	231	1	2	1
opr3_ft-12	7	2015-08-26	238	1	2	1
opr3_ft-12	7	2015-09-02	245	0	1	0
opr3_ft-12	7	2015-09-09	252	0	1	0
opr3_ft-12	7	2015-09-16	259	0	1	0
opr3_ft-12	8	2015-06-24	175	NA	NA	NA
opr3_ft-12	8	2015-07-01	182	NA	NA	NA
opr3_ft-12	8	2015-07-08	189	NA	NA	NA
opr3_ft-12	8	2015-07-15	196	3	4	3
opr3_ft-12	8	2015-07-22	203	3	4	3
opr3_ft-12	8	2015-07-30	211	1	2	1
opr3_ft-12	8	2015-08-05	217	1	2	1
opr3_ft-12	8	2015-08-12	224	1	2	1
opr3_ft-12	8	2015-08-19	231	1	2	1
opr3_ft-12	8	2015-08-26	238	0	1	0
opr3_ft-12	8	2015-09-02	245	0	1	0
opr3_ft-12	8	2015-09-09	252	0	1	0
opr3_ft-12	8	2015-09-16	259	0	1	0
opr3_ft-12	9	2015-06-24	175	3	4	3
opr3_ft-12	9	2015-07-01	182	3	4	3
opr3_ft-12	9	2015-07-08	189	NA	NA	NA
opr3_ft-12	9	2015-07-15	196	3	4	3
opr3_ft-12	9	2015-07-22	203	3	4	3
opr3_ft-12	9	2015-07-30	211	2	3	2
opr3_ft-12	9	2015-08-05	217	2	3	2
opr3_ft-12	9	2015-08-12	224	1	2	1
opr3_ft-12	9	2015-08-19	231	1	2	1
opr3_ft-12	9	2015-08-26	238	0	1	0
opr3_ft-12	9	2015-09-02	245	0	1	0
opr3_ft-12	9	2015-09-09	252	0	1	0
opr3_ft-12	9	2015-09-16	259	0	1	0
opr3_ft-3	1	2015-06-24	175	3	4	3
opr3_ft-3	1	2015-07-01	182	NA	NA	NA
opr3_ft-3	1	2015-07-08	189	NA	NA	NA
opr3_ft-3	1	2015-07-15	196	3	4	3
opr3_ft-3	1	2015-07-22	203	3	4	3
opr3_ft-3	1	2015-07-30	211	1	2	1
opr3_ft-3	1	2015-08-05	217	1	2	1
opr3_ft-3	1	2015-08-12	224	1	2	1
opr3_ft-3	1	2015-08-19	231	1	2	1
opr3_ft-3	1	2015-08-26	238	?	NA	?
opr3_ft-3	1	2015-09-02	245	0	1	0
opr3_ft-3	1	2015-09-09	252	0	1	0
opr3_ft-3	1	2015-09-16	259	0	1	0
opr3_ft-3	2	2015-06-24	175	3	4	3
opr3_ft-3	2	2015-07-01	182	3	4	3
opr3_ft-3	2	2015-07-08	189	NA	NA	NA
opr3_ft-3	2	2015-07-15	196	NA	NA	NA
opr3_ft-3	2	2015-07-22	203	3	4	3
opr3_ft-3	2	2015-07-30	211	2	3	2
opr3_ft-3	2	2015-08-05	217	NA	NA	NA
opr3_ft-3	2	2015-08-12	224	NA	NA	NA
opr3_ft-3	2	2015-08-19	231	NA	NA	NA
opr3_ft-3	2	2015-08-26	238	NA	NA	NA
opr3_ft-3	2	2015-09-02	245	1	2	1
opr3_ft-3	2	2015-09-09	252	0	1	0
opr3_ft-3	2	2015-09-16	259	0	1	0
opr3_ft-3	3	2015-06-24	175	3	4	3
opr3_ft-3	3	2015-07-01	182	3	4	3
opr3_ft-3	3	2015-07-08	189	NA	NA	NA
opr3_ft-3	3	2015-07-15	196	NA	NA	NA
opr3_ft-3	3	2015-07-22	203	3	4	3
opr3_ft-3	3	2015-07-30	211	3	4	3
opr3_ft-3	3	2015-08-05	217	3	4	3
opr3_ft-3	3	2015-08-12	224	2	3	2
opr3_ft-3	3	2015-08-19	231	2	3	2
opr3_ft-3	3	2015-08-26	238	1	2	1
opr3_ft-3	3	2015-09-02	245	0	1	0
opr3_ft-3	3	2015-09-09	252	0	1	0
opr3_ft-3	3	2015-09-16	259	0	1	0
opr3_ft-3	4	2015-06-24	175	3	4	3
opr3_ft-3	4	2015-07-01	182	3	4	3
opr3_ft-3	4	2015-07-08	189	NA	NA	NA
opr3_ft-3	4	2015-07-15	196	2	3	2
opr3_ft-3	4	2015-07-22	203	NA	NA	NA
opr3_ft-3	4	2015-07-30	211	2	3	2
opr3_ft-3	4	2015-08-05	217	2	3	2
opr3_ft-3	4	2015-08-12	224	2	3	2
opr3_ft-3	4	2015-08-19	231	NA	NA	NA
opr3_ft-3	4	2015-08-26	238	0	1	0
opr3_ft-3	4	2015-09-02	245	0	1	0
opr3_ft-3	4	2015-09-09	252	0	1	0
opr3_ft-3	4	2015-09-16	259	0	1	0
opr3_ft-3	5	2015-06-24	175	3	4	3
opr3_ft-3	5	2015-07-01	182	3	4	3
opr3_ft-3	5	2015-07-08	189	NA	NA	NA
opr3_ft-3	5	2015-07-15	196	3	4	3
opr3_ft-3	5	2015-07-22	203	2	3	2
opr3_ft-3	5	2015-07-30	211	2	3	2
opr3_ft-3	5	2015-08-05	217	2	3	2
opr3_ft-3	5	2015-08-12	224	1	2	1
opr3_ft-3	5	2015-08-19	231	0	1	0
opr3_ft-3	5	2015-08-26	238	0	1	0
opr3_ft-3	5	2015-09-02	245	0	1	0
opr3_ft-3	5	2015-09-09	252	0	1	0
opr3_ft-3	5	2015-09-16	259	0	1	0
opr3_ft-3	6	2015-06-24	175	3	4	3
opr3_ft-3	6	2015-07-01	182	3	4	3
opr3_ft-3	6	2015-07-08	189	NA	NA	NA
opr3_ft-3	6	2015-07-15	196	3	4	3
opr3_ft-3	6	2015-07-22	203	3	4	3
opr3_ft-3	6	2015-07-30	211	2	3	2
opr3_ft-3	6	2015-08-05	217	2	3	2
opr3_ft-3	6	2015-08-12	224	2	3	2
opr3_ft-3	6	2015-08-19	231	2	3	2
opr3_ft-3	6	2015-08-26	238	1	2	1
opr3_ft-3	6	2015-09-02	245	0	1	0
opr3_ft-3	6	2015-09-09	252	0	1	0
opr3_ft-3	6	2015-09-16	259	0	1	0
opr3_ft-3	7	2015-06-24	175	3	4	3
opr3_ft-3	7	2015-07-01	182	3	4	3
opr3_ft-3	7	2015-07-08	189	NA	NA	NA
opr3_ft-3	7	2015-07-15	196	NA	NA	NA
opr3_ft-3	7	2015-07-22	203	3	4	3
opr3_ft-3	7	2015-07-30	211	NA	NA	NA
opr3_ft-3	7	2015-08-05	217	3	4	3
opr3_ft-3	7	2015-08-12	224	3	4	3
opr3_ft-3	7	2015-08-19	231	3	4	3
opr3_ft-3	7	2015-08-26	238	1	2	1
opr3_ft-3	7	2015-09-02	245	0	1	0
opr3_ft-3	7	2015-09-09	252	0	1	0
opr3_ft-3	7	2015-09-16	259	0	1	0
opr3_ft-3	8	2015-06-24	175	3	4	3
opr3_ft-3	8	2015-07-01	182	3	4	3
opr3_ft-3	8	2015-07-08	189	NA	NA	NA
opr3_ft-3	8	2015-07-15	196	3	4	3
opr3_ft-3	8	2015-07-22	203	2	3	2
opr3_ft-3	8	2015-07-30	211	2	3	2
opr3_ft-3	8	2015-08-05	217	2	3	2
opr3_ft-3	8	2015-08-12	224	2	3	2
opr3_ft-3	8	2015-08-19	231	2	3	2
opr3_ft-3	8	2015-08-26	238	1	2	1
opr3_ft-3	8	2015-09-02	245	1	2	1
opr3_ft-3	8	2015-09-09	252	0	1	0
opr3_ft-3	8	2015-09-16	259	0	1	0
opr3_ft-3	9	2015-06-24	175	3	4	3
opr3_ft-3	9	2015-07-01	182	3	4	3
opr3_ft-3	9	2015-07-08	189	NA	NA	NA
opr3_ft-3	9	2015-07-15	196	3	4	3
opr3_ft-3	9	2015-07-22	203	3	4	3
opr3_ft-3	9	2015-07-30	211	3	4	3
opr3_ft-3	9	2015-08-05	217	3	4	3
opr3_ft-3	9	2015-08-12	224	3	4	3
opr3_ft-3	9	2015-08-19	231	3	4	3
opr3_ft-3	9	2015-08-26	238	2	3	2
opr3_ft-3	9	2015-09-02	245	1	2	1
opr3_ft-3	9	2015-09-09	252	0	1	0
opr3_ft-3	9	2015-09-16	259	0	1	0
opr3_ft-7	1	2015-06-24	175	3	4	3
opr3_ft-7	1	2015-07-01	182	3	4	3
opr3_ft-7	1	2015-07-08	189	3	4	3
opr3_ft-7	1	2015-07-15	196	3	4	3
opr3_ft-7	1	2015-07-22	203	3	4	3
opr3_ft-7	1	2015-07-30	211	3	4	3
opr3_ft-7	1	2015-08-05	217	3	4	3
opr3_ft-7	1	2015-08-12	224	3	4	3
opr3_ft-7	1	2015-08-19	231	3	4	3
opr3_ft-7	1	2015-08-26	238	3	4	3
opr3_ft-7	1	2015-09-02	245	3	4	3
opr3_ft-7	1	2015-09-09	252	3	4	3
opr3_ft-7	1	2015-09-16	259	3	4	3
opr3_ft-7	2	2015-06-24	175	3	4	3
opr3_ft-7	2	2015-07-01	182	3	4	3
opr3_ft-7	2	2015-07-08	189	3	4	3
opr3_ft-7	2	2015-07-15	196	3	4	3
opr3_ft-7	2	2015-07-22	203	3	4	3
opr3_ft-7	2	2015-07-30	211	3	4	3
opr3_ft-7	2	2015-08-05	217	3	4	3
opr3_ft-7	2	2015-08-12	224	3	4	3
opr3_ft-7	2	2015-08-19	231	3	4	3
opr3_ft-7	2	2015-08-26	238	3	4	3
opr3_ft-7	2	2015-09-02	245	3	4	3
opr3_ft-7	2	2015-09-09	252	3	4	3
opr3_ft-7	2	2015-09-16	259	3	4	3
opr3_ft-7	3	2015-06-24	175	3	4	3
opr3_ft-7	3	2015-07-01	182	3	4	3
opr3_ft-7	3	2015-07-08	189	NA	NA	NA
opr3_ft-7	3	2015-07-15	196	3	4	3
opr3_ft-7	3	2015-07-22	203	3	4	3
opr3_ft-7	3	2015-07-30	211	3	4	3
opr3_ft-7	3	2015-08-05	217	3	4	3
opr3_ft-7	3	2015-08-12	224	3	4	3
opr3_ft-7	3	2015-08-19	231	3	4	3
opr3_ft-7	3	2015-08-26	238	3	4	3
opr3_ft-7	3	2015-09-02	245	3	4	3
opr3_ft-7	3	2015-09-09	252	3	4	3
opr3_ft-7	3	2015-09-16	259	3	4	3
opr3_ft-7	4	2015-06-24	175	3	4	3
opr3_ft-7	4	2015-07-01	182	3	4	3
opr3_ft-7	4	2015-07-08	189	NA	NA	NA
opr3_ft-7	4	2015-07-15	196	3	4	3
opr3_ft-7	4	2015-07-22	203	3	4	3
opr3_ft-7	4	2015-07-30	211	3	4	3
opr3_ft-7	4	2015-08-05	217	3	4	3
opr3_ft-7	4	2015-08-12	224	3	4	3
opr3_ft-7	4	2015-08-19	231	3	4	3
opr3_ft-7	4	2015-08-26	238	3	4	3
opr3_ft-7	4	2015-09-02	245	3	4	3
opr3_ft-7	4	2015-09-09	252	3	4	3
opr3_ft-7	4	2015-09-16	259	3	4	3
opr3_ft-7	5	2015-06-24	175	NA	NA	NA
opr3_ft-7	5	2015-07-01	182	NA	NA	NA
opr3_ft-7	5	2015-07-08	189	NA	NA	NA
opr3_ft-7	5	2015-07-15	196	NA	NA	NA
opr3_ft-7	5	2015-07-22	203	NA	NA	NA
opr3_ft-7	5	2015-07-30	211	NA	NA	NA
opr3_ft-7	5	2015-08-05	217	NA	NA	NA
opr3_ft-7	5	2015-08-12	224	NA	NA	NA
opr3_ft-7	5	2015-08-19	231	NA	NA	NA
opr3_ft-7	5	2015-08-26	238	NA	NA	NA
opr3_ft-7	5	2015-09-02	245	NA	NA	NA
opr3_ft-7	5	2015-09-09	252	NA	NA	NA
opr3_ft-7	5	2015-09-16	259	NA	NA	NA
opr3_ft-7	6	2015-06-24	175	3	4	3
opr3_ft-7	6	2015-07-01	182	3	4	3
opr3_ft-7	6	2015-07-08	189	NA	NA	NA
opr3_ft-7	6	2015-07-15	196	3	4	3
opr3_ft-7	6	2015-07-22	203	3	4	3
opr3_ft-7	6	2015-07-30	211	3	4	3
opr3_ft-7	6	2015-08-05	217	3	4	3
opr3_ft-7	6	2015-08-12	224	3	4	3
opr3_ft-7	6	2015-08-19	231	3	4	3
opr3_ft-7	6	2015-08-26	238	3	4	3
opr3_ft-7	6	2015-09-02	245	3	4	3
opr3_ft-7	6	2015-09-09	252	3	4	3
opr3_ft-7	6	2015-09-16	259	3	4	3
opr3_ft-7	7	2015-06-24	175	3	4	3
opr3_ft-7	7	2015-07-01	182	3	4	3
opr3_ft-7	7	2015-07-08	189	NA	NA	NA
opr3_ft-7	7	2015-07-15	196	3	4	3
opr3_ft-7	7	2015-07-22	203	3	4	3
opr3_ft-7	7	2015-07-30	211	3	4	3
opr3_ft-7	7	2015-08-05	217	3	4	3
opr3_ft-7	7	2015-08-12	224	3	4	3
opr3_ft-7	7	2015-08-19	231	3	4	3
opr3_ft-7	7	2015-08-26	238	3	4	3
opr3_ft-7	7	2015-09-02	245	3	4	3
opr3_ft-7	7	2015-09-09	252	3	4	3
opr3_ft-7	7	2015-09-16	259	3	4	3
opr3_ft-7	8	2015-06-24	175	3	4	3
opr3_ft-7	8	2015-07-01	182	3	4	3
opr3_ft-7	8	2015-07-08	189	NA	NA	NA
opr3_ft-7	8	2015-07-15	196	3	4	3
opr3_ft-7	8	2015-07-22	203	3	4	3
opr3_ft-7	8	2015-07-30	211	3	4	3
opr3_ft-7	8	2015-08-05	217	3	4	3
opr3_ft-7	8	2015-08-12	224	3	4	3
opr3_ft-7	8	2015-08-19	231	3	4	3
opr3_ft-7	8	2015-08-26	238	3	4	3
opr3_ft-7	8	2015-09-02	245	3	4	3
opr3_ft-7	8	2015-09-09	252	3	4	3
opr3_ft-7	8	2015-09-16	259	3	4	3
opr3_ft-7	9	2015-06-24	175	3	4	3
opr3_ft-7	9	2015-07-01	182	3	4	3
opr3_ft-7	9	2015-07-08	189	NA	NA	NA
opr3_ft-7	9	2015-07-15	196	3	4	3
opr3_ft-7	9	2015-07-22	203	3	4	3
opr3_ft-7	9	2015-07-30	211	3	4	3
opr3_ft-7	9	2015-08-05	217	3	4	3
opr3_ft-7	9	2015-08-12	224	3	4	3
opr3_ft-7	9	2015-08-19	231	3	4	3
opr3_ft-7	9	2015-08-26	238	3	4	3
opr3_ft-7	9	2015-09-02	245	3	4	3
opr3_ft-7	9	2015-09-09	252	3	4	3
opr3_ft-7	9	2015-09-16	259	3	4	3
opr3-11	1	2015-06-24	175	3	4	3
opr3-11	1	2015-07-01	182	3	4	3
opr3-11	1	2015-07-08	189	NA	NA	NA
opr3-11	1	2015-07-15	196	3	4	3
opr3-11	1	2015-07-22	203	3	4	3
opr3-11	1	2015-07-30	211	3	4	3
opr3-11	1	2015-08-05	217	3	4	3
opr3-11	1	2015-08-12	224	3	4	3
opr3-11	1	2015-08-19	231	3	4	3
opr3-11	1	2015-08-26	238	3	4	3
opr3-11	1	2015-09-02	245	3	4	3
opr3-11	1	2015-09-09	252	3	4	3
opr3-11	1	2015-09-16	259	3	4	3
opr3-11	2	2015-06-24	175	3	4	3
opr3-11	2	2015-07-01	182	3	4	3
opr3-11	2	2015-07-08	189	NA	NA	NA
opr3-11	2	2015-07-15	196	3	4	3
opr3-11	2	2015-07-22	203	3	4	3
opr3-11	2	2015-07-30	211	3	4	3
opr3-11	2	2015-08-05	217	3	4	3
opr3-11	2	2015-08-12	224	3	4	3
opr3-11	2	2015-08-19	231	3	4	3
opr3-11	2	2015-08-26	238	3	4	3
opr3-11	2	2015-09-02	245	3	4	3
opr3-11	2	2015-09-09	252	3	4	3
opr3-11	2	2015-09-16	259	3	4	3
opr3-11	3	2015-06-24	175	3	4	3
opr3-11	3	2015-07-01	182	3	4	3
opr3-11	3	2015-07-08	189	NA	NA	NA
opr3-11	3	2015-07-15	196	3	4	3
opr3-11	3	2015-07-22	203	3	4	3
opr3-11	3	2015-07-30	211	3	4	3
opr3-11	3	2015-08-05	217	3	4	3
opr3-11	3	2015-08-12	224	3	4	3
opr3-11	3	2015-08-19	231	3	4	3
opr3-11	3	2015-08-26	238	3	4	3
opr3-11	3	2015-09-02	245	3	4	3
opr3-11	3	2015-09-09	252	3	4	3
opr3-11	3	2015-09-16	259	3	4	3
opr3-11	4	2015-06-24	175	3	4	3
opr3-11	4	2015-07-01	182	3	4	3
opr3-11	4	2015-07-08	189	NA	NA	NA
opr3-11	4	2015-07-15	196	3	4	3
opr3-11	4	2015-07-22	203	3	4	3
opr3-11	4	2015-07-30	211	2	3	2
opr3-11	4	2015-08-05	217	2	3	2
opr3-11	4	2015-08-12	224	1	2	1
opr3-11	4	2015-08-19	231	1	2	1
opr3-11	4	2015-08-26	238	0	1	0
opr3-11	4	2015-09-02	245	0	1	0
opr3-11	4	2015-09-09	252	0	1	0
opr3-11	4	2015-09-16	259	0	1	0
opr3-11	5	2015-06-24	175	3	4	3
opr3-11	5	2015-07-01	182	3	4	3
opr3-11	5	2015-07-08	189	NA	NA	NA
opr3-11	5	2015-07-15	196	3	4	3
opr3-11	5	2015-07-22	203	3	4	3
opr3-11	5	2015-07-30	211	3	4	3
opr3-11	5	2015-08-05	217	3	4	3
opr3-11	5	2015-08-12	224	3	4	3
opr3-11	5	2015-08-19	231	3	4	3
opr3-11	5	2015-08-26	238	3	4	3
opr3-11	5	2015-09-02	245	3	4	3
opr3-11	5	2015-09-09	252	3	4	3
opr3-11	5	2015-09-16	259	3	4	3
opr3-11	6	2015-06-24	175	3	4	3
opr3-11	6	2015-07-01	182	3	4	3
opr3-11	6	2015-07-08	189	NA	NA	NA
opr3-11	6	2015-07-15	196	3	4	3
opr3-11	6	2015-07-22	203	3	4	3
opr3-11	6	2015-07-30	211	3	4	3
opr3-11	6	2015-08-05	217	3	4	3
opr3-11	6	2015-08-12	224	3	4	3
opr3-11	6	2015-08-19	231	3	4	3
opr3-11	6	2015-08-26	238	3	4	3
opr3-11	6	2015-09-02	245	3	4	3
opr3-11	6	2015-09-09	252	3	4	3
opr3-11	6	2015-09-16	259	3	4	3
opr3-11	7	2015-06-24	175	3	4	3
opr3-11	7	2015-07-01	182	3	4	3
opr3-11	7	2015-07-08	189	NA	NA	NA
opr3-11	7	2015-07-15	196	3	4	3
opr3-11	7	2015-07-22	203	3	4	3
opr3-11	7	2015-07-30	211	3	4	3
opr3-11	7	2015-08-05	217	3	4	3
opr3-11	7	2015-08-12	224	3	4	3
opr3-11	7	2015-08-19	231	3	4	3
opr3-11	7	2015-08-26	238	3	4	3
opr3-11	7	2015-09-02	245	3	4	3
opr3-11	7	2015-09-09	252	3	4	3
opr3-11	7	2015-09-16	259	3	4	3
opr3-11	8	2015-06-24	175	3	4	3
opr3-11	8	2015-07-01	182	3	4	3
opr3-11	8	2015-07-08	189	NA	NA	NA
opr3-11	8	2015-07-15	196	3	4	3
opr3-11	8	2015-07-22	203	3	4	3
opr3-11	8	2015-07-30	211	3	4	3
opr3-11	8	2015-08-05	217	3	4	3
opr3-11	8	2015-08-12	224	3	4	3
opr3-11	8	2015-08-19	231	3	4	3
opr3-11	8	2015-08-26	238	3	4	3
opr3-11	8	2015-09-02	245	3	4	3
opr3-11	8	2015-09-09	252	3	4	3
opr3-11	8	2015-09-16	259	3	4	3
opr3-11	9	2015-06-24	175	3	4	3
opr3-11	9	2015-07-01	182	3	4	3
opr3-11	9	2015-07-08	189	NA	NA	NA
opr3-11	9	2015-07-15	196	3	4	3
opr3-11	9	2015-07-22	203	3	4	3
opr3-11	9	2015-07-30	211	3	4	3
opr3-11	9	2015-08-05	217	3	4	3
opr3-11	9	2015-08-12	224	3	4	3
opr3-11	9	2015-08-19	231	3	4	3
opr3-11	9	2015-08-26	238	3	4	3
opr3-11	9	2015-09-02	245	3	4	3
opr3-11	9	2015-09-09	252	3	4	3
opr3-11	9	2015-09-16	259	3	4	3
opr3-15	1	2015-06-24	175	3	4	3
opr3-15	1	2015-07-01	182	3	4	3
opr3-15	1	2015-07-08	189	NA	NA	NA
opr3-15	1	2015-07-15	196	3	4	3
opr3-15	1	2015-07-22	203	3	4	3
opr3-15	1	2015-07-30	211	3	4	3
opr3-15	1	2015-08-05	217	3	4	3
opr3-15	1	2015-08-12	224	3	4	3
opr3-15	1	2015-08-19	231	3	4	3
opr3-15	1	2015-08-26	238	3	4	3
opr3-15	1	2015-09-02	245	3	4	3
opr3-15	1	2015-09-09	252	3	4	3
opr3-15	1	2015-09-16	259	3	4	3
opr3-15	2	2015-06-24	175	3	4	3
opr3-15	2	2015-07-01	182	3	4	3
opr3-15	2	2015-07-08	189	NA	NA	NA
opr3-15	2	2015-07-15	196	3	4	3
opr3-15	2	2015-07-22	203	3	4	3
opr3-15	2	2015-07-30	211	3	4	3
opr3-15	2	2015-08-05	217	3	4	3
opr3-15	2	2015-08-12	224	3	4	3
opr3-15	2	2015-08-19	231	3	4	3
opr3-15	2	2015-08-26	238	3	4	3
opr3-15	2	2015-09-02	245	3	4	3
opr3-15	2	2015-09-09	252	2	3	2
opr3-15	2	2015-09-16	259	1	2	1
opr3-15	3	2015-06-24	175	3	4	3
opr3-15	3	2015-07-01	182	3	4	3
opr3-15	3	2015-07-08	189	NA	NA	NA
opr3-15	3	2015-07-15	196	3	4	3
opr3-15	3	2015-07-22	203	3	4	3
opr3-15	3	2015-07-30	211	3	4	3
opr3-15	3	2015-08-05	217	3	4	3
opr3-15	3	2015-08-12	224	3	4	3
opr3-15	3	2015-08-19	231	3	4	3
opr3-15	3	2015-08-26	238	3	4	3
opr3-15	3	2015-09-02	245	3	4	3
opr3-15	3	2015-09-09	252	3	4	3
opr3-15	3	2015-09-16	259	3	4	3
opr3-15	4	2015-06-24	175	3	4	3
opr3-15	4	2015-07-01	182	3	4	3
opr3-15	4	2015-07-08	189	NA	NA	NA
opr3-15	4	2015-07-15	196	3	4	3
opr3-15	4	2015-07-22	203	3	4	3
opr3-15	4	2015-07-30	211	3	4	3
opr3-15	4	2015-08-05	217	2	3	2
opr3-15	4	2015-08-12	224	2	3	2
opr3-15	4	2015-08-19	231	NA	NA	NA
opr3-15	4	2015-08-26	238	NA	NA	NA
opr3-15	4	2015-09-02	245	NA	NA	NA
opr3-15	4	2015-09-09	252	NA	NA	NA
opr3-15	4	2015-09-16	259	1	2	1
opr3-15	5	2015-06-24	175	3	4	3
opr3-15	5	2015-07-01	182	3	4	3
opr3-15	5	2015-07-08	189	NA	NA	NA
opr3-15	5	2015-07-15	196	3	4	3
opr3-15	5	2015-07-22	203	3	4	3
opr3-15	5	2015-07-30	211	3	4	3
opr3-15	5	2015-08-05	217	3	4	3
opr3-15	5	2015-08-12	224	3	4	3
opr3-15	5	2015-08-19	231	3	4	3
opr3-15	5	2015-08-26	238	3	4	3
opr3-15	5	2015-09-02	245	3	4	3
opr3-15	5	2015-09-09	252	3	4	3
opr3-15	5	2015-09-16	259	3	4	3
opr3-15	6	2015-06-24	175	3	4	3
opr3-15	6	2015-07-01	182	3	4	3
opr3-15	6	2015-07-08	189	NA	NA	NA
opr3-15	6	2015-07-15	196	3	4	3
opr3-15	6	2015-07-22	203	3	4	3
opr3-15	6	2015-07-30	211	3	4	3
opr3-15	6	2015-08-05	217	3	4	3
opr3-15	6	2015-08-12	224	3	4	3
opr3-15	6	2015-08-19	231	3	4	3
opr3-15	6	2015-08-26	238	3	4	3
opr3-15	6	2015-09-02	245	3	4	3
opr3-15	6	2015-09-09	252	3	4	3
opr3-15	6	2015-09-16	259	3	4	3
opr3-15	7	2015-06-24	175	3	4	3
opr3-15	7	2015-07-01	182	3	4	3
opr3-15	7	2015-07-08	189	NA	NA	NA
opr3-15	7	2015-07-15	196	3	4	3
opr3-15	7	2015-07-22	203	3	4	3
opr3-15	7	2015-07-30	211	3	4	3
opr3-15	7	2015-08-05	217	3	4	3
opr3-15	7	2015-08-12	224	3	4	3
opr3-15	7	2015-08-19	231	3	4	3
opr3-15	7	2015-08-26	238	3	4	3
opr3-15	7	2015-09-02	245	3	4	3
opr3-15	7	2015-09-09	252	3	4	3
opr3-15	7	2015-09-16	259	3	4	3
opr3-15	8	2015-06-24	175	NA	NA	NA
opr3-15	8	2015-07-01	182	NA	NA	NA
opr3-15	8	2015-07-08	189	NA	NA	NA
opr3-15	8	2015-07-15	196	NA	NA	NA
opr3-15	8	2015-07-22	203	NA	NA	NA
opr3-15	8	2015-07-30	211	NA	NA	NA
opr3-15	8	2015-08-05	217	NA	NA	NA
opr3-15	8	2015-08-12	224	NA	NA	NA
opr3-15	8	2015-08-19	231	NA	NA	NA
opr3-15	8	2015-08-26	238	NA	NA	NA
opr3-15	8	2015-09-02	245	NA	NA	NA
opr3-15	8	2015-09-09	252	NA	NA	NA
opr3-15	8	2015-09-16	259	3	4	3
opr3-15	9	2015-06-24	175	3	4	3
opr3-15	9	2015-07-01	182	3	4	3
opr3-15	9	2015-07-08	189	NA	NA	NA
opr3-15	9	2015-07-15	196	3	4	3
opr3-15	9	2015-07-22	203	3	4	3
opr3-15	9	2015-07-30	211	3	4	3
opr3-15	9	2015-08-05	217	3	4	3
opr3-15	9	2015-08-12	224	3	4	3
opr3-15	9	2015-08-19	231	3	4	3
opr3-15	9	2015-08-26	238	3	4	3
opr3-15	9	2015-09-02	245	3	4	3
opr3-15	9	2015-09-09	252	3	4	3
opr3-15	9	2015-09-16	259	3	4	3
opr3-7	1	2015-06-24	175	3	4	3
opr3-7	1	2015-07-01	182	3	4	3
opr3-7	1	2015-07-08	189	NA	NA	NA
opr3-7	1	2015-07-15	196	3	4	3
opr3-7	1	2015-07-22	203	3	4	3
opr3-7	1	2015-07-30	211	3	4	3
opr3-7	1	2015-08-05	217	3	4	3
opr3-7	1	2015-08-12	224	3	4	3
opr3-7	1	2015-08-19	231	3	4	3
opr3-7	1	2015-08-26	238	3	4	3
opr3-7	1	2015-09-02	245	3	4	3
opr3-7	1	2015-09-09	252	3	4	3
opr3-7	1	2015-09-16	259	3	4	3
opr3-7	2	2015-06-24	175	3	4	3
opr3-7	2	2015-07-01	182	3	4	3
opr3-7	2	2015-07-08	189	NA	NA	NA
opr3-7	2	2015-07-15	196	3	4	3
opr3-7	2	2015-07-22	203	3	4	3
opr3-7	2	2015-07-30	211	3	4	3
opr3-7	2	2015-08-05	217	2	3	2
opr3-7	2	2015-08-12	224	2	3	2
opr3-7	2	2015-08-19	231	NA	NA	NA
opr3-7	2	2015-08-26	238	2	3	2
opr3-7	2	2015-09-02	245	2	3	2
opr3-7	2	2015-09-09	252	2	3	2
opr3-7	2	2015-09-16	259	1	2	1
opr3-7	3	2015-06-24	175	3	4	3
opr3-7	3	2015-07-01	182	3	4	3
opr3-7	3	2015-07-08	189	NA	NA	NA
opr3-7	3	2015-07-15	196	3	4	3
opr3-7	3	2015-07-22	203	3	4	3
opr3-7	3	2015-07-30	211	3	4	3
opr3-7	3	2015-08-05	217	3	4	3
opr3-7	3	2015-08-12	224	3	4	3
opr3-7	3	2015-08-19	231	3	4	3
opr3-7	3	2015-08-26	238	3	4	3
opr3-7	3	2015-09-02	245	3	4	3
opr3-7	3	2015-09-09	252	3	4	3
opr3-7	3	2015-09-16	259	3	4	3
opr3-7	4	2015-06-24	175	3	4	3
opr3-7	4	2015-07-01	182	3	4	3
opr3-7	4	2015-07-08	189	NA	NA	NA
opr3-7	4	2015-07-15	196	3	4	3
opr3-7	4	2015-07-22	203	3	4	3
opr3-7	4	2015-07-30	211	3	4	3
opr3-7	4	2015-08-05	217	3	4	3
opr3-7	4	2015-08-12	224	3	4	3
opr3-7	4	2015-08-19	231	3	4	3
opr3-7	4	2015-08-26	238	3	4	3
opr3-7	4	2015-09-02	245	3	4	3
opr3-7	4	2015-09-09	252	NA	NA	NA
opr3-7	4	2015-09-16	259	0	1	0
opr3-7	5	2015-06-24	175	3	4	3
opr3-7	5	2015-07-01	182	3	4	3
opr3-7	5	2015-07-08	189	NA	NA	NA
opr3-7	5	2015-07-15	196	3	4	3
opr3-7	5	2015-07-22	203	3	4	3
opr3-7	5	2015-07-30	211	3	4	3
opr3-7	5	2015-08-05	217	3	4	3
opr3-7	5	2015-08-12	224	3	4	3
opr3-7	5	2015-08-19	231	3	4	3
opr3-7	5	2015-08-26	238	3	4	3
opr3-7	5	2015-09-02	245	3	4	3
opr3-7	5	2015-09-09	252	3	4	3
opr3-7	5	2015-09-16	259	3	4	3
opr3-7	6	2015-06-24	175	3	4	3
opr3-7	6	2015-07-01	182	3	4	3
opr3-7	6	2015-07-08	189	NA	NA	NA
opr3-7	6	2015-07-15	196	3	4	3
opr3-7	6	2015-07-22	203	3	4	3
opr3-7	6	2015-07-30	211	3	4	3
opr3-7	6	2015-08-05	217	3	4	3
opr3-7	6	2015-08-12	224	3	4	3
opr3-7	6	2015-08-19	231	3	4	3
opr3-7	6	2015-08-26	238	3	4	3
opr3-7	6	2015-09-02	245	3	4	3
opr3-7	6	2015-09-09	252	3	4	3
opr3-7	6	2015-09-16	259	3	4	3
opr3-7	7	2015-06-24	175	3	4	3
opr3-7	7	2015-07-01	182	3	4	3
opr3-7	7	2015-07-08	189	NA	NA	NA
opr3-7	7	2015-07-15	196	3	4	3
opr3-7	7	2015-07-22	203	3	4	3
opr3-7	7	2015-07-30	211	3	4	3
opr3-7	7	2015-08-05	217	3	4	3
opr3-7	7	2015-08-12	224	3	4	3
opr3-7	7	2015-08-19	231	3	4	3
opr3-7	7	2015-08-26	238	3	4	3
opr3-7	7	2015-09-02	245	3	4	3
opr3-7	7	2015-09-09	252	3	4	3
opr3-7	7	2015-09-16	259	3	4	3
opr3-7	8	2015-06-24	175	3	4	3
opr3-7	8	2015-07-01	182	3	4	3
opr3-7	8	2015-07-08	189	NA	NA	NA
opr3-7	8	2015-07-15	196	3	4	3
opr3-7	8	2015-07-22	203	3	4	3
opr3-7	8	2015-07-30	211	3	4	3
opr3-7	8	2015-08-05	217	3	4	3
opr3-7	8	2015-08-12	224	3	4	3
opr3-7	8	2015-08-19	231	3	4	3
opr3-7	8	2015-08-26	238	3	4	3
opr3-7	8	2015-09-02	245	3	4	3
opr3-7	8	2015-09-09	252	3	4	3
opr3-7	8	2015-09-16	259	3	4	3
opr3-7	9	2015-06-24	175	3	4	3
opr3-7	9	2015-07-01	182	3	4	3
opr3-7	9	2015-07-08	189	NA	NA	NA
opr3-7	9	2015-07-15	196	3	4	3
opr3-7	9	2015-07-22	203	3	4	3
opr3-7	9	2015-07-30	211	3	4	3
opr3-7	9	2015-08-05	217	3	4	3
opr3-7	9	2015-08-12	224	3	4	3
opr3-7	9	2015-08-19	231	3	4	3
opr3-7	9	2015-08-26	238	3	4	3
opr3-7	9	2015-09-02	245	3	4	3
opr3-7	9	2015-09-09	252	3	4	3
opr3-7	9	2015-09-16	259	3	4	3
WT (T89)	1	2015-06-24	175	3	4	3
WT (T89)	1	2015-07-01	182	3	4	3
WT (T89)	1	2015-07-08	189	NA	NA	NA
WT (T89)	1	2015-07-15	196	3	4	3
WT (T89)	1	2015-07-22	203	3	4	3
WT (T89)	1	2015-07-30	211	3	4	3
WT (T89)	1	2015-08-05	217	3	4	3
WT (T89)	1	2015-08-12	224	3	4	3
WT (T89)	1	2015-08-19	231	3	4	3
WT (T89)	1	2015-08-26	238	3	4	3
WT (T89)	1	2015-09-02	245	3	4	3
WT (T89)	1	2015-09-09	252	3	4	3
WT (T89)	1	2015-09-16	259	3	4	3
WT (T89)	2	2015-06-24	175	3	4	3
WT (T89)	2	2015-07-01	182	3	4	3
WT (T89)	2	2015-07-08	189	NA	NA	NA
WT (T89)	2	2015-07-15	196	3	4	3
WT (T89)	2	2015-07-22	203	3	4	3
WT (T89)	2	2015-07-30	211	3	4	3
WT (T89)	2	2015-08-05	217	3	4	3
WT (T89)	2	2015-08-12	224	3	4	3
WT (T89)	2	2015-08-19	231	3	4	3
WT (T89)	2	2015-08-26	238	3	4	3
WT (T89)	2	2015-09-02	245	3	4	3
WT (T89)	2	2015-09-09	252	3	4	3
WT (T89)	2	2015-09-16	259	3	4	3
WT (T89)	3	2015-06-24	175	3	4	3
WT (T89)	3	2015-07-01	182	3	4	3
WT (T89)	3	2015-07-08	189	NA	NA	NA
WT (T89)	3	2015-07-15	196	3	4	3
WT (T89)	3	2015-07-22	203	3	4	3
WT (T89)	3	2015-07-30	211	3	4	3
WT (T89)	3	2015-08-05	217	3	4	3
WT (T89)	3	2015-08-12	224	3	4	3
WT (T89)	3	2015-08-19	231	3	4	3
WT (T89)	3	2015-08-26	238	3	4	3
WT (T89)	3	2015-09-02	245	3	4	3
WT (T89)	3	2015-09-09	252	3	4	3
WT (T89)	3	2015-09-16	259	3	4	3
WT (T89)	4	2015-06-24	175	3	4	3
WT (T89)	4	2015-07-01	182	3	4	3
WT (T89)	4	2015-07-08	189	NA	NA	NA
WT (T89)	4	2015-07-15	196	3	4	3
WT (T89)	4	2015-07-22	203	3	4	3
WT (T89)	4	2015-07-30	211	3	4	3
WT (T89)	4	2015-08-05	217	3	4	3
WT (T89)	4	2015-08-12	224	3	4	3
WT (T89)	4	2015-08-19	231	3	4	3
WT (T89)	4	2015-08-26	238	2	3	2
WT (T89)	4	2015-09-02	245	3	4	3
WT (T89)	4	2015-09-09	252	3	4	3
WT (T89)	4	2015-09-16	259	NA	NA	NA
WT (T89)	5	2015-06-24	175	3	4	3
WT (T89)	5	2015-07-01	182	3	4	3
WT (T89)	5	2015-07-08	189	NA	NA	NA
WT (T89)	5	2015-07-15	196	3	4	3
WT (T89)	5	2015-07-22	203	3	4	3
WT (T89)	5	2015-07-30	211	3	4	3
WT (T89)	5	2015-08-05	217	3	4	3
WT (T89)	5	2015-08-12	224	3	4	3
WT (T89)	5	2015-08-19	231	3	4	3
WT (T89)	5	2015-08-26	238	3	4	3
WT (T89)	5	2015-09-02	245	3	4	3
WT (T89)	5	2015-09-09	252	3	4	3
WT (T89)	5	2015-09-16	259	3	4	3
WT (T89)	6	2015-06-24	175	NA	NA	NA
WT (T89)	6	2015-07-01	182	NA	NA	NA
WT (T89)	6	2015-07-08	189	NA	NA	NA
WT (T89)	6	2015-07-15	196	NA	NA	NA
WT (T89)	6	2015-07-22	203	NA	NA	NA
WT (T89)	6	2015-07-30	211	NA	NA	NA
WT (T89)	6	2015-08-05	217	NA	NA	NA
WT (T89)	6	2015-08-12	224	NA	NA	NA
WT (T89)	6	2015-08-19	231	NA	NA	NA
WT (T89)	6	2015-08-26	238	NA	NA	NA
WT (T89)	6	2015-09-02	245	NA	NA	NA
WT (T89)	6	2015-09-09	252	NA	NA	NA
WT (T89)	6	2015-09-16	259	3	4	3
WT (T89)	7	2015-06-24	175	3	4	3
WT (T89)	7	2015-07-01	182	3	4	3
WT (T89)	7	2015-07-08	189	NA	NA	NA
WT (T89)	7	2015-07-15	196	3	4	3
WT (T89)	7	2015-07-22	203	3	4	3
WT (T89)	7	2015-07-30	211	3	4	3
WT (T89)	7	2015-08-05	217	3	4	3
WT (T89)	7	2015-08-12	224	3	4	3
WT (T89)	7	2015-08-19	231	3	4	3
WT (T89)	7	2015-08-26	238	3	4	3
WT (T89)	7	2015-09-02	245	3	4	3
WT (T89)	7	2015-09-09	252	3	4	3
WT (T89)	7	2015-09-16	259	3	4	3
WT (T89)	8	2015-06-24	175	3	4	3
WT (T89)	8	2015-07-01	182	3	4	3
WT (T89)	8	2015-07-08	189	NA	NA	NA
WT (T89)	8	2015-07-15	196	3	4	3
WT (T89)	8	2015-07-22	203	3	4	3
WT (T89)	8	2015-07-30	211	3	4	3
WT (T89)	8	2015-08-05	217	3	4	3
WT (T89)	8	2015-08-12	224	3	4	3
WT (T89)	8	2015-08-19	231	3	4	3
WT (T89)	8	2015-08-26	238	3	4	3
WT (T89)	8	2015-09-02	245	3	4	3
WT (T89)	8	2015-09-09	252	3	4	3
WT (T89)	8	2015-09-16	259	NA	NA	NA
WT (T89)	9	2015-06-24	175	3	4	3
WT (T89)	9	2015-07-01	182	3	4	3
WT (T89)	9	2015-07-08	189	NA	NA	NA
WT (T89)	9	2015-07-15	196	3	4	3
WT (T89)	9	2015-07-22	203	3	4	3
WT (T89)	9	2015-07-30	211	3	4	3
WT (T89)	9	2015-08-05	217	3	4	3
WT (T89)	9	2015-08-12	224	3	4	3
WT (T89)	9	2015-08-19	231	3	4	3
WT (T89)	9	2015-08-26	238	3	4	3
WT (T89)	9	2015-09-02	245	3	4	3
WT (T89)	9	2015-09-09	252	3	4	3
WT (T89)	9	2015-09-16	259	3	4	3
