# Supplementary material for: Nature’s Master of Ceremony: The Populus Circadian Clock as Orchestrator of Tree Growth and Phenology
Source: NPJ Biol Timing Sleep. 2025 Apr 7;2:16. doi: 10.1038/s44323-025-00034-4 (PMC11976295; doi:10.1038/s44323-025-00034-4)
Supplement: Supplementary file 3 — Supplementary information [file 44323_2025_34_MOESM3_ESM.zip › Natures_MC_data_and_scripts/CSV_datasets/OPR_height_buds_2015_Ingrid_Height.csv]

Genotype	Individual	Date	Doy	Height (cm)
ft-16	1	2015-04-24	114	9.2
ft-16	1	2015-05-07	127	9.2
ft-16	1	2015-05-14	134	NA
ft-16	1	2015-05-20	140	20.6
ft-16	1	2015-06-03	154	43
ft-16	1	2015-06-10	161	55.5
ft-16	1	2015-06-17	168	68
ft-16	1	2015-06-24	175	78.5
ft-16	1	2015-07-01	182	87.3
ft-16	1	2015-07-08	189	99
ft-16	1	2015-07-15	196	115.5
ft-16	1	2015-07-22	203	123
ft-16	1	2015-07-30	211	130.7
ft-16	1	2015-08-05	217	138.5
ft-16	1	2015-08-12	224	145
ft-16	1	2015-08-19	231	151
ft-16	1	2015-08-26	238	156.5
ft-16	1	2015-09-02	245	159.5
ft-16	1	2015-09-09	252	160
ft-16	1	2015-09-16	259	NA
ft-16	2	2015-04-24	114	10
ft-16	2	2015-05-07	127	9.8
ft-16	2	2015-05-14	134	15
ft-16	2	2015-05-20	140	21
ft-16	2	2015-06-03	154	42.5
ft-16	2	2015-06-10	161	56
ft-16	2	2015-06-17	168	69.5
ft-16	2	2015-06-24	175	85.5
ft-16	2	2015-07-01	182	89.5
ft-16	2	2015-07-08	189	109.8
ft-16	2	2015-07-15	196	124.5
ft-16	2	2015-07-22	203	134.5
ft-16	2	2015-07-30	211	145.5
ft-16	2	2015-08-05	217	155.5
ft-16	2	2015-08-12	224	164
ft-16	2	2015-08-19	231	172.2
ft-16	2	2015-08-26	238	181
ft-16	2	2015-09-02	245	184
ft-16	2	2015-09-09	252	184
ft-16	2	2015-09-16	259	NA
ft-16	3	2015-04-24	114	NA
ft-16	3	2015-05-07	127	6.7
ft-16	3	2015-05-14	134	8.5
ft-16	3	2015-05-20	140	10
ft-16	3	2015-06-03	154	24
ft-16	3	2015-06-10	161	35.5
ft-16	3	2015-06-17	168	51.7
ft-16	3	2015-06-24	175	64.5
ft-16	3	2015-07-01	182	74.3
ft-16	3	2015-07-08	189	82.5
ft-16	3	2015-07-15	196	91.2
ft-16	3	2015-07-22	203	101
ft-16	3	2015-07-30	211	111.5
ft-16	3	2015-08-05	217	115.5
ft-16	3	2015-08-12	224	122.5
ft-16	3	2015-08-19	231	128
ft-16	3	2015-08-26	238	131
ft-16	3	2015-09-02	245	131.3
ft-16	3	2015-09-09	252	131
ft-16	3	2015-09-16	259	NA
ft-16	4	2015-04-24	114	9
ft-16	4	2015-05-07	127	9.6
ft-16	4	2015-05-14	134	14.2
ft-16	4	2015-05-20	140	19.8
ft-16	4	2015-06-03	154	41.8
ft-16	4	2015-06-10	161	54
ft-16	4	2015-06-17	168	67.5
ft-16	4	2015-06-24	175	80
ft-16	4	2015-07-01	182	90.8
ft-16	4	2015-07-08	189	103.5
ft-16	4	2015-07-15	196	116
ft-16	4	2015-07-22	203	128
ft-16	4	2015-07-30	211	136
ft-16	4	2015-08-05	217	142.5
ft-16	4	2015-08-12	224	145
ft-16	4	2015-08-19	231	146.5
ft-16	4	2015-08-26	238	NA
ft-16	4	2015-09-02	245	146.5
ft-16	4	2015-09-09	252	146.5
ft-16	4	2015-09-16	259	NA
ft-16	5	2015-04-24	114	8.5
ft-16	5	2015-05-07	127	8.5
ft-16	5	2015-05-14	134	13
ft-16	5	2015-05-20	140	18.4
ft-16	5	2015-06-03	154	41
ft-16	5	2015-06-10	161	53.5
ft-16	5	2015-06-17	168	65.7
ft-16	5	2015-06-24	175	81.3
ft-16	5	2015-07-01	182	93
ft-16	5	2015-07-08	189	105.5
ft-16	5	2015-07-15	196	117.4
ft-16	5	2015-07-22	203	129.5
ft-16	5	2015-07-30	211	138
ft-16	5	2015-08-05	217	141.5
ft-16	5	2015-08-12	224	143.5
ft-16	5	2015-08-19	231	145
ft-16	5	2015-08-26	238	145
ft-16	5	2015-09-02	245	145
ft-16	5	2015-09-09	252	145
ft-16	5	2015-09-16	259	NA
ft-16	6	2015-04-24	114	NA
ft-16	6	2015-05-07	127	9.5
ft-16	6	2015-05-14	134	14
ft-16	6	2015-05-20	140	19.4
ft-16	6	2015-06-03	154	42.5
ft-16	6	2015-06-10	161	55.5
ft-16	6	2015-06-17	168	70
ft-16	6	2015-06-24	175	83
ft-16	6	2015-07-01	182	96
ft-16	6	2015-07-08	189	107.8
ft-16	6	2015-07-15	196	119.5
ft-16	6	2015-07-22	203	132
ft-16	6	2015-07-30	211	141.5
ft-16	6	2015-08-05	217	NA
ft-16	6	2015-08-12	224	155.5
ft-16	6	2015-08-19	231	157.3
ft-16	6	2015-08-26	238	158
ft-16	6	2015-09-02	245	158.5
ft-16	6	2015-09-09	252	158.5
ft-16	6	2015-09-16	259	NA
ft-16	7	2015-04-24	114	NA
ft-16	7	2015-05-07	127	7.7
ft-16	7	2015-05-14	134	13
ft-16	7	2015-05-20	140	18.8
ft-16	7	2015-06-03	154	42.5
ft-16	7	2015-06-10	161	53.5
ft-16	7	2015-06-17	168	66.5
ft-16	7	2015-06-24	175	80.5
ft-16	7	2015-07-01	182	93.5
ft-16	7	2015-07-08	189	105.4
ft-16	7	2015-07-15	196	116
ft-16	7	2015-07-22	203	131.8
ft-16	7	2015-07-30	211	139
ft-16	7	2015-08-05	217	144
ft-16	7	2015-08-12	224	149.5
ft-16	7	2015-08-19	231	153
ft-16	7	2015-08-26	238	154.5
ft-16	7	2015-09-02	245	154
ft-16	7	2015-09-09	252	154
ft-16	7	2015-09-16	259	NA
ft-16	8	2015-04-24	114	10.5
ft-16	8	2015-05-07	127	11.7
ft-16	8	2015-05-14	134	17
ft-16	8	2015-05-20	140	24
ft-16	8	2015-06-03	154	47
ft-16	8	2015-06-10	161	58
ft-16	8	2015-06-17	168	70.5
ft-16	8	2015-06-24	175	84
ft-16	8	2015-07-01	182	97.5
ft-16	8	2015-07-08	189	107.4
ft-16	8	2015-07-15	196	117.5
ft-16	8	2015-07-22	203	131
ft-16	8	2015-07-30	211	139
ft-16	8	2015-08-05	217	147
ft-16	8	2015-08-12	224	153.3
ft-16	8	2015-08-19	231	154
ft-16	8	2015-08-26	238	156
ft-16	8	2015-09-02	245	157
ft-16	8	2015-09-09	252	157
ft-16	8	2015-09-16	259	NA
ft-16	9	2015-04-24	114	9
ft-16	9	2015-05-07	127	10.5
ft-16	9	2015-05-14	134	15.5
ft-16	9	2015-05-20	140	22
ft-16	9	2015-06-03	154	44.5
ft-16	9	2015-06-10	161	58
ft-16	9	2015-06-17	168	70.5
ft-16	9	2015-06-24	175	83
ft-16	9	2015-07-01	182	96.4
ft-16	9	2015-07-08	189	107.5
ft-16	9	2015-07-15	196	118
ft-16	9	2015-07-22	203	131
ft-16	9	2015-07-30	211	137.5
ft-16	9	2015-08-05	217	141
ft-16	9	2015-08-12	224	141.1
ft-16	9	2015-08-19	231	141.1
ft-16	9	2015-08-26	238	141.5
ft-16	9	2015-09-02	245	NA
ft-16	9	2015-09-09	252	NA
ft-16	9	2015-09-16	259	NA
opr3_ft-12	1	2015-04-24	114	NA
opr3_ft-12	1	2015-05-07	127	7.3
opr3_ft-12	1	2015-05-14	134	11
opr3_ft-12	1	2015-05-20	140	15.3
opr3_ft-12	1	2015-06-03	154	35
opr3_ft-12	1	2015-06-10	161	47
opr3_ft-12	1	2015-06-17	168	59.5
opr3_ft-12	1	2015-06-24	175	72.7
opr3_ft-12	1	2015-07-01	182	83.5
opr3_ft-12	1	2015-07-08	189	95.5
opr3_ft-12	1	2015-07-15	196	106.5
opr3_ft-12	1	2015-07-22	203	116
opr3_ft-12	1	2015-07-30	211	123.5
opr3_ft-12	1	2015-08-05	217	131.5
opr3_ft-12	1	2015-08-12	224	140
opr3_ft-12	1	2015-08-19	231	150
opr3_ft-12	1	2015-08-26	238	157
opr3_ft-12	1	2015-09-02	245	161
opr3_ft-12	1	2015-09-09	252	161
opr3_ft-12	1	2015-09-16	259	NA
opr3_ft-12	2	2015-04-24	114	8.5
opr3_ft-12	2	2015-05-07	127	8.5
opr3_ft-12	2	2015-05-14	134	14
opr3_ft-12	2	2015-05-20	140	19.2
opr3_ft-12	2	2015-06-03	154	42
opr3_ft-12	2	2015-06-10	161	54.5
opr3_ft-12	2	2015-06-17	168	66.5
opr3_ft-12	2	2015-06-24	175	78.5
opr3_ft-12	2	2015-07-01	182	90
opr3_ft-12	2	2015-07-08	189	96.5
opr3_ft-12	2	2015-07-15	196	103.2
opr3_ft-12	2	2015-07-22	203	112
opr3_ft-12	2	2015-07-30	211	121
opr3_ft-12	2	2015-08-05	217	127.7
opr3_ft-12	2	2015-08-12	224	134
opr3_ft-12	2	2015-08-19	231	138.7
opr3_ft-12	2	2015-08-26	238	141
opr3_ft-12	2	2015-09-02	245	140
opr3_ft-12	2	2015-09-09	252	140
opr3_ft-12	2	2015-09-16	259	NA
opr3_ft-12	3	2015-04-24	114	NA
opr3_ft-12	3	2015-05-07	127	8.5
opr3_ft-12	3	2015-05-14	134	12
opr3_ft-12	3	2015-05-20	140	15.5
opr3_ft-12	3	2015-06-03	154	34
opr3_ft-12	3	2015-06-10	161	46.5
opr3_ft-12	3	2015-06-17	168	60
opr3_ft-12	3	2015-06-24	175	72.2
opr3_ft-12	3	2015-07-01	182	85.5
opr3_ft-12	3	2015-07-08	189	98.5
opr3_ft-12	3	2015-07-15	196	111
opr3_ft-12	3	2015-07-22	203	122
opr3_ft-12	3	2015-07-30	211	132.5
opr3_ft-12	3	2015-08-05	217	139.5
opr3_ft-12	3	2015-08-12	224	147
opr3_ft-12	3	2015-08-19	231	151.5
opr3_ft-12	3	2015-08-26	238	154.5
opr3_ft-12	3	2015-09-02	245	156
opr3_ft-12	3	2015-09-09	252	156
opr3_ft-12	3	2015-09-16	259	NA
opr3_ft-12	4	2015-04-24	114	9.5
opr3_ft-12	4	2015-05-07	127	9.2
opr3_ft-12	4	2015-05-14	134	14
opr3_ft-12	4	2015-05-20	140	18
opr3_ft-12	4	2015-06-03	154	39
opr3_ft-12	4	2015-06-10	161	52
opr3_ft-12	4	2015-06-17	168	64.5
opr3_ft-12	4	2015-06-24	175	79
opr3_ft-12	4	2015-07-01	182	90.5
opr3_ft-12	4	2015-07-08	189	103.5
opr3_ft-12	4	2015-07-15	196	114.5
opr3_ft-12	4	2015-07-22	203	125
opr3_ft-12	4	2015-07-30	211	136
opr3_ft-12	4	2015-08-05	217	141
opr3_ft-12	4	2015-08-12	224	148
opr3_ft-12	4	2015-08-19	231	153
opr3_ft-12	4	2015-08-26	238	158
opr3_ft-12	4	2015-09-02	245	161.5
opr3_ft-12	4	2015-09-09	252	163
opr3_ft-12	4	2015-09-16	259	NA
opr3_ft-12	5	2015-04-24	114	9.5
opr3_ft-12	5	2015-05-07	127	8.2
opr3_ft-12	5	2015-05-14	134	11.5
opr3_ft-12	5	2015-05-20	140	14
opr3_ft-12	5	2015-06-03	154	30
opr3_ft-12	5	2015-06-10	161	42
opr3_ft-12	5	2015-06-17	168	55.7
opr3_ft-12	5	2015-06-24	175	69
opr3_ft-12	5	2015-07-01	182	82.5
opr3_ft-12	5	2015-07-08	189	94.7
opr3_ft-12	5	2015-07-15	196	106.5
opr3_ft-12	5	2015-07-22	203	117.5
opr3_ft-12	5	2015-07-30	211	127
opr3_ft-12	5	2015-08-05	217	132.5
opr3_ft-12	5	2015-08-12	224	138
opr3_ft-12	5	2015-08-19	231	144.3
opr3_ft-12	5	2015-08-26	238	148.5
opr3_ft-12	5	2015-09-02	245	151
opr3_ft-12	5	2015-09-09	252	151
opr3_ft-12	5	2015-09-16	259	NA
opr3_ft-12	6	2015-04-24	114	8.5
opr3_ft-12	6	2015-05-07	127	8.5
opr3_ft-12	6	2015-05-14	134	11.5
opr3_ft-12	6	2015-05-20	140	14.4
opr3_ft-12	6	2015-06-03	154	31
opr3_ft-12	6	2015-06-10	161	44
opr3_ft-12	6	2015-06-17	168	55.2
opr3_ft-12	6	2015-06-24	175	67.5
opr3_ft-12	6	2015-07-01	182	80
opr3_ft-12	6	2015-07-08	189	92.3
opr3_ft-12	6	2015-07-15	196	105.4
opr3_ft-12	6	2015-07-22	203	117.5
opr3_ft-12	6	2015-07-30	211	129
opr3_ft-12	6	2015-08-05	217	137
opr3_ft-12	6	2015-08-12	224	144.5
opr3_ft-12	6	2015-08-19	231	150.2
opr3_ft-12	6	2015-08-26	238	152
opr3_ft-12	6	2015-09-02	245	NA
opr3_ft-12	6	2015-09-09	252	NA
opr3_ft-12	6	2015-09-16	259	NA
opr3_ft-12	7	2015-04-24	114	8.5
opr3_ft-12	7	2015-05-07	127	9
opr3_ft-12	7	2015-05-14	134	15
opr3_ft-12	7	2015-05-20	140	21
opr3_ft-12	7	2015-06-03	154	41.5
opr3_ft-12	7	2015-06-10	161	52.3
opr3_ft-12	7	2015-06-17	168	63
opr3_ft-12	7	2015-06-24	175	76
opr3_ft-12	7	2015-07-01	182	86.5
opr3_ft-12	7	2015-07-08	189	98.7
opr3_ft-12	7	2015-07-15	196	109.2
opr3_ft-12	7	2015-07-22	203	124
opr3_ft-12	7	2015-07-30	211	133
opr3_ft-12	7	2015-08-05	217	142
opr3_ft-12	7	2015-08-12	224	149
opr3_ft-12	7	2015-08-19	231	154.5
opr3_ft-12	7	2015-08-26	238	157.5
opr3_ft-12	7	2015-09-02	245	160
opr3_ft-12	7	2015-09-09	252	160.5
opr3_ft-12	7	2015-09-16	259	NA
opr3_ft-12	8	2015-04-24	114	9.1
opr3_ft-12	8	2015-05-07	127	10.5
opr3_ft-12	8	2015-05-14	134	15
opr3_ft-12	8	2015-05-20	140	20
opr3_ft-12	8	2015-06-03	154	40.7
opr3_ft-12	8	2015-06-10	161	52
opr3_ft-12	8	2015-06-17	168	65
opr3_ft-12	8	2015-06-24	175	75.5
opr3_ft-12	8	2015-07-01	182	83.5
opr3_ft-12	8	2015-07-08	189	94.5
opr3_ft-12	8	2015-07-15	196	103.7
opr3_ft-12	8	2015-07-22	203	113
opr3_ft-12	8	2015-07-30	211	121.5
opr3_ft-12	8	2015-08-05	217	127
opr3_ft-12	8	2015-08-12	224	130
opr3_ft-12	8	2015-08-19	231	132.3
opr3_ft-12	8	2015-08-26	238	132
opr3_ft-12	8	2015-09-02	245	NA
opr3_ft-12	8	2015-09-09	252	NA
opr3_ft-12	8	2015-09-16	259	NA
opr3_ft-12	9	2015-04-24	114	NA
opr3_ft-12	9	2015-05-07	127	8.1
opr3_ft-12	9	2015-05-14	134	9.5
opr3_ft-12	9	2015-05-20	140	11
opr3_ft-12	9	2015-06-03	154	24
opr3_ft-12	9	2015-06-10	161	35
opr3_ft-12	9	2015-06-17	168	43.7
opr3_ft-12	9	2015-06-24	175	52.5
opr3_ft-12	9	2015-07-01	182	60.8
opr3_ft-12	9	2015-07-08	189	68.6
opr3_ft-12	9	2015-07-15	196	79.3
opr3_ft-12	9	2015-07-22	203	89
opr3_ft-12	9	2015-07-30	211	96.5
opr3_ft-12	9	2015-08-05	217	101.5
opr3_ft-12	9	2015-08-12	224	110
opr3_ft-12	9	2015-08-19	231	114.5
opr3_ft-12	9	2015-08-26	238	114.5
opr3_ft-12	9	2015-09-02	245	115.5
opr3_ft-12	9	2015-09-09	252	115.5
opr3_ft-12	9	2015-09-16	259	NA
opr3_ft-3	1	2015-04-24	114	11.1
opr3_ft-3	1	2015-05-07	127	12
opr3_ft-3	1	2015-05-14	134	16.5
opr3_ft-3	1	2015-05-20	140	21.3
opr3_ft-3	1	2015-06-03	154	41
opr3_ft-3	1	2015-06-10	161	53.5
opr3_ft-3	1	2015-06-17	168	63.5
opr3_ft-3	1	2015-06-24	175	76
opr3_ft-3	1	2015-07-01	182	NA
opr3_ft-3	1	2015-07-08	189	95.3
opr3_ft-3	1	2015-07-15	196	104.5
opr3_ft-3	1	2015-07-22	203	115.5
opr3_ft-3	1	2015-07-30	211	122.6
opr3_ft-3	1	2015-08-05	217	126
opr3_ft-3	1	2015-08-12	224	129.5
opr3_ft-3	1	2015-08-19	231	131
opr3_ft-3	1	2015-08-26	238	132
opr3_ft-3	1	2015-09-02	245	131
opr3_ft-3	1	2015-09-09	252	131
opr3_ft-3	1	2015-09-16	259	NA
opr3_ft-3	2	2015-04-24	114	10.5
opr3_ft-3	2	2015-05-07	127	11
opr3_ft-3	2	2015-05-14	134	15.7
opr3_ft-3	2	2015-05-20	140	21.4
opr3_ft-3	2	2015-06-03	154	42
opr3_ft-3	2	2015-06-10	161	54
opr3_ft-3	2	2015-06-17	168	65.5
opr3_ft-3	2	2015-06-24	175	77
opr3_ft-3	2	2015-07-01	182	88
opr3_ft-3	2	2015-07-08	189	101
opr3_ft-3	2	2015-07-15	196	113
opr3_ft-3	2	2015-07-22	203	124.5
opr3_ft-3	2	2015-07-30	211	134.7
opr3_ft-3	2	2015-08-05	217	142.5
opr3_ft-3	2	2015-08-12	224	151.5
opr3_ft-3	2	2015-08-19	231	159.5
opr3_ft-3	2	2015-08-26	238	166
opr3_ft-3	2	2015-09-02	245	172
opr3_ft-3	2	2015-09-09	252	175
opr3_ft-3	2	2015-09-16	259	NA
opr3_ft-3	3	2015-04-24	114	8.7
opr3_ft-3	3	2015-05-07	127	8
opr3_ft-3	3	2015-05-14	134	11
opr3_ft-3	3	2015-05-20	140	14.5
opr3_ft-3	3	2015-06-03	154	33
opr3_ft-3	3	2015-06-10	161	45
opr3_ft-3	3	2015-06-17	168	56
opr3_ft-3	3	2015-06-24	175	70
opr3_ft-3	3	2015-07-01	182	81.5
opr3_ft-3	3	2015-07-08	189	94.5
opr3_ft-3	3	2015-07-15	196	107
opr3_ft-3	3	2015-07-22	203	120
opr3_ft-3	3	2015-07-30	211	130.5
opr3_ft-3	3	2015-08-05	217	137.5
opr3_ft-3	3	2015-08-12	224	145.5
opr3_ft-3	3	2015-08-19	231	151.5
opr3_ft-3	3	2015-08-26	238	155.5
opr3_ft-3	3	2015-09-02	245	158.5
opr3_ft-3	3	2015-09-09	252	158.5
opr3_ft-3	3	2015-09-16	259	NA
opr3_ft-3	4	2015-04-24	114	11
opr3_ft-3	4	2015-05-07	127	11.6
opr3_ft-3	4	2015-05-14	134	16.3
opr3_ft-3	4	2015-05-20	140	20.5
opr3_ft-3	4	2015-06-03	154	39
opr3_ft-3	4	2015-06-10	161	50.5
opr3_ft-3	4	2015-06-17	168	61.5
opr3_ft-3	4	2015-06-24	175	74
opr3_ft-3	4	2015-07-01	182	85.3
opr3_ft-3	4	2015-07-08	189	98
opr3_ft-3	4	2015-07-15	196	107
opr3_ft-3	4	2015-07-22	203	121.5
opr3_ft-3	4	2015-07-30	211	130.5
opr3_ft-3	4	2015-08-05	217	140
opr3_ft-3	4	2015-08-12	224	147
opr3_ft-3	4	2015-08-19	231	149.5
opr3_ft-3	4	2015-08-26	238	152.6
opr3_ft-3	4	2015-09-02	245	154
opr3_ft-3	4	2015-09-09	252	154
opr3_ft-3	4	2015-09-16	259	NA
opr3_ft-3	5	2015-04-24	114	NA
opr3_ft-3	5	2015-05-07	127	10.2
opr3_ft-3	5	2015-05-14	134	14.5
opr3_ft-3	5	2015-05-20	140	18.5
opr3_ft-3	5	2015-06-03	154	38
opr3_ft-3	5	2015-06-10	161	48
opr3_ft-3	5	2015-06-17	168	61
opr3_ft-3	5	2015-06-24	175	73.8
opr3_ft-3	5	2015-07-01	182	83.4
opr3_ft-3	5	2015-07-08	189	95.5
opr3_ft-3	5	2015-07-15	196	109.5
opr3_ft-3	5	2015-07-22	203	117.5
opr3_ft-3	5	2015-07-30	211	126.4
opr3_ft-3	5	2015-08-05	217	134.2
opr3_ft-3	5	2015-08-12	224	139.5
opr3_ft-3	5	2015-08-19	231	141
opr3_ft-3	5	2015-08-26	238	144.5
opr3_ft-3	5	2015-09-02	245	NA
opr3_ft-3	5	2015-09-09	252	NA
opr3_ft-3	5	2015-09-16	259	NA
opr3_ft-3	6	2015-04-24	114	9.2
opr3_ft-3	6	2015-05-07	127	9.4
opr3_ft-3	6	2015-05-14	134	14
opr3_ft-3	6	2015-05-20	140	18.4
opr3_ft-3	6	2015-06-03	154	39.3
opr3_ft-3	6	2015-06-10	161	50
opr3_ft-3	6	2015-06-17	168	63.5
opr3_ft-3	6	2015-06-24	175	77
opr3_ft-3	6	2015-07-01	182	87.5
opr3_ft-3	6	2015-07-08	189	98.5
opr3_ft-3	6	2015-07-15	196	108.5
opr3_ft-3	6	2015-07-22	203	119.5
opr3_ft-3	6	2015-07-30	211	129
opr3_ft-3	6	2015-08-05	217	135.7
opr3_ft-3	6	2015-08-12	224	140.5
opr3_ft-3	6	2015-08-19	231	145.3
opr3_ft-3	6	2015-08-26	238	150
opr3_ft-3	6	2015-09-02	245	152.3
opr3_ft-3	6	2015-09-09	252	153
opr3_ft-3	6	2015-09-16	259	NA
opr3_ft-3	7	2015-04-24	114	10.5
opr3_ft-3	7	2015-05-07	127	10.4
opr3_ft-3	7	2015-05-14	134	14.8
opr3_ft-3	7	2015-05-20	140	19
opr3_ft-3	7	2015-06-03	154	37.5
opr3_ft-3	7	2015-06-10	161	49
opr3_ft-3	7	2015-06-17	168	60
opr3_ft-3	7	2015-06-24	175	71.5
opr3_ft-3	7	2015-07-01	182	84.5
opr3_ft-3	7	2015-07-08	189	96.3
opr3_ft-3	7	2015-07-15	196	108
opr3_ft-3	7	2015-07-22	203	119.5
opr3_ft-3	7	2015-07-30	211	129.5
opr3_ft-3	7	2015-08-05	217	139
opr3_ft-3	7	2015-08-12	224	147.5
opr3_ft-3	7	2015-08-19	231	154.5
opr3_ft-3	7	2015-08-26	238	158.5
opr3_ft-3	7	2015-09-02	245	161
opr3_ft-3	7	2015-09-09	252	161
opr3_ft-3	7	2015-09-16	259	NA
opr3_ft-3	8	2015-04-24	114	9.8
opr3_ft-3	8	2015-05-07	127	9.5
opr3_ft-3	8	2015-05-14	134	13
opr3_ft-3	8	2015-05-20	140	17.5
opr3_ft-3	8	2015-06-03	154	35.5
opr3_ft-3	8	2015-06-10	161	46.2
opr3_ft-3	8	2015-06-17	168	59.3
opr3_ft-3	8	2015-06-24	175	71.5
opr3_ft-3	8	2015-07-01	182	85.5
opr3_ft-3	8	2015-07-08	189	96.8
opr3_ft-3	8	2015-07-15	196	113
opr3_ft-3	8	2015-07-22	203	119
opr3_ft-3	8	2015-07-30	211	129
opr3_ft-3	8	2015-08-05	217	134.5
opr3_ft-3	8	2015-08-12	224	143
opr3_ft-3	8	2015-08-19	231	147.5
opr3_ft-3	8	2015-08-26	238	151.5
opr3_ft-3	8	2015-09-02	245	152.3
opr3_ft-3	8	2015-09-09	252	152
opr3_ft-3	8	2015-09-16	259	NA
opr3_ft-3	9	2015-04-24	114	NA
opr3_ft-3	9	2015-05-07	127	9
opr3_ft-3	9	2015-05-14	134	13
opr3_ft-3	9	2015-05-20	140	18.5
opr3_ft-3	9	2015-06-03	154	38
opr3_ft-3	9	2015-06-10	161	50
opr3_ft-3	9	2015-06-17	168	60.5
opr3_ft-3	9	2015-06-24	175	74.7
opr3_ft-3	9	2015-07-01	182	86.5
opr3_ft-3	9	2015-07-08	189	98.5
opr3_ft-3	9	2015-07-15	196	110
opr3_ft-3	9	2015-07-22	203	127.7
opr3_ft-3	9	2015-07-30	211	138
opr3_ft-3	9	2015-08-05	217	147
opr3_ft-3	9	2015-08-12	224	153
opr3_ft-3	9	2015-08-19	231	159
opr3_ft-3	9	2015-08-26	238	164
opr3_ft-3	9	2015-09-02	245	166.5
opr3_ft-3	9	2015-09-09	252	166.5
opr3_ft-3	9	2015-09-16	259	NA
opr3_ft-7	1	2015-04-24	114	10
opr3_ft-7	1	2015-05-07	127	10.2
opr3_ft-7	1	2015-05-14	134	14
opr3_ft-7	1	2015-05-20	140	18
opr3_ft-7	1	2015-06-03	154	38
opr3_ft-7	1	2015-06-10	161	49.5
opr3_ft-7	1	2015-06-17	168	60.5
opr3_ft-7	1	2015-06-24	175	69.2
opr3_ft-7	1	2015-07-01	182	79.8
opr3_ft-7	1	2015-07-08	189	90.3
opr3_ft-7	1	2015-07-15	196	99.5
opr3_ft-7	1	2015-07-22	203	111
opr3_ft-7	1	2015-07-30	211	123.2
opr3_ft-7	1	2015-08-05	217	130
opr3_ft-7	1	2015-08-12	224	136
opr3_ft-7	1	2015-08-19	231	144
opr3_ft-7	1	2015-08-26	238	152.5
opr3_ft-7	1	2015-09-02	245	158.3
opr3_ft-7	1	2015-09-09	252	162
opr3_ft-7	1	2015-09-16	259	169
opr3_ft-7	2	2015-04-24	114	12
opr3_ft-7	2	2015-05-07	127	12.5
opr3_ft-7	2	2015-05-14	134	16.5
opr3_ft-7	2	2015-05-20	140	21
opr3_ft-7	2	2015-06-03	154	39.5
opr3_ft-7	2	2015-06-10	161	50.5
opr3_ft-7	2	2015-06-17	168	61
opr3_ft-7	2	2015-06-24	175	72
opr3_ft-7	2	2015-07-01	182	83.5
opr3_ft-7	2	2015-07-08	189	95.5
opr3_ft-7	2	2015-07-15	196	104
opr3_ft-7	2	2015-07-22	203	114
opr3_ft-7	2	2015-07-30	211	125
opr3_ft-7	2	2015-08-05	217	134
opr3_ft-7	2	2015-08-12	224	141.5
opr3_ft-7	2	2015-08-19	231	150
opr3_ft-7	2	2015-08-26	238	158
opr3_ft-7	2	2015-09-02	245	164
opr3_ft-7	2	2015-09-09	252	169
opr3_ft-7	2	2015-09-16	259	176
opr3_ft-7	3	2015-04-24	114	9.4
opr3_ft-7	3	2015-05-07	127	8.2
opr3_ft-7	3	2015-05-14	134	12.5
opr3_ft-7	3	2015-05-20	140	15.7
opr3_ft-7	3	2015-06-03	154	31.5
opr3_ft-7	3	2015-06-10	161	41
opr3_ft-7	3	2015-06-17	168	53
opr3_ft-7	3	2015-06-24	175	67.5
opr3_ft-7	3	2015-07-01	182	78.5
opr3_ft-7	3	2015-07-08	189	89.3
opr3_ft-7	3	2015-07-15	196	101
opr3_ft-7	3	2015-07-22	203	118
opr3_ft-7	3	2015-07-30	211	133.5
opr3_ft-7	3	2015-08-05	217	141
opr3_ft-7	3	2015-08-12	224	150.5
opr3_ft-7	3	2015-08-19	231	161.5
opr3_ft-7	3	2015-08-26	238	168
opr3_ft-7	3	2015-09-02	245	174.5
opr3_ft-7	3	2015-09-09	252	180
opr3_ft-7	3	2015-09-16	259	187
opr3_ft-7	4	2015-04-24	114	NA
opr3_ft-7	4	2015-05-07	127	10.5
opr3_ft-7	4	2015-05-14	134	13
opr3_ft-7	4	2015-05-20	140	15.2
opr3_ft-7	4	2015-06-03	154	30.5
opr3_ft-7	4	2015-06-10	161	41
opr3_ft-7	4	2015-06-17	168	52
opr3_ft-7	4	2015-06-24	175	62
opr3_ft-7	4	2015-07-01	182	74
opr3_ft-7	4	2015-07-08	189	86.5
opr3_ft-7	4	2015-07-15	196	98
opr3_ft-7	4	2015-07-22	203	110
opr3_ft-7	4	2015-07-30	211	123
opr3_ft-7	4	2015-08-05	217	129
opr3_ft-7	4	2015-08-12	224	139
opr3_ft-7	4	2015-08-19	231	149.5
opr3_ft-7	4	2015-08-26	238	159.5
opr3_ft-7	4	2015-09-02	245	165
opr3_ft-7	4	2015-09-09	252	170.5
opr3_ft-7	4	2015-09-16	259	189
opr3_ft-7	5	2015-04-24	114	9.8
opr3_ft-7	5	2015-05-07	127	NA
opr3_ft-7	5	2015-05-14	134	NA
opr3_ft-7	5	2015-05-20	140	NA
opr3_ft-7	5	2015-06-03	154	NA
opr3_ft-7	5	2015-06-10	161	NA
opr3_ft-7	5	2015-06-17	168	NA
opr3_ft-7	5	2015-06-24	175	NA
opr3_ft-7	5	2015-07-01	182	NA
opr3_ft-7	5	2015-07-08	189	NA
opr3_ft-7	5	2015-07-15	196	NA
opr3_ft-7	5	2015-07-22	203	NA
opr3_ft-7	5	2015-07-30	211	NA
opr3_ft-7	5	2015-08-05	217	NA
opr3_ft-7	5	2015-08-12	224	NA
opr3_ft-7	5	2015-08-19	231	NA
opr3_ft-7	5	2015-08-26	238	NA
opr3_ft-7	5	2015-09-02	245	NA
opr3_ft-7	5	2015-09-09	252	NA
opr3_ft-7	5	2015-09-16	259	NA
opr3_ft-7	6	2015-04-24	114	7
opr3_ft-7	6	2015-05-07	127	7.2
opr3_ft-7	6	2015-05-14	134	12
opr3_ft-7	6	2015-05-20	140	16.5
opr3_ft-7	6	2015-06-03	154	38.5
opr3_ft-7	6	2015-06-10	161	49.2
opr3_ft-7	6	2015-06-17	168	62.5
opr3_ft-7	6	2015-06-24	175	76.5
opr3_ft-7	6	2015-07-01	182	83.5
opr3_ft-7	6	2015-07-08	189	93.8
opr3_ft-7	6	2015-07-15	196	106.8
opr3_ft-7	6	2015-07-22	203	117.5
opr3_ft-7	6	2015-07-30	211	129.3
opr3_ft-7	6	2015-08-05	217	139.3
opr3_ft-7	6	2015-08-12	224	147
opr3_ft-7	6	2015-08-19	231	155.8
opr3_ft-7	6	2015-08-26	238	162.5
opr3_ft-7	6	2015-09-02	245	169.5
opr3_ft-7	6	2015-09-09	252	179
opr3_ft-7	6	2015-09-16	259	187
opr3_ft-7	7	2015-04-24	114	NA
opr3_ft-7	7	2015-05-07	127	11
opr3_ft-7	7	2015-05-14	134	15.8
opr3_ft-7	7	2015-05-20	140	18.5
opr3_ft-7	7	2015-06-03	154	36.3
opr3_ft-7	7	2015-06-10	161	47
opr3_ft-7	7	2015-06-17	168	58
opr3_ft-7	7	2015-06-24	175	71
opr3_ft-7	7	2015-07-01	182	81.8
opr3_ft-7	7	2015-07-08	189	93.5
opr3_ft-7	7	2015-07-15	196	105
opr3_ft-7	7	2015-07-22	203	115.6
opr3_ft-7	7	2015-07-30	211	128.5
opr3_ft-7	7	2015-08-05	217	136.5
opr3_ft-7	7	2015-08-12	224	144
opr3_ft-7	7	2015-08-19	231	154
opr3_ft-7	7	2015-08-26	238	163
opr3_ft-7	7	2015-09-02	245	172
opr3_ft-7	7	2015-09-09	252	181.5
opr3_ft-7	7	2015-09-16	259	190.5
opr3_ft-7	8	2015-04-24	114	10.5
opr3_ft-7	8	2015-05-07	127	10.5
opr3_ft-7	8	2015-05-14	134	15
opr3_ft-7	8	2015-05-20	140	19.5
opr3_ft-7	8	2015-06-03	154	39
opr3_ft-7	8	2015-06-10	161	48.5
opr3_ft-7	8	2015-06-17	168	59
opr3_ft-7	8	2015-06-24	175	69.5
opr3_ft-7	8	2015-07-01	182	80
opr3_ft-7	8	2015-07-08	189	91.5
opr3_ft-7	8	2015-07-15	196	102
opr3_ft-7	8	2015-07-22	203	115
opr3_ft-7	8	2015-07-30	211	127
opr3_ft-7	8	2015-08-05	217	137
opr3_ft-7	8	2015-08-12	224	142.5
opr3_ft-7	8	2015-08-19	231	158.5
opr3_ft-7	8	2015-08-26	238	166.5
opr3_ft-7	8	2015-09-02	245	175.5
opr3_ft-7	8	2015-09-09	252	182.1
opr3_ft-7	8	2015-09-16	259	177
opr3_ft-7	9	2015-04-24	114	NA
opr3_ft-7	9	2015-05-07	127	7.2
opr3_ft-7	9	2015-05-14	134	12
opr3_ft-7	9	2015-05-20	140	15.3
opr3_ft-7	9	2015-06-03	154	34
opr3_ft-7	9	2015-06-10	161	45
opr3_ft-7	9	2015-06-17	168	57
opr3_ft-7	9	2015-06-24	175	69
opr3_ft-7	9	2015-07-01	182	81.5
opr3_ft-7	9	2015-07-08	189	93
opr3_ft-7	9	2015-07-15	196	103.3
opr3_ft-7	9	2015-07-22	203	113.5
opr3_ft-7	9	2015-07-30	211	123.5
opr3_ft-7	9	2015-08-05	217	130
opr3_ft-7	9	2015-08-12	224	139.5
opr3_ft-7	9	2015-08-19	231	146.5
opr3_ft-7	9	2015-08-26	238	152
opr3_ft-7	9	2015-09-02	245	156.5
opr3_ft-7	9	2015-09-09	252	161.5
opr3_ft-7	9	2015-09-16	259	168.5
opr3-11	1	2015-04-24	114	NA
opr3-11	1	2015-05-07	127	11.2
opr3-11	1	2015-05-14	134	16
opr3-11	1	2015-05-20	140	21.3
opr3-11	1	2015-06-03	154	40.6
opr3-11	1	2015-06-10	161	51.5
opr3-11	1	2015-06-17	168	63.2
opr3-11	1	2015-06-24	175	77.5
opr3-11	1	2015-07-01	182	90.2
opr3-11	1	2015-07-08	189	101.5
opr3-11	1	2015-07-15	196	111
opr3-11	1	2015-07-22	203	125.5
opr3-11	1	2015-07-30	211	136
opr3-11	1	2015-08-05	217	146.5
opr3-11	1	2015-08-12	224	154.5
opr3-11	1	2015-08-19	231	162
opr3-11	1	2015-08-26	238	170
opr3-11	1	2015-09-02	245	179
opr3-11	1	2015-09-09	252	183
opr3-11	1	2015-09-16	259	189
opr3-11	2	2015-04-24	114	11.2
opr3-11	2	2015-05-07	127	12.5
opr3-11	2	2015-05-14	134	16.7
opr3-11	2	2015-05-20	140	21
opr3-11	2	2015-06-03	154	41.5
opr3-11	2	2015-06-10	161	53
opr3-11	2	2015-06-17	168	64
opr3-11	2	2015-06-24	175	77.3
opr3-11	2	2015-07-01	182	89.5
opr3-11	2	2015-07-08	189	102.8
opr3-11	2	2015-07-15	196	114.3
opr3-11	2	2015-07-22	203	131.4
opr3-11	2	2015-07-30	211	146
opr3-11	2	2015-08-05	217	159.5
opr3-11	2	2015-08-12	224	170
opr3-11	2	2015-08-19	231	181
opr3-11	2	2015-08-26	238	193
opr3-11	2	2015-09-02	245	204
opr3-11	2	2015-09-09	252	211
opr3-11	2	2015-09-16	259	219
opr3-11	3	2015-04-24	114	10
opr3-11	3	2015-05-07	127	10.4
opr3-11	3	2015-05-14	134	14.2
opr3-11	3	2015-05-20	140	18
opr3-11	3	2015-06-03	154	37
opr3-11	3	2015-06-10	161	49
opr3-11	3	2015-06-17	168	59.5
opr3-11	3	2015-06-24	175	70
opr3-11	3	2015-07-01	182	83.3
opr3-11	3	2015-07-08	189	94.4
opr3-11	3	2015-07-15	196	107.5
opr3-11	3	2015-07-22	203	119.5
opr3-11	3	2015-07-30	211	130
opr3-11	3	2015-08-05	217	139
opr3-11	3	2015-08-12	224	148.5
opr3-11	3	2015-08-19	231	159.5
opr3-11	3	2015-08-26	238	171
opr3-11	3	2015-09-02	245	178.5
opr3-11	3	2015-09-09	252	186.3
opr3-11	3	2015-09-16	259	191
opr3-11	4	2015-04-24	114	8.5
opr3-11	4	2015-05-07	127	9.2
opr3-11	4	2015-05-14	134	12.8
opr3-11	4	2015-05-20	140	17
opr3-11	4	2015-06-03	154	38.5
opr3-11	4	2015-06-10	161	51
opr3-11	4	2015-06-17	168	61.5
opr3-11	4	2015-06-24	175	72
opr3-11	4	2015-07-01	182	81.5
opr3-11	4	2015-07-08	189	90.3
opr3-11	4	2015-07-15	196	98
opr3-11	4	2015-07-22	203	109
opr3-11	4	2015-07-30	211	122.5
opr3-11	4	2015-08-05	217	125.5
opr3-11	4	2015-08-12	224	130.5
opr3-11	4	2015-08-19	231	134
opr3-11	4	2015-08-26	238	134.5
opr3-11	4	2015-09-02	245	134.5
opr3-11	4	2015-09-09	252	134.5
opr3-11	4	2015-09-16	259	NA
opr3-11	5	2015-04-24	114	NA
opr3-11	5	2015-05-07	127	11.7
opr3-11	5	2015-05-14	134	14.8
opr3-11	5	2015-05-20	140	18.5
opr3-11	5	2015-06-03	154	35
opr3-11	5	2015-06-10	161	46
opr3-11	5	2015-06-17	168	56.7
opr3-11	5	2015-06-24	175	70.5
opr3-11	5	2015-07-01	182	81.5
opr3-11	5	2015-07-08	189	92.3
opr3-11	5	2015-07-15	196	104
opr3-11	5	2015-07-22	203	119
opr3-11	5	2015-07-30	211	139
opr3-11	5	2015-08-05	217	138
opr3-11	5	2015-08-12	224	150
opr3-11	5	2015-08-19	231	159.5
opr3-11	5	2015-08-26	238	166.5
opr3-11	5	2015-09-02	245	173
opr3-11	5	2015-09-09	252	179
opr3-11	5	2015-09-16	259	186
opr3-11	6	2015-04-24	114	10.5
opr3-11	6	2015-05-07	127	10.7
opr3-11	6	2015-05-14	134	14.5
opr3-11	6	2015-05-20	140	18.8
opr3-11	6	2015-06-03	154	38
opr3-11	6	2015-06-10	161	48.5
opr3-11	6	2015-06-17	168	60.5
opr3-11	6	2015-06-24	175	72.5
opr3-11	6	2015-07-01	182	84.5
opr3-11	6	2015-07-08	189	96.5
opr3-11	6	2015-07-15	196	108.5
opr3-11	6	2015-07-22	203	119.5
opr3-11	6	2015-07-30	211	132
opr3-11	6	2015-08-05	217	140
opr3-11	6	2015-08-12	224	154
opr3-11	6	2015-08-19	231	166.5
opr3-11	6	2015-08-26	238	175.5
opr3-11	6	2015-09-02	245	182
opr3-11	6	2015-09-09	252	187
opr3-11	6	2015-09-16	259	195
opr3-11	7	2015-04-24	114	10.5
opr3-11	7	2015-05-07	127	10.5
opr3-11	7	2015-05-14	134	16.8
opr3-11	7	2015-05-20	140	22.7
opr3-11	7	2015-06-03	154	42.5
opr3-11	7	2015-06-10	161	54
opr3-11	7	2015-06-17	168	65.5
opr3-11	7	2015-06-24	175	78
opr3-11	7	2015-07-01	182	88.5
opr3-11	7	2015-07-08	189	100
opr3-11	7	2015-07-15	196	111
opr3-11	7	2015-07-22	203	123
opr3-11	7	2015-07-30	211	133
opr3-11	7	2015-08-05	217	142.5
opr3-11	7	2015-08-12	224	147
opr3-11	7	2015-08-19	231	156.1
opr3-11	7	2015-08-26	238	164.5
opr3-11	7	2015-09-02	245	174
opr3-11	7	2015-09-09	252	180
opr3-11	7	2015-09-16	259	187
opr3-11	8	2015-04-24	114	NA
opr3-11	8	2015-05-07	127	9.2
opr3-11	8	2015-05-14	134	11
opr3-11	8	2015-05-20	140	11.5
opr3-11	8	2015-06-03	154	23
opr3-11	8	2015-06-10	161	34.5
opr3-11	8	2015-06-17	168	41
opr3-11	8	2015-06-24	175	51.2
opr3-11	8	2015-07-01	182	65
opr3-11	8	2015-07-08	189	76.8
opr3-11	8	2015-07-15	196	89.5
opr3-11	8	2015-07-22	203	96
opr3-11	8	2015-07-30	211	104
opr3-11	8	2015-08-05	217	111
opr3-11	8	2015-08-12	224	120
opr3-11	8	2015-08-19	231	127
opr3-11	8	2015-08-26	238	132.5
opr3-11	8	2015-09-02	245	138.5
opr3-11	8	2015-09-09	252	142.5
opr3-11	8	2015-09-16	259	146
opr3-11	9	2015-04-24	114	NA
opr3-11	9	2015-05-07	127	9
opr3-11	9	2015-05-14	134	13
opr3-11	9	2015-05-20	140	15.4
opr3-11	9	2015-06-03	154	32
opr3-11	9	2015-06-10	161	42.5
opr3-11	9	2015-06-17	168	56
opr3-11	9	2015-06-24	175	71
opr3-11	9	2015-07-01	182	83.8
opr3-11	9	2015-07-08	189	96.3
opr3-11	9	2015-07-15	196	109.5
opr3-11	9	2015-07-22	203	122.5
opr3-11	9	2015-07-30	211	132.5
opr3-11	9	2015-08-05	217	137
opr3-11	9	2015-08-12	224	144
opr3-11	9	2015-08-19	231	151.5
opr3-11	9	2015-08-26	238	157
opr3-11	9	2015-09-02	245	163
opr3-11	9	2015-09-09	252	168
opr3-11	9	2015-09-16	259	173.5
opr3-15	1	2015-04-24	114	NA
opr3-15	1	2015-05-07	127	10.6
opr3-15	1	2015-05-14	134	13.5
opr3-15	1	2015-05-20	140	15.7
opr3-15	1	2015-06-03	154	35
opr3-15	1	2015-06-10	161	49
opr3-15	1	2015-06-17	168	62
opr3-15	1	2015-06-24	175	76.5
opr3-15	1	2015-07-01	182	88.8
opr3-15	1	2015-07-08	189	103.6
opr3-15	1	2015-07-15	196	116
opr3-15	1	2015-07-22	203	132.5
opr3-15	1	2015-07-30	211	146
opr3-15	1	2015-08-05	217	156
opr3-15	1	2015-08-12	224	166
opr3-15	1	2015-08-19	231	NA
opr3-15	1	2015-08-26	238	180
opr3-15	1	2015-09-02	245	187
opr3-15	1	2015-09-09	252	194
opr3-15	1	2015-09-16	259	201
opr3-15	2	2015-04-24	114	10.2
opr3-15	2	2015-05-07	127	10.4
opr3-15	2	2015-05-14	134	14.5
opr3-15	2	2015-05-20	140	19.5
opr3-15	2	2015-06-03	154	44.3
opr3-15	2	2015-06-10	161	58
opr3-15	2	2015-06-17	168	72
opr3-15	2	2015-06-24	175	88.5
opr3-15	2	2015-07-01	182	103.5
opr3-15	2	2015-07-08	189	118.5
opr3-15	2	2015-07-15	196	133.2
opr3-15	2	2015-07-22	203	148.5
opr3-15	2	2015-07-30	211	162
opr3-15	2	2015-08-05	217	171
opr3-15	2	2015-08-12	224	186
opr3-15	2	2015-08-19	231	194.5
opr3-15	2	2015-08-26	238	201.5
opr3-15	2	2015-09-02	245	208.5
opr3-15	2	2015-09-09	252	214
opr3-15	2	2015-09-16	259	220
opr3-15	3	2015-04-24	114	11.2
opr3-15	3	2015-05-07	127	11.7
opr3-15	3	2015-05-14	134	15
opr3-15	3	2015-05-20	140	18
opr3-15	3	2015-06-03	154	37.5
opr3-15	3	2015-06-10	161	49
opr3-15	3	2015-06-17	168	59.2
opr3-15	3	2015-06-24	175	71
opr3-15	3	2015-07-01	182	82.8
opr3-15	3	2015-07-08	189	93.4
opr3-15	3	2015-07-15	196	104
opr3-15	3	2015-07-22	203	116
opr3-15	3	2015-07-30	211	128
opr3-15	3	2015-08-05	217	136
opr3-15	3	2015-08-12	224	145.5
opr3-15	3	2015-08-19	231	153.5
opr3-15	3	2015-08-26	238	159.6
opr3-15	3	2015-09-02	245	166
opr3-15	3	2015-09-09	252	172
opr3-15	3	2015-09-16	259	178
opr3-15	4	2015-04-24	114	10
opr3-15	4	2015-05-07	127	9.2
opr3-15	4	2015-05-14	134	12.4
opr3-15	4	2015-05-20	140	15.5
opr3-15	4	2015-06-03	154	33.5
opr3-15	4	2015-06-10	161	48
opr3-15	4	2015-06-17	168	62
opr3-15	4	2015-06-24	175	75
opr3-15	4	2015-07-01	182	89
opr3-15	4	2015-07-08	189	102.3
opr3-15	4	2015-07-15	196	116
opr3-15	4	2015-07-22	203	132
opr3-15	4	2015-07-30	211	143
opr3-15	4	2015-08-05	217	151
opr3-15	4	2015-08-12	224	158.5
opr3-15	4	2015-08-19	231	NA
opr3-15	4	2015-08-26	238	NA
opr3-15	4	2015-09-02	245	NA
opr3-15	4	2015-09-09	252	NA
opr3-15	4	2015-09-16	259	NA
opr3-15	5	2015-04-24	114	11.2
opr3-15	5	2015-05-07	127	11.5
opr3-15	5	2015-05-14	134	16
opr3-15	5	2015-05-20	140	21.5
opr3-15	5	2015-06-03	154	44
opr3-15	5	2015-06-10	161	58.5
opr3-15	5	2015-06-17	168	73
opr3-15	5	2015-06-24	175	87.2
opr3-15	5	2015-07-01	182	102
opr3-15	5	2015-07-08	189	115.2
opr3-15	5	2015-07-15	196	128.7
opr3-15	5	2015-07-22	203	142.5
opr3-15	5	2015-07-30	211	150.5
opr3-15	5	2015-08-05	217	159
opr3-15	5	2015-08-12	224	165
opr3-15	5	2015-08-19	231	169
opr3-15	5	2015-08-26	238	174.5
opr3-15	5	2015-09-02	245	181.5
opr3-15	5	2015-09-09	252	187
opr3-15	5	2015-09-16	259	194
opr3-15	6	2015-04-24	114	NA
opr3-15	6	2015-05-07	127	11.7
opr3-15	6	2015-05-14	134	16
opr3-15	6	2015-05-20	140	20.9
opr3-15	6	2015-06-03	154	45
opr3-15	6	2015-06-10	161	58.5
opr3-15	6	2015-06-17	168	70.7
opr3-15	6	2015-06-24	175	82.5
opr3-15	6	2015-07-01	182	91
opr3-15	6	2015-07-08	189	98.7
opr3-15	6	2015-07-15	196	114.3
opr3-15	6	2015-07-22	203	124
opr3-15	6	2015-07-30	211	133
opr3-15	6	2015-08-05	217	139.5
opr3-15	6	2015-08-12	224	144
opr3-15	6	2015-08-19	231	146
opr3-15	6	2015-08-26	238	150
opr3-15	6	2015-09-02	245	157
opr3-15	6	2015-09-09	252	166
opr3-15	6	2015-09-16	259	174.5
opr3-15	7	2015-04-24	114	11.1
opr3-15	7	2015-05-07	127	12.3
opr3-15	7	2015-05-14	134	17.3
opr3-15	7	2015-05-20	140	23
opr3-15	7	2015-06-03	154	45.5
opr3-15	7	2015-06-10	161	59.5
opr3-15	7	2015-06-17	168	74.5
opr3-15	7	2015-06-24	175	91
opr3-15	7	2015-07-01	182	103.4
opr3-15	7	2015-07-08	189	117
opr3-15	7	2015-07-15	196	130.5
opr3-15	7	2015-07-22	203	141
opr3-15	7	2015-07-30	211	151.2
opr3-15	7	2015-08-05	217	157
opr3-15	7	2015-08-12	224	167
opr3-15	7	2015-08-19	231	174
opr3-15	7	2015-08-26	238	175.5
opr3-15	7	2015-09-02	245	181
opr3-15	7	2015-09-09	252	186
opr3-15	7	2015-09-16	259	191
opr3-15	8	2015-04-24	114	NA
opr3-15	8	2015-05-07	127	NA
opr3-15	8	2015-05-14	134	NA
opr3-15	8	2015-05-20	140	NA
opr3-15	8	2015-06-03	154	NA
opr3-15	8	2015-06-10	161	NA
opr3-15	8	2015-06-17	168	NA
opr3-15	8	2015-06-24	175	NA
opr3-15	8	2015-07-01	182	NA
opr3-15	8	2015-07-08	189	NA
opr3-15	8	2015-07-15	196	NA
opr3-15	8	2015-07-22	203	NA
opr3-15	8	2015-07-30	211	NA
opr3-15	8	2015-08-05	217	NA
opr3-15	8	2015-08-12	224	NA
opr3-15	8	2015-08-19	231	NA
opr3-15	8	2015-08-26	238	NA
opr3-15	8	2015-09-02	245	NA
opr3-15	8	2015-09-09	252	NA
opr3-15	8	2015-09-16	259	NA
opr3-15	9	2015-04-24	114	9.5
opr3-15	9	2015-05-07	127	10.6
opr3-15	9	2015-05-14	134	15
opr3-15	9	2015-05-20	140	19.7
opr3-15	9	2015-06-03	154	43
opr3-15	9	2015-06-10	161	55.5
opr3-15	9	2015-06-17	168	68
opr3-15	9	2015-06-24	175	83
opr3-15	9	2015-07-01	182	96
opr3-15	9	2015-07-08	189	109.9
opr3-15	9	2015-07-15	196	125
opr3-15	9	2015-07-22	203	137.5
opr3-15	9	2015-07-30	211	149
opr3-15	9	2015-08-05	217	156
opr3-15	9	2015-08-12	224	163
opr3-15	9	2015-08-19	231	172.5
opr3-15	9	2015-08-26	238	179
opr3-15	9	2015-09-02	245	186.5
opr3-15	9	2015-09-09	252	190
opr3-15	9	2015-09-16	259	191.5
opr3-7	1	2015-04-24	114	NA
opr3-7	1	2015-05-07	127	13.3
opr3-7	1	2015-05-14	134	17
opr3-7	1	2015-05-20	140	20.5
opr3-7	1	2015-06-03	154	39
opr3-7	1	2015-06-10	161	50.5
opr3-7	1	2015-06-17	168	62.5
opr3-7	1	2015-06-24	175	74.5
opr3-7	1	2015-07-01	182	84
opr3-7	1	2015-07-08	189	97.8
opr3-7	1	2015-07-15	196	110
opr3-7	1	2015-07-22	203	116
opr3-7	1	2015-07-30	211	135.5
opr3-7	1	2015-08-05	217	145
opr3-7	1	2015-08-12	224	156.5
opr3-7	1	2015-08-19	231	166.3
opr3-7	1	2015-08-26	238	174.5
opr3-7	1	2015-09-02	245	181.5
opr3-7	1	2015-09-09	252	187.5
opr3-7	1	2015-09-16	259	194
opr3-7	2	2015-04-24	114	NA
opr3-7	2	2015-05-07	127	11
opr3-7	2	2015-05-14	134	12
opr3-7	2	2015-05-20	140	12.4
opr3-7	2	2015-06-03	154	21.5
opr3-7	2	2015-06-10	161	28
opr3-7	2	2015-06-17	168	38
opr3-7	2	2015-06-24	175	52.5
opr3-7	2	2015-07-01	182	65
opr3-7	2	2015-07-08	189	74.9
opr3-7	2	2015-07-15	196	85.5
opr3-7	2	2015-07-22	203	112
opr3-7	2	2015-07-30	211	112.7
opr3-7	2	2015-08-05	217	122
opr3-7	2	2015-08-12	224	127.5
opr3-7	2	2015-08-19	231	134
opr3-7	2	2015-08-26	238	140
opr3-7	2	2015-09-02	245	145
opr3-7	2	2015-09-09	252	150.5
opr3-7	2	2015-09-16	259	154.8
opr3-7	3	2015-04-24	114	NA
opr3-7	3	2015-05-07	127	10
opr3-7	3	2015-05-14	134	13
opr3-7	3	2015-05-20	140	15.7
opr3-7	3	2015-06-03	154	32.8
opr3-7	3	2015-06-10	161	42.2
opr3-7	3	2015-06-17	168	54
opr3-7	3	2015-06-24	175	67.5
opr3-7	3	2015-07-01	182	79.2
opr3-7	3	2015-07-08	189	93
opr3-7	3	2015-07-15	196	108
opr3-7	3	2015-07-22	203	122
opr3-7	3	2015-07-30	211	129
opr3-7	3	2015-08-05	217	137.5
opr3-7	3	2015-08-12	224	146.5
opr3-7	3	2015-08-19	231	156
opr3-7	3	2015-08-26	238	167
opr3-7	3	2015-09-02	245	176
opr3-7	3	2015-09-09	252	185.5
opr3-7	3	2015-09-16	259	193.5
opr3-7	4	2015-04-24	114	11
opr3-7	4	2015-05-07	127	10.7
opr3-7	4	2015-05-14	134	13.3
opr3-7	4	2015-05-20	140	17
opr3-7	4	2015-06-03	154	34
opr3-7	4	2015-06-10	161	46
opr3-7	4	2015-06-17	168	58
opr3-7	4	2015-06-24	175	70.5
opr3-7	4	2015-07-01	182	84.3
opr3-7	4	2015-07-08	189	94.5
opr3-7	4	2015-07-15	196	105
opr3-7	4	2015-07-22	203	125
opr3-7	4	2015-07-30	211	134
opr3-7	4	2015-08-05	217	142
opr3-7	4	2015-08-12	224	150
opr3-7	4	2015-08-19	231	159
opr3-7	4	2015-08-26	238	166.5
opr3-7	4	2015-09-02	245	174
opr3-7	4	2015-09-09	252	179
opr3-7	4	2015-09-16	259	184
opr3-7	5	2015-04-24	114	8.4
opr3-7	5	2015-05-07	127	10
opr3-7	5	2015-05-14	134	15
opr3-7	5	2015-05-20	140	19
opr3-7	5	2015-06-03	154	40
opr3-7	5	2015-06-10	161	52
opr3-7	5	2015-06-17	168	64.5
opr3-7	5	2015-06-24	175	76.5
opr3-7	5	2015-07-01	182	86.5
opr3-7	5	2015-07-08	189	97.5
opr3-7	5	2015-07-15	196	109.2
opr3-7	5	2015-07-22	203	117.5
opr3-7	5	2015-07-30	211	132
opr3-7	5	2015-08-05	217	139.5
opr3-7	5	2015-08-12	224	146
opr3-7	5	2015-08-19	231	153.5
opr3-7	5	2015-08-26	238	159
opr3-7	5	2015-09-02	245	165
opr3-7	5	2015-09-09	252	168
opr3-7	5	2015-09-16	259	173
opr3-7	6	2015-04-24	114	11.1
opr3-7	6	2015-05-07	127	11.6
opr3-7	6	2015-05-14	134	17
opr3-7	6	2015-05-20	140	21
opr3-7	6	2015-06-03	154	41
opr3-7	6	2015-06-10	161	52.7
opr3-7	6	2015-06-17	168	63
opr3-7	6	2015-06-24	175	76.5
opr3-7	6	2015-07-01	182	89
opr3-7	6	2015-07-08	189	99.8
opr3-7	6	2015-07-15	196	111.5
opr3-7	6	2015-07-22	203	117.5
opr3-7	6	2015-07-30	211	134
opr3-7	6	2015-08-05	217	144
opr3-7	6	2015-08-12	224	154
opr3-7	6	2015-08-19	231	163
opr3-7	6	2015-08-26	238	161
opr3-7	6	2015-09-02	245	183
opr3-7	6	2015-09-09	252	188.5
opr3-7	6	2015-09-16	259	195
opr3-7	7	2015-04-24	114	NA
opr3-7	7	2015-05-07	127	10.5
opr3-7	7	2015-05-14	134	14.5
opr3-7	7	2015-05-20	140	18.5
opr3-7	7	2015-06-03	154	38
opr3-7	7	2015-06-10	161	50.3
opr3-7	7	2015-06-17	168	62
opr3-7	7	2015-06-24	175	73
opr3-7	7	2015-07-01	182	83
opr3-7	7	2015-07-08	189	95.5
opr3-7	7	2015-07-15	196	106.7
opr3-7	7	2015-07-22	203	124
opr3-7	7	2015-07-30	211	132
opr3-7	7	2015-08-05	217	142
opr3-7	7	2015-08-12	224	151.5
opr3-7	7	2015-08-19	231	161.5
opr3-7	7	2015-08-26	238	168.5
opr3-7	7	2015-09-02	245	178.5
opr3-7	7	2015-09-09	252	185
opr3-7	7	2015-09-16	259	190
opr3-7	8	2015-04-24	114	11.5
opr3-7	8	2015-05-07	127	11.2
opr3-7	8	2015-05-14	134	14.5
opr3-7	8	2015-05-20	140	17.2
opr3-7	8	2015-06-03	154	32.4
opr3-7	8	2015-06-10	161	45
opr3-7	8	2015-06-17	168	56
opr3-7	8	2015-06-24	175	68
opr3-7	8	2015-07-01	182	77.5
opr3-7	8	2015-07-08	189	91.5
opr3-7	8	2015-07-15	196	104
opr3-7	8	2015-07-22	203	113
opr3-7	8	2015-07-30	211	127.8
opr3-7	8	2015-08-05	217	134
opr3-7	8	2015-08-12	224	145.5
opr3-7	8	2015-08-19	231	150
opr3-7	8	2015-08-26	238	172
opr3-7	8	2015-09-02	245	169
opr3-7	8	2015-09-09	252	177
opr3-7	8	2015-09-16	259	183
opr3-7	9	2015-04-24	114	12.5
opr3-7	9	2015-05-07	127	13
opr3-7	9	2015-05-14	134	17.8
opr3-7	9	2015-05-20	140	22.5
opr3-7	9	2015-06-03	154	43.5
opr3-7	9	2015-06-10	161	54
opr3-7	9	2015-06-17	168	65.2
opr3-7	9	2015-06-24	175	76.3
opr3-7	9	2015-07-01	182	87.4
opr3-7	9	2015-07-08	189	98.5
opr3-7	9	2015-07-15	196	111.8
opr3-7	9	2015-07-22	203	NA
opr3-7	9	2015-07-30	211	136
opr3-7	9	2015-08-05	217	145
opr3-7	9	2015-08-12	224	155
opr3-7	9	2015-08-19	231	166
opr3-7	9	2015-08-26	238	177.5
opr3-7	9	2015-09-02	245	189
opr3-7	9	2015-09-09	252	199
opr3-7	9	2015-09-16	259	209
WT (T89)	1	2015-04-24	114	12.5
WT (T89)	1	2015-05-07	127	12.7
WT (T89)	1	2015-05-14	134	15.5
WT (T89)	1	2015-05-20	140	18.6
WT (T89)	1	2015-06-03	154	35
WT (T89)	1	2015-06-10	161	46.5
WT (T89)	1	2015-06-17	168	54.5
WT (T89)	1	2015-06-24	175	67
WT (T89)	1	2015-07-01	182	77.5
WT (T89)	1	2015-07-08	189	86
WT (T89)	1	2015-07-15	196	97.5
WT (T89)	1	2015-07-22	203	108
WT (T89)	1	2015-07-30	211	119.5
WT (T89)	1	2015-08-05	217	126
WT (T89)	1	2015-08-12	224	134.5
WT (T89)	1	2015-08-19	231	140
WT (T89)	1	2015-08-26	238	146
WT (T89)	1	2015-09-02	245	152.5
WT (T89)	1	2015-09-09	252	156.5
WT (T89)	1	2015-09-16	259	164
WT (T89)	2	2015-04-24	114	10.5
WT (T89)	2	2015-05-07	127	11
WT (T89)	2	2015-05-14	134	17
WT (T89)	2	2015-05-20	140	22
WT (T89)	2	2015-06-03	154	39
WT (T89)	2	2015-06-10	161	50
WT (T89)	2	2015-06-17	168	61
WT (T89)	2	2015-06-24	175	74.5
WT (T89)	2	2015-07-01	182	88.4
WT (T89)	2	2015-07-08	189	101.5
WT (T89)	2	2015-07-15	196	114.3
WT (T89)	2	2015-07-22	203	126.5
WT (T89)	2	2015-07-30	211	138
WT (T89)	2	2015-08-05	217	148
WT (T89)	2	2015-08-12	224	156.5
WT (T89)	2	2015-08-19	231	164.2
WT (T89)	2	2015-08-26	238	173
WT (T89)	2	2015-09-02	245	183
WT (T89)	2	2015-09-09	252	190
WT (T89)	2	2015-09-16	259	197
WT (T89)	3	2015-04-24	114	11
WT (T89)	3	2015-05-07	127	10.6
WT (T89)	3	2015-05-14	134	15
WT (T89)	3	2015-05-20	140	19
WT (T89)	3	2015-06-03	154	35.3
WT (T89)	3	2015-06-10	161	46.5
WT (T89)	3	2015-06-17	168	58
WT (T89)	3	2015-06-24	175	69.5
WT (T89)	3	2015-07-01	182	82
WT (T89)	3	2015-07-08	189	92.4
WT (T89)	3	2015-07-15	196	104
WT (T89)	3	2015-07-22	203	116.5
WT (T89)	3	2015-07-30	211	127.5
WT (T89)	3	2015-08-05	217	136.3
WT (T89)	3	2015-08-12	224	144.5
WT (T89)	3	2015-08-19	231	152
WT (T89)	3	2015-08-26	238	159
WT (T89)	3	2015-09-02	245	166.3
WT (T89)	3	2015-09-09	252	174
WT (T89)	3	2015-09-16	259	179
WT (T89)	4	2015-04-24	114	12.8
WT (T89)	4	2015-05-07	127	12.5
WT (T89)	4	2015-05-14	134	15.3
WT (T89)	4	2015-05-20	140	18
WT (T89)	4	2015-06-03	154	33
WT (T89)	4	2015-06-10	161	44
WT (T89)	4	2015-06-17	168	53.5
WT (T89)	4	2015-06-24	175	64.8
WT (T89)	4	2015-07-01	182	77
WT (T89)	4	2015-07-08	189	89
WT (T89)	4	2015-07-15	196	101.5
WT (T89)	4	2015-07-22	203	114.5
WT (T89)	4	2015-07-30	211	126.5
WT (T89)	4	2015-08-05	217	134
WT (T89)	4	2015-08-12	224	144.5
WT (T89)	4	2015-08-19	231	152
WT (T89)	4	2015-08-26	238	157.5
WT (T89)	4	2015-09-02	245	163.5
WT (T89)	4	2015-09-09	252	172.5
WT (T89)	4	2015-09-16	259	177
WT (T89)	5	2015-04-24	114	12.7
WT (T89)	5	2015-05-07	127	12.8
WT (T89)	5	2015-05-14	134	18
WT (T89)	5	2015-05-20	140	23.3
WT (T89)	5	2015-06-03	154	43
WT (T89)	5	2015-06-10	161	53.5
WT (T89)	5	2015-06-17	168	64.6
WT (T89)	5	2015-06-24	175	76.5
WT (T89)	5	2015-07-01	182	89
WT (T89)	5	2015-07-08	189	98.7
WT (T89)	5	2015-07-15	196	109.5
WT (T89)	5	2015-07-22	203	121
WT (T89)	5	2015-07-30	211	131.6
WT (T89)	5	2015-08-05	217	140.3
WT (T89)	5	2015-08-12	224	148.5
WT (T89)	5	2015-08-19	231	154.5
WT (T89)	5	2015-08-26	238	166
WT (T89)	5	2015-09-02	245	176.3
WT (T89)	5	2015-09-09	252	183.5
WT (T89)	5	2015-09-16	259	190
WT (T89)	6	2015-04-24	114	NA
WT (T89)	6	2015-05-07	127	8
WT (T89)	6	2015-05-14	134	NA
WT (T89)	6	2015-05-20	140	NA
WT (T89)	6	2015-06-03	154	NA
WT (T89)	6	2015-06-10	161	NA
WT (T89)	6	2015-06-17	168	NA
WT (T89)	6	2015-06-24	175	NA
WT (T89)	6	2015-07-01	182	NA
WT (T89)	6	2015-07-08	189	NA
WT (T89)	6	2015-07-15	196	NA
WT (T89)	6	2015-07-22	203	NA
WT (T89)	6	2015-07-30	211	NA
WT (T89)	6	2015-08-05	217	NA
WT (T89)	6	2015-08-12	224	NA
WT (T89)	6	2015-08-19	231	NA
WT (T89)	6	2015-08-26	238	NA
WT (T89)	6	2015-09-02	245	NA
WT (T89)	6	2015-09-09	252	NA
WT (T89)	6	2015-09-16	259	NA
WT (T89)	7	2015-04-24	114	11.5
WT (T89)	7	2015-05-07	127	12
WT (T89)	7	2015-05-14	134	17
WT (T89)	7	2015-05-20	140	22.5
WT (T89)	7	2015-06-03	154	41
WT (T89)	7	2015-06-10	161	50.5
WT (T89)	7	2015-06-17	168	60.5
WT (T89)	7	2015-06-24	175	72.8
WT (T89)	7	2015-07-01	182	85.5
WT (T89)	7	2015-07-08	189	98
WT (T89)	7	2015-07-15	196	109.5
WT (T89)	7	2015-07-22	203	123
WT (T89)	7	2015-07-30	211	138
WT (T89)	7	2015-08-05	217	145.5
WT (T89)	7	2015-08-12	224	156
WT (T89)	7	2015-08-19	231	163.5
WT (T89)	7	2015-08-26	238	171.2
WT (T89)	7	2015-09-02	245	181.5
WT (T89)	7	2015-09-09	252	187.5
WT (T89)	7	2015-09-16	259	193.5
WT (T89)	8	2015-04-24	114	11
WT (T89)	8	2015-05-07	127	12
WT (T89)	8	2015-05-14	134	16.6
WT (T89)	8	2015-05-20	140	21
WT (T89)	8	2015-06-03	154	38.5
WT (T89)	8	2015-06-10	161	49
WT (T89)	8	2015-06-17	168	60.3
WT (T89)	8	2015-06-24	175	73
WT (T89)	8	2015-07-01	182	85.5
WT (T89)	8	2015-07-08	189	92.5
WT (T89)	8	2015-07-15	196	110.5
WT (T89)	8	2015-07-22	203	123.5
WT (T89)	8	2015-07-30	211	135.5
WT (T89)	8	2015-08-05	217	145
WT (T89)	8	2015-08-12	224	151
WT (T89)	8	2015-08-19	231	155
WT (T89)	8	2015-08-26	238	159.8
WT (T89)	8	2015-09-02	245	167.5
WT (T89)	8	2015-09-09	252	173
WT (T89)	8	2015-09-16	259	NA
WT (T89)	9	2015-04-24	114	8.5
WT (T89)	9	2015-05-07	127	8.5
WT (T89)	9	2015-05-14	134	13
WT (T89)	9	2015-05-20	140	16.5
WT (T89)	9	2015-06-03	154	34
WT (T89)	9	2015-06-10	161	45
WT (T89)	9	2015-06-17	168	56
WT (T89)	9	2015-06-24	175	67.3
WT (T89)	9	2015-07-01	182	78.8
WT (T89)	9	2015-07-08	189	91
WT (T89)	9	2015-07-15	196	101
WT (T89)	9	2015-07-22	203	115.5
WT (T89)	9	2015-07-30	211	129.5
WT (T89)	9	2015-08-05	217	137.3
WT (T89)	9	2015-08-12	224	146.5
WT (T89)	9	2015-08-19	231	149.2
WT (T89)	9	2015-08-26	238	159.5
WT (T89)	9	2015-09-02	245	168
WT (T89)	9	2015-09-09	252	175
WT (T89)	9	2015-09-16	259	182
