# Supplementary material for: Nature’s Master of Ceremony: The Populus Circadian Clock as Orchestrator of Tree Growth and Phenology
Source: NPJ Biol Timing Sleep. 2025 Apr 7;2:16. doi: 10.1038/s44323-025-00034-4 (PMC11976295; doi:10.1038/s44323-025-00034-4)
Supplement: Supplementary file 3 — Supplementary information [file 44323_2025_34_MOESM3_ESM.zip › Natures_MC_data_and_scripts/CSV_datasets/Summary_BRASS_data_version1.csv]

Genotype	Period	Rel-Amp
WT	21.27	0.485
WT	22.26	0.582
WT	22.6	0.276
WT	24.89	0.359
WT	22.72	0.661
WT	22.28	0.635
GI 13 (125-13)	22.46	0.361
GI 13 (125-13)	22.32	0.471
GI 13 (125-13)	22.01	0.202
GI 13 (125-13)	21.79	0.654
PRR7 (261-5)	20.12	0.454
PRR7 (261-5)	21.25	0.333
PRR7 (261-5)	21.17	0.333
PRR7 (261-5)	20.8	0.291
PRR7 (261-5)	21.9	0.211
PRR7 (261-5)	21.58	0.22
EBI1 (312-2)	22.74	0.323
EBI1 (312-2)	22.29	0.285
EBI1 (312-2)	21.37	0.409
EBI1 (312-3)	21.96	0.393
EBI1 (312-3)	21.44	0.336
EBI1 (312-3)	22.56	0.257
EBI1 (312-3)	23.4	0.409
EBI1 (312-3)	23.36	0.303
EBI1 (312-3)	22.76	0.321
EBI1 (345-14)	20.64	0.453
EBI1 (345-14)	22.1	0.204
EBI1 (345-14)	21.33	0.413
EBI1 (345-14)	22.26	0.308
ZTL (11-5)	27.61	0.221
ZTL (11-5)	26.16	0.626
ZTL (11-5)	27.09	0.218
ZTL (11-5)	28.34	0.333
ZTL (11-5)	27.06	0.313
ZTL (11-7)	27.79	0.3
ZTL (11-7)	27.14	0.338
ZTL (11-7)	27.74	0.225
ZTL (11-7)	28	0.245
