# Supplementary material for: Nature’s Master of Ceremony: The Populus Circadian Clock as Orchestrator of Tree Growth and Phenology
Source: NPJ Biol Timing Sleep. 2025 Apr 7;2:16. doi: 10.1038/s44323-025-00034-4 (PMC11976295; doi:10.1038/s44323-025-00034-4)
Supplement: Supplementary file 3 — Supplementary information [file 44323_2025_34_MOESM3_ESM.zip › Natures_MC_data_and_scripts/CSV_datasets/_for_Bertold_version2_cleaned_data.csv]

Date	Doy	Genotype	Individual	Height (cm)	Diameter (cm)
2019-02-14	45	EBI1 (312-2)	1	30.2	NA
2019-02-14	45	EBI1 (312-2)	3	30.3	NA
2019-02-14	45	EBI1 (312-2)	4	31	NA
2019-02-14	45	EBI1 (312-2)	5	34.5	NA
2019-02-14	45	EBI1 (312-2)	6	33.5	NA
2019-02-14	45	EBI1 (312-2)	7	25.5	NA
2019-02-14	45	EBI1 (312-2)	8	30	NA
2019-02-14	45	EBI1 (312-2)	9	31	NA
2019-02-14	45	EBI1 (312-2)	10	30.2	NA
2019-02-14	45	EBI1 (312-2)	11	28	NA
2019-02-14	45	EBI1 (312-3)	1	34.6	NA
2019-02-14	45	EBI1 (312-3)	2	30.3	NA
2019-02-14	45	EBI1 (312-3)	3	23	NA
2019-02-14	45	EBI1 (312-3)	4	24.5	NA
2019-02-14	45	EBI1 (312-3)	4	33	NA
2019-02-14	45	EBI1 (312-3)	7	32.2	NA
2019-02-14	45	EBI1 (312-3)	8	38	NA
2019-02-14	45	EBI1 (312-3)	9	30.5	NA
2019-02-14	45	EBI1 (312-3)	10	28	NA
2019-02-14	45	EBI1 (312-3)	11	25.5	NA
2019-02-14	45	EBI1 (345-14)	1	30	NA
2019-02-14	45	EBI1 (345-14)	2	35	NA
2019-02-14	45	EBI1 (345-14)	3	27	NA
2019-02-14	45	EBI1 (345-14)	4	27	NA
2019-02-14	45	EBI1 (345-14)	5	31	NA
2019-02-14	45	EBI1 (345-14)	6	33.5	NA
2019-02-14	45	EBI1 (345-14)	7	27.5	NA
2019-02-14	45	EBI1 (345-14)	8	31.5	NA
2019-02-14	45	EBI1 (345-14)	9	29.5	NA
2019-02-14	45	EBI1 (345-14)	10	23	NA
2019-02-14	45	EBI1 (345-14)	11	32.3	NA
2019-02-14	45	EBI1 (345-14)	12	26	NA
2019-02-14	45	GI (125-13)	1	31	NA
2019-02-14	45	GI (125-13)	2	27.2	NA
2019-02-14	45	GI (125-13)	3	21.5	NA
2019-02-14	45	GI (125-13)	4	32	NA
2019-02-14	45	GI (125-13)	5	29.5	NA
2019-02-14	45	GI (125-13)	6	27	NA
2019-02-14	45	GI (125-13)	7	23	NA
2019-02-14	45	GI (125-13)	8	28	NA
2019-02-14	45	GI (125-13)	9	25	NA
2019-02-14	45	GI (125-13)	10	23.5	NA
2019-02-14	45	GI (125-13)	11	25.5	NA
2019-02-14	45	GI (125-13)	12	23	NA
2019-02-14	45	lhy-10 (3-10)	1	28.5	NA
2019-02-14	45	lhy-10 (3-10)	2	25.5	NA
2019-02-14	45	lhy-10 (3-10)	3	23.5	NA
2019-02-14	45	lhy-10 (3-10)	4	23.5	NA
2019-02-14	45	lhy-10 (3-10)	5	29	NA
2019-02-14	45	lhy-10 (3-10)	6	20	NA
2019-02-14	45	lhy-10 (3-10)	7	22	NA
2019-02-14	45	lhy-10 (3-10)	8	19.2	NA
2019-02-14	45	lhy-10 (3-10)	9	17	NA
2019-02-14	45	lhy-10 (3-10)	10	22	NA
2019-02-14	45	lhy-10 (3-10)	11	19	NA
2019-02-14	45	PRR7 (261-5)	1	24	NA
2019-02-14	45	PRR7 (261-5)	2	28	NA
2019-02-14	45	PRR7 (261-5)	3	27	NA
2019-02-14	45	PRR7 (261-5)	4	22	NA
2019-02-14	45	PRR7 (261-5)	5	28	NA
2019-02-14	45	PRR7 (261-5)	6	28	NA
2019-02-14	45	PRR7 (261-5)	7	27	NA
2019-02-14	45	PRR7 (261-5)	8	27	NA
2019-02-14	45	PRR7 (261-5)	9	27	NA
2019-02-14	45	PRR7 (261-5)	10	24	NA
2019-02-14	45	PRR7 (261-5)	11	22.7	NA
2019-02-14	45	WT	1	30.5	NA
2019-02-14	45	WT	2	28	NA
2019-02-14	45	WT	3	32.3	NA
2019-02-14	45	WT	4	34	NA
2019-02-14	45	WT	5	31.5	NA
2019-02-14	45	WT	6	23.5	NA
2019-02-14	45	WT	7	27	NA
2019-02-14	45	WT	8	32	NA
2019-02-14	45	WT	9	34.5	NA
2019-02-14	45	WT	10	28	NA
2019-02-14	45	ZTL (11-5)	1	31	NA
2019-02-14	45	ZTL (11-5)	2	26	NA
2019-02-14	45	ZTL (11-5)	3	27.5	NA
2019-02-14	45	ZTL (11-5)	4	25	NA
2019-02-14	45	ZTL (11-5)	5	24.2	NA
2019-02-14	45	ZTL (11-5)	6	18	NA
2019-02-14	45	ZTL (11-5)	8	26.2	NA
2019-02-14	45	ZTL (11-5)	9	22.5	NA
2019-02-14	45	ZTL (11-5)	10	27	NA
2019-02-14	45	ZTL (11-5)	11	16	NA
2019-02-14	45	ZTL (11-7)	1	29.5	NA
2019-02-14	45	ZTL (11-7)	2	30	NA
2019-02-14	45	ZTL (11-7)	4	25.5	NA
2019-02-14	45	ZTL (11-7)	5	24	NA
2019-02-14	45	ZTL (11-7)	6	26	NA
2019-02-14	45	ZTL (11-7)	7	27.5	NA
2019-02-14	45	ZTL (11-7)	8	23	NA
2019-02-14	45	ZTL (11-7)	9	29	NA
2019-02-14	45	ZTL (11-7)	10	30	NA
2019-02-14	45	ZTL (11-7)	12	27.5	NA
2019-02-21	52	EBI1 (312-2)	1	36.5	NA
2019-02-21	52	EBI1 (312-2)	3	39	NA
2019-02-21	52	EBI1 (312-2)	4	41	NA
2019-02-21	52	EBI1 (312-2)	5	43	NA
2019-02-21	52	EBI1 (312-2)	6	42.5	NA
2019-02-21	52	EBI1 (312-2)	7	31	NA
2019-02-21	52	EBI1 (312-2)	8	37	NA
2019-02-21	52	EBI1 (312-2)	9	38	NA
2019-02-21	52	EBI1 (312-2)	10	37	NA
2019-02-21	52	EBI1 (312-2)	11	34	NA
2019-02-21	52	EBI1 (312-3)	1	44	NA
2019-02-21	52	EBI1 (312-3)	2	38.8	NA
2019-02-21	52	EBI1 (312-3)	3	30.4	NA
2019-02-21	52	EBI1 (312-3)	4	29	NA
2019-02-21	52	EBI1 (312-3)	5	40.5	NA
2019-02-21	52	EBI1 (312-3)	7	41	NA
2019-02-21	52	EBI1 (312-3)	8	47.4	NA
2019-02-21	52	EBI1 (312-3)	9	39	NA
2019-02-21	52	EBI1 (312-3)	10	36.5	NA
2019-02-21	52	EBI1 (312-3)	11	32.5	NA
2019-02-21	52	EBI1 (345-14)	1	38	NA
2019-02-21	52	EBI1 (345-14)	2	44	NA
2019-02-21	52	EBI1 (345-14)	3	34.5	NA
2019-02-21	52	EBI1 (345-14)	4	35	NA
2019-02-21	52	EBI1 (345-14)	5	38	NA
2019-02-21	52	EBI1 (345-14)	6	41.5	NA
2019-02-21	52	EBI1 (345-14)	7	35.5	NA
2019-02-21	52	EBI1 (345-14)	8	39	NA
2019-02-21	52	EBI1 (345-14)	9	37	NA
2019-02-21	52	EBI1 (345-14)	10	39.5	NA
2019-02-21	52	EBI1 (345-14)	11	40.7	NA
2019-02-21	52	EBI1 (345-14)	12	33	NA
2019-02-21	52	GI (125-13)	1	39	NA
2019-02-21	52	GI (125-13)	2	33	NA
2019-02-21	52	GI (125-13)	3	27.5	NA
2019-02-21	52	GI (125-13)	4	38.5	NA
2019-02-21	52	GI (125-13)	5	37.8	NA
2019-02-21	52	GI (125-13)	6	32	NA
2019-02-21	52	GI (125-13)	7	29	NA
2019-02-21	52	GI (125-13)	8	34.5	NA
2019-02-21	52	GI (125-13)	9	30.8	NA
2019-02-21	52	GI (125-13)	10	29	NA
2019-02-21	52	GI (125-13)	11	34	NA
2019-02-21	52	GI (125-13)	12	31.5	NA
2019-02-21	52	lhy-10 (3-10)	1	34.3	NA
2019-02-21	52	lhy-10 (3-10)	2	31.5	NA
2019-02-21	52	lhy-10 (3-10)	3	29	NA
2019-02-21	52	lhy-10 (3-10)	4	30.2	NA
2019-02-21	52	lhy-10 (3-10)	5	34.5	NA
2019-02-21	52	lhy-10 (3-10)	6	26	NA
2019-02-21	52	lhy-10 (3-10)	7	28	NA
2019-02-21	52	lhy-10 (3-10)	8	25	NA
2019-02-21	52	lhy-10 (3-10)	9	23.3	NA
2019-02-21	52	lhy-10 (3-10)	10	30	NA
2019-02-21	52	lhy-10 (3-10)	11	25.2	NA
2019-02-21	52	PRR7 (261-5)	1	30.5	NA
2019-02-21	52	PRR7 (261-5)	2	34	NA
2019-02-21	52	PRR7 (261-5)	3	34	NA
2019-02-21	52	PRR7 (261-5)	4	26.3	NA
2019-02-21	52	PRR7 (261-5)	5	36	NA
2019-02-21	52	PRR7 (261-5)	6	35	NA
2019-02-21	52	PRR7 (261-5)	7	34.5	NA
2019-02-21	52	PRR7 (261-5)	8	35.5	NA
2019-02-21	52	PRR7 (261-5)	9	35	NA
2019-02-21	52	PRR7 (261-5)	10	30.5	NA
2019-02-21	52	PRR7 (261-5)	11	29.5	NA
2019-02-21	52	WT	1	38	NA
2019-02-21	52	WT	2	34	NA
2019-02-21	52	WT	3	39.5	NA
2019-02-21	52	WT	4	40.5	NA
2019-02-21	52	WT	5	38.5	NA
2019-02-21	52	WT	6	30	NA
2019-02-21	52	WT	7	32.5	NA
2019-02-21	52	WT	8	38	NA
2019-02-21	52	WT	9	42.5	NA
2019-02-21	52	WT	10	36.5	NA
2019-02-21	52	ZTL (11-5)	1	39	NA
2019-02-21	52	ZTL (11-5)	2	32	NA
2019-02-21	52	ZTL (11-5)	3	33.2	NA
2019-02-21	52	ZTL (11-5)	4	33	NA
2019-02-21	52	ZTL (11-5)	5	30	NA
2019-02-21	52	ZTL (11-5)	6	24	NA
2019-02-21	52	ZTL (11-5)	8	32	NA
2019-02-21	52	ZTL (11-5)	9	28.5	NA
2019-02-21	52	ZTL (11-5)	10	33.5	NA
2019-02-21	52	ZTL (11-5)	11	20	NA
2019-02-21	52	ZTL (11-7)	1	36	NA
2019-02-21	52	ZTL (11-7)	2	37	NA
2019-02-21	52	ZTL (11-7)	4	32	NA
2019-02-21	52	ZTL (11-7)	5	30.5	NA
2019-02-21	52	ZTL (11-7)	6	31.2	NA
2019-02-21	52	ZTL (11-7)	7	34	NA
2019-02-21	52	ZTL (11-7)	8	29.2	NA
2019-02-21	52	ZTL (11-7)	9	37	NA
2019-02-21	52	ZTL (11-7)	10	37.8	NA
2019-02-21	52	ZTL (11-7)	12	34.2	NA
2019-03-07	66	EBI1 (312-2)	1	59.5	NA
2019-03-07	66	EBI1 (312-2)	3	59.2	NA
2019-03-07	66	EBI1 (312-2)	4	61	NA
2019-03-07	66	EBI1 (312-2)	5	63	NA
2019-03-07	66	EBI1 (312-2)	6	63	NA
2019-03-07	66	EBI1 (312-2)	7	49.5	NA
2019-03-07	66	EBI1 (312-2)	8	56.5	NA
2019-03-07	66	EBI1 (312-2)	9	56	NA
2019-03-07	66	EBI1 (312-2)	10	54.2	NA
2019-03-07	66	EBI1 (312-2)	11	54	NA
2019-03-07	66	EBI1 (312-3)	1	62	NA
2019-03-07	66	EBI1 (312-3)	2	57.5	NA
2019-03-07	66	EBI1 (312-3)	3	47.5	NA
2019-03-07	66	EBI1 (312-3)	4	45	NA
2019-03-07	66	EBI1 (312-3)	5	61.2	NA
2019-03-07	66	EBI1 (312-3)	7	62	NA
2019-03-07	66	EBI1 (312-3)	8	69	NA
2019-03-07	66	EBI1 (312-3)	9	59	NA
2019-03-07	66	EBI1 (312-3)	10	55.5	NA
2019-03-07	66	EBI1 (312-3)	11	53.5	NA
2019-03-07	66	EBI1 (345-14)	1	54.8	NA
2019-03-07	66	EBI1 (345-14)	2	63	NA
2019-03-07	66	EBI1 (345-14)	3	53	NA
2019-03-07	66	EBI1 (345-14)	4	52	NA
2019-03-07	66	EBI1 (345-14)	5	56.2	NA
2019-03-07	66	EBI1 (345-14)	6	59	NA
2019-03-07	66	EBI1 (345-14)	7	55	NA
2019-03-07	66	EBI1 (345-14)	8	56	NA
2019-03-07	66	EBI1 (345-14)	9	57	NA
2019-03-07	66	EBI1 (345-14)	10	55.6	NA
2019-03-07	66	EBI1 (345-14)	11	58.5	NA
2019-03-07	66	EBI1 (345-14)	12	47.6	NA
2019-03-07	66	GI (125-13)	1	56	NA
2019-03-07	66	GI (125-13)	2	50	NA
2019-03-07	66	GI (125-13)	3	55	NA
2019-03-07	66	GI (125-13)	4	56.5	NA
2019-03-07	66	GI (125-13)	5	55.5	NA
2019-03-07	66	GI (125-13)	6	48.5	NA
2019-03-07	66	GI (125-13)	7	43.5	NA
2019-03-07	66	GI (125-13)	8	55	NA
2019-03-07	66	GI (125-13)	9	48.5	NA
2019-03-07	66	GI (125-13)	10	44.3	NA
2019-03-07	66	GI (125-13)	11	51.5	NA
2019-03-07	66	GI (125-13)	12	47.2	NA
2019-03-07	66	lhy-10 (3-10)	1	51.7	NA
2019-03-07	66	lhy-10 (3-10)	2	44.5	NA
2019-03-07	66	lhy-10 (3-10)	3	41.5	NA
2019-03-07	66	lhy-10 (3-10)	4	45	NA
2019-03-07	66	lhy-10 (3-10)	5	48	NA
2019-03-07	66	lhy-10 (3-10)	6	42.2	NA
2019-03-07	66	lhy-10 (3-10)	7	42.9	NA
2019-03-07	66	lhy-10 (3-10)	8	41	NA
2019-03-07	66	lhy-10 (3-10)	9	38	NA
2019-03-07	66	lhy-10 (3-10)	10	46	NA
2019-03-07	66	lhy-10 (3-10)	11	39.5	NA
2019-03-07	66	PRR7 (261-5)	1	47.5	NA
2019-03-07	66	PRR7 (261-5)	2	52.5	NA
2019-03-07	66	PRR7 (261-5)	3	52	NA
2019-03-07	66	PRR7 (261-5)	4	38.5	NA
2019-03-07	66	PRR7 (261-5)	5	52.6	NA
2019-03-07	66	PRR7 (261-5)	6	53	NA
2019-03-07	66	PRR7 (261-5)	7	52	NA
2019-03-07	66	PRR7 (261-5)	8	55.1	NA
2019-03-07	66	PRR7 (261-5)	9	52.5	NA
2019-03-07	66	PRR7 (261-5)	10	46	NA
2019-03-07	66	PRR7 (261-5)	11	51.5	NA
2019-03-07	66	WT	1	56.6	NA
2019-03-07	66	WT	2	52.3	NA
2019-03-07	66	WT	3	54	NA
2019-03-07	66	WT	4	55.5	NA
2019-03-07	66	WT	5	56.4	NA
2019-03-07	66	WT	6	44.5	NA
2019-03-07	66	WT	7	47	NA
2019-03-07	66	WT	8	55.3	NA
2019-03-07	66	WT	9	59.5	NA
2019-03-07	66	WT	10	53	NA
2019-03-07	66	ZTL (11-5)	1	49.5	NA
2019-03-07	66	ZTL (11-5)	2	45	NA
2019-03-07	66	ZTL (11-5)	3	49.5	NA
2019-03-07	66	ZTL (11-5)	4	48.7	NA
2019-03-07	66	ZTL (11-5)	5	45.7	NA
2019-03-07	66	ZTL (11-5)	6	35	NA
2019-03-07	66	ZTL (11-5)	8	49	NA
2019-03-07	66	ZTL (11-5)	9	47	NA
2019-03-07	66	ZTL (11-5)	10	47.5	NA
2019-03-07	66	ZTL (11-5)	11	32.2	NA
2019-03-07	66	ZTL (11-7)	1	56	NA
2019-03-07	66	ZTL (11-7)	2	55.2	NA
2019-03-07	66	ZTL (11-7)	4	47.9	NA
2019-03-07	66	ZTL (11-7)	5	49.5	NA
2019-03-07	66	ZTL (11-7)	6	48.5	NA
2019-03-07	66	ZTL (11-7)	7	52.5	NA
2019-03-07	66	ZTL (11-7)	8	45.5	NA
2019-03-07	66	ZTL (11-7)	9	55	NA
2019-03-07	66	ZTL (11-7)	10	57.5	NA
2019-03-07	66	ZTL (11-7)	12	48.6	NA
2019-03-14	73	EBI1 (312-2)	1	70	NA
2019-03-14	73	EBI1 (312-2)	3	69	NA
2019-03-14	73	EBI1 (312-2)	4	72	NA
2019-03-14	73	EBI1 (312-2)	5	74	NA
2019-03-14	73	EBI1 (312-2)	6	72.8	NA
2019-03-14	73	EBI1 (312-2)	7	59.2	NA
2019-03-14	73	EBI1 (312-2)	8	68	NA
2019-03-14	73	EBI1 (312-2)	9	64.5	NA
2019-03-14	73	EBI1 (312-2)	10	63.2	NA
2019-03-14	73	EBI1 (312-2)	11	62	NA
2019-03-14	73	EBI1 (312-3)	1	72	NA
2019-03-14	73	EBI1 (312-3)	2	68.5	NA
2019-03-14	73	EBI1 (312-3)	3	59.5	NA
2019-03-14	73	EBI1 (312-3)	4	56	NA
2019-03-14	73	EBI1 (312-3)	5	72.5	NA
2019-03-14	73	EBI1 (312-3)	7	72	NA
2019-03-14	73	EBI1 (312-3)	8	80.2	NA
2019-03-14	73	EBI1 (312-3)	9	68.5	NA
2019-03-14	73	EBI1 (312-3)	10	66	NA
2019-03-14	73	EBI1 (312-3)	11	59	NA
2019-03-14	73	EBI1 (345-14)	1	65.2	NA
2019-03-14	73	EBI1 (345-14)	2	73	NA
2019-03-14	73	EBI1 (345-14)	3	62.5	NA
2019-03-14	73	EBI1 (345-14)	4	61.5	NA
2019-03-14	73	EBI1 (345-14)	5	67	NA
2019-03-14	73	EBI1 (345-14)	6	70	NA
2019-03-14	73	EBI1 (345-14)	7	66.3	NA
2019-03-14	73	EBI1 (345-14)	8	63	NA
2019-03-14	73	EBI1 (345-14)	9	67.7	NA
2019-03-14	73	EBI1 (345-14)	10	66	NA
2019-03-14	73	EBI1 (345-14)	11	68	NA
2019-03-14	73	EBI1 (345-14)	12	54	NA
2019-03-14	73	GI (125-13)	1	64	NA
2019-03-14	73	GI (125-13)	2	57	NA
2019-03-14	73	GI (125-13)	3	50.5	NA
2019-03-14	73	GI (125-13)	4	64.5	NA
2019-03-14	73	GI (125-13)	5	63	NA
2019-03-14	73	GI (125-13)	6	57.2	NA
2019-03-14	73	GI (125-13)	7	50	NA
2019-03-14	73	GI (125-13)	8	63.5	NA
2019-03-14	73	GI (125-13)	9	55.5	NA
2019-03-14	73	GI (125-13)	10	49	NA
2019-03-14	73	GI (125-13)	11	59.7	NA
2019-03-14	73	GI (125-13)	12	53	NA
2019-03-14	73	lhy-10 (3-10)	1	58.5	NA
2019-03-14	73	lhy-10 (3-10)	2	54	NA
2019-03-14	73	lhy-10 (3-10)	3	49	NA
2019-03-14	73	lhy-10 (3-10)	4	50.8	NA
2019-03-14	73	lhy-10 (3-10)	5	56.2	NA
2019-03-14	73	lhy-10 (3-10)	6	47.5	NA
2019-03-14	73	lhy-10 (3-10)	7	52.5	NA
2019-03-14	73	lhy-10 (3-10)	8	45.5	NA
2019-03-14	73	lhy-10 (3-10)	9	41.5	NA
2019-03-14	73	lhy-10 (3-10)	10	54	NA
2019-03-14	73	lhy-10 (3-10)	11	47	NA
2019-03-14	73	PRR7 (261-5)	1	57.5	NA
2019-03-14	73	PRR7 (261-5)	2	61	NA
2019-03-14	73	PRR7 (261-5)	3	62	NA
2019-03-14	73	PRR7 (261-5)	4	47	NA
2019-03-14	73	PRR7 (261-5)	5	59	NA
2019-03-14	73	PRR7 (261-5)	6	63.2	NA
2019-03-14	73	PRR7 (261-5)	7	60	NA
2019-03-14	73	PRR7 (261-5)	8	63	NA
2019-03-14	73	PRR7 (261-5)	9	60.7	NA
2019-03-14	73	PRR7 (261-5)	10	53.5	NA
2019-03-14	73	PRR7 (261-5)	11	45.5	NA
2019-03-14	73	WT	1	64.5	NA
2019-03-14	73	WT	2	60	NA
2019-03-14	73	WT	3	62.8	NA
2019-03-14	73	WT	4	64.6	NA
2019-03-14	73	WT	5	65	NA
2019-03-14	73	WT	6	52.5	NA
2019-03-14	73	WT	7	57.3	NA
2019-03-14	73	WT	8	67.2	NA
2019-03-14	73	WT	9	67.5	NA
2019-03-14	73	WT	10	61.2	NA
2019-03-14	73	ZTL (11-5)	1	55.5	NA
2019-03-14	73	ZTL (11-5)	2	53.7	NA
2019-03-14	73	ZTL (11-5)	3	57	NA
2019-03-14	73	ZTL (11-5)	4	53.5	NA
2019-03-14	73	ZTL (11-5)	5	53.2	NA
2019-03-14	73	ZTL (11-5)	6	38	NA
2019-03-14	73	ZTL (11-5)	8	55.5	NA
2019-03-14	73	ZTL (11-5)	9	57	NA
2019-03-14	73	ZTL (11-5)	10	58.4	NA
2019-03-14	73	ZTL (11-5)	11	37	NA
2019-03-14	73	ZTL (11-7)	1	66.2	NA
2019-03-14	73	ZTL (11-7)	2	67	NA
2019-03-14	73	ZTL (11-7)	4	58.5	NA
2019-03-14	73	ZTL (11-7)	5	53	NA
2019-03-14	73	ZTL (11-7)	6	56	NA
2019-03-14	73	ZTL (11-7)	7	61.5	NA
2019-03-14	73	ZTL (11-7)	8	56.5	NA
2019-03-14	73	ZTL (11-7)	9	62.5	NA
2019-03-14	73	ZTL (11-7)	10	67	NA
2019-03-14	73	ZTL (11-7)	12	56.5	NA
2019-03-21	80	EBI1 (312-2)	1	79	NA
2019-03-21	80	EBI1 (312-2)	3	78	NA
2019-03-21	80	EBI1 (312-2)	4	81.5	NA
2019-03-21	80	EBI1 (312-2)	5	84.6	NA
2019-03-21	80	EBI1 (312-2)	6	81	NA
2019-03-21	80	EBI1 (312-2)	7	68.5	NA
2019-03-21	80	EBI1 (312-2)	8	76	NA
2019-03-21	80	EBI1 (312-2)	9	73.3	NA
2019-03-21	80	EBI1 (312-2)	10	74.5	NA
2019-03-21	80	EBI1 (312-2)	11	69	NA
2019-03-21	80	EBI1 (312-3)	1	83	NA
2019-03-21	80	EBI1 (312-3)	2	80.6	NA
2019-03-21	80	EBI1 (312-3)	3	69	NA
2019-03-21	80	EBI1 (312-3)	4	64	NA
2019-03-21	80	EBI1 (312-3)	5	83	NA
2019-03-21	80	EBI1 (312-3)	7	79.5	NA
2019-03-21	80	EBI1 (312-3)	8	90.5	NA
2019-03-21	80	EBI1 (312-3)	9	79.5	NA
2019-03-21	80	EBI1 (312-3)	10	77.2	NA
2019-03-21	80	EBI1 (312-3)	11	64	NA
2019-03-21	80	EBI1 (345-14)	1	76	NA
2019-03-21	80	EBI1 (345-14)	2	84	NA
2019-03-21	80	EBI1 (345-14)	3	72.5	NA
2019-03-21	80	EBI1 (345-14)	4	70.2	NA
2019-03-21	80	EBI1 (345-14)	5	76.5	NA
2019-03-21	80	EBI1 (345-14)	6	78.5	NA
2019-03-21	80	EBI1 (345-14)	7	75.5	NA
2019-03-21	80	EBI1 (345-14)	8	77	NA
2019-03-21	80	EBI1 (345-14)	9	75	NA
2019-03-21	80	EBI1 (345-14)	10	76	NA
2019-03-21	80	EBI1 (345-14)	11	77.5	NA
2019-03-21	80	EBI1 (345-14)	12	62	NA
2019-03-21	80	GI (125-13)	1	70.5	NA
2019-03-21	80	GI (125-13)	2	62	NA
2019-03-21	80	GI (125-13)	3	57	NA
2019-03-21	80	GI (125-13)	4	72.5	NA
2019-03-21	80	GI (125-13)	5	72	NA
2019-03-21	80	GI (125-13)	6	64.2	NA
2019-03-21	80	GI (125-13)	7	61	NA
2019-03-21	80	GI (125-13)	8	72	NA
2019-03-21	80	GI (125-13)	9	63	NA
2019-03-21	80	GI (125-13)	10	54	NA
2019-03-21	80	GI (125-13)	11	68	NA
2019-03-21	80	GI (125-13)	12	60	NA
2019-03-21	80	lhy-10 (3-10)	1	65	NA
2019-03-21	80	lhy-10 (3-10)	2	61	NA
2019-03-21	80	lhy-10 (3-10)	3	56.7	NA
2019-03-21	80	lhy-10 (3-10)	4	56	NA
2019-03-21	80	lhy-10 (3-10)	5	64	NA
2019-03-21	80	lhy-10 (3-10)	6	54	NA
2019-03-21	80	lhy-10 (3-10)	7	60	NA
2019-03-21	80	lhy-10 (3-10)	8	51.5	NA
2019-03-21	80	lhy-10 (3-10)	9	44.5	NA
2019-03-21	80	lhy-10 (3-10)	10	61	NA
2019-03-21	80	lhy-10 (3-10)	11	53.5	NA
2019-03-21	80	PRR7 (261-5)	1	66.5	NA
2019-03-21	80	PRR7 (261-5)	2	68.5	NA
2019-03-21	80	PRR7 (261-5)	3	71.5	NA
2019-03-21	80	PRR7 (261-5)	4	53	NA
2019-03-21	80	PRR7 (261-5)	5	65.5	NA
2019-03-21	80	PRR7 (261-5)	6	72.6	NA
2019-03-21	80	PRR7 (261-5)	7	68	NA
2019-03-21	80	PRR7 (261-5)	8	71	NA
2019-03-21	80	PRR7 (261-5)	9	69	NA
2019-03-21	80	PRR7 (261-5)	10	63.5	NA
2019-03-21	80	PRR7 (261-5)	11	51.5	NA
2019-03-21	80	WT	1	72.5	NA
2019-03-21	80	WT	2	69	NA
2019-03-21	80	WT	3	71.5	NA
2019-03-21	80	WT	4	72.3	NA
2019-03-21	80	WT	5	74	NA
2019-03-21	80	WT	6	62	NA
2019-03-21	80	WT	7	65.7	NA
2019-03-21	80	WT	8	75.2	NA
2019-03-21	80	WT	9	76.5	NA
2019-03-21	80	WT	10	68.2	NA
2019-03-21	80	ZTL (11-5)	1	60.5	NA
2019-03-21	80	ZTL (11-5)	2	62	NA
2019-03-21	80	ZTL (11-5)	3	66	NA
2019-03-21	80	ZTL (11-5)	4	58.5	NA
2019-03-21	80	ZTL (11-5)	5	61	NA
2019-03-21	80	ZTL (11-5)	6	43	NA
2019-03-21	80	ZTL (11-5)	8	65	NA
2019-03-21	80	ZTL (11-5)	9	67	NA
2019-03-21	80	ZTL (11-5)	10	65.2	NA
2019-03-21	80	ZTL (11-5)	11	45.5	NA
2019-03-21	80	ZTL (11-7)	1	74	NA
2019-03-21	80	ZTL (11-7)	2	78	NA
2019-03-21	80	ZTL (11-7)	4	67	NA
2019-03-21	80	ZTL (11-7)	5	61	NA
2019-03-21	80	ZTL (11-7)	6	62.5	NA
2019-03-21	80	ZTL (11-7)	7	71.2	NA
2019-03-21	80	ZTL (11-7)	8	70.5	NA
2019-03-21	80	ZTL (11-7)	9	70	NA
2019-03-21	80	ZTL (11-7)	10	77.2	NA
2019-03-21	80	ZTL (11-7)	12	62.5	NA
2019-03-28	87	EBI1 (312-2)	1	89	NA
2019-03-28	87	EBI1 (312-2)	3	88.4	NA
2019-03-28	87	EBI1 (312-2)	4	91.7	NA
2019-03-28	87	EBI1 (312-2)	5	95.5	NA
2019-03-28	87	EBI1 (312-2)	6	91	NA
2019-03-28	87	EBI1 (312-2)	7	77	NA
2019-03-28	87	EBI1 (312-2)	8	87	NA
2019-03-28	87	EBI1 (312-2)	9	84.2	NA
2019-03-28	87	EBI1 (312-2)	10	84.8	NA
2019-03-28	87	EBI1 (312-2)	11	78.2	NA
2019-03-28	87	EBI1 (312-3)	1	95	NA
2019-03-28	87	EBI1 (312-3)	2	93	NA
2019-03-28	87	EBI1 (312-3)	3	77.2	NA
2019-03-28	87	EBI1 (312-3)	4	74.5	NA
2019-03-28	87	EBI1 (312-3)	5	94.5	NA
2019-03-28	87	EBI1 (312-3)	7	88	NA
2019-03-28	87	EBI1 (312-3)	8	103	NA
2019-03-28	87	EBI1 (312-3)	9	91.3	NA
2019-03-28	87	EBI1 (312-3)	10	86	NA
2019-03-28	87	EBI1 (312-3)	11	74.2	NA
2019-03-28	87	EBI1 (345-14)	1	83.5	NA
2019-03-28	87	EBI1 (345-14)	2	96.5	NA
2019-03-28	87	EBI1 (345-14)	3	83	NA
2019-03-28	87	EBI1 (345-14)	4	78.8	NA
2019-03-28	87	EBI1 (345-14)	5	85	NA
2019-03-28	87	EBI1 (345-14)	6	88.5	NA
2019-03-28	87	EBI1 (345-14)	7	84.7	NA
2019-03-28	87	EBI1 (345-14)	8	86.2	NA
2019-03-28	87	EBI1 (345-14)	9	81.5	NA
2019-03-28	87	EBI1 (345-14)	10	84.5	NA
2019-03-28	87	EBI1 (345-14)	11	87.5	NA
2019-03-28	87	EBI1 (345-14)	12	70	NA
2019-03-28	87	GI (125-13)	1	77	NA
2019-03-28	87	GI (125-13)	2	70	NA
2019-03-28	87	GI (125-13)	3	66.5	NA
2019-03-28	87	GI (125-13)	4	82.2	NA
2019-03-28	87	GI (125-13)	5	81	NA
2019-03-28	87	GI (125-13)	6	72.5	NA
2019-03-28	87	GI (125-13)	7	67.4	NA
2019-03-28	87	GI (125-13)	8	82.3	NA
2019-03-28	87	GI (125-13)	9	71.2	NA
2019-03-28	87	GI (125-13)	10	61.2	NA
2019-03-28	87	GI (125-13)	11	78	NA
2019-03-28	87	GI (125-13)	12	69	NA
2019-03-28	87	lhy-10 (3-10)	1	73.7	NA
2019-03-28	87	lhy-10 (3-10)	2	69	NA
2019-03-28	87	lhy-10 (3-10)	3	65.2	NA
2019-03-28	87	lhy-10 (3-10)	4	63	NA
2019-03-28	87	lhy-10 (3-10)	5	72	NA
2019-03-28	87	lhy-10 (3-10)	6	58.2	NA
2019-03-28	87	lhy-10 (3-10)	7	68	NA
2019-03-28	87	lhy-10 (3-10)	8	58	NA
2019-03-28	87	lhy-10 (3-10)	9	49	NA
2019-03-28	87	lhy-10 (3-10)	10	69	NA
2019-03-28	87	lhy-10 (3-10)	11	62	NA
2019-03-28	87	PRR7 (261-5)	1	73	NA
2019-03-28	87	PRR7 (261-5)	2	76.5	NA
2019-03-28	87	PRR7 (261-5)	3	82.3	NA
2019-03-28	87	PRR7 (261-5)	4	61	NA
2019-03-28	87	PRR7 (261-5)	5	73	NA
2019-03-28	87	PRR7 (261-5)	6	81.5	NA
2019-03-28	87	PRR7 (261-5)	7	79.5	NA
2019-03-28	87	PRR7 (261-5)	8	82	NA
2019-03-28	87	PRR7 (261-5)	9	79.2	NA
2019-03-28	87	PRR7 (261-5)	10	73.2	NA
2019-03-28	87	PRR7 (261-5)	11	57.6	NA
2019-03-28	87	WT	1	81.5	NA
2019-03-28	87	WT	2	77	NA
2019-03-28	87	WT	3	82	NA
2019-03-28	87	WT	4	82.2	NA
2019-03-28	87	WT	5	84	NA
2019-03-28	87	WT	6	71.5	NA
2019-03-28	87	WT	7	76	NA
2019-03-28	87	WT	8	82	NA
2019-03-28	87	WT	9	87	NA
2019-03-28	87	WT	10	78.3	NA
2019-03-28	87	ZTL (11-5)	1	68.5	NA
2019-03-28	87	ZTL (11-5)	2	71.5	NA
2019-03-28	87	ZTL (11-5)	3	75	NA
2019-03-28	87	ZTL (11-5)	4	63.2	NA
2019-03-28	87	ZTL (11-5)	5	66.8	NA
2019-03-28	87	ZTL (11-5)	6	NA	NA
2019-03-28	87	ZTL (11-5)	8	73	NA
2019-03-28	87	ZTL (11-5)	9	74.5	NA
2019-03-28	87	ZTL (11-5)	10	73	NA
2019-03-28	87	ZTL (11-5)	11	49.5	NA
2019-03-28	87	ZTL (11-7)	1	84.5	NA
2019-03-28	87	ZTL (11-7)	2	87.5	NA
2019-03-28	87	ZTL (11-7)	4	76	NA
2019-03-28	87	ZTL (11-7)	5	67.3	NA
2019-03-28	87	ZTL (11-7)	6	70	NA
2019-03-28	87	ZTL (11-7)	7	79.5	NA
2019-03-28	87	ZTL (11-7)	8	73	NA
2019-03-28	87	ZTL (11-7)	9	80.5	NA
2019-03-28	87	ZTL (11-7)	10	87	NA
2019-03-28	87	ZTL (11-7)	12	71.2	NA
2019-04-05	95	EBI1 (312-2)	1	99.5	NA
2019-04-05	95	EBI1 (312-2)	3	100.7	NA
2019-04-05	95	EBI1 (312-2)	4	101	NA
2019-04-05	95	EBI1 (312-2)	5	107.5	NA
2019-04-05	95	EBI1 (312-2)	6	105	NA
2019-04-05	95	EBI1 (312-2)	7	87	NA
2019-04-05	95	EBI1 (312-2)	8	98.5	NA
2019-04-05	95	EBI1 (312-2)	9	95.2	NA
2019-04-05	95	EBI1 (312-2)	10	92.8	NA
2019-04-05	95	EBI1 (312-2)	11	87.5	NA
2019-04-05	95	EBI1 (312-3)	1	106	NA
2019-04-05	95	EBI1 (312-3)	2	104	NA
2019-04-05	95	EBI1 (312-3)	3	88	NA
2019-04-05	95	EBI1 (312-3)	4	83	NA
2019-04-05	95	EBI1 (312-3)	5	103.2	NA
2019-04-05	95	EBI1 (312-3)	7	100	NA
2019-04-05	95	EBI1 (312-3)	8	115.5	NA
2019-04-05	95	EBI1 (312-3)	9	99.7	NA
2019-04-05	95	EBI1 (312-3)	10	92.5	NA
2019-04-05	95	EBI1 (312-3)	11	85.5	NA
2019-04-05	95	EBI1 (345-14)	1	92.2	NA
2019-04-05	95	EBI1 (345-14)	2	107	NA
2019-04-05	95	EBI1 (345-14)	3	92.5	NA
2019-04-05	95	EBI1 (345-14)	4	87.5	NA
2019-04-05	95	EBI1 (345-14)	5	94.5	NA
2019-04-05	95	EBI1 (345-14)	6	101.5	NA
2019-04-05	95	EBI1 (345-14)	7	92.4	NA
2019-04-05	95	EBI1 (345-14)	8	97	NA
2019-04-05	95	EBI1 (345-14)	9	89.5	NA
2019-04-05	95	EBI1 (345-14)	10	94.5	NA
2019-04-05	95	EBI1 (345-14)	11	97.5	NA
2019-04-05	95	EBI1 (345-14)	12	77.2	NA
2019-04-05	95	GI (125-13)	1	83.8	NA
2019-04-05	95	GI (125-13)	2	80	NA
2019-04-05	95	GI (125-13)	3	73.5	NA
2019-04-05	95	GI (125-13)	4	91.2	NA
2019-04-05	95	GI (125-13)	5	83.5	NA
2019-04-05	95	GI (125-13)	6	80.5	NA
2019-04-05	95	GI (125-13)	7	73.5	NA
2019-04-05	95	GI (125-13)	8	94	NA
2019-04-05	95	GI (125-13)	9	80.5	NA
2019-04-05	95	GI (125-13)	10	70	NA
2019-04-05	95	GI (125-13)	11	87	NA
2019-04-05	95	GI (125-13)	12	76	NA
2019-04-05	95	lhy-10 (3-10)	1	82	NA
2019-04-05	95	lhy-10 (3-10)	2	77	NA
2019-04-05	95	lhy-10 (3-10)	3	73.5	NA
2019-04-05	95	lhy-10 (3-10)	4	71	NA
2019-04-05	95	lhy-10 (3-10)	5	80.5	NA
2019-04-05	95	lhy-10 (3-10)	6	64.2	NA
2019-04-05	95	lhy-10 (3-10)	7	74	NA
2019-04-05	95	lhy-10 (3-10)	8	62	NA
2019-04-05	95	lhy-10 (3-10)	9	50	NA
2019-04-05	95	lhy-10 (3-10)	10	73	NA
2019-04-05	95	lhy-10 (3-10)	11	69.5	NA
2019-04-05	95	PRR7 (261-5)	1	77.8	NA
2019-04-05	95	PRR7 (261-5)	2	83.2	NA
2019-04-05	95	PRR7 (261-5)	3	92	NA
2019-04-05	95	PRR7 (261-5)	4	69.5	NA
2019-04-05	95	PRR7 (261-5)	5	83	NA
2019-04-05	95	PRR7 (261-5)	6	94.6	NA
2019-04-05	95	PRR7 (261-5)	7	91	NA
2019-04-05	95	PRR7 (261-5)	8	91	NA
2019-04-05	95	PRR7 (261-5)	9	87.7	NA
2019-04-05	95	PRR7 (261-5)	10	80.2	NA
2019-04-05	95	PRR7 (261-5)	11	66	NA
2019-04-05	95	WT	1	91.7	NA
2019-04-05	95	WT	2	85	NA
2019-04-05	95	WT	3	92.5	NA
2019-04-05	95	WT	4	92.7	NA
2019-04-05	95	WT	5	92.5	NA
2019-04-05	95	WT	6	80	NA
2019-04-05	95	WT	7	83.5	NA
2019-04-05	95	WT	8	92.3	NA
2019-04-05	95	WT	9	96.5	NA
2019-04-05	95	WT	10	86	NA
2019-04-05	95	ZTL (11-5)	1	75.7	NA
2019-04-05	95	ZTL (11-5)	2	72.8	NA
2019-04-05	95	ZTL (11-5)	3	81.8	NA
2019-04-05	95	ZTL (11-5)	4	68	NA
2019-04-05	95	ZTL (11-5)	5	74	NA
2019-04-05	95	ZTL (11-5)	6	NA	NA
2019-04-05	95	ZTL (11-5)	8	79.3	NA
2019-04-05	95	ZTL (11-5)	9	81	NA
2019-04-05	95	ZTL (11-5)	10	83	NA
2019-04-05	95	ZTL (11-5)	11	54.2	NA
2019-04-05	95	ZTL (11-7)	1	97.5	NA
2019-04-05	95	ZTL (11-7)	2	98.2	NA
2019-04-05	95	ZTL (11-7)	4	84	NA
2019-04-05	95	ZTL (11-7)	5	74	NA
2019-04-05	95	ZTL (11-7)	6	78.2	NA
2019-04-05	95	ZTL (11-7)	7	88.5	NA
2019-04-05	95	ZTL (11-7)	8	84	NA
2019-04-05	95	ZTL (11-7)	9	89.5	NA
2019-04-05	95	ZTL (11-7)	10	97	NA
2019-04-05	95	ZTL (11-7)	12	80	NA
2019-04-12	102	EBI1 (312-2)	1	109	NA
2019-04-12	102	EBI1 (312-2)	3	111.5	NA
2019-04-12	102	EBI1 (312-2)	4	NA	NA
2019-04-12	102	EBI1 (312-2)	5	118.5	NA
2019-04-12	102	EBI1 (312-2)	6	115.5	NA
2019-04-12	102	EBI1 (312-2)	7	96.5	NA
2019-04-12	102	EBI1 (312-2)	8	109	NA
2019-04-12	102	EBI1 (312-2)	9	104.6	NA
2019-04-12	102	EBI1 (312-2)	10	100.5	NA
2019-04-12	102	EBI1 (312-2)	11	96.5	NA
2019-04-12	102	EBI1 (312-3)	1	113.5	NA
2019-04-12	102	EBI1 (312-3)	2	110.5	NA
2019-04-12	102	EBI1 (312-3)	3	93	NA
2019-04-12	102	EBI1 (312-3)	4	90	NA
2019-04-12	102	EBI1 (312-3)	5	112	NA
2019-04-12	102	EBI1 (312-3)	7	110	NA
2019-04-12	102	EBI1 (312-3)	8	125	NA
2019-04-12	102	EBI1 (312-3)	9	109.5	NA
2019-04-12	102	EBI1 (312-3)	10	104	NA
2019-04-12	102	EBI1 (312-3)	11	93	NA
2019-04-12	102	EBI1 (345-14)	1	101.5	NA
2019-04-12	102	EBI1 (345-14)	2	117	NA
2019-04-12	102	EBI1 (345-14)	3	101	NA
2019-04-12	102	EBI1 (345-14)	4	97.5	NA
2019-04-12	102	EBI1 (345-14)	5	100.5	NA
2019-04-12	102	EBI1 (345-14)	6	110	NA
2019-04-12	102	EBI1 (345-14)	7	102	NA
2019-04-12	102	EBI1 (345-14)	8	106.5	NA
2019-04-12	102	EBI1 (345-14)	9	99	NA
2019-04-12	102	EBI1 (345-14)	10	104	NA
2019-04-12	102	EBI1 (345-14)	11	108.5	NA
2019-04-12	102	EBI1 (345-14)	12	84.8	NA
2019-04-12	102	GI (125-13)	1	89.2	NA
2019-04-12	102	GI (125-13)	2	88	NA
2019-04-12	102	GI (125-13)	3	79.5	NA
2019-04-12	102	GI (125-13)	4	100	NA
2019-04-12	102	GI (125-13)	5	102.3	NA
2019-04-12	102	GI (125-13)	6	89	NA
2019-04-12	102	GI (125-13)	7	79	NA
2019-04-12	102	GI (125-13)	8	102	NA
2019-04-12	102	GI (125-13)	9	89.5	NA
2019-04-12	102	GI (125-13)	10	77	NA
2019-04-12	102	GI (125-13)	11	93.6	NA
2019-04-12	102	GI (125-13)	12	83.5	NA
2019-04-12	102	lhy-10 (3-10)	1	89	NA
2019-04-12	102	lhy-10 (3-10)	2	84.3	NA
2019-04-12	102	lhy-10 (3-10)	3	76.8	NA
2019-04-12	102	lhy-10 (3-10)	4	76.8	NA
2019-04-12	102	lhy-10 (3-10)	5	88	NA
2019-04-12	102	lhy-10 (3-10)	6	70.3	NA
2019-04-12	102	lhy-10 (3-10)	7	81	NA
2019-04-12	102	lhy-10 (3-10)	8	64	NA
2019-04-12	102	lhy-10 (3-10)	9	51.5	NA
2019-04-12	102	lhy-10 (3-10)	10	74	NA
2019-04-12	102	lhy-10 (3-10)	11	74	NA
2019-04-12	102	PRR7 (261-5)	1	85.2	NA
2019-04-12	102	PRR7 (261-5)	2	NA	NA
2019-04-12	102	PRR7 (261-5)	3	99	NA
2019-04-12	102	PRR7 (261-5)	4	74.5	NA
2019-04-12	102	PRR7 (261-5)	5	90	NA
2019-04-12	102	PRR7 (261-5)	6	101.2	NA
2019-04-12	102	PRR7 (261-5)	7	99	NA
2019-04-12	102	PRR7 (261-5)	8	99.4	NA
2019-04-12	102	PRR7 (261-5)	9	92.5	NA
2019-04-12	102	PRR7 (261-5)	10	87.4	NA
2019-04-12	102	PRR7 (261-5)	11	71.7	NA
2019-04-12	102	WT	1	102	NA
2019-04-12	102	WT	2	93.5	NA
2019-04-12	102	WT	3	101.5	NA
2019-04-12	102	WT	4	101.5	NA
2019-04-12	102	WT	5	101	NA
2019-04-12	102	WT	6	87.5	NA
2019-04-12	102	WT	7	88	NA
2019-04-12	102	WT	8	98	NA
2019-04-12	102	WT	9	104.5	NA
2019-04-12	102	WT	10	93	NA
2019-04-12	102	ZTL (11-5)	1	81.2	NA
2019-04-12	102	ZTL (11-5)	2	77.5	NA
2019-04-12	102	ZTL (11-5)	3	88	NA
2019-04-12	102	ZTL (11-5)	4	70.8	NA
2019-04-12	102	ZTL (11-5)	5	81	NA
2019-04-12	102	ZTL (11-5)	6	57.5	NA
2019-04-12	102	ZTL (11-5)	8	85.5	NA
2019-04-12	102	ZTL (11-5)	9	86.8	NA
2019-04-12	102	ZTL (11-5)	10	90	NA
2019-04-12	102	ZTL (11-5)	11	58.5	NA
2019-04-12	102	ZTL (11-7)	1	106.5	NA
2019-04-12	102	ZTL (11-7)	2	106.3	NA
2019-04-12	102	ZTL (11-7)	4	91	NA
2019-04-12	102	ZTL (11-7)	5	75	NA
2019-04-12	102	ZTL (11-7)	6	84	NA
2019-04-12	102	ZTL (11-7)	7	96	NA
2019-04-12	102	ZTL (11-7)	8	93	NA
2019-04-12	102	ZTL (11-7)	9	98.3	NA
2019-04-12	102	ZTL (11-7)	10	106.4	NA
2019-04-12	102	ZTL (11-7)	12	87	NA
2019-04-26	116	EBI1 (312-2)	1	130	6.93
2019-04-26	116	EBI1 (312-2)	3	127	6.34
2019-04-26	116	EBI1 (312-2)	4	NA	NA
2019-04-26	116	EBI1 (312-2)	5	136.3	7.38
2019-04-26	116	EBI1 (312-2)	6	133.5	6.55
2019-04-26	116	EBI1 (312-2)	7	112.5	NA
2019-04-26	116	EBI1 (312-2)	8	128	6.43
2019-04-26	116	EBI1 (312-2)	9	123	NA
2019-04-26	116	EBI1 (312-2)	10	116	4.8
2019-04-26	116	EBI1 (312-2)	11	116	5.45
2019-04-26	116	EBI1 (312-3)	1	132	7.36
2019-04-26	116	EBI1 (312-3)	2	124.5	NA
2019-04-26	116	EBI1 (312-3)	3	107	NA
2019-04-26	116	EBI1 (312-3)	4	105.5	6.05
2019-04-26	116	EBI1 (312-3)	5	131.5	7.18
2019-04-26	116	EBI1 (312-3)	7	128	6.6
2019-04-26	116	EBI1 (312-3)	8	141	7.62
2019-04-26	116	EBI1 (312-3)	9	131.5	5.97
2019-04-26	116	EBI1 (312-3)	10	122.5	5.66
2019-04-26	116	EBI1 (312-3)	11	107	5.59
2019-04-26	116	EBI1 (345-14)	1	115	NA
2019-04-26	116	EBI1 (345-14)	2	135	7.76
2019-04-26	116	EBI1 (345-14)	3	120	5.3
2019-04-26	116	EBI1 (345-14)	4	112	NA
2019-04-26	116	EBI1 (345-14)	5	124	5.28
2019-04-26	116	EBI1 (345-14)	6	127	6.21
2019-04-26	116	EBI1 (345-14)	7	119.5	NA
2019-04-26	116	EBI1 (345-14)	8	125.5	NA
2019-04-26	116	EBI1 (345-14)	9	115.5	4.84
2019-04-26	116	EBI1 (345-14)	10	120.5	4.68
2019-04-26	116	EBI1 (345-14)	11	127	6.69
2019-04-26	116	EBI1 (345-14)	12	98.5	4.02
2019-04-26	116	GI (125-13)	1	105.5	5.02
2019-04-26	116	GI (125-13)	2	110.5	4.84
2019-04-26	116	GI (125-13)	3	93	4.53
2019-04-26	116	GI (125-13)	4	113.5	4.84
2019-04-26	116	GI (125-13)	5	119	6.13
2019-04-26	116	GI (125-13)	6	107	4.79
2019-04-26	116	GI (125-13)	7	94	4.12
2019-04-26	116	GI (125-13)	8	116	NA
2019-04-26	116	GI (125-13)	9	106	4.46
2019-04-26	116	GI (125-13)	10	87.5	NA
2019-04-26	116	GI (125-13)	11	108	4.52
2019-04-26	116	GI (125-13)	12	98	5.47
2019-04-26	116	lhy-10 (3-10)	1	100	NA
2019-04-26	116	lhy-10 (3-10)	2	95	4.64
2019-04-26	116	lhy-10 (3-10)	3	NA	NA
2019-04-26	116	lhy-10 (3-10)	4	87.5	4.86
2019-04-26	116	lhy-10 (3-10)	5	98.5	NA
2019-04-26	116	lhy-10 (3-10)	6	77.5	4.01
2019-04-26	116	lhy-10 (3-10)	7	90	NA
2019-04-26	116	lhy-10 (3-10)	8	71.5	3.54
2019-04-26	116	lhy-10 (3-10)	9	60	NA
2019-04-26	116	lhy-10 (3-10)	10	83	4.36
2019-04-26	116	lhy-10 (3-10)	11	88	4.7
2019-04-26	116	PRR7 (261-5)	1	98.5	4.68
2019-04-26	116	PRR7 (261-5)	2	102.5	4.5
2019-04-26	116	PRR7 (261-5)	3	114	5.54
2019-04-26	116	PRR7 (261-5)	4	90.5	4.6
2019-04-26	116	PRR7 (261-5)	5	104.5	4.35
2019-04-26	116	PRR7 (261-5)	6	112	6.15
2019-04-26	116	PRR7 (261-5)	7	115.5	5.91
2019-04-26	116	PRR7 (261-5)	8	116	5.7
2019-04-26	116	PRR7 (261-5)	9	105	NA
2019-04-26	116	PRR7 (261-5)	10	102	4.42
2019-04-26	116	PRR7 (261-5)	11	77	NA
2019-04-26	116	WT	1	119.5	5.62
2019-04-26	116	WT	2	110.5	5.64
2019-04-26	116	WT	3	118	6.03
2019-04-26	116	WT	4	119	6.45
2019-04-26	116	WT	5	115	6.21
2019-04-26	116	WT	6	99.5	5.51
2019-04-26	116	WT	7	106	4.6
2019-04-26	116	WT	8	116	5.61
2019-04-26	116	WT	9	119	6.95
2019-04-26	116	WT	10	110	5.23
2019-04-26	116	ZTL (11-5)	1	93.5	4.07
2019-04-26	116	ZTL (11-5)	2	90	4.34
2019-04-26	116	ZTL (11-5)	3	103.2	4.96
2019-04-26	116	ZTL (11-5)	4	81	3.49
2019-04-26	116	ZTL (11-5)	5	92	3.52
2019-04-26	116	ZTL (11-5)	6	63.5	3.54
2019-04-26	116	ZTL (11-5)	8	90.5	NA
2019-04-26	116	ZTL (11-5)	9	101.5	4.62
2019-04-26	116	ZTL (11-5)	10	106	5.38
2019-04-26	116	ZTL (11-5)	11	69	NA
2019-04-26	116	ZTL (11-7)	1	125.5	5.66
2019-04-26	116	ZTL (11-7)	2	122	6.51
2019-04-26	116	ZTL (11-7)	4	106	5.15
2019-04-26	116	ZTL (11-7)	5	82	4.34
2019-04-26	116	ZTL (11-7)	6	94	4.22
2019-04-26	116	ZTL (11-7)	7	106.5	5.6
2019-04-26	116	ZTL (11-7)	8	107	5.72
2019-04-26	116	ZTL (11-7)	9	113	5.69
2019-04-26	116	ZTL (11-7)	10	124	6.85
2019-04-26	116	ZTL (11-7)	12	103	5.66
2019-05-10	130	EBI1 (312-2)	1	148	NA
2019-05-10	130	EBI1 (312-2)	3	143	NA
2019-05-10	130	EBI1 (312-2)	4	NA	NA
2019-05-10	130	EBI1 (312-2)	5	154	NA
2019-05-10	130	EBI1 (312-2)	6	143.5	NA
2019-05-10	130	EBI1 (312-2)	7	130	NA
2019-05-10	130	EBI1 (312-2)	8	151	NA
2019-05-10	130	EBI1 (312-2)	9	142	NA
2019-05-10	130	EBI1 (312-2)	10	134.2	NA
2019-05-10	130	EBI1 (312-2)	11	131.5	NA
2019-05-10	130	EBI1 (312-3)	1	149.7	NA
2019-05-10	130	EBI1 (312-3)	2	144	NA
2019-05-10	130	EBI1 (312-3)	3	119	NA
2019-05-10	130	EBI1 (312-3)	4	124.5	NA
2019-05-10	130	EBI1 (312-3)	5	151.5	NA
2019-05-10	130	EBI1 (312-3)	7	144	NA
2019-05-10	130	EBI1 (312-3)	8	159	NA
2019-05-10	130	EBI1 (312-3)	9	146.5	NA
2019-05-10	130	EBI1 (312-3)	10	139	NA
2019-05-10	130	EBI1 (312-3)	11	124	NA
2019-05-10	130	EBI1 (345-14)	1	131.5	NA
2019-05-10	130	EBI1 (345-14)	2	153	NA
2019-05-10	130	EBI1 (345-14)	3	138.5	NA
2019-05-10	130	EBI1 (345-14)	4	124	NA
2019-05-10	130	EBI1 (345-14)	5	136.5	NA
2019-05-10	130	EBI1 (345-14)	6	143.5	NA
2019-05-10	130	EBI1 (345-14)	7	140.2	NA
2019-05-10	130	EBI1 (345-14)	8	142	NA
2019-05-10	130	EBI1 (345-14)	9	131	NA
2019-05-10	130	EBI1 (345-14)	10	137.3	NA
2019-05-10	130	EBI1 (345-14)	11	144	NA
2019-05-10	130	EBI1 (345-14)	12	112	NA
2019-05-10	130	GI (125-13)	1	118.5	NA
2019-05-10	130	GI (125-13)	2	122.5	NA
2019-05-10	130	GI (125-13)	3	103.5	NA
2019-05-10	130	GI (125-13)	4	126	NA
2019-05-10	130	GI (125-13)	5	137	NA
2019-05-10	130	GI (125-13)	6	124	NA
2019-05-10	130	GI (125-13)	7	107	NA
2019-05-10	130	GI (125-13)	8	134.5	NA
2019-05-10	130	GI (125-13)	9	119.5	NA
2019-05-10	130	GI (125-13)	10	96.5	NA
2019-05-10	130	GI (125-13)	11	120	NA
2019-05-10	130	GI (125-13)	12	115.5	NA
2019-05-10	130	lhy-10 (3-10)	1	119	NA
2019-05-10	130	lhy-10 (3-10)	2	110	NA
2019-05-10	130	lhy-10 (3-10)	3	NA	NA
2019-05-10	130	lhy-10 (3-10)	4	100.5	NA
2019-05-10	130	lhy-10 (3-10)	5	111	NA
2019-05-10	130	lhy-10 (3-10)	6	90.5	NA
2019-05-10	130	lhy-10 (3-10)	7	99.5	NA
2019-05-10	130	lhy-10 (3-10)	8	76	NA
2019-05-10	130	lhy-10 (3-10)	9	66	NA
2019-05-10	130	lhy-10 (3-10)	10	92	NA
2019-05-10	130	lhy-10 (3-10)	11	92	NA
2019-05-10	130	PRR7 (261-5)	1	108.5	NA
2019-05-10	130	PRR7 (261-5)	2	119	NA
2019-05-10	130	PRR7 (261-5)	3	126	NA
2019-05-10	130	PRR7 (261-5)	4	100	NA
2019-05-10	130	PRR7 (261-5)	5	126	NA
2019-05-10	130	PRR7 (261-5)	6	126.5	NA
2019-05-10	130	PRR7 (261-5)	7	132.5	NA
2019-05-10	130	PRR7 (261-5)	8	121.5	NA
2019-05-10	130	PRR7 (261-5)	9	119	NA
2019-05-10	130	PRR7 (261-5)	10	120.5	NA
2019-05-10	130	PRR7 (261-5)	11	NA	NA
2019-05-10	130	WT	1	134.5	NA
2019-05-10	130	WT	2	131	NA
2019-05-10	130	WT	3	136	NA
2019-05-10	130	WT	4	138.5	NA
2019-05-10	130	WT	5	132	NA
2019-05-10	130	WT	6	117.5	NA
2019-05-10	130	WT	7	119.5	NA
2019-05-10	130	WT	8	130.5	NA
2019-05-10	130	WT	9	131	NA
2019-05-10	130	WT	10	128.5	NA
2019-05-10	130	ZTL (11-5)	1	107.5	NA
2019-05-10	130	ZTL (11-5)	2	99	NA
2019-05-10	130	ZTL (11-5)	3	115	NA
2019-05-10	130	ZTL (11-5)	4	92	NA
2019-05-10	130	ZTL (11-5)	5	102	NA
2019-05-10	130	ZTL (11-5)	6	68.5	NA
2019-05-10	130	ZTL (11-5)	8	98	NA
2019-05-10	130	ZTL (11-5)	9	113	NA
2019-05-10	130	ZTL (11-5)	10	125	NA
2019-05-10	130	ZTL (11-5)	11	73	NA
2019-05-10	130	ZTL (11-7)	1	139.5	NA
2019-05-10	130	ZTL (11-7)	2	136.5	NA
2019-05-10	130	ZTL (11-7)	4	120.5	NA
2019-05-10	130	ZTL (11-7)	5	89	NA
2019-05-10	130	ZTL (11-7)	6	106	NA
2019-05-10	130	ZTL (11-7)	7	125	NA
2019-05-10	130	ZTL (11-7)	8	124	NA
2019-05-10	130	ZTL (11-7)	9	122.5	NA
2019-05-10	130	ZTL (11-7)	10	141	NA
2019-05-10	130	ZTL (11-7)	12	120.5	NA
2019-05-24	144	EBI1 (312-2)	1	172.5	7.8
2019-05-24	144	EBI1 (312-2)	3	161	7.02
2019-05-24	144	EBI1 (312-2)	4	NA	NA
2019-05-24	144	EBI1 (312-2)	5	174	8.59
2019-05-24	144	EBI1 (312-2)	6	173	7.13
2019-05-24	144	EBI1 (312-2)	7	146	6.25
2019-05-24	144	EBI1 (312-2)	8	167	7.01
2019-05-24	144	EBI1 (312-2)	9	161	7.16
2019-05-24	144	EBI1 (312-2)	10	154.5	5.67
2019-05-24	144	EBI1 (312-2)	11	151	6.45
2019-05-24	144	EBI1 (312-3)	1	168	8.31
2019-05-24	144	EBI1 (312-3)	2	155.5	7.17
2019-05-24	144	EBI1 (312-3)	3	129	NA
2019-05-24	144	EBI1 (312-3)	4	146	6.37
2019-05-24	144	EBI1 (312-3)	5	169	8.02
2019-05-24	144	EBI1 (312-3)	7	164	7.01
2019-05-24	144	EBI1 (312-3)	8	176.5	8.3
2019-05-24	144	EBI1 (312-3)	9	164.5	6.92
2019-05-24	144	EBI1 (312-3)	10	154	5.86
2019-05-24	144	EBI1 (312-3)	11	140.5	5.89
2019-05-24	144	EBI1 (345-14)	1	145.5	NA
2019-05-24	144	EBI1 (345-14)	2	168.5	8.75
2019-05-24	144	EBI1 (345-14)	3	155	6.02
2019-05-24	144	EBI1 (345-14)	4	NA	NA
2019-05-24	144	EBI1 (345-14)	5	155	5.64
2019-05-24	144	EBI1 (345-14)	6	159.5	7.84
2019-05-24	144	EBI1 (345-14)	7	158	6.37
2019-05-24	144	EBI1 (345-14)	8	162.5	6.95
2019-05-24	144	EBI1 (345-14)	9	145.5	6.06
2019-05-24	144	EBI1 (345-14)	10	156	6.69
2019-05-24	144	EBI1 (345-14)	11	160.5	7.55
2019-05-24	144	EBI1 (345-14)	12	122.5	4.06
2019-05-24	144	GI (125-13)	1	126	5.67
2019-05-24	144	GI (125-13)	2	141	5.1
2019-05-24	144	GI (125-13)	3	111	4.76
2019-05-24	144	GI (125-13)	4	139	5.33
2019-05-24	144	GI (125-13)	5	157.2	6.8
2019-05-24	144	GI (125-13)	6	145.5	5.4
2019-05-24	144	GI (125-13)	7	120.5	NA
2019-05-24	144	GI (125-13)	8	150	6.2
2019-05-24	144	GI (125-13)	9	141.5	5.48
2019-05-24	144	GI (125-13)	10	105	4.36
2019-05-24	144	GI (125-13)	11	131.5	5.06
2019-05-24	144	GI (125-13)	12	130	6.47
2019-05-24	144	lhy-10 (3-10)	1	131	6.69
2019-05-24	144	lhy-10 (3-10)	2	121	5.06
2019-05-24	144	lhy-10 (3-10)	3	NA	NA
2019-05-24	144	lhy-10 (3-10)	4	104	5.04
2019-05-24	144	lhy-10 (3-10)	5	122.5	NA
2019-05-24	144	lhy-10 (3-10)	6	NA	NA
2019-05-24	144	lhy-10 (3-10)	7	NA	NA
2019-05-24	144	lhy-10 (3-10)	8	78	3.95
2019-05-24	144	lhy-10 (3-10)	9	73	3.34
2019-05-24	144	lhy-10 (3-10)	10	98	4.59
2019-05-24	144	lhy-10 (3-10)	11	NA	NA
2019-05-24	144	PRR7 (261-5)	1	109	5.11
2019-05-24	144	PRR7 (261-5)	2	131	4.81
2019-05-24	144	PRR7 (261-5)	3	139	5.66
2019-05-24	144	PRR7 (261-5)	4	103.5	4.52
2019-05-24	144	PRR7 (261-5)	5	138.5	5.91
2019-05-24	144	PRR7 (261-5)	6	143	6.22
2019-05-24	144	PRR7 (261-5)	7	148.7	6.12
2019-05-24	144	PRR7 (261-5)	8	133	6.43
2019-05-24	144	PRR7 (261-5)	9	121	6.35
2019-05-24	144	PRR7 (261-5)	10	137	5.03
2019-05-24	144	PRR7 (261-5)	11	NA	NA
2019-05-24	144	WT	1	151.2	5.81
2019-05-24	144	WT	2	149	6.2
2019-05-24	144	WT	3	153	6.7
2019-05-24	144	WT	4	150.5	6.5
2019-05-24	144	WT	5	149	6.61
2019-05-24	144	WT	6	132.5	6.28
2019-05-24	144	WT	7	NA	NA
2019-05-24	144	WT	8	153.5	6.23
2019-05-24	144	WT	9	NA	NA
2019-05-24	144	WT	10	NA	NA
2019-05-24	144	ZTL (11-5)	1	118.5	4.57
2019-05-24	144	ZTL (11-5)	2	110.5	4.69
2019-05-24	144	ZTL (11-5)	3	132.5	5.21
2019-05-24	144	ZTL (11-5)	4	104	4.28
2019-05-24	144	ZTL (11-5)	5	104.5	3.66
2019-05-24	144	ZTL (11-5)	6	73	3.95
2019-05-24	144	ZTL (11-5)	8	106	NA
2019-05-24	144	ZTL (11-5)	9	122.5	4.87
2019-05-24	144	ZTL (11-5)	10	139	5.44
2019-05-24	144	ZTL (11-5)	11	NA	NA
2019-05-24	144	ZTL (11-7)	1	161	6.27
2019-05-24	144	ZTL (11-7)	2	150.5	7.38
2019-05-24	144	ZTL (11-7)	4	132.5	5.49
2019-05-24	144	ZTL (11-7)	5	89.5	4.56
2019-05-24	144	ZTL (11-7)	6	116	4.58
2019-05-24	144	ZTL (11-7)	7	139	5.85
2019-05-24	144	ZTL (11-7)	8	135	NA
2019-05-24	144	ZTL (11-7)	9	133.5	5.95
2019-05-24	144	ZTL (11-7)	10	154.5	7.72
2019-05-24	144	ZTL (11-7)	12	135.5	5.83
2019-06-07	158	EBI1 (312-2)	1	187	8.86
2019-06-07	158	EBI1 (312-2)	3	177	7.32
2019-06-07	158	EBI1 (312-2)	4	NA	NA
2019-06-07	158	EBI1 (312-2)	5	190	8.91
2019-06-07	158	EBI1 (312-2)	6	191.7	7.27
2019-06-07	158	EBI1 (312-2)	7	162.5	NA
2019-06-07	158	EBI1 (312-2)	8	187	7.18
2019-06-07	158	EBI1 (312-2)	9	183	7.4
2019-06-07	158	EBI1 (312-2)	10	172.5	5.99
2019-06-07	158	EBI1 (312-2)	11	174	6.86
2019-06-07	158	EBI1 (312-3)	1	190	8.51
2019-06-07	158	EBI1 (312-3)	2	175	NA
2019-06-07	158	EBI1 (312-3)	3	135.5	NA
2019-06-07	158	EBI1 (312-3)	4	163	6.35
2019-06-07	158	EBI1 (312-3)	5	187	NA
2019-06-07	158	EBI1 (312-3)	7	184	7.81
2019-06-07	158	EBI1 (312-3)	8	195	8.57
2019-06-07	158	EBI1 (312-3)	9	183	6.99
2019-06-07	158	EBI1 (312-3)	10	170	5.91
2019-06-07	158	EBI1 (312-3)	11	158.5	6.35
2019-06-07	158	EBI1 (345-14)	1	166	NA
2019-06-07	158	EBI1 (345-14)	2	185	9.15
2019-06-07	158	EBI1 (345-14)	3	176	6.66
2019-06-07	158	EBI1 (345-14)	4	NA	NA
2019-06-07	158	EBI1 (345-14)	5	171.5	5.42
2019-06-07	158	EBI1 (345-14)	6	178	7.86
2019-06-07	158	EBI1 (345-14)	7	174.5	7.42
2019-06-07	158	EBI1 (345-14)	8	179	NA
2019-06-07	158	EBI1 (345-14)	9	169.5	6.42
2019-06-07	158	EBI1 (345-14)	10	172.5	6.89
2019-06-07	158	EBI1 (345-14)	11	178.5	7.75
2019-06-07	158	EBI1 (345-14)	12	NA	NA
2019-06-07	158	GI (125-13)	1	137	NA
2019-06-07	158	GI (125-13)	2	152	5.34
2019-06-07	158	GI (125-13)	3	111	4.85
2019-06-07	158	GI (125-13)	4	152.5	5.91
2019-06-07	158	GI (125-13)	5	171.5	7.07
2019-06-07	158	GI (125-13)	6	158	5.72
2019-06-07	158	GI (125-13)	7	138	4.4
2019-06-07	158	GI (125-13)	8	170	6.2
2019-06-07	158	GI (125-13)	9	160.5	NA
2019-06-07	158	GI (125-13)	10	109.5	4.49
2019-06-07	158	GI (125-13)	11	146	NA
2019-06-07	158	GI (125-13)	12	145.5	NA
2019-06-07	158	lhy-10 (3-10)	1	150	NA
2019-06-07	158	lhy-10 (3-10)	2	133	5.71
2019-06-07	158	lhy-10 (3-10)	3	NA	NA
2019-06-07	158	lhy-10 (3-10)	4	NA	NA
2019-06-07	158	lhy-10 (3-10)	5	135	NA
2019-06-07	158	lhy-10 (3-10)	6	NA	NA
2019-06-07	158	lhy-10 (3-10)	7	NA	NA
2019-06-07	158	lhy-10 (3-10)	8	81	NA
2019-06-07	158	lhy-10 (3-10)	9	77	3.54
2019-06-07	158	lhy-10 (3-10)	10	106	4.57
2019-06-07	158	lhy-10 (3-10)	11	NA	NA
2019-06-07	158	PRR7 (261-5)	1	NA	NA
2019-06-07	158	PRR7 (261-5)	2	148	4.87
2019-06-07	158	PRR7 (261-5)	3	156.5	5.68
2019-06-07	158	PRR7 (261-5)	4	107	4.46
2019-06-07	158	PRR7 (261-5)	5	151.5	6.16
2019-06-07	158	PRR7 (261-5)	6	157.3	6.47
2019-06-07	158	PRR7 (261-5)	7	165	6.31
2019-06-07	158	PRR7 (261-5)	8	149	NA
2019-06-07	158	PRR7 (261-5)	9	NA	NA
2019-06-07	158	PRR7 (261-5)	10	147	NA
2019-06-07	158	PRR7 (261-5)	11	NA	NA
2019-06-07	158	WT	1	174	5.79
2019-06-07	158	WT	2	165	6.67
2019-06-07	158	WT	3	169	7.25
2019-06-07	158	WT	4	168.5	7.05
2019-06-07	158	WT	5	165	6.57
2019-06-07	158	WT	6	152.5	6.3
2019-06-07	158	WT	7	NA	NA
2019-06-07	158	WT	8	168.5	6.37
2019-06-07	158	WT	9	NA	NA
2019-06-07	158	WT	10	NA	NA
2019-06-07	158	ZTL (11-5)	1	127.5	4.87
2019-06-07	158	ZTL (11-5)	2	113	4.74
2019-06-07	158	ZTL (11-5)	3	146	NA
2019-06-07	158	ZTL (11-5)	4	104	4.2
2019-06-07	158	ZTL (11-5)	5	NA	NA
2019-06-07	158	ZTL (11-5)	6	NA	NA
2019-06-07	158	ZTL (11-5)	8	116.5	NA
2019-06-07	158	ZTL (11-5)	9	139.5	5.3
2019-06-07	158	ZTL (11-5)	10	154	5.24
2019-06-07	158	ZTL (11-5)	11	NA	NA
2019-06-07	158	ZTL (11-7)	1	174	6.71
2019-06-07	158	ZTL (11-7)	2	171	7.67
2019-06-07	158	ZTL (11-7)	4	148.5	5.62
2019-06-07	158	ZTL (11-7)	5	NA	NA
2019-06-07	158	ZTL (11-7)	6	118	4.91
2019-06-07	158	ZTL (11-7)	7	155.5	5.93
2019-06-07	158	ZTL (11-7)	8	149.5	5.96
2019-06-07	158	ZTL (11-7)	9	154.5	5.96
2019-06-07	158	ZTL (11-7)	10	171	7.82
2019-06-07	158	ZTL (11-7)	12	148	5.87
2019-05-03	123	EBI1 (312-2)	1	NA	7.5
2019-05-04	123	EBI1 (312-2)	3	NA	6.67
2019-05-05	123	EBI1 (312-2)	4	NA	NA
2019-05-06	123	EBI1 (312-2)	5	NA	7.61
2019-05-07	123	EBI1 (312-2)	6	NA	7.01
2019-05-08	123	EBI1 (312-2)	7	NA	5.81
2019-05-09	123	EBI1 (312-2)	8	NA	6.5
2019-05-10	123	EBI1 (312-2)	9	NA	6.47
2019-05-11	123	EBI1 (312-2)	10	NA	5.46
2019-05-12	123	EBI1 (312-2)	11	NA	5.84
2019-05-13	123	EBI1 (312-3)	1	NA	7.95
2019-05-14	123	EBI1 (312-3)	2	NA	6.41
2019-05-15	123	EBI1 (312-3)	3	NA	NA
2019-05-16	123	EBI1 (312-3)	4	NA	5.96
2019-05-17	123	EBI1 (312-3)	5	NA	7.42
2019-05-18	123	EBI1 (312-3)	7	NA	6.94
2019-05-19	123	EBI1 (312-3)	8	NA	7.91
2019-05-20	123	EBI1 (312-3)	9	NA	6.06
2019-05-21	123	EBI1 (312-3)	10	NA	5.6
2019-05-22	123	EBI1 (312-3)	11	NA	5.64
2019-05-23	123	EBI1 (345-14)	1	NA	NA
2019-05-24	123	EBI1 (345-14)	2	NA	8.06
2019-05-25	123	EBI1 (345-14)	3	NA	5.65
2019-05-26	123	EBI1 (345-14)	4	NA	NA
2019-05-27	123	EBI1 (345-14)	5	NA	5.47
2019-05-28	123	EBI1 (345-14)	6	NA	NA
2019-05-29	123	EBI1 (345-14)	7	NA	6.22
2019-05-30	123	EBI1 (345-14)	8	NA	6.77
2019-05-31	123	EBI1 (345-14)	9	NA	5.03
2019-06-01	123	EBI1 (345-14)	10	NA	6.29
2019-06-02	123	EBI1 (345-14)	11	NA	7.06
2019-06-03	123	EBI1 (345-14)	12	NA	4.03
2019-06-04	123	GI (125-13)	1	NA	5.12
2019-06-05	123	GI (125-13)	2	NA	5
2019-06-06	123	GI (125-13)	3	NA	4.58
2019-06-07	123	GI (125-13)	4	NA	5.09
2019-06-08	123	GI (125-13)	5	NA	6.34
2019-06-09	123	GI (125-13)	6	NA	5.24
2019-06-10	123	GI (125-13)	7	NA	4.3
2019-06-11	123	GI (125-13)	8	NA	5.9
2019-06-12	123	GI (125-13)	9	NA	4.63
2019-06-13	123	GI (125-13)	10	NA	4.32
2019-06-14	123	GI (125-13)	11	NA	4.53
2019-06-15	123	GI (125-13)	12	NA	6.13
2019-06-16	123	lhy-10 (3-10)	1	NA	6.17
2019-06-17	123	lhy-10 (3-10)	2	NA	5.02
2019-06-18	123	lhy-10 (3-10)	3	NA	NA
2019-06-19	123	lhy-10 (3-10)	4	NA	5.06
2019-06-20	123	lhy-10 (3-10)	5	NA	NA
2019-06-21	123	lhy-10 (3-10)	6	NA	4.41
2019-06-22	123	lhy-10 (3-10)	7	NA	NA
2019-06-23	123	lhy-10 (3-10)	8	NA	3.49
2019-06-24	123	lhy-10 (3-10)	9	NA	3.25
2019-06-25	123	lhy-10 (3-10)	10	NA	4.58
2019-06-26	123	lhy-10 (3-10)	11	NA	4.77
2019-06-27	123	PRR7 (261-5)	1	NA	4.63
2019-06-28	123	PRR7 (261-5)	2	NA	4.51
2019-06-29	123	PRR7 (261-5)	3	NA	5.64
2019-06-30	123	PRR7 (261-5)	4	NA	4.46
2019-07-01	123	PRR7 (261-5)	5	NA	5.12
2019-07-02	123	PRR7 (261-5)	6	NA	6.03
2019-07-03	123	PRR7 (261-5)	7	NA	5.87
2019-07-04	123	PRR7 (261-5)	8	NA	6.01
2019-07-05	123	PRR7 (261-5)	9	NA	5.82
2019-07-06	123	PRR7 (261-5)	10	NA	NA
2019-07-07	123	PRR7 (261-5)	11	NA	NA
2019-07-08	123	WT	1	NA	5.55
2019-07-09	123	WT	2	NA	6
2019-07-10	123	WT	3	NA	6.05
2019-07-11	123	WT	4	NA	6.41
2019-07-12	123	WT	5	NA	6.49
2019-07-13	123	WT	6	NA	5.39
2019-07-14	123	WT	7	NA	4.87
2019-07-15	123	WT	8	NA	5.95
2019-07-16	123	WT	9	NA	7.14
2019-07-17	123	WT	10	NA	5.74
2019-07-18	123	ZTL (11-5)	1	NA	4.16
2019-07-19	123	ZTL (11-5)	2	NA	4.71
2019-07-20	123	ZTL (11-5)	3	NA	4.91
2019-07-21	123	ZTL (11-5)	4	NA	3.82
2019-07-22	123	ZTL (11-5)	5	NA	3.66
2019-07-23	123	ZTL (11-5)	6	NA	3.79
2019-07-24	123	ZTL (11-5)	8	NA	NA
2019-07-25	123	ZTL (11-5)	9	NA	4.56
2019-07-26	123	ZTL (11-5)	10	NA	5.33
2019-07-27	123	ZTL (11-5)	11	NA	NA
2019-07-28	123	ZTL (11-7)	1	NA	5.83
2019-07-29	123	ZTL (11-7)	2	NA	6.53
2019-07-30	123	ZTL (11-7)	4	NA	5.16
2019-07-31	123	ZTL (11-7)	5	NA	4.28
2019-08-01	123	ZTL (11-7)	6	NA	4.27
2019-08-02	123	ZTL (11-7)	7	NA	5.66
2019-08-03	123	ZTL (11-7)	8	NA	5.7
2019-08-04	123	ZTL (11-7)	9	NA	5.9
2019-08-05	123	ZTL (11-7)	10	NA	7.33
2019-08-06	123	ZTL (11-7)	12	NA	5.77
